# Supplementary material for: A developmental biliary lineage program cooperates with Wnt activation to promote cell proliferation in hepatoblastoma
Source: Nat Commun. 2024 Nov 20;15:10007. doi: 10.1038/s41467-024-53802-4 (PMC11579301; doi:10.1038/s41467-024-53802-4)
Supplement: Supplementary file 5 — Supplementary Data 1 [file 41467_2024_53802_MOESM5_ESM.xlsx]

## Sheet: Description
Supplementary Data 1: Metadata and Count Matrix for Histology-Based LCM/RNA Sequencing of Hepatoblastoma Regions by Smart-3SEQ
Metadata: Metadata for 72 samples analyzed by Smart-3SEQ and DESeq2
Counts: Transcript counts from Smart-3SEQ for 72 samples described by the metadata

## Sheet: Metadata
ID	Sample	Patient	Histology	Type	Sample_no	Replicate_no	Treatment	Sex
11269_278_Fetal	1_Fetal	1	Fetal	Fetal	1	1	Untreated	F
11270_278_Embryonal	1_Embryonal	1	Embryonal	Embryonal	1	1	Untreated	F
11271_278_Normal_midlobular	1_Midlobular	1	Midlobular	Normal	1	1	Untreated	F
11272_279_Fetal	2_Fetal	2	Fetal	Fetal	1	1	Untreated	M
11273_279_Embryonal	2_Embryonal	2	Embryonal	Embryonal	1	1	Untreated	M
11274_279_Normal_midlobular	2_Midlobular	2	Midlobular	Normal	1	1	Untreated	M
11275_280_Fetal	3_Fetal	3	Fetal	Fetal	1	1	Treated	F
11276_280_Embryonal	3_Embryonal	3	Embryonal	Embryonal	1	1	Treated	F
11277_280_Normal_midlobular	3_Midlobular	3	Midlobular	Normal	1	1	Treated	F
11278_280_Normal_pericentral	3_Pericentral	3	Pericentral	Normal	1	1	Treated	F
11279_280_Mesenchymal_stromal	3_Stromal	3	Stromal	Mesenchymal	1	1	Treated	F
11280_281_Fetal	4_Fetal	4	Fetal	Fetal	1	1	Treated	M
11281_281_Embryonal	4_Embryonal	4	Embryonal	Embryonal	1	1	Treated	M
11282_281_Normal_midlobular	4_Midlobular	4	Midlobular	Normal	1	1	Treated	M
11285_282_Fetal	5_Fetal	5	Fetal	Fetal	1	1	Treated	F
11286_282_Embryonal	5_Embryonal	5	Embryonal	Embryonal	1	1	Treated	F
11287_282_Normal_midlobular	5_Midlobular	5	Midlobular	Normal	1	1	Treated	F
11288_282_Normal_pericentral	5_Pericentral	5	Pericentral	Normal	1	1	Treated	F
11289_282_Mesenchymal_stromal	5_Stromal	5	Stromal	Mesenchymal	1	1	Treated	F
11290_283_Fetal	6_Fetal	6	Fetal	Fetal	1	1	Untreated	M
11291_283_Embryonal	6_Embryonal	6	Embryonal	Embryonal	1	1	Untreated	M
11292_283_Normal_midlobular	6_Midlobular	6	Midlobular	Normal	1	1	Untreated	M
11293_283_Normal_pericentral	6_Pericentral	6	Pericentral	Normal	1	1	Untreated	M
11294_284_Fetal	7_Fetal	7	Fetal	Fetal	1	1	Untreated	M
11295_284_Embryonal	7_Embryonal	7	Embryonal	Embryonal	1	1	Untreated	M
11296_284_Normal_midlobular	7_Midlobular	7	Midlobular	Normal	1	1	Untreated	M
11297_284_Normal_pericentral	7_Pericentral	7	Pericentral	Normal	1	1	Untreated	M
11298_284_Mesenchymal	7_Osteoid	7	Osteoid	Mesenchymal	1	1	Untreated	M
11299_285_Fetal	8_Fetal	8	Fetal	Fetal	1	1	Untreated	M
11300_285_Embryonal	8_Embryonal	8	Embryonal	Embryonal	1	1	Untreated	M
11301_285_Normal_midlobular	8_Midlobular	8	Midlobular	Normal	1	1	Untreated	M
11303_286_Embryonal	9_Embryonal	9	Embryonal	Embryonal	1	1	Treated	F
11304_286_Normal_midlobular	9_Midlobular	9	Midlobular	Normal	1	1	Treated	F
11305_286_Normal_pericentral	9_Pericentral	9	Pericentral	Normal	1	1	Treated	F
11306_286_Mesenchymal	9_Osteoid	9	Osteoid	Mesenchymal	1	1	Treated	F
11307_287_Fetal	10_Fetal	10	Fetal	Fetal	1	1	Untreated	F
11308_287_Embryonal	10_Embryonal	10	Embryonal	Embryonal	1	1	Untreated	F
11309_287_Normal_midlobular	10_Midlobular	10	Midlobular	Normal	1	1	Untreated	F
11310_287_Normal_pericentral	10_Pericentral	10	Pericentral	Normal	1	1	Untreated	F
11311_288_Fetal	11_Fetal	11	Fetal	Fetal	1	1	Untreated	F
11312_288_Embryonal	11_Embryonal	11	Embryonal	Embryonal	1	1	Untreated	F
11314_289_Fetal	12_Fetal	12	Fetal	Fetal	1	1	Untreated	F
11315_289_Embryonal	12_Embryonal	12	Embryonal	Embryonal	1	1	Untreated	F
11316_289_Normal_midlobular	12_Midlobular	12	Midlobular	Normal	1	1	Untreated	F
11317_289_Normal_pericentral	12_Pericentral	12	Pericentral	Normal	1	1	Untreated	F
11318_290_Fetal	13_Fetal	13	Fetal	Fetal	1	1	Untreated	M
11319_290_Normal_midlobular	13_Midlobular	13	Midlobular	Normal	1	1	Untreated	M
11320_290_Normal_pericentral	13_Pericentral	13	Pericentral	Normal	1	1	Untreated	M
11321_291_Fetal_1	14_Fetal	14	Fetal	Fetal	1	1	Untreated	M
11322_291_Fetal_2	14_Fetal	14	Fetal	Fetal	2	1	Untreated	M
11323_291_Normal_midlobular	14_Midlobular	14	Midlobular	Normal	1	1	Untreated	M
11324_291_Normal_pericentral	14_Pericentral	14	Pericentral	Normal	1	1	Untreated	M
11326_292_Normal_midlobular	15_Midlobular	15	Midlobular	Normal	1	1	Treated	F
11327_292_Mesenchymal	15_Osteoid	15	Osteoid	Mesenchymal	1	1	Treated	F
11328_292_Fetal_1	16_Fetal	16	Fetal	Fetal	1	1	Treated	F
11329_292_Fetal_2	16_Fetal	16	Fetal	Fetal	2	1	Treated	F
11330_293_Fetal	17_Fetal	17	Fetal	Fetal	1	1	Treated	M
11331_293_Normal_midlobular	17_Midlobular	17	Midlobular	Normal	1	1	Treated	M
11332_293_Normal_pericentral	17_Pericentral	17	Pericentral	Normal	1	1	Treated	M
11333_293_Mesenchymal	17_Osteoid	17	Osteoid	Mesenchymal	1	1	Treated	M
11334_293_Cartilage_1	17_Cartilage	17	Cartilage	Mesenchymal	1	1	Treated	M
11335_293_Cartilage_2	17_Cartilage	17	Cartilage	Mesenchymal	2	1	Treated	M
11336_294_Fetal	3_Fetal	3	Fetal	Fetal	1	2	Treated	F
11337_294_Embryonal	3_Embryonal	3	Embryonal	Embryonal	1	2	Treated	F
11338_294_Mesenchymal	3_Osteoid	3	Osteoid	Mesenchymal	1	2	Treated	F
11339_295_Fetal	4_Fetal	4	Fetal	Fetal	1	2	Treated	M
11340_295_Embryonal	4_Embryonal	4	Embryonal	Embryonal	1	2	Treated	M
11341_295_Normal_midlobular	4_Midlobular	4	Midlobular	Normal	1	2	Treated	M
11343_296_Fetal	5_Fetal	5	Fetal	Fetal	1	2	Treated	F
11344_296_Embryonal	5_Embryonal	5	Embryonal	Embryonal	1	2	Treated	F
11345_296_Normal_midlobular	5_Midlobular	5	Midlobular	Normal	1	2	Treated	F
11346_296_Mesenchymal	5_Osteoid	5	Osteoid	Mesenchymal	1	2	Treated	F

## Sheet: Counts
geneID	gene_short_name	11269_278_Fetal	11270_278_Embryonal	11271_278_Normal_midlobular	11272_279_Fetal	11273_279_Embryonal	11274_279_Normal_midlobular	11275_280_Fetal	11276_280_Embryonal	11277_280_Normal_midlobular	11278_280_Normal_pericentral	11279_280_Mesenchymal_stromal	11280_281_Fetal	11281_281_Embryonal	11282_281_Normal_midlobular	11285_282_Fetal	11286_282_Embryonal	11287_282_Normal_midlobular	11288_282_Normal_pericentral	11289_282_Mesenchymal_stromal	11290_283_Fetal	11291_283_Embryonal	11292_283_Normal_midlobular	11293_283_Normal_pericentral	11294_284_Fetal	11295_284_Embryonal	11296_284_Normal_midlobular	11297_284_Normal_pericentral	11298_284_Mesenchymal	11299_285_Fetal	11300_285_Embryonal	11301_285_Normal_midlobular	11303_286_Embryonal	11304_286_Normal_midlobular	11305_286_Normal_pericentral	11306_286_Mesenchymal	11307_287_Fetal	11308_287_Embryonal	11309_287_Normal_midlobular	11310_287_Normal_pericentral	11311_288_Fetal	11312_288_Embryonal	11314_289_Fetal	11315_289_Embryonal	11316_289_Normal_midlobular	11317_289_Normal_pericentral	11318_290_Fetal	11319_290_Normal_midlobular	11320_290_Normal_pericentral
ENSG00000223972.5	DDX11L1	0	0	0	0	0	0	0	0	0	0	0	0	0	0	0	0	0	0	0	0	0	0	0	0	0	0	0	0	0	0	0	0	0	0	0	0	0	0	0	0	0	0	0	0	0	0	0	0
ENSG00000227232.5	WASH7P	0	0	0	0	1	1	0	0	0	0	0	0	0	0	0	0	0	0	0	2	0	0	0	2	0	0	0	0	0	0	0	0	0	0	0	0	0	0	0	0	0	0	0	0	0	0	0	0
ENSG00000278267.1	MIR6859-1	0	0	0	0	0	0	0	0	0	0	0	0	0	0	0	0	0	0	0	0	0	0	0	0	0	0	0	0	0	0	0	0	0	0	0	0	0	0	0	0	0	0	0	0	0	0	0	0
ENSG00000243485.4	MIR1302-2	0	0	0	0	0	0	0	0	0	0	0	0	0	0	0	0	0	0	0	0	0	0	0	0	0	0	0	0	0	0	0	0	0	0	0	0	0	0	0	0	0	0	0	0	0	0	0	0
ENSG00000237613.2	FAM138A	0	0	0	0	0	0	0	0	0	0	0	0	0	0	0	0	0	0	0	0	0	0	0	0	0	0	0	0	0	0	0	0	0	0	0	0	0	0	0	0	0	0	0	0	0	0	0	0
ENSG00000268020.3	OR4G4P	0	0	0	0	0	0	0	0	0	0	0	0	0	0	0	0	0	0	0	0	0	0	0	0	0	0	0	0	0	0	0	0	0	0	0	0	0	0	0	0	0	0	0	0	0	0	0	0
ENSG00000240361.1	OR4G11P	0	0	0	0	0	0	0	0	0	0	0	0	0	0	0	0	0	0	0	0	0	0	0	0	0	0	0	0	0	0	0	0	0	0	0	0	0	0	0	0	0	0	0	0	0	0	0	0
ENSG00000186092.4	OR4F5	0	0	0	0	0	0	0	0	0	0	0	0	0	0	0	0	0	0	0	0	0	0	0	0	0	0	0	0	0	0	0	0	0	0	0	0	0	0	0	0	0	0	0	0	0	0	0	0
ENSG00000238009.6	RP11-34P13.7	0	0	0	0	0	0	0	0	0	0	0	0	0	0	0	0	0	0	0	0	0	0	0	0	0	0	0	0	0	0	0	0	0	0	0	0	0	0	0	0	0	0	0	0	0	0	0	0
ENSG00000239945.1	RP11-34P13.8	0	0	0	0	0	0	0	0	0	0	0	0	0	0	0	0	0	0	0	0	0	0	0	0	0	0	0	0	0	0	0	0	0	0	0	0	0	0	0	0	0	0	0	0	0	0	0	0
ENSG00000233750.3	CICP27	0	0	0	0	0	0	0	0	0	0	0	0	0	0	0	0	0	0	0	0	0	0	0	0	0	0	0	0	0	0	0	0	0	0	0	0	0	0	0	0	0	0	0	0	0	0	0	0
ENSG00000268903.1	RP11-34P13.15	0	0	0	0	0	0	0	0	0	0	0	0	0	0	0	0	0	0	0	0	0	0	0	0	0	0	0	0	0	0	0	0	0	0	0	0	0	0	0	0	0	0	0	0	0	0	0	0
ENSG00000269981.1	RP11-34P13.16	0	0	0	0	0	0	0	0	0	0	0	0	0	0	0	0	0	0	0	0	0	0	0	0	0	0	0	0	0	0	0	0	0	0	0	0	0	0	0	0	0	0	0	0	0	0	0	0
ENSG00000239906.1	RP11-34P13.14	0	0	0	0	0	0	0	0	0	0	0	0	0	0	0	0	0	0	0	0	0	0	0	0	0	0	0	0	0	0	0	0	0	0	0	0	0	0	0	0	0	0	0	0	0	0	0	0
ENSG00000241860.6	RP11-34P13.13	0	0	0	0	0	0	0	0	0	0	0	0	0	0	0	0	0	0	0	0	0	0	0	0	0	0	0	0	0	0	0	0	0	0	0	0	0	0	0	0	0	0	0	0	0	0	0	0
ENSG00000222623.1	RNU6-1100P	0	0	0	0	0	0	0	0	0	0	0	0	0	0	0	0	0	0	0	0	0	0	0	0	0	0	0	0	0	0	0	0	0	0	0	0	0	0	0	0	0	0	0	0	0	0	0	0
ENSG00000241599.1	RP11-34P13.9	0	0	0	0	0	0	0	0	0	0	0	0	0	0	0	0	0	0	0	0	0	0	0	0	0	0	0	0	0	0	0	0	0	0	0	0	0	0	0	0	0	0	0	0	0	0	0	0
ENSG00000279928.1	FO538757.2	0	0	0	0	0	0	0	0	0	0	0	0	0	0	0	0	0	0	0	0	0	0	0	0	0	0	0	0	0	0	0	0	0	0	0	0	0	0	0	0	0	0	0	0	0	0	0	0
ENSG00000279457.3	FO538757.1	2	2	0	5	2	12	6	2	0	0	0	3	0	9	3	2	0	0	0	1	1	1	0	6	8	2	3	12	0	1	6	10	1	0	10	1	0	3	0	0	2	2	7	0	0	3	0	0
ENSG00000273874.1	MIR6859-2	0	0	0	0	0	0	0	0	0	0	0	0	0	0	0	0	0	0	0	0	0	0	0	0	0	0	0	0	0	0	0	0	0	0	0	0	0	0	0	0	0	0	0	0	0	0	0	0
ENSG00000228463.9	AP006222.2	0	0	0	0	0	0	0	0	0	0	0	0	0	0	0	0	0	0	0	0	0	0	0	0	0	0	0	0	0	0	0	0	0	0	0	0	0	0	0	0	0	0	0	0	0	0	0	0
ENSG00000241670.3	RPL23AP21	0	0	0	0	0	0	0	0	0	0	0	0	0	0	0	0	0	0	0	0	0	0	0	0	0	0	0	0	0	0	0	0	0	0	0	0	0	0	0	0	0	0	0	0	0	0	0	0
ENSG00000236679.2	RPL23AP24	0	0	0	0	0	0	0	0	0	0	0	0	0	0	0	0	0	0	0	0	0	0	0	0	0	0	0	0	0	0	0	0	0	0	0	0	0	0	0	0	0	0	0	0	0	0	0	0
ENSG00000236743.1	RP5-857K21.15	0	0	0	0	0	0	0	0	0	0	0	0	0	0	0	0	0	0	0	0	0	0	0	0	0	0	0	0	0	0	0	0	0	0	0	0	0	0	0	0	0	0	0	0	0	0	0	0
ENSG00000236601.2	RP4-669L17.2	0	0	0	0	0	0	0	0	0	0	0	0	0	0	0	0	0	0	0	0	0	0	0	0	0	0	0	0	0	0	0	0	0	0	0	0	0	0	0	0	0	0	0	0	0	0	0	0
ENSG00000237094.11	RP4-669L17.10	0	0	0	0	0	0	0	0	0	0	0	0	0	0	0	0	0	0	0	0	0	0	0	0	0	0	0	0	0	0	0	0	0	0	0	0	0	0	0	0	0	0	0	0	0	0	0	0
ENSG00000269732.1	WBP1LP7	0	0	0	0	0	0	0	0	0	0	0	0	0	0	0	0	0	0	0	0	0	0	0	0	0	0	0	0	0	0	0	0	0	0	0	0	0	0	0	0	0	0	0	0	0	0	0	0
ENSG00000278566.1	OR4F29	0	0	0	0	0	0	0	0	0	0	0	0	0	0	0	0	0	0	0	0	0	0	0	0	0	0	0	0	0	0	0	0	0	0	0	0	0	0	0	0	0	0	0	0	0	0	0	0
ENSG00000224813.3	SEPT14P13	0	0	0	0	0	0	0	0	0	0	0	0	0	0	0	0	0	0	0	0	0	0	0	0	0	0	0	0	0	0	0	0	0	0	0	0	0	0	0	0	0	0	0	0	0	0	0	0
ENSG00000233653.3	CICP7	0	0	0	0	0	0	0	0	0	0	0	0	0	0	0	0	0	0	0	0	0	0	0	0	0	0	0	0	0	0	0	0	0	0	0	0	0	0	0	0	0	0	0	0	0	0	0	0
ENSG00000250575.1	RP4-669L17.8	0	0	0	0	0	0	0	0	0	0	0	0	0	0	0	0	0	0	0	0	0	0	0	0	0	0	0	0	0	0	0	0	0	0	0	0	0	0	0	0	0	0	0	0	0	0	0	0
ENSG00000278757.1	U6	0	0	0	0	0	0	0	0	0	0	0	0	0	0	0	0	0	0	0	0	0	0	0	0	0	0	0	0	0	0	0	0	0	0	0	0	0	0	0	0	0	0	0	0	0	0	0	0
ENSG00000230021.8	RP5-857K21.4	0	0	0	0	0	0	0	0	0	0	0	0	0	0	0	0	0	0	0	0	0	0	0	0	0	0	0	0	0	0	0	0	0	0	0	0	0	0	0	0	0	0	2	0	0	0	0	0
ENSG00000235146.2	RP5-857K21.2	0	0	0	0	0	0	0	0	0	0	0	0	0	0	0	0	0	0	0	0	0	0	0	0	0	0	0	0	0	0	0	0	0	0	0	0	0	0	0	0	0	0	0	0	0	0	0	0
ENSG00000225972.1	MTND1P23	101	19	89	124	64	180	94	36	117	94	12	24	3	46	103	34	51	100	28	45	27	25	20	291	119	19	149	172	83	64	96	17	100	108	6	92	103	287	185	232	185	263	152	81	55	68	73	66
ENSG00000225630.1	MTND2P28	30	6	4	17	15	31	24	6	22	15	0	8	4	29	17	9	14	35	4	8	1	5	13	101	21	17	46	50	54	25	35	12	13	20	11	4	14	38	28	17	29	56	31	21	21	17	40	26
ENSG00000237973.1	MTCO1P12	496	190	310	1185	529	1373	814	259	693	524	46	370	173	545	773	372	471	834	109	743	322	537	591	1093	573	480	1341	781	696	525	690	368	870	854	355	177	291	583	411	896	577	1286	971	802	660	830	402	413
ENSG00000278791.1	MIR6723	0	0	0	0	0	0	0	0	0	0	0	0	0	0	0	0	0	0	0	0	0	0	0	0	0	0	0	0	0	0	0	0	0	0	0	0	0	0	0	0	0	0	0	0	0	0	0	0
ENSG00000229344.1	MTCO2P12	2	0	3	8	4	2	8	1	8	3	0	8	0	14	6	2	6	10	0	3	0	2	1	17	3	1	16	16	6	3	1	0	0	4	0	0	5	18	0	2	0	8	7	16	8	3	6	0
ENSG00000240409.1	MTATP8P1	0	0	0	0	0	0	0	0	0	0	0	0	0	0	0	0	0	0	0	0	0	0	0	0	0	0	0	0	0	0	0	0	0	0	0	0	0	0	0	0	0	0	0	0	0	0	0	0
ENSG00000248527.1	MTATP6P1	0	0	0	0	0	3	0	0	1	0	0	1	0	0	1	0	0	0	0	0	0	0	0	1	0	0	1	0	0	0	1	0	0	0	1	0	0	0	0	5	0	0	0	0	0	0	0	2
ENSG00000198744.5	MTCO3P12	14	0	11	23	5	16	28	13	27	36	9	27	3	36	13	3	8	14	8	18	4	14	12	55	5	9	38	13	21	16	12	1	17	18	7	1	11	27	7	8	13	41	9	9	5	18	13	15
ENSG00000268663.1	WBP1LP6	0	0	0	0	0	0	0	0	0	0	0	0	0	0	0	0	0	0	0	0	0	0	0	0	0	0	0	0	0	0	0	0	0	0	0	0	0	0	0	0	0	0	0	0	0	0	0	0
ENSG00000273547.1	OR4F16	0	0	0	0	0	0	0	0	0	0	0	0	0	0	0	0	0	0	0	0	0	0	0	0	0	0	0	0	0	0	0	0	0	0	0	0	0	0	0	0	0	0	0	0	0	0	0	0
ENSG00000283574.1	RP11-206L10.17	0	0	0	0	0	0	0	0	0	0	0	0	0	0	0	0	0	0	0	0	0	0	0	0	0	0	0	0	0	0	0	0	0	0	0	0	0	0	0	0	0	0	0	0	0	0	0	0
ENSG00000229376.3	CICP3	0	0	0	0	0	0	0	0	0	0	0	0	0	0	0	0	0	0	0	0	0	0	0	0	0	0	0	0	0	0	0	0	0	0	0	0	0	0	0	0	0	0	0	0	0	0	0	0
ENSG00000228327.3	RP11-206L10.2	0	0	0	0	0	0	0	0	0	0	0	0	0	0	0	0	0	0	0	0	0	0	0	0	0	0	0	0	0	0	0	0	0	0	0	0	0	0	0	0	0	0	0	0	0	0	0	0
ENSG00000223181.1	RNU6-1199P	0	0	0	0	0	0	0	0	0	0	0	0	0	0	0	0	0	0	0	0	0	0	0	0	0	0	0	0	0	0	0	0	0	0	0	0	0	0	0	0	0	0	0	0	0	0	0	0
ENSG00000229905.1	RP11-206L10.4	0	0	0	0	0	0	0	0	0	0	0	0	0	0	0	0	0	0	0	0	0	0	0	0	0	0	0	0	0	0	0	0	0	0	0	0	0	0	0	0	0	0	0	0	0	0	0	0
ENSG00000237491.8	RP11-206L10.9	0	3	0	1	0	0	0	0	0	0	0	0	0	0	0	0	0	0	0	0	0	0	0	3	0	0	0	1	3	1	0	0	0	0	0	0	0	0	0	0	0	0	3	0	0	0	0	0
ENSG00000230092.7	RP11-206L10.8	11	17	31	19	19	48	10	15	17	0	0	13	6	19	33	29	20	26	14	47	26	37	13	34	22	24	40	29	33	38	27	20	13	8	2	1	7	0	8	4	10	25	33	8	4	40	10	17
ENSG00000177757.2	FAM87B	0	0	0	0	0	0	0	0	0	0	0	0	0	0	0	0	0	0	1	0	0	0	0	0	0	0	0	0	0	0	0	0	0	0	0	0	0	0	0	0	0	0	0	0	0	0	0	0
ENSG00000228794.8	LINC01128	2	1	4	3	1	1	1	2	0	0	0	0	0	0	1	2	0	0	0	4	0	0	0	0	2	0	0	7	0	9	0	0	0	1	0	0	0	0	0	0	3	0	5	0	2	4	2	0
ENSG00000225880.5	LINC00115	0	0	0	0	1	0	0	0	0	0	0	0	0	0	0	0	0	0	1	0	3	0	0	3	0	0	0	3	0	1	0	1	2	1	0	0	0	0	0	0	0	1	1	0	0	1	0	0
ENSG00000230368.2	FAM41C	0	0	0	0	0	0	0	0	0	0	0	0	0	0	0	0	0	0	0	0	0	0	0	0	0	0	0	0	0	0	0	0	0	0	0	0	0	0	0	0	0	0	0	0	0	0	0	0
ENSG00000234711.1	TUBB8P11	0	0	0	0	0	0	0	0	0	0	0	0	0	0	0	0	0	0	0	0	0	0	0	0	0	0	0	0	0	0	0	0	0	0	0	0	0	0	0	0	0	0	0	0	0	0	0	0
ENSG00000283040.1	FAM166AP3	0	0	0	0	0	0	0	0	0	0	0	0	0	0	0	0	0	0	0	0	0	0	0	0	0	0	0	0	0	0	0	0	0	0	0	0	0	0	0	0	0	0	0	0	0	0	0	0
ENSG00000272438.1	RP11-54O7.16	0	0	0	0	0	0	0	0	0	0	0	0	0	0	0	0	0	0	0	0	0	0	0	0	0	0	0	0	0	0	0	0	0	0	0	0	0	0	0	0	0	0	0	0	0	0	0	0
ENSG00000230699.2	RP11-54O7.1	0	0	0	0	0	0	0	0	0	0	0	0	0	0	0	0	0	0	0	0	0	0	0	0	0	0	0	0	0	0	0	0	0	0	0	0	0	0	0	0	0	0	0	0	0	0	0	0
ENSG00000241180.1	RP11-54O7.2	0	0	0	0	0	0	0	0	0	0	0	0	0	0	0	0	0	0	0	0	0	0	0	0	0	0	0	0	0	0	0	0	0	0	0	0	0	0	0	0	0	0	0	0	0	0	0	0
ENSG00000223764.2	RP11-54O7.3	0	0	1	0	0	15	0	0	11	0	0	0	0	0	0	0	1	0	8	0	0	0	0	0	1	0	0	50	0	3	1	7	5	0	40	0	0	0	0	0	0	1	0	0	0	1	0	0
ENSG00000187634.11	SAMD11	0	0	0	0	0	15	0	0	0	0	16	0	0	3	0	0	0	0	5	0	0	0	0	0	0	0	0	18	0	0	1	6	2	0	13	0	0	0	0	0	0	0	0	0	0	0	2	2
ENSG00000188976.10	NOC2L	1	0	0	5	2	0	3	3	2	0	1	0	0	0	1	5	0	1	1	0	4	0	3	6	0	0	1	0	7	1	6	1	0	0	7	1	2	0	0	1	5	2	5	0	3	2	0	0
ENSG00000187961.13	KLHL17	0	1	0	1	0	1	0	0	0	0	0	0	0	1	0	0	0	0	0	0	0	0	0	0	0	0	0	0	0	0	1	0	0	2	0	0	1	0	0	0	0	0	2	0	0	0	0	0
ENSG00000187583.10	PLEKHN1	0	0	0	0	0	3	0	0	0	0	0	0	0	0	0	0	0	0	0	0	0	1	0	0	0	0	0	0	0	0	0	0	0	0	0	0	0	0	0	0	0	2	0	0	0	0	0	0
ENSG00000187642.9	PERM1	0	0	0	0	0	0	0	0	0	0	0	0	0	0	0	0	0	0	0	0	0	0	0	0	0	0	0	0	0	0	0	0	0	0	0	0	0	0	0	0	0	0	0	0	0	0	0	0
ENSG00000272512.1	RP11-54O7.17	2	0	1	0	0	0	0	1	3	0	14	0	0	0	1	0	0	0	6	3	0	0	0	0	1	0	8	5	0	0	0	0	0	0	0	0	0	0	0	0	0	0	0	0	0	0	0	0
ENSG00000188290.10	HES4	0	0	26	11	3	16	3	1	0	0	20	2	0	10	3	2	0	8	35	6	15	0	0	3	0	0	1	13	1	0	7	0	13	1	18	5	41	18	15	20	5	0	12	0	0	0	27	5
ENSG00000187608.8	ISG15	0	0	0	0	0	0	0	0	2	0	0	0	0	0	0	0	0	0	0	0	0	0	0	0	0	0	0	0	1	0	1	0	0	0	0	0	0	0	0	0	0	0	0	0	0	0	0	0
ENSG00000231702.2	RP11-54O7.10	0	0	0	0	0	0	0	0	0	0	0	0	0	0	0	0	0	0	0	0	0	0	0	0	0	0	0	0	0	0	0	0	0	0	0	0	0	0	0	0	0	0	0	0	0	0	0	0
ENSG00000224969.1	RP11-54O7.11	0	0	0	0	0	0	0	0	0	0	0	0	0	0	0	2	0	0	0	0	0	0	0	0	0	0	0	0	0	0	0	0	0	0	0	0	0	0	0	0	0	0	0	0	0	0	0	0
ENSG00000188157.13	AGRN	2	1	1	2	2	1	0	2	0	0	1	1	0	0	3	2	2	2	1	1	2	3	2	1	2	4	3	4	2	2	4	3	3	2	3	3	5	3	0	1	1	3	0	2	2	1	1	2
ENSG00000242590.1	RP11-54O7.14	0	0	0	0	0	0	0	0	0	0	0	0	0	0	0	0	0	0	0	0	0	0	0	0	0	0	0	0	0	0	0	0	0	0	0	0	0	0	0	0	0	0	0	0	0	0	0	0
ENSG00000217801.9	RP11-465B22.3	0	0	0	0	0	0	0	0	0	0	0	0	0	0	0	0	0	0	0	0	0	0	0	0	1	0	0	0	0	0	1	0	0	0	0	0	0	0	0	0	0	0	0	0	0	0	1	0
ENSG00000273443.1	RP11-54O7.18	0	0	0	0	0	0	0	0	0	0	0	0	0	0	0	0	0	0	0	0	0	0	0	0	0	0	0	0	0	0	0	0	0	0	0	0	0	0	0	0	0	0	0	0	0	0	0	0
ENSG00000237330.2	RNF223	0	0	0	0	0	0	0	0	0	0	0	0	0	0	0	0	0	0	0	0	0	0	0	0	0	0	0	0	0	0	0	0	3	0	0	0	0	0	0	0	0	0	0	0	2	0	0	0
ENSG00000131591.17	C1orf159	0	0	0	2	1	0	0	0	0	0	7	0	0	0	0	1	0	1	6	0	2	0	0	1	0	0	0	3	0	3	1	1	0	0	8	0	0	0	0	1	0	0	0	0	0	0	0	0
ENSG00000223823.1	LINC01342	0	0	0	0	0	0	0	0	0	0	0	0	0	0	0	0	0	0	0	0	0	0	0	0	0	0	0	0	0	0	0	0	0	0	0	0	0	0	0	0	0	0	0	0	0	0	0	0
ENSG00000207730.3	MIR200B	0	0	0	0	0	0	0	0	0	0	0	0	0	0	0	0	0	0	0	0	0	0	0	0	0	0	0	0	0	0	0	0	0	0	0	0	0	0	0	0	0	0	0	0	0	0	0	0
ENSG00000207607.3	MIR200A	0	0	0	0	0	0	0	0	0	0	0	0	0	0	0	0	0	0	0	0	0	0	0	0	0	0	0	0	0	0	0	0	0	0	0	0	0	0	0	0	0	0	0	0	0	0	0	0
ENSG00000198976.1	MIR429	0	0	0	0	0	0	0	0	0	0	0	0	0	0	0	0	0	0	0	0	0	0	0	0	0	0	0	0	0	0	0	0	0	0	0	0	0	0	0	0	0	0	0	0	0	0	0	0
ENSG00000272141.1	RP11-465B22.8	3	0	0	0	0	16	0	0	0	0	0	0	0	0	0	0	0	0	0	0	0	0	0	0	0	0	0	5	0	0	0	0	0	0	0	0	4	0	0	0	2	0	0	0	0	0	0	0
ENSG00000205231.1	TTLL10-AS1	0	0	0	0	2	0	0	0	0	0	0	0	0	0	0	0	0	0	0	0	0	0	0	0	0	0	0	0	0	0	0	0	0	0	6	0	0	0	0	0	0	0	0	0	0	0	0	0
ENSG00000162571.13	TTLL10	0	0	0	0	0	0	0	0	0	0	0	0	0	0	0	0	0	0	0	0	0	0	0	0	0	0	0	0	0	0	0	0	0	0	0	0	0	0	0	0	0	0	0	0	0	0	0	0
ENSG00000186891.13	TNFRSF18	0	0	0	3	0	0	0	0	0	0	0	0	0	0	0	0	0	0	0	0	0	0	0	1	0	0	0	17	0	0	1	0	1	0	0	0	0	0	0	17	2	0	5	0	0	0	0	0
ENSG00000186827.10	TNFRSF4	0	0	0	0	0	0	0	0	0	0	0	1	0	0	0	0	0	0	0	2	0	0	0	0	0	0	0	0	0	0	0	0	0	0	0	0	0	0	0	0	0	0	0	0	0	0	0	0
ENSG00000078808.16	SDF4	52	58	61	68	56	78	33	29	19	18	12	29	52	57	34	65	8	16	32	10	87	21	18	97	48	36	70	238	68	77	90	66	58	70	76	55	57	67	11	105	59	48	77	59	6	46	22	42
ENSG00000176022.4	B3GALT6	3	5	1	8	8	0	8	5	0	10	0	2	5	4	7	21	0	3	0	5	5	2	0	11	6	0	3	3	5	15	13	1	9	0	0	3	1	12	0	12	7	4	10	0	0	4	11	9
ENSG00000184163.3	FAM132A	0	0	0	0	0	1	0	0	0	0	0	1	0	0	0	0	0	0	0	0	0	0	1	0	1	0	0	3	0	1	0	0	0	0	0	0	0	0	0	0	0	0	0	0	0	0	0	0
ENSG00000260179.1	RP5-902P8.12	0	0	0	0	0	0	0	0	0	0	0	0	0	0	0	0	0	0	0	0	0	0	0	0	0	0	0	0	0	0	0	0	0	0	0	0	0	0	0	0	0	1	0	0	0	0	0	0
ENSG00000160087.20	UBE2J2	5	12	8	14	5	4	4	6	10	10	1	0	1	9	3	9	0	3	15	4	6	9	24	8	9	0	7	19	3	19	10	0	8	10	16	1	9	2	11	9	11	8	9	0	0	11	5	4
ENSG00000230415.1	RP5-902P8.10	0	0	0	0	0	0	0	0	0	0	0	0	0	0	0	0	0	0	0	0	0	0	0	0	0	0	0	0	0	0	0	0	0	0	0	0	0	0	0	0	0	0	0	0	0	0	0	0
ENSG00000162572.19	SCNN1D	4	1	3	7	6	4	12	3	0	0	0	1	0	0	10	0	0	5	0	7	3	0	0	6	8	0	0	6	11	5	1	16	5	1	7	0	1	7	19	6	8	15	9	6	3	24	0	14
ENSG00000131584.18	ACAP3	1	5	0	4	0	3	1	4	0	0	0	7	0	2	6	10	6	3	3	3	8	1	6	4	5	0	0	20	9	5	6	37	4	0	22	4	2	0	0	5	5	1	3	9	0	7	0	4
ENSG00000278073.1	MIR6726	0	0	0	0	0	0	0	0	0	0	0	0	0	0	0	0	0	0	0	0	0	0	0	0	0	0	0	0	0	0	0	0	0	0	0	0	0	0	0	0	0	0	0	0	0	0	0	0
ENSG00000169972.11	PUSL1	0	0	0	0	0	0	0	0	0	0	0	0	0	0	0	0	0	0	0	0	0	0	0	0	0	0	6	0	0	0	0	0	0	0	0	0	0	0	0	0	0	0	0	0	0	0	0	0
ENSG00000127054.19	CPSF3L	0	0	0	0	0	0	0	0	0	0	0	0	0	0	0	0	0	0	0	0	1	1	0	1	1	0	0	3	0	0	0	0	0	0	0	0	2	0	0	0	2	0	0	8	0	0	0	0
ENSG00000240731.1	RP5-890O3.9	0	0	0	0	0	0	0	0	0	0	0	0	0	0	0	0	0	0	0	0	0	0	0	0	0	0	0	0	0	0	0	0	0	0	0	0	0	0	0	0	0	0	0	0	0	0	0	0
ENSG00000224051.6	CPTP	0	0	0	3	0	0	0	1	0	0	0	0	0	0	0	0	0	0	10	0	1	0	0	2	0	0	0	7	1	0	2	0	6	0	0	0	0	0	0	0	0	1	1	0	0	1	0	1
ENSG00000169962.4	TAS1R3	0	0	0	0	0	0	0	0	0	0	0	0	0	0	0	0	0	0	0	0	0	0	0	0	0	0	0	0	0	0	0	14	0	0	1	0	0	0	0	0	0	0	0	0	0	0	0	0
ENSG00000107404.18	DVL1	20	6	2	20	17	31	9	3	9	0	4	4	11	4	6	14	0	0	0	12	21	0	0	16	9	0	0	9	9	24	9	8	8	9	8	0	6	0	0	4	19	21	17	1	2	8	9	4
ENSG00000162576.16	MXRA8	3	19	24	9	0	27	1	0	0	0	42	0	0	3	0	4	0	2	71	8	30	0	1	38	49	0	0	342	3	11	8	6	2	0	309	0	12	0	0	6	2	7	0	0	0	0	7	2
ENSG00000175756.13	AURKAIP1	3	1	1	5	0	3	1	2	0	2	0	1	0	0	1	2	0	1	0	0	1	0	0	5	0	4	0	5	2	4	4	4	5	4	7	0	1	0	0	0	2	2	0	0	0	1	0	0
ENSG00000223663.2	NDUFB4P8	0	0	0	0	0	0	0	0	0	0	0	0	0	0	0	0	0	0	0	0	0	0	0	0	0	0	0	0	0	0	0	0	0	0	0	0	0	0	0	0	0	0	0	0	0	0	0	0
ENSG00000221978.11	CCNL2	82	44	18	112	96	56	43	46	31	11	20	49	37	37	48	71	25	8	59	39	83	8	14	96	51	14	24	63	85	77	85	128	50	50	57	50	29	17	0	95	109	58	122	14	15	57	14	14
ENSG00000224870.6	RP4-758J18.2	3	1	0	3	5	0	0	0	0	0	0	0	1	1	0	0	0	0	0	5	3	0	0	1	3	0	0	5	2	0	6	0	0	0	0	0	0	0	0	0	2	3	2	0	0	0	0	0
ENSG00000242485.5	MRPL20	16	17	39	37	32	34	14	14	5	8	0	13	12	13	27	30	15	33	27	17	27	42	21	59	35	41	22	56	41	41	48	33	40	4	34	14	16	36	0	72	49	36	84	27	9	28	19	29
ENSG00000264293.2	RN7SL657P	0	0	0	0	0	0	0	0	0	0	0	0	0	0	0	0	0	0	0	0	0	0	0	0	0	0	0	0	0	0	0	0	0	0	0	0	0	0	0	0	0	0	0	0	0	0	0	0
ENSG00000272455.1	RP4-758J18.13	1	0	0	0	0	0	0	0	0	0	0	0	0	0	0	0	0	0	0	0	0	0	0	0	1	0	0	0	0	0	1	0	0	0	0	0	0	0	0	0	0	0	1	0	0	0	0	0
ENSG00000235098.8	ANKRD65	0	0	0	0	0	0	0	1	0	0	0	0	0	0	0	0	0	0	0	0	1	0	0	0	1	0	0	0	0	0	0	0	1	0	0	0	0	0	0	0	0	0	1	0	0	0	0	0
ENSG00000225905.1	RP4-758J18.7	0	0	0	0	0	0	0	0	0	0	0	0	0	0	0	0	0	0	0	0	0	0	0	0	0	0	0	0	0	0	0	0	0	0	0	0	0	0	0	0	0	0	0	0	0	0	0	0
ENSG00000205116.3	TMEM88B	0	0	0	0	0	0	0	0	0	0	0	0	0	0	0	0	0	0	0	0	0	0	0	0	0	0	0	0	0	0	0	0	0	0	0	0	0	0	0	0	0	0	0	0	0	0	0	0
ENSG00000225285.1	RP4-758J18.10	0	0	0	0	0	0	0	0	0	0	0	0	0	0	0	0	0	0	0	0	0	0	0	0	0	0	0	0	0	0	0	0	0	0	0	0	0	0	0	0	0	0	0	0	0	0	0	0
ENSG00000179403.11	VWA1	17	11	2	29	19	17	9	15	2	21	3	6	23	14	12	21	9	9	1	22	26	25	9	18	12	6	20	5	47	28	48	34	17	22	0	29	29	40	4	51	35	15	13	1	0	16	17	7
ENSG00000215915.9	ATAD3C	0	1	0	0	0	1	0	2	0	0	0	0	0	0	2	0	0	0	0	0	1	0	1	0	1	0	0	0	0	0	1	0	0	0	1	0	0	0	0	0	0	2	0	0	13	4	0	0
ENSG00000160072.19	ATAD3B	1	4	0	6	1	0	0	1	6	0	0	5	0	0	0	3	0	4	4	2	8	1	3	4	8	0	0	2	1	2	0	0	0	4	0	0	1	6	0	0	1	2	0	0	0	1	1	0
ENSG00000197785.13	ATAD3A	2	6	10	11	7	2	0	3	1	0	0	9	1	10	2	8	1	0	0	9	10	2	6	8	17	0	2	20	10	14	10	1	3	7	5	1	7	0	0	11	13	5	16	0	2	3	6	3
ENSG00000205090.8	TMEM240	0	0	0	1	0	0	0	0	0	0	2	0	0	0	0	0	0	0	0	0	0	0	0	1	0	0	0	0	2	0	0	0	0	0	0	0	0	0	0	0	0	0	0	0	0	0	0	0
ENSG00000160075.11	SSU72	24	41	37	53	33	44	21	17	20	12	17	28	13	34	40	52	19	35	0	30	76	22	26	54	40	23	29	49	31	43	47	108	28	12	21	34	32	21	0	57	36	37	37	3	12	60	48	94
ENSG00000215014.4	RP5-832C2.5	0	0	0	3	0	1	0	1	0	0	0	0	2	3	0	2	0	0	0	0	2	0	0	0	2	0	0	0	0	2	0	0	0	1	0	0	0	0	18	0	0	2	0	0	0	0	0	0
ENSG00000279244.1	AL645728.1	0	0	0	0	0	0	0	0	0	0	0	0	0	0	0	0	0	0	0	0	0	0	0	0	0	0	0	0	0	0	0	0	0	0	0	0	0	0	0	0	0	0	0	0	0	0	0	0
ENSG00000274481.1	RP11-345P4.11	0	0	0	0	0	0	0	0	0	0	0	0	0	0	0	0	0	0	0	0	0	0	0	0	0	0	0	0	0	0	0	0	0	0	0	0	0	0	0	0	0	0	0	0	0	0	0	0
ENSG00000228594.3	FNDC10	0	0	0	1	0	0	0	0	0	0	0	0	0	0	0	0	0	0	0	0	0	0	0	0	0	0	0	0	0	0	2	0	0	1	0	0	0	0	0	0	0	0	0	0	0	0	0	0
ENSG00000272106.1	RP11-345P4.9	0	2	0	2	0	1	0	2	0	0	0	0	0	0	0	0	0	0	0	0	0	0	0	3	1	0	0	0	0	0	0	0	0	0	0	0	3	0	0	0	0	2	0	0	0	0	0	0
ENSG00000197530.12	MIB2	0	0	0	1	0	0	0	0	0	0	0	1	1	0	0	0	0	0	3	0	6	0	0	1	2	0	0	0	0	0	1	0	0	1	0	0	0	0	0	2	0	0	0	1	1	0	0	0
ENSG00000189409.13	MMP23B	0	0	0	1	0	0	0	0	0	0	0	0	0	0	0	0	0	0	0	0	0	0	0	0	0	0	0	2	0	0	2	0	0	2	0	0	0	0	0	0	0	0	0	0	0	0	0	0
ENSG00000248333.8	CDK11B	9	7	3	21	13	49	4	20	5	2	0	6	10	6	9	22	10	3	4	21	33	29	27	11	16	14	10	35	11	18	11	15	12	1	11	3	6	6	8	22	3	21	29	19	6	1	11	7
ENSG00000272004.1	RP11-345P4.10	0	0	0	0	0	0	0	0	0	0	0	0	0	0	0	0	0	0	0	0	0	0	0	0	0	0	0	0	0	0	0	0	0	0	0	0	0	0	0	0	0	0	0	0	0	0	0	0
ENSG00000189339.11	SLC35E2B	0	3	1	6	5	2	3	1	0	0	0	0	2	1	2	0	0	0	18	0	2	0	0	1	2	0	0	0	1	3	6	4	0	0	8	2	1	0	0	0	7	1	6	0	0	0	3	0
ENSG00000269737.2	RP11-345P4.6	0	0	0	0	0	0	0	0	0	0	0	0	0	0	0	0	0	0	0	0	0	0	0	0	0	0	0	0	0	0	0	0	0	0	0	0	0	0	0	0	0	0	0	0	0	0	0	0
ENSG00000215914.4	MMP23A	0	0	0	0	0	0	0	0	0	0	0	0	0	0	0	0	0	0	0	0	0	0	0	0	0	0	0	0	0	0	0	0	0	0	0	0	0	0	0	0	0	0	0	0	0	0	0	0
ENSG00000008128.22	CDK11A	0	0	0	0	0	0	0	0	0	0	0	0	0	0	0	0	0	0	0	0	0	0	0	0	0	0	0	0	0	0	0	0	0	0	0	0	0	0	0	0	0	0	0	0	0	0	0	0
ENSG00000268575.1	RP1-283E3.8	0	0	0	0	0	0	0	0	0	0	0	0	0	0	0	0	0	0	0	0	0	0	0	0	0	0	0	0	0	0	0	0	0	0	0	0	0	0	0	0	0	0	0	0	0	0	0	0
ENSG00000227775.3	RP1-283E3.4	0	0	1	2	1	2	0	0	0	0	0	0	0	0	0	1	0	0	0	0	2	0	0	3	2	0	0	0	0	2	0	0	1	0	1	0	0	0	0	1	8	1	1	0	0	0	0	0
ENSG00000215790.6	SLC35E2	0	5	0	1	1	2	0	0	0	0	0	1	0	2	0	5	0	0	0	0	7	0	0	2	1	0	0	0	2	2	2	0	3	0	0	0	0	0	0	0	9	1	0	3	0	3	0	0
ENSG00000008130.15	NADK	5	8	0	19	7	1	5	6	2	3	0	7	5	10	3	7	4	7	0	1	5	6	4	13	8	0	7	0	9	7	13	0	4	14	0	0	2	13	23	7	19	4	11	11	0	10	3	12
ENSG00000078369.17	GNB1	73	120	64	109	105	167	41	100	11	24	45	70	102	77	43	131	5	24	67	47	154	28	49	152	123	11	60	343	119	182	175	311	89	58	89	74	68	17	47	344	181	75	125	23	14	46	90	138
ENSG00000231050.1	RP1-140A9.1	0	0	0	0	0	0	3	0	0	0	0	0	0	0	0	0	0	0	0	0	0	0	0	0	0	0	0	0	0	0	0	0	0	0	0	0	0	0	0	0	0	0	0	0	0	0	0	0
ENSG00000169885.9	CALML6	0	0	0	0	0	0	0	0	0	0	0	0	0	0	0	0	0	0	0	0	0	0	0	0	0	0	0	0	0	0	0	0	0	0	0	0	0	0	0	0	0	0	0	0	0	0	0	0
ENSG00000178821.12	TMEM52	1	1	0	3	0	6	1	1	0	0	0	0	0	3	2	3	6	2	0	0	0	0	0	2	0	0	0	1	0	0	3	10	2	0	0	0	0	0	0	0	5	0	0	0	6	5	7	5
ENSG00000142609.17	CFAP74	0	2	0	0	1	0	0	0	0	0	0	0	0	0	0	0	0	0	0	1	0	0	0	0	1	0	0	0	0	0	0	0	0	1	0	0	0	0	0	0	0	0	0	0	0	0	0	0
ENSG00000233542.1	RP11-547D24.1	0	0	0	0	0	0	0	0	0	0	0	0	0	0	0	0	0	0	0	0	0	0	0	0	0	0	0	3	0	1	0	0	0	0	0	0	0	0	8	0	0	0	0	2	0	0	0	0
ENSG00000187730.7	GABRD	0	0	0	1	0	0	0	0	0	0	0	0	0	0	1	0	0	0	2	0	0	0	0	1	0	0	0	0	0	0	0	0	0	0	0	0	0	0	0	0	0	0	0	0	0	0	0	0
ENSG00000226969.1	RP11-547D24.3	0	0	0	0	0	0	0	0	0	0	0	0	0	0	0	0	0	0	0	0	0	0	0	0	0	0	0	0	0	0	0	0	0	0	0	0	0	0	0	0	0	0	0	0	0	0	0	0
ENSG00000067606.16	PRKCZ	6	3	0	4	1	0	0	0	0	0	0	0	0	0	1	1	0	0	0	0	0	1	0	1	4	0	1	1	0	0	1	5	0	0	0	0	4	0	0	0	0	0	10	0	0	0	0	0
ENSG00000271806.1	RP5-892K4.1	0	0	0	0	0	0	0	0	0	0	0	0	0	0	0	0	0	0	0	0	0	0	1	0	0	0	0	0	0	0	0	0	1	0	0	0	0	0	0	0	0	0	0	0	0	0	0	0
ENSG00000182873.5	RP11-181G12.2	0	0	0	0	0	0	0	0	0	0	0	0	0	0	0	1	0	0	0	2	0	0	0	0	0	0	0	0	0	0	0	1	0	0	0	0	0	0	0	0	0	1	0	0	0	0	0	0
ENSG00000162585.16	FAAP20	2	5	8	9	5	10	0	3	0	0	1	2	9	0	3	2	0	5	16	3	2	0	3	6	0	3	11	15	1	4	2	0	2	1	6	1	2	0	0	7	1	0	4	6	1	0	0	1
ENSG00000234396.3	RP11-181G12.4	0	0	1	0	0	2	0	0	0	0	0	0	0	0	0	0	0	0	0	0	0	0	0	4	1	0	7	0	0	0	0	0	4	0	0	0	0	0	0	0	1	0	0	8	0	0	0	0
ENSG00000157933.9	SKI	34	11	0	24	16	31	3	16	12	2	16	12	13	5	20	19	5	14	27	22	14	5	4	23	9	11	10	39	13	18	16	24	11	2	15	13	10	1	0	35	27	39	26	1	5	34	20	13
ENSG00000116151.13	MORN1	0	2	0	1	1	1	0	0	0	0	0	0	0	0	1	1	0	0	2	1	1	0	0	1	0	0	0	0	0	0	0	0	1	0	0	0	1	0	0	0	0	0	2	0	0	0	0	0
ENSG00000272161.1	RP4-713A8.1	0	0	0	0	0	0	0	0	0	0	0	0	0	0	0	0	0	0	0	0	0	0	0	0	0	0	0	0	0	0	0	0	0	0	0	0	0	0	0	0	0	0	0	0	0	0	0	0
ENSG00000269896.2	RP4-740C4.5	0	0	0	2	0	3	0	0	0	0	0	0	0	0	1	0	0	0	0	0	0	0	0	0	0	0	0	0	0	0	0	0	0	0	0	0	0	0	0	0	0	1	0	0	0	0	0	0
ENSG00000272420.1	RP4-740C4.7	1	1	0	1	0	3	0	0	0	0	0	0	0	0	0	2	0	0	0	0	0	0	0	0	1	0	0	0	0	2	2	0	0	0	0	0	0	0	0	0	0	0	0	0	0	0	0	0
ENSG00000157916.19	RER1	15	4	23	24	15	33	25	13	6	0	1	20	11	33	10	20	3	14	9	20	14	23	19	28	12	9	17	30	23	21	53	15	31	21	15	5	26	26	0	18	39	23	16	11	13	14	11	8
ENSG00000157911.9	PEX10	8	4	0	13	5	15	3	3	3	0	0	2	2	0	4	23	0	0	5	8	5	0	0	14	12	9	11	3	13	19	7	19	2	4	3	9	9	0	0	2	1	0	13	0	0	0	1	0
ENSG00000149527.17	PLCH2	0	0	0	0	0	0	0	0	0	0	0	2	0	0	0	0	0	0	0	0	0	0	0	0	0	0	2	0	0	0	0	0	0	0	0	0	0	0	0	0	1	1	0	0	0	0	0	0
ENSG00000224387.1	RP3-395M20.2	0	0	0	0	0	0	0	0	0	0	0	0	0	0	0	0	0	0	0	0	0	0	0	0	0	0	0	0	0	0	0	0	0	0	0	0	0	0	0	0	0	0	0	0	0	0	0	0
ENSG00000229393.1	RP3-395M20.3	0	0	0	0	0	0	0	0	0	0	0	0	0	0	0	0	0	0	0	0	0	0	0	0	0	0	0	0	0	0	0	0	0	0	0	0	0	0	0	0	0	0	0	0	0	0	0	0
ENSG00000157881.13	PANK4	3	5	0	4	4	3	0	3	3	0	12	1	7	1	2	3	0	0	7	5	2	0	0	5	3	0	9	5	0	11	6	0	8	0	12	0	1	0	0	7	9	1	2	0	0	5	5	0
ENSG00000197921.5	HES5	0	0	0	0	0	0	0	0	0	0	0	0	0	0	0	0	0	0	0	0	0	0	0	0	0	0	0	0	0	0	0	0	0	0	0	0	0	0	0	0	0	0	0	0	0	0	0	0
ENSG00000272449.1	RP3-395M20.12	0	0	0	1	0	0	0	0	0	0	0	0	0	0	0	0	0	0	0	0	0	0	0	0	0	0	0	0	0	0	0	0	0	0	0	0	0	0	0	8	0	0	0	0	0	0	5	0
ENSG00000238164.6	RP3-395M20.8	4	0	0	1	0	2	2	0	0	0	0	0	0	0	0	0	0	0	0	0	0	0	0	0	0	0	0	0	0	0	1	0	0	0	0	0	0	0	0	0	0	0	2	0	0	0	0	0
ENSG00000157873.17	TNFRSF14	20	11	39	40	17	51	33	15	9	8	10	4	2	26	30	17	6	18	51	12	11	11	25	20	7	46	21	16	22	9	48	103	32	24	6	16	8	0	13	94	15	48	14	15	10	25	7	24
ENSG00000225931.3	RP3-395M20.7	0	0	0	0	0	0	0	0	0	0	0	0	0	0	0	0	0	0	0	0	0	0	0	0	0	0	0	0	0	0	0	0	0	0	0	0	0	0	0	0	0	0	0	0	0	0	0	0
ENSG00000228037.1	RP3-395M20.9	0	0	0	0	0	0	0	0	0	0	0	0	0	0	0	0	0	0	0	0	0	0	0	0	0	0	0	0	0	0	0	0	0	0	0	0	0	0	0	0	0	0	0	0	0	0	0	0
ENSG00000157870.14	FAM213B	0	0	5	2	0	1	0	0	0	1	0	0	0	0	0	0	0	0	0	0	0	0	0	0	2	0	0	9	0	0	0	0	1	0	0	1	0	0	0	0	0	0	0	0	0	0	0	0
ENSG00000142606.15	MMEL1	0	0	0	0	0	0	0	0	0	0	0	0	0	0	0	0	0	0	0	0	0	0	0	0	0	0	0	0	0	0	0	0	0	0	0	0	0	0	0	0	0	0	0	0	0	0	0	0
ENSG00000237058.1	RP13-436F16.1	0	0	0	0	0	0	0	0	0	0	0	0	0	0	0	0	0	0	0	0	0	0	0	0	0	0	0	0	0	0	0	0	0	0	0	0	0	0	0	0	0	0	0	0	0	0	0	0
ENSG00000215912.12	TTC34	0	0	0	2	0	0	0	2	0	0	3	0	0	0	2	0	0	0	0	1	1	0	0	1	0	0	0	0	0	0	0	0	0	13	0	0	0	0	0	0	2	3	6	0	0	0	0	0
ENSG00000283259.1	ABC14-1188822O7.1	0	0	0	0	0	0	0	0	0	0	0	0	0	0	0	0	0	0	0	0	0	0	0	0	0	0	0	0	0	0	0	0	0	0	0	0	0	0	0	0	0	0	0	0	0	0	0	0
ENSG00000233234.1	RP11-740P5.2	0	0	0	0	0	0	0	0	0	0	0	0	0	0	0	0	0	0	0	0	0	0	0	0	0	0	0	0	0	0	0	0	0	0	0	0	0	0	0	0	0	0	0	0	0	0	0	0
ENSG00000231630.1	RP11-740P5.3	0	0	0	0	0	0	0	0	0	0	0	0	0	0	0	0	0	0	0	0	0	0	0	0	0	0	0	0	0	0	0	0	0	0	0	0	0	0	0	0	0	0	0	0	0	0	0	0
ENSG00000169717.6	ACTRT2	0	0	0	0	0	0	0	0	0	0	0	0	0	0	0	0	0	0	0	0	0	0	0	0	0	0	0	0	0	0	0	0	0	0	0	0	0	0	0	0	0	0	0	0	0	0	0	0
ENSG00000177133.10	LINC00982	0	3	0	3	3	0	1	4	0	0	0	3	7	0	15	12	0	0	0	0	7	0	0	2	8	0	0	0	5	2	0	17	0	0	0	2	4	0	0	0	12	0	7	0	0	0	0	0
ENSG00000142611.16	PRDM16	3	1	0	3	1	0	1	1	0	0	0	3	0	0	8	1	0	0	0	0	3	0	0	3	2	0	0	9	1	0	1	0	0	0	0	0	0	0	0	0	0	2	2	0	1	7	0	0
ENSG00000283572.1	MIR4251	0	0	0	0	0	0	0	0	0	0	0	0	0	0	0	0	0	0	0	0	0	0	0	0	0	0	0	0	0	0	0	0	0	0	0	0	0	0	0	0	0	0	0	0	0	0	0	0
ENSG00000226286.1	RP1-163G9.2	0	0	0	0	0	0	0	0	0	0	0	0	0	0	0	0	0	0	0	0	0	0	0	0	0	0	0	0	0	0	0	0	0	0	0	0	0	0	0	0	0	0	0	0	0	0	0	0
ENSG00000279839.1	RP11-193J6.1	0	0	0	0	0	0	0	0	0	0	0	0	0	0	0	1	0	0	0	0	0	0	0	0	1	0	0	0	0	0	0	0	0	0	0	0	0	0	0	0	0	0	0	0	0	0	0	0
ENSG00000272235.1	RP11-22L13.1	0	0	0	1	1	0	0	0	0	0	0	0	0	1	0	0	0	0	0	0	0	0	0	0	2	0	0	0	0	0	0	0	0	0	0	0	0	0	0	0	2	0	0	0	0	0	0	0
ENSG00000130762.14	ARHGEF16	1	3	0	3	0	7	7	1	0	0	0	1	0	0	7	0	0	3	0	0	7	0	0	2	6	5	3	0	2	12	11	0	0	5	0	0	7	0	0	4	11	2	6	0	0	0	0	0
ENSG00000272088.1	RP11-168F9.2	0	0	0	0	0	0	0	0	0	0	0	0	0	0	1	0	0	0	0	0	0	0	0	0	1	0	0	0	2	0	0	0	0	0	0	0	0	0	0	0	3	0	0	0	0	0	0	0
ENSG00000162591.15	MEGF6	0	0	29	1	0	22	0	0	0	0	18	0	2	0	0	1	0	4	6	0	5	1	0	0	0	0	4	0	5	0	10	0	0	0	0	0	0	0	0	0	3	1	3	0	0	2	6	2
ENSG00000207776.1	MIR551A	0	0	0	0	0	0	0	0	0	0	0	0	0	0	0	0	0	0	0	0	0	0	0	0	0	0	0	0	0	0	0	0	0	0	0	0	0	0	0	0	0	0	0	0	0	0	0	0
ENSG00000238260.1	RP11-46F15.2	0	0	0	0	0	0	0	0	0	0	0	0	0	0	0	0	0	0	0	0	0	0	0	0	0	0	0	0	0	0	0	0	0	0	0	0	0	0	0	0	0	0	0	0	0	0	0	0
ENSG00000158109.14	TPRG1L	22	10	12	31	21	32	26	11	15	4	0	30	24	17	19	22	10	15	3	10	15	9	13	33	7	2	10	55	51	31	23	7	19	20	17	16	16	8	0	22	16	32	23	18	5	43	17	20
ENSG00000116213.15	WRAP73	0	4	2	8	14	5	0	6	0	0	0	4	1	6	3	1	0	1	3	1	4	0	3	7	6	1	26	20	5	14	8	0	0	0	2	0	1	3	0	0	7	1	3	3	0	0	0	3
ENSG00000078900.14	TP73	0	1	0	0	0	0	0	0	0	0	0	0	0	0	2	0	0	0	0	0	0	0	0	0	0	0	0	0	0	0	2	0	0	0	0	0	0	0	0	0	0	0	0	0	0	0	0	0
ENSG00000227589.1	RP5-1092A11.5	0	0	0	0	0	1	0	0	0	0	0	0	0	0	0	0	0	0	0	0	0	0	0	0	0	0	0	0	0	0	0	0	0	0	0	0	0	0	0	0	0	0	0	0	0	0	0	0
ENSG00000235131.1	RP5-1092A11.2	0	0	0	0	0	0	0	0	0	0	0	0	0	0	0	0	0	0	0	0	0	0	0	0	0	0	0	0	0	0	0	0	0	0	0	0	0	0	0	0	0	0	0	0	0	0	0	0
ENSG00000227372.11	TP73-AS1	7	2	0	3	6	12	1	4	4	0	4	0	0	0	2	2	0	0	7	1	1	0	1	7	7	0	3	10	1	10	7	9	0	5	11	5	2	15	0	7	0	1	5	3	0	0	0	0
ENSG00000276189.1	TP73-AS1	0	0	0	0	0	0	0	0	0	0	0	0	0	0	0	0	0	0	0	0	0	0	0	0	0	0	0	0	0	0	0	0	0	0	0	0	0	0	0	0	0	0	0	0	0	0	0	0
ENSG00000162592.9	CCDC27	0	0	0	0	0	0	0	0	0	0	0	0	0	0	0	1	0	0	0	0	0	0	0	0	0	0	0	0	0	0	0	0	0	0	0	0	0	0	0	2	0	0	0	0	0	0	0	0
ENSG00000235169.7	SMIM1	5	0	0	6	0	0	0	1	0	0	0	6	0	0	0	0	0	0	0	0	2	0	0	1	1	0	14	0	2	2	5	4	0	0	0	0	0	0	0	0	0	0	2	0	0	0	0	0
ENSG00000130764.9	LRRC47	10	1	0	0	2	9	0	1	4	0	0	0	0	0	3	1	0	0	0	0	2	0	0	7	3	0	3	18	7	7	4	4	11	0	2	0	0	0	0	16	3	4	3	0	0	0	0	0
ENSG00000266075.2	RN7SL574P	1	1	0	4	0	0	0	1	0	0	1	0	0	2	3	0	0	0	0	1	1	0	0	0	0	0	0	0	0	1	0	0	0	0	0	0	1	0	1	1	1	0	0	0	0	2	0	0
ENSG00000272153.1	RP1-286D6.5	0	1	0	3	0	2	0	0	0	0	0	0	0	0	0	3	0	0	0	0	0	0	0	0	0	0	0	0	0	0	0	0	0	0	0	0	0	0	0	0	0	0	0	0	0	0	0	0
ENSG00000116198.12	CEP104	2	8	12	15	10	20	5	7	9	13	0	22	5	21	2	7	6	8	0	13	11	3	14	6	1	9	16	11	17	24	13	28	20	24	1	0	13	18	5	85	6	10	24	0	0	19	7	14
ENSG00000169598.15	DFFB	0	2	0	2	1	0	2	0	0	0	0	0	0	0	0	1	0	1	12	0	0	0	0	1	1	0	0	0	1	0	3	0	0	0	3	0	0	0	0	9	0	0	0	0	0	0	0	0
ENSG00000198912.10	C1orf174	4	14	15	17	10	1	0	9	2	1	2	0	1	5	4	7	6	0	8	6	16	6	0	16	15	0	12	16	12	25	14	38	8	0	25	7	17	0	12	17	13	2	11	8	2	15	12	7
ENSG00000236423.5	LINC01134	0	0	0	0	0	0	0	0	0	0	0	0	0	0	1	3	0	0	0	0	0	0	0	1	3	0	0	0	1	0	0	0	0	0	0	0	1	1	0	0	0	0	0	0	0	0	0	0
ENSG00000233304.6	LINC01346	0	0	0	0	0	0	0	0	0	0	0	0	0	0	0	0	0	0	0	0	0	0	0	0	0	0	0	0	0	0	0	0	0	0	0	0	0	0	0	0	0	0	0	0	0	0	0	0
ENSG00000226374.2	RP13-614K11.2	0	0	0	0	0	0	0	0	0	0	0	0	0	0	0	0	0	0	0	0	0	0	0	0	0	0	0	0	0	0	0	0	0	0	0	4	0	0	0	0	0	0	0	0	0	0	0	0
ENSG00000229280.1	EEF1DP6	0	0	0	0	0	0	0	0	0	0	0	0	0	0	0	0	0	0	0	0	0	0	0	0	0	0	0	0	0	0	0	0	0	0	0	0	0	0	0	0	0	0	0	0	0	0	0	0
ENSG00000235054.3	RP5-1166F10.1	0	0	0	0	0	0	0	0	0	0	0	0	0	0	0	0	0	0	0	0	0	0	0	0	0	0	0	0	0	0	0	0	0	0	0	0	0	0	0	0	0	0	0	0	0	0	0	0
ENSG00000227169.2	RP1-37J18.1	0	0	0	0	0	0	0	0	0	0	0	0	0	0	0	0	0	0	0	0	0	0	0	0	0	0	0	0	0	0	0	0	0	0	0	0	0	0	0	0	0	0	0	0	0	0	0	0
ENSG00000232596.2	RP1-37J18.2	0	0	0	0	0	0	0	0	0	0	0	0	0	0	0	0	0	0	0	0	0	0	0	0	0	0	0	0	0	0	0	0	0	0	0	0	0	0	0	0	1	0	0	0	0	0	0	0
ENSG00000196581.10	AJAP1	3	3	0	1	3	0	0	0	0	0	0	0	4	0	0	1	0	0	3	0	2	0	0	7	5	0	0	0	0	4	0	0	0	0	0	0	1	0	0	0	1	2	2	0	0	0	0	0
ENSG00000231510.1	RP11-542C10.1	0	0	0	0	0	0	0	0	0	0	0	0	0	0	0	0	0	0	0	0	0	0	0	0	0	0	0	0	0	0	0	0	0	0	0	0	0	0	0	0	0	0	0	0	0	0	0	0
ENSG00000260972.1	RP1-58B11.1	0	0	0	0	0	0	0	0	0	0	0	0	0	0	0	0	0	0	0	0	0	0	0	0	0	0	0	0	0	0	0	0	0	0	0	0	0	0	0	0	0	0	0	0	0	0	0	0
ENSG00000283356.1	RP3-491M17.1	0	0	0	0	0	0	0	0	0	0	0	0	0	0	0	0	0	0	0	0	0	0	0	0	0	0	0	0	0	0	0	0	0	0	0	0	0	0	0	0	0	0	0	0	0	0	0	0
ENSG00000236948.2	RP11-154H17.1	0	0	0	0	0	0	0	0	0	0	0	0	0	0	0	0	0	0	0	0	0	0	0	0	0	0	0	0	0	0	0	0	0	0	0	0	0	0	0	0	0	0	0	0	0	0	0	0
ENSG00000264341.1	MIR4417	0	0	0	0	0	0	0	0	0	0	0	0	0	0	0	0	0	0	0	0	0	0	0	0	0	0	0	0	0	0	0	0	0	0	0	0	0	0	0	0	0	0	0	0	0	0	0	0
ENSG00000264101.1	MIR4689	0	0	0	0	0	0	0	0	0	0	0	0	0	0	0	0	0	0	0	0	0	0	0	0	0	0	0	0	0	0	0	0	0	0	0	0	0	0	0	0	0	0	0	0	0	0	0	0
ENSG00000131697.17	NPHP4	4	4	0	8	4	10	0	1	0	0	0	6	3	0	1	3	0	1	0	0	4	0	2	5	6	6	0	6	4	8	13	1	2	0	0	0	1	0	0	6	14	0	7	0	0	2	0	2
ENSG00000069424.14	KCNAB2	0	0	3	5	5	9	0	3	0	2	5	0	1	2	2	6	0	0	10	0	4	1	0	4	3	0	0	0	0	6	7	49	4	1	0	0	0	0	0	30	7	2	7	0	1	0	2	0
ENSG00000116254.17	CHD5	0	0	0	1	0	1	0	0	0	0	0	0	0	0	0	1	0	0	0	0	0	0	0	0	0	0	0	9	0	0	0	3	0	0	0	0	0	0	0	0	0	0	0	0	7	0	0	0
ENSG00000116251.9	RPL22	13	30	17	67	50	43	23	41	7	12	16	17	9	19	9	54	10	35	41	14	32	18	3	73	56	21	30	95	41	46	39	74	35	24	0	15	24	15	11	35	73	28	52	11	0	45	32	23
ENSG00000226944.1	RP1-120G22.11	0	0	0	0	0	0	0	0	0	0	0	0	0	0	0	0	0	0	0	0	0	0	0	1	0	0	0	0	0	1	1	0	0	0	0	0	0	0	0	0	0	0	0	0	2	0	0	5
ENSG00000158286.12	RNF207	2	3	2	10	1	5	0	1	0	0	0	4	0	0	1	11	0	8	6	0	2	2	0	1	2	0	0	10	2	4	7	42	4	11	23	11	2	0	0	0	0	3	23	0	0	6	3	3
ENSG00000116237.15	ICMT	5	9	0	5	1	2	4	6	2	0	0	6	5	1	3	18	0	5	0	4	6	0	0	13	9	0	5	60	14	16	12	0	3	9	8	11	9	0	2	14	12	3	7	0	0	5	7	2
ENSG00000225077.2	LINC00337	0	0	3	0	0	0	0	0	0	0	0	0	0	0	0	1	0	0	5	0	0	0	0	0	0	0	0	0	0	0	0	0	0	0	0	0	0	0	0	0	0	0	0	0	0	1	0	0
ENSG00000173673.7	HES3	0	0	0	0	0	0	0	0	0	0	0	0	0	0	0	0	0	0	0	0	0	0	0	0	0	0	0	0	0	0	0	0	0	0	0	0	0	0	0	0	0	0	0	0	0	0	0	0
ENSG00000158292.6	GPR153	0	1	0	0	2	2	0	0	0	0	7	0	0	0	0	0	1	0	1	0	1	1	0	0	0	0	0	43	0	7	4	12	4	0	15	0	1	0	0	3	0	2	0	0	0	1	6	0
ENSG00000097021.19	ACOT7	3	2	0	8	8	10	0	3	6	0	0	1	0	0	3	4	2	8	14	4	2	3	3	7	6	5	0	6	2	7	4	0	9	0	0	8	2	0	0	10	10	10	9	2	0	5	12	18
ENSG00000271746.1	RP1-202O8.3	0	0	0	1	0	0	0	0	0	0	0	0	0	0	0	0	0	0	0	0	0	0	0	0	0	0	0	0	0	0	0	0	0	2	0	0	0	0	0	0	0	0	0	0	0	0	0	0
ENSG00000069812.11	HES2	0	0	2	0	0	0	0	0	0	0	0	0	0	0	0	1	0	0	0	0	0	0	0	0	0	0	0	1	0	1	0	0	0	0	1	0	0	0	0	0	0	2	0	1	0	0	0	0
ENSG00000187017.15	ESPN	25	9	5	17	10	16	21	2	2	3	0	15	2	7	17	4	6	6	0	22	6	9	12	14	6	11	19	0	16	6	13	24	11	7	0	9	11	0	24	32	23	27	9	3	12	32	9	4
ENSG00000265392.1	MIR4252	0	0	0	0	0	0	0	0	0	0	0	0	0	0	0	0	0	0	0	0	0	0	0	0	0	0	0	0	0	0	0	0	0	0	0	0	0	0	0	0	0	0	0	0	0	0	0	0
ENSG00000231868.1	RP1-202O8.2	0	0	0	0	0	0	0	0	0	0	0	0	0	0	0	0	0	0	0	0	0	0	0	0	0	0	0	0	0	0	0	0	0	0	0	0	0	0	0	0	0	0	0	0	0	0	0	0
ENSG00000215788.9	TNFRSF25	1	5	0	2	1	4	7	1	0	0	16	2	0	1	7	7	0	0	8	8	6	0	0	5	4	0	7	7	1	2	4	4	3	9	1	0	1	0	0	8	3	14	5	2	0	2	2	0
ENSG00000171680.20	PLEKHG5	0	0	0	0	0	0	1	0	0	0	0	0	10	0	0	6	0	0	0	0	1	0	0	4	1	0	0	0	0	1	1	0	3	2	0	0	0	0	0	0	5	2	0	0	0	0	0	0
ENSG00000162408.10	NOL9	2	14	26	18	12	10	4	14	3	2	7	16	9	14	11	17	8	12	9	10	17	2	9	32	14	2	17	29	25	26	16	3	10	25	3	3	6	2	0	45	27	12	19	3	5	17	6	6
ENSG00000253022.1	RNU6-731P	0	0	0	0	0	0	0	0	0	0	0	0	0	0	0	0	0	0	0	0	0	0	0	0	0	0	0	0	0	0	0	0	0	0	0	0	0	0	0	0	0	0	0	0	0	0	0	0
ENSG00000229519.2	RP11-58A11.2	53	45	25	63	54	80	26	66	8	40	18	25	34	32	30	90	15	30	73	26	91	17	16	114	49	13	8	34	80	92	43	120	28	24	32	26	53	7	5	74	77	19	73	9	8	33	38	36
ENSG00000173662.20	TAS1R1	0	0	0	0	0	0	0	0	0	0	0	0	0	0	0	0	0	0	0	0	0	0	0	0	0	0	0	0	0	0	0	0	0	0	0	0	0	0	0	0	0	0	0	1	0	0	0	0
ENSG00000204859.12	ZBTB48	1	0	0	0	0	0	0	0	0	0	0	0	0	0	0	0	0	0	0	0	0	0	0	0	0	1	0	2	0	0	0	0	0	0	0	0	0	0	0	0	0	0	2	0	0	0	0	0
ENSG00000162413.16	KLHL21	6	3	0	7	9	4	2	6	0	7	3	17	1	2	3	4	0	5	0	7	9	0	1	11	1	2	12	19	3	8	15	1	3	4	0	2	4	0	0	7	15	10	0	0	7	13	1	2
ENSG00000116273.5	PHF13	0	10	12	8	16	12	10	10	4	17	0	0	0	0	8	12	7	10	0	4	7	0	5	9	7	0	0	10	4	14	8	14	0	0	13	8	6	12	42	15	11	4	17	0	0	6	3	10
ENSG00000041988.15	THAP3	0	0	0	4	1	6	0	1	0	0	0	0	0	0	0	5	0	0	0	0	1	0	0	1	1	0	0	21	3	5	0	0	0	2	0	0	0	0	0	0	0	0	0	0	0	0	0	0
ENSG00000007923.15	DNAJC11	6	10	2	4	1	9	2	6	0	0	5	1	1	3	9	10	4	0	0	2	9	2	1	9	15	6	14	6	12	4	10	0	9	2	0	0	1	0	21	2	8	7	2	0	5	7	2	2
ENSG00000228750.6	RP11-242F24.1	0	2	2	0	0	0	0	0	0	0	0	0	0	0	0	0	0	1	0	0	0	0	0	0	0	0	0	0	0	0	0	0	0	0	0	0	1	0	0	0	0	0	0	0	0	0	0	0
ENSG00000237436.1	RP11-312B8.1	0	0	0	0	0	1	0	0	0	0	0	0	0	0	0	2	0	0	0	0	1	0	0	0	0	0	0	0	2	0	0	7	0	0	0	0	0	0	0	0	0	0	0	0	0	0	2	0
ENSG00000171735.18	CAMTA1	23	8	14	36	20	30	5	7	16	14	1	19	10	12	32	31	1	29	19	20	32	4	7	45	27	4	33	49	7	16	46	26	32	27	48	7	21	20	0	85	31	22	54	1	0	15	23	35
ENSG00000227950.1	RP11-312B8.2	0	0	0	0	0	0	0	0	0	0	0	0	0	0	0	0	0	0	0	0	0	0	0	1	0	0	0	0	0	0	0	0	0	0	0	0	0	0	0	0	0	0	0	0	0	0	0	0
ENSG00000237365.1	RP11-334N17.1	0	0	0	0	0	0	0	0	0	0	0	0	0	0	0	0	0	0	0	0	0	0	0	0	0	0	0	0	0	0	0	0	0	0	0	0	0	0	0	0	0	0	0	0	0	0	0	0
ENSG00000207056.1	RNU1-8P	0	0	0	0	0	0	0	0	0	0	0	0	0	0	0	0	0	0	0	0	0	0	0	0	0	0	0	0	0	0	0	0	1	0	0	0	0	0	0	0	0	0	0	0	0	0	0	0
ENSG00000237402.1	CAMTA1-IT1	0	3	0	1	1	0	0	1	0	0	0	0	0	0	0	0	0	0	9	0	4	0	0	0	0	0	0	1	0	3	1	0	0	0	0	0	0	0	0	18	13	0	1	0	0	0	0	0
ENSG00000237728.2	RP3-453P22.2	0	0	0	0	0	0	0	0	0	0	0	0	0	0	0	0	0	0	0	0	0	0	0	0	0	0	0	0	0	0	0	0	0	0	0	0	0	0	0	0	0	0	0	0	0	0	0	0
ENSG00000225126.1	RP4-549F15.1	0	0	0	0	0	0	0	0	0	0	0	0	0	0	0	0	0	0	0	0	0	0	0	0	0	0	0	0	0	0	0	0	0	0	0	0	0	0	0	0	0	0	0	0	0	0	0	0
ENSG00000270171.1	RP11-338N10.1	0	0	0	0	0	0	0	0	0	0	0	0	0	0	0	2	0	0	0	0	0	0	0	0	0	0	0	0	0	0	0	0	0	0	0	0	0	0	0	0	0	0	0	0	0	2	0	0
ENSG00000270035.1	RP11-338N10.2	0	0	0	0	0	0	0	0	0	0	0	0	0	0	0	0	0	0	0	0	0	0	0	0	0	0	0	0	0	0	0	0	0	0	0	0	0	0	0	0	0	2	0	0	0	0	0	0
ENSG00000269978.1	RP11-338N10.3	0	0	0	0	0	0	0	0	0	0	0	0	0	0	0	0	0	0	0	0	0	0	0	0	0	0	0	0	0	0	0	0	0	0	0	0	0	0	0	0	0	5	0	0	0	0	0	1
ENSG00000049245.12	VAMP3	13	12	17	24	9	39	19	11	8	29	14	6	7	9	10	20	0	16	33	10	18	10	10	32	12	3	33	18	14	31	45	50	34	13	20	18	28	21	23	61	25	14	13	6	0	4	15	20
ENSG00000269925.1	RP3-467L1.6	0	0	0	1	0	3	0	0	0	0	0	0	0	0	0	1	0	0	0	0	0	0	0	0	1	0	0	0	0	0	0	0	0	0	0	0	0	0	0	0	0	0	0	0	0	0	0	0
ENSG00000049246.14	PER3	11	1	0	12	5	9	0	1	14	0	0	5	0	7	9	7	1	39	44	1	2	5	7	2	3	0	12	26	2	0	8	2	49	27	3	0	4	8	16	31	11	21	10	10	3	16	9	1
ENSG00000236266.1	RP3-467L1.4	0	0	0	0	0	0	0	0	0	0	0	0	0	0	0	0	0	0	0	0	0	0	0	0	0	0	0	0	0	0	0	0	0	0	0	0	0	0	0	0	0	0	0	0	0	0	0	0
ENSG00000049247.13	UTS2	0	0	0	0	0	0	0	0	0	0	0	0	0	0	0	0	0	0	0	0	0	0	0	0	0	0	0	0	0	0	0	0	0	0	0	0	0	0	0	0	0	0	0	0	0	0	0	0
ENSG00000049249.8	TNFRSF9	0	1	0	1	0	0	0	0	0	0	0	0	3	0	0	0	0	0	4	3	0	0	0	0	0	0	0	1	1	0	0	0	0	0	0	0	0	0	0	13	2	0	9	0	1	0	0	3
ENSG00000270330.1	RP5-892F13.2	0	0	0	2	0	4	5	0	0	0	0	1	1	0	4	2	0	0	0	0	0	0	1	1	0	0	0	0	2	0	0	9	0	0	1	0	3	0	0	0	0	3	0	0	0	2	0	0
ENSG00000116288.12	PARK7	10	6	4	26	22	19	16	11	6	2	21	7	3	13	5	16	1	6	1	11	10	9	10	40	17	2	41	88	18	31	24	16	14	0	2	4	7	14	0	46	10	6	34	1	1	3	18	10
ENSG00000200344.1	Y_RNA	0	0	0	0	0	0	0	0	0	0	0	0	0	0	0	0	0	0	0	0	0	0	0	0	0	0	0	0	0	0	0	0	0	0	0	0	0	0	0	0	0	0	0	0	0	0	0	0
ENSG00000116285.12	ERRFI1	216	9	81	83	81	283	26	5	161	53	0	94	15	51	52	2	76	114	21	291	36	44	68	47	23	151	351	30	62	9	216	41	254	189	4	169	33	116	153	315	84	181	52	122	74	542	514	284
ENSG00000238290.1	RP11-431K24.1	0	0	0	0	0	0	0	0	0	0	0	0	0	0	0	0	0	0	0	0	0	0	0	0	0	0	0	0	0	0	1	0	0	0	0	0	0	0	0	0	0	0	0	0	0	0	0	0
ENSG00000232848.1	CTA-215D11.4	0	0	0	0	0	0	0	0	0	0	0	0	0	0	0	0	0	0	0	0	0	0	0	0	0	0	0	0	0	1	0	0	0	0	0	1	0	0	0	0	1	3	1	0	0	0	0	0
ENSG00000229305.1	RP11-431K24.2	0	0	0	0	0	0	0	0	0	0	0	0	0	0	0	0	0	0	0	0	0	0	0	0	0	0	0	0	0	0	0	0	0	0	0	0	0	0	0	0	0	0	0	0	0	0	0	0
ENSG00000227634.2	RP11-431K24.3	1	0	0	0	0	0	0	0	0	0	0	0	0	0	0	0	0	0	0	0	0	0	0	0	0	0	0	0	0	0	0	0	2	3	0	0	0	0	0	0	0	3	0	0	0	3	0	0
ENSG00000200975.1	RNU1-7P	0	0	0	0	0	0	0	0	0	0	0	0	0	0	0	0	0	0	0	0	0	0	0	0	0	0	0	0	0	0	0	0	0	0	0	0	0	0	0	0	0	0	0	0	0	0	0	0
ENSG00000233645.1	RP11-431K24.4	0	0	0	0	0	0	0	0	0	1	0	0	0	1	0	0	0	0	0	0	0	0	0	1	0	0	0	0	0	0	0	0	0	0	0	0	0	0	0	0	0	0	0	0	0	0	2	0
ENSG00000251977.1	RNU6-991P	0	0	0	0	0	0	0	0	0	0	0	0	0	0	0	1	0	0	0	0	0	0	0	0	0	0	0	0	0	0	0	0	0	0	0	0	0	0	0	0	0	0	0	0	0	0	0	0
ENSG00000162426.14	SLC45A1	0	0	0	0	0	0	0	0	0	0	0	0	0	0	1	0	0	0	3	0	0	0	0	0	0	0	0	0	0	0	0	0	0	0	0	0	0	0	0	0	0	0	0	0	0	0	2	0
ENSG00000252254.1	Y_RNA	0	0	0	0	0	0	0	0	0	0	0	0	0	0	0	0	0	0	0	0	0	0	0	0	0	0	0	0	0	0	0	0	0	0	0	0	0	0	0	0	0	0	0	0	0	0	0	0
ENSG00000142599.17	RERE	27	57	22	134	109	58	55	31	6	6	28	33	50	0	38	54	17	10	116	10	82	2	23	70	62	7	61	120	31	58	70	383	40	27	57	4	20	14	18	128	182	15	90	7	13	21	23	36
ENSG00000232912.5	RP5-1115A15.1	0	0	0	0	0	0	0	0	0	0	0	0	0	0	0	0	0	0	0	0	0	0	0	0	0	0	0	0	0	0	0	0	0	0	0	0	0	0	0	0	0	0	0	0	0	0	0	0
ENSG00000221083.1	SNORA77	0	2	0	8	4	4	0	5	0	0	0	4	5	0	0	6	0	0	9	0	6	0	0	1	7	0	1	8	4	5	1	26	1	9	3	0	0	0	0	11	12	0	2	0	0	0	0	0
ENSG00000270282.1	RP5-1115A15.2	0	0	0	0	0	0	0	0	0	0	0	0	0	0	0	0	0	0	0	0	0	0	0	0	0	0	0	0	0	0	0	0	0	0	0	0	0	0	0	0	0	0	0	0	0	0	0	0
ENSG00000234619.1	RPL7P11	0	0	0	0	0	0	0	0	0	0	0	0	0	0	0	0	0	0	0	0	0	0	0	0	0	0	0	0	0	0	0	0	0	0	0	0	0	0	0	0	0	0	0	0	0	0	0	0
ENSG00000224315.2	RPL7P7	0	0	0	0	0	0	0	0	0	0	0	0	5	0	0	0	0	0	0	0	0	0	0	0	0	0	0	0	0	0	0	0	0	0	0	0	0	0	0	0	0	0	0	0	0	0	0	0
ENSG00000222511.2	Y_RNA	0	1	0	0	0	0	0	0	0	0	0	0	0	0	0	0	0	0	0	0	0	0	0	0	0	0	0	0	0	0	0	0	0	0	0	0	0	0	0	0	0	0	0	0	0	0	0	0
ENSG00000226545.1	RP4-633I8.3	0	0	0	1	0	0	0	0	0	0	0	0	0	0	0	0	0	0	0	0	0	0	0	0	0	0	0	1	1	0	0	0	1	1	1	0	0	0	0	1	0	0	0	0	0	0	0	0
ENSG00000228423.2	RP4-633I8.4	0	0	0	1	1	0	4	0	0	0	0	0	0	0	0	0	0	0	0	1	1	0	1	1	0	0	0	0	0	2	0	1	0	0	0	0	0	0	0	0	0	1	1	0	0	0	0	0
ENSG00000229716.2	RPL23AP19	0	0	0	0	0	0	0	0	0	0	0	0	0	0	0	0	0	0	0	0	0	0	0	0	0	0	0	0	0	0	0	0	0	0	0	0	0	0	0	0	0	0	0	0	0	0	0	0
ENSG00000074800.13	ENO1	35	167	34	207	317	105	43	132	27	48	6	86	31	80	43	140	4	31	24	66	218	78	60	219	253	16	34	203	300	340	205	187	69	71	206	29	60	22	21	132	160	43	128	16	12	44	79	111
ENSG00000274258.1	MIR6728	0	0	0	0	0	0	0	0	0	0	0	0	0	0	0	0	0	0	0	0	0	0	0	0	0	0	0	0	0	0	0	0	0	0	0	0	0	0	0	0	0	0	0	0	0	0	0	0
ENSG00000236269.1	ENO1-IT1	0	0	0	0	0	0	0	0	0	0	0	0	0	0	0	0	0	0	0	0	0	0	0	0	0	0	0	0	0	0	0	0	1	0	0	0	0	0	0	0	0	0	0	0	0	0	0	0
ENSG00000230679.1	ENO1-AS1	0	0	0	0	0	0	0	0	0	0	0	1	0	0	0	0	0	0	0	0	0	0	0	0	0	0	0	0	0	0	1	0	0	0	0	0	0	0	0	0	0	0	0	0	0	0	0	0
ENSG00000201725.1	RNU6-304P	0	0	0	0	0	0	0	0	0	0	0	0	0	0	0	0	0	0	0	0	0	0	0	0	0	0	0	0	0	0	0	0	0	0	0	0	0	0	0	0	0	0	0	0	0	0	0	0
ENSG00000238249.2	HMGN2P17	0	0	0	0	0	0	0	0	0	0	0	2	0	0	0	0	0	0	0	0	0	0	0	0	0	0	0	0	0	0	0	0	0	0	0	0	0	0	0	0	0	0	0	0	0	0	0	0
ENSG00000232208.2	RP3-477M7.5	3	2	3	2	5	3	0	1	3	0	4	5	1	0	4	3	2	0	0	1	1	0	4	6	2	0	0	14	0	3	3	0	0	3	0	0	0	0	0	12	2	0	2	0	0	0	0	3
ENSG00000232663.2	RP3-477M7.6	0	0	0	1	0	0	0	0	0	0	0	0	0	0	0	0	0	0	0	0	0	0	0	0	0	0	0	0	0	0	0	0	0	0	0	0	0	0	0	0	0	0	0	0	0	0	0	0
ENSG00000131686.14	CA6	0	0	0	0	0	0	0	0	0	0	0	0	0	0	0	0	0	0	0	0	0	0	0	0	0	0	0	0	0	0	0	0	0	0	0	0	0	0	0	0	0	0	0	0	0	0	0	0
ENSG00000265141.2	RN7SL451P	0	0	0	0	0	0	0	0	0	0	0	0	0	0	0	0	0	0	0	0	0	0	0	0	0	0	0	0	0	0	0	0	0	0	0	0	0	0	0	0	0	0	0	0	0	0	0	0
ENSG00000197241.3	SLC2A7	0	0	0	0	0	0	0	0	0	0	0	0	0	0	0	0	0	0	0	0	0	0	0	0	0	0	0	0	0	0	0	0	0	0	0	0	0	0	0	0	0	0	0	0	0	0	0	0
ENSG00000142583.17	SLC2A5	0	0	0	1	4	0	0	0	0	0	0	0	0	0	0	0	0	0	0	0	0	0	0	0	0	0	0	0	0	0	0	0	0	0	0	0	0	0	0	12	0	0	0	0	0	0	0	0
ENSG00000252404.1	SCARNA16	0	0	0	0	0	0	0	0	0	0	0	0	0	0	0	0	0	0	0	0	0	0	0	0	0	0	0	0	0	0	0	0	0	0	0	0	0	0	0	0	0	0	0	0	0	0	0	0
ENSG00000180758.11	GPR157	0	0	0	0	0	3	9	0	0	0	3	6	0	2	6	4	3	1	0	5	6	2	0	1	1	0	0	19	3	6	12	13	10	18	0	0	2	9	0	18	0	16	0	0	1	6	22	2
ENSG00000228526.5	MIR34A	6	11	0	6	6	3	3	18	0	0	0	4	5	7	4	3	0	0	0	0	3	0	3	4	5	0	2	3	3	19	0	42	1	2	0	0	3	1	0	14	3	6	14	0	0	1	0	12
ENSG00000234546.3	RP3-510D11.2	1	3	1	0	1	0	0	2	0	0	0	1	0	0	3	2	0	0	0	0	3	0	0	0	3	0	0	0	0	1	0	0	2	0	0	0	1	0	0	0	1	1	0	0	0	3	0	0
ENSG00000281937.1	RP3-510D11.4	0	0	0	0	0	0	0	0	0	0	0	0	0	0	0	0	0	0	0	0	0	0	0	0	0	0	0	0	0	0	0	0	0	0	0	0	0	0	0	0	0	0	0	0	0	0	0	0
ENSG00000049239.12	H6PD	62	15	66	33	18	131	15	9	38	22	8	44	8	48	25	13	19	39	5	142	30	39	80	78	9	73	164	13	68	22	156	7	93	68	7	22	5	62	18	67	49	105	51	26	10	80	65	41
ENSG00000171621.13	SPSB1	3	3	6	6	3	29	1	0	0	6	0	14	5	35	7	2	7	17	24	20	7	36	52	8	1	6	6	7	1	1	30	0	4	0	0	26	6	0	0	5	4	5	1	0	0	20	169	122
ENSG00000252956.1	RNA5SP40	0	0	0	0	0	0	0	0	0	0	0	0	0	0	0	0	0	0	0	0	0	0	0	0	0	0	0	0	0	0	0	0	0	0	0	0	0	0	0	0	0	0	0	0	0	0	0	0
ENSG00000235263.1	RP13-392I16.1	0	0	0	0	0	0	0	0	0	0	0	0	0	0	0	0	0	0	0	0	0	0	0	0	0	0	0	0	0	0	0	0	0	0	0	0	0	0	0	0	0	0	0	0	0	0	0	0
ENSG00000171612.6	SLC25A33	29	7	8	43	39	7	24	19	7	3	0	18	0	9	18	66	11	21	0	8	46	0	8	86	31	8	11	18	43	50	30	6	8	0	4	11	25	16	16	68	45	27	49	10	0	28	6	10
ENSG00000231181.1	RP13-15M17.1	0	0	0	0	0	0	0	0	0	0	0	0	0	0	0	0	0	0	0	0	0	0	0	0	2	0	0	0	0	0	0	0	0	0	0	0	0	0	0	0	0	0	0	0	0	0	0	0
ENSG00000188807.12	TMEM201	0	1	0	13	3	0	0	3	0	0	17	0	0	0	10	7	0	0	0	2	3	0	0	14	9	0	0	9	2	27	3	29	0	0	0	3	8	0	1	0	2	1	20	0	0	6	2	7
ENSG00000171608.15	PIK3CD	8	0	12	16	11	13	0	0	0	0	0	0	0	0	3	0	0	8	0	4	1	0	0	1	6	0	4	1	4	15	9	7	7	0	0	0	4	0	0	32	5	14	8	0	0	0	3	4
ENSG00000179840.5	PIK3CD-AS1	0	0	0	0	0	0	0	0	0	0	0	0	0	0	0	0	0	0	0	0	0	0	0	0	0	0	0	0	0	0	0	0	0	0	0	0	0	0	0	0	0	0	0	0	0	0	0	0
ENSG00000233268.3	RP11-558F24.2	0	0	0	0	0	0	0	0	0	0	0	0	0	0	0	0	0	0	0	1	1	0	0	0	0	0	0	0	0	0	0	0	1	0	0	0	0	1	0	0	0	0	0	0	0	0	0	0
ENSG00000231789.2	PIK3CD-AS2	0	0	0	3	2	1	0	0	0	1	0	0	0	0	0	0	0	0	0	0	0	0	0	0	1	0	13	0	0	1	0	2	1	0	0	0	0	0	0	1	1	0	0	0	0	1	0	0
ENSG00000171603.16	CLSTN1	10	27	2	34	27	23	2	18	0	7	43	10	2	6	5	17	0	13	27	2	23	3	0	28	18	0	1	78	12	33	16	8	5	5	50	11	24	0	7	48	40	15	11	0	4	20	13	4
ENSG00000271264.1	MZT1P1	0	0	0	0	0	0	0	0	0	0	0	0	0	0	0	0	0	0	0	0	0	0	0	0	0	0	0	0	0	0	0	0	0	0	0	0	0	0	0	0	0	0	0	0	0	0	0	0
ENSG00000280113.1	AL357140.1	0	0	0	0	0	0	0	0	0	0	0	0	0	0	0	0	0	0	0	0	0	0	0	0	0	0	0	0	0	0	0	0	0	0	0	0	0	0	0	0	0	0	0	0	0	0	0	0
ENSG00000178585.14	CTNNBIP1	13	14	1	11	8	11	6	7	6	0	40	2	10	0	0	29	0	1	5	3	13	0	5	17	17	0	2	8	7	10	8	4	15	46	0	5	0	0	0	9	13	3	15	9	0	8	6	5
ENSG00000223989.1	RP11-84A14.5	0	0	0	0	0	0	0	0	0	0	0	0	0	0	0	0	0	0	0	0	1	0	0	0	0	0	0	0	0	0	0	0	0	0	0	0	0	0	0	0	0	0	0	0	0	0	0	0
ENSG00000162441.11	LZIC	6	1	0	6	2	1	0	1	0	0	0	1	0	0	2	4	0	10	0	0	3	0	0	4	6	0	0	7	6	4	9	5	0	10	0	0	0	0	0	0	3	5	7	3	0	0	0	5
ENSG00000228150.1	RP11-84A14.4	0	0	2	1	0	0	0	0	0	0	0	0	0	0	0	0	0	0	0	0	0	0	0	5	0	0	0	0	0	0	3	0	0	0	0	3	2	0	0	0	0	0	0	0	0	0	0	0
ENSG00000173614.13	NMNAT1	2	2	0	3	2	3	1	3	0	1	0	1	0	3	4	5	0	0	4	1	5	0	3	8	3	4	1	3	4	0	1	1	0	6	1	11	0	0	1	0	6	1	0	0	0	0	1	0
ENSG00000202415.1	RN7SKP269	0	0	0	0	0	0	0	0	0	0	0	0	0	0	0	0	0	0	0	0	0	0	0	0	0	0	0	0	0	0	0	0	0	0	0	0	0	0	0	0	0	0	0	0	0	0	0	0
ENSG00000283611.1	RP11-84A14.6	0	0	0	0	0	0	0	0	0	0	0	0	0	0	0	0	0	0	0	0	0	0	0	0	0	0	0	0	0	0	0	0	0	0	0	0	0	0	0	0	0	0	0	0	0	0	0	0
ENSG00000265521.1	MIR5697	0	0	0	0	0	0	0	0	0	0	0	0	0	0	0	0	0	0	0	0	0	0	0	0	0	0	0	0	0	0	0	0	0	0	0	0	0	0	0	0	0	2	0	0	0	0	0	0
ENSG00000241326.1	RP11-807G9.2	0	0	0	0	0	0	0	0	0	0	0	0	0	0	0	0	0	0	0	0	0	0	0	0	0	0	0	0	0	0	0	0	0	0	0	0	0	0	0	0	0	0	0	0	0	0	0	0
ENSG00000162444.11	RBP7	0	1	3	3	0	3	9	5	0	0	0	0	1	0	0	1	0	0	0	7	0	0	0	9	2	0	0	15	9	3	1	17	0	0	0	0	0	0	0	13	1	7	3	0	0	0	0	0
ENSG00000130939.18	UBE4B	26	13	1	35	24	18	19	15	7	19	10	0	4	4	11	13	1	4	11	2	23	2	1	17	32	1	31	44	24	24	31	28	10	7	45	14	4	55	0	20	12	13	32	0	0	9	7	2
ENSG00000224340.1	RP11-496H15.2	0	0	0	0	0	0	0	0	0	0	0	1	0	0	0	0	0	0	0	0	1	0	0	0	0	0	0	0	0	0	0	0	0	0	0	0	0	0	0	0	0	0	0	0	0	0	0	0
ENSG00000233623.2	PGAM1P11	0	0	0	0	0	0	0	0	0	0	0	0	0	0	0	0	0	0	0	0	0	0	0	0	0	0	0	0	0	0	0	0	0	0	0	0	0	0	0	0	0	0	0	0	0	0	0	0
ENSG00000201746.1	RNU6-828P	0	0	0	0	0	0	0	0	0	0	0	0	0	0	0	0	0	0	0	0	0	0	0	0	0	0	0	0	0	0	0	0	0	0	0	0	0	0	0	0	0	0	0	0	0	0	0	0
ENSG00000054523.17	KIF1B	6	14	20	31	18	26	12	19	8	0	2	5	17	6	11	30	5	24	4	12	28	14	14	14	26	17	19	13	40	28	14	40	27	37	13	18	6	5	8	32	27	9	14	13	0	24	16	36
ENSG00000264881.1	MIR1273D	0	0	0	0	0	0	0	0	0	0	0	0	0	0	0	0	0	0	0	0	0	0	0	0	0	0	0	0	0	0	0	0	0	0	0	0	0	0	0	0	0	0	0	0	0	0	0	0
ENSG00000199562.1	RNU6-37P	0	0	0	1	1	0	2	0	0	0	0	0	0	0	0	0	0	0	1	0	0	0	0	0	0	0	0	0	0	0	1	0	0	0	0	0	2	1	0	0	2	0	1	0	0	0	4	0
ENSG00000264501.2	RN7SL731P	0	0	0	0	0	0	0	0	0	0	0	0	0	0	0	0	0	0	0	0	0	0	0	0	0	0	0	0	0	0	0	0	0	0	0	0	0	0	0	0	0	0	0	0	0	0	0	0
ENSG00000142657.20	PGD	5	2	0	26	20	9	5	4	4	0	0	2	10	4	1	18	0	0	0	5	8	0	1	25	19	0	0	11	16	20	8	19	8	3	0	0	7	0	0	49	13	1	26	0	0	6	5	0
ENSG00000271989.1	RP4-736L20.3	0	0	0	0	0	0	0	0	0	0	0	0	0	0	0	0	0	0	0	0	0	0	0	0	0	0	0	0	0	0	0	0	0	0	0	0	0	0	0	0	0	0	0	0	0	1	0	0
ENSG00000251503.8	APITD1-CORT	0	0	0	0	0	0	0	0	0	0	0	0	0	0	0	0	0	0	0	0	0	0	0	1	0	0	0	0	0	0	0	0	0	0	0	0	0	0	0	0	0	0	0	0	0	0	0	0
ENSG00000175279.21	APITD1	6	1	0	7	8	6	0	7	0	0	0	0	3	0	3	7	7	0	0	2	2	0	0	4	18	5	3	0	12	10	6	32	0	0	0	0	0	0	0	6	3	0	7	0	0	2	1	3
ENSG00000241563.3	CORT	0	0	0	0	0	0	0	0	0	0	0	0	0	0	0	0	0	0	0	0	0	0	0	0	0	0	0	0	0	0	0	0	0	0	0	0	0	0	0	0	0	0	0	0	0	0	0	0
ENSG00000160049.11	DFFA	17	16	0	24	33	37	2	14	15	5	5	9	24	8	13	40	0	3	6	11	27	1	10	26	23	19	13	25	15	30	20	58	6	11	19	0	6	0	0	14	32	15	30	12	0	13	1	11
ENSG00000203469.2	RP5-1113E3.3	0	0	0	0	0	0	0	0	0	0	0	0	0	0	0	0	0	0	0	0	0	0	0	0	0	0	0	0	0	0	0	0	0	0	0	0	0	0	0	0	0	0	0	0	0	0	0	0
ENSG00000142655.12	PEX14	2	12	14	11	10	16	8	8	20	13	2	3	6	2	22	4	5	2	4	5	5	7	0	19	16	8	36	18	12	24	17	8	12	0	0	6	6	18	10	17	7	6	9	5	0	7	7	17
ENSG00000243267.3	RN7SL614P	0	0	0	0	0	0	0	0	0	0	0	0	0	0	0	0	0	0	0	0	0	0	0	0	0	0	0	0	0	0	0	0	0	0	0	0	1	0	0	1	0	0	0	0	0	0	0	0
ENSG00000130940.14	CASZ1	3	6	9	7	12	2	3	2	8	0	0	1	2	2	2	5	0	0	0	8	9	0	7	7	6	2	8	2	2	17	5	12	6	2	19	5	2	0	0	18	14	7	13	2	0	0	6	9
ENSG00000272078.1	RP4-734G22.3	0	0	0	0	0	0	0	0	0	0	0	0	0	0	0	0	0	0	0	0	0	0	0	0	0	0	0	0	0	0	0	0	0	0	0	0	0	0	0	0	0	0	4	0	0	0	0	0
ENSG00000225158.2	HSPE1P24	0	0	0	0	0	0	0	0	0	0	0	0	0	0	0	0	0	0	0	0	0	0	0	0	0	0	0	0	0	0	0	0	0	0	0	0	0	0	0	0	0	0	0	0	0	0	0	0
ENSG00000175262.14	C1orf127	0	0	0	0	1	0	0	2	0	0	10	0	0	0	0	3	0	0	0	0	0	0	0	0	0	0	0	4	0	0	1	6	0	0	0	0	0	0	0	0	0	0	0	0	0	0	0	0
ENSG00000215785.2	CFL1P6	0	0	0	0	0	0	0	0	0	0	0	0	0	0	0	0	0	0	0	0	0	0	0	0	0	0	0	0	0	0	0	0	0	0	0	0	0	0	0	0	0	0	0	0	0	0	0	0
ENSG00000120948.15	TARDBP	15	24	17	29	25	39	5	18	5	2	1	12	20	20	5	31	2	4	9	9	26	6	0	30	35	2	15	27	26	35	20	31	2	6	18	2	21	15	17	45	37	17	30	4	3	10	7	0
ENSG00000277726.4	RP4-635E18.9	0	0	0	0	0	0	0	0	0	0	0	0	0	0	0	0	0	0	0	0	0	0	0	0	0	0	0	0	0	0	0	0	0	0	0	0	0	0	0	0	0	0	0	0	0	0	0	0
ENSG00000009724.16	MASP2	43	2	15	11	0	30	18	5	17	20	0	16	1	24	11	4	0	19	0	7	4	15	20	31	4	8	59	0	11	0	42	1	94	74	0	3	6	60	79	12	13	64	31	17	5	23	21	24
ENSG00000271895.2	RP4-635E18.8	0	0	0	0	0	0	0	0	0	0	0	0	0	0	0	0	0	0	0	0	0	0	0	0	0	0	0	0	0	0	0	0	0	0	0	0	0	0	0	0	0	0	0	0	0	0	0	0
ENSG00000116649.9	SRM	1	9	0	11	12	0	0	7	6	0	13	1	6	3	8	4	2	12	0	0	7	0	8	14	8	0	0	10	8	9	6	5	0	0	0	0	12	0	0	20	16	4	8	0	0	0	0	0
ENSG00000171824.13	EXOSC10	0	8	2	9	7	9	0	3	0	0	21	5	3	4	3	10	0	0	15	0	8	0	0	5	8	0	16	8	9	12	15	14	6	9	0	0	2	1	0	22	11	1	10	0	4	1	4	9
ENSG00000226849.1	RP4-635E18.7	0	0	0	0	0	0	0	0	0	0	0	0	0	0	0	0	0	0	0	0	0	0	0	0	0	0	0	0	0	0	0	0	0	0	0	0	0	0	13	0	0	4	0	0	0	0	0	0
ENSG00000230337.1	RP4-635E18.6	0	0	0	1	0	0	0	0	0	0	0	0	0	0	0	0	0	0	0	0	0	0	0	0	1	0	0	0	0	0	0	0	0	0	0	0	0	0	0	0	0	0	0	0	0	0	0	0
ENSG00000198793.12	MTOR	10	10	5	19	16	13	9	10	1	11	0	26	9	0	16	25	0	1	4	6	14	6	0	21	12	0	7	34	19	24	25	6	3	7	0	1	18	3	0	49	16	10	28	8	0	6	12	7
ENSG00000225602.5	MTOR-AS1	0	0	0	0	0	0	0	0	0	0	0	0	0	0	0	0	0	0	0	0	0	0	0	0	0	0	0	0	0	0	0	0	0	0	0	0	0	0	0	0	0	0	0	0	0	0	0	0
ENSG00000253086.1	RNU6-537P	0	0	0	0	0	0	0	0	0	0	0	0	0	0	0	0	0	0	0	0	0	0	0	0	0	0	0	0	0	0	0	0	0	0	0	0	0	0	0	0	0	0	0	0	0	0	0	0
ENSG00000171819.4	ANGPTL7	0	0	0	0	0	0	0	0	0	0	0	0	0	0	0	0	0	0	0	0	0	0	0	0	0	0	0	0	0	0	1	0	0	0	0	0	0	0	0	0	0	0	0	0	0	0	0	0
ENSG00000207451.1	RNU6-291P	0	0	0	0	0	0	0	0	0	0	0	0	0	0	0	0	0	0	0	0	0	0	0	0	0	0	0	0	0	0	0	0	0	0	0	0	0	0	0	0	0	0	0	0	0	0	0	0
ENSG00000238173.1	RPL39P6	0	0	0	0	0	0	0	0	0	0	0	0	0	0	0	0	0	0	0	0	0	0	0	0	0	0	0	0	0	0	0	0	0	0	0	0	0	0	0	0	0	0	0	0	0	0	0	0
ENSG00000120942.13	UBIAD1	0	6	0	8	2	12	6	6	0	0	7	4	6	2	2	8	0	5	0	6	3	9	10	10	1	0	16	8	12	4	6	3	9	30	0	0	0	15	6	4	1	13	1	6	0	15	10	4
ENSG00000238199.1	UBE2V2P3	0	0	0	0	0	0	0	0	0	0	0	0	0	0	0	0	0	0	0	0	0	0	0	0	0	0	0	0	0	0	2	0	0	0	0	0	0	0	0	0	0	0	0	0	0	0	0	0
ENSG00000224338.2	RP11-149P14.1	0	0	0	0	0	0	0	0	0	0	0	0	0	0	0	0	0	0	0	0	0	0	0	0	0	0	0	0	0	0	0	0	0	0	0	0	0	0	0	0	0	0	0	0	0	0	0	0
ENSG00000204624.7	DISP3	0	0	0	0	0	0	0	0	0	0	0	0	0	0	0	0	0	0	0	0	0	0	0	0	0	0	0	0	0	0	0	4	0	0	0	0	0	0	0	0	0	0	0	0	0	0	0	0
ENSG00000235643.1	RP1-69M21.2	0	1	0	0	0	0	0	0	0	0	0	0	0	0	0	0	0	0	0	0	0	0	0	0	0	0	0	0	0	0	0	0	0	0	0	0	0	0	0	0	0	0	0	0	0	0	0	0
ENSG00000116661.9	FBXO2	0	0	2	0	0	1	0	0	0	0	0	0	2	0	5	4	5	0	0	0	0	0	0	1	0	0	0	22	0	0	3	0	3	4	0	9	6	0	0	4	0	13	0	0	0	7	2	0
ENSG00000132879.13	FBXO44	0	1	2	1	2	9	5	1	0	0	0	0	0	0	0	3	0	0	0	2	4	0	0	0	0	0	16	5	0	3	2	1	6	0	2	0	4	6	0	0	11	3	0	0	0	2	0	3
ENSG00000116663.10	FBXO6	1	0	5	1	1	0	0	0	0	5	3	0	0	4	3	8	0	3	0	0	0	5	0	0	0	0	2	6	1	2	3	5	0	1	0	6	0	10	0	0	7	3	2	0	0	0	0	0
ENSG00000116670.14	MAD2L2	0	4	3	9	8	14	5	8	3	0	13	5	6	6	7	10	2	10	12	9	12	1	1	3	7	1	0	0	3	6	15	12	2	0	6	0	7	11	0	0	6	7	0	0	0	1	5	2
ENSG00000162490.6	DRAXIN	0	0	0	0	0	0	1	1	0	0	0	0	1	0	0	0	0	0	0	0	1	0	0	0	0	0	0	1	0	0	0	0	0	0	0	0	4	0	0	0	0	0	0	0	0	0	0	0
ENSG00000177674.15	AGTRAP	7	12	21	9	4	15	1	4	6	5	7	2	0	1	4	3	0	1	3	0	3	0	0	8	4	5	11	24	2	9	5	17	6	2	0	5	2	1	0	3	2	1	9	0	0	7	3	16
ENSG00000215910.7	C1orf167	0	0	0	0	0	0	0	0	0	0	0	0	0	0	0	0	1	0	0	0	0	0	0	0	0	0	0	0	0	0	0	0	0	8	1	0	0	0	0	0	0	0	0	0	0	5	0	0
ENSG00000177553.6	RP11-56N19.5	0	0	0	0	0	0	0	0	0	0	0	0	0	0	0	0	0	0	0	0	0	0	0	0	0	0	0	0	0	0	0	0	0	0	0	0	0	0	0	0	0	0	0	0	0	0	0	0
ENSG00000177000.10	MTHFR	19	5	11	19	13	32	12	10	4	0	18	0	8	9	10	22	29	6	6	13	9	4	11	25	2	9	19	16	37	15	29	15	37	36	11	5	6	7	0	21	21	14	11	2	0	18	28	14
ENSG00000011021.21	CLCN6	6	5	7	19	8	11	9	1	17	23	10	0	8	6	5	13	1	4	16	7	18	15	3	25	7	0	11	13	10	16	10	0	0	5	3	5	13	9	0	0	25	6	10	0	4	5	11	9
ENSG00000242349.5	NPPA-AS1	0	0	0	1	0	0	0	0	0	0	0	0	0	0	0	0	0	0	0	0	0	0	0	0	0	0	0	0	0	0	0	0	0	0	0	0	0	0	0	0	0	0	0	0	0	0	2	0
ENSG00000276470.1	NPPA-AS1_1	0	0	0	0	0	0	0	0	0	0	0	0	0	0	0	0	0	0	0	0	0	0	0	0	0	0	0	0	0	0	0	0	0	0	0	0	0	0	0	0	0	0	0	0	0	0	0	0
ENSG00000278852.1	NPPA-AS1_2	0	0	0	0	0	0	0	0	0	0	0	0	0	0	0	0	0	0	0	0	0	0	0	0	0	0	0	0	0	0	0	0	0	0	0	0	0	0	0	0	0	0	0	0	0	0	0	0
ENSG00000175206.10	NPPA	0	0	0	0	0	0	0	0	0	0	0	0	0	0	0	0	0	0	0	0	0	0	0	0	0	0	0	0	0	0	0	0	0	0	0	0	0	0	0	0	0	0	0	0	0	0	0	0
ENSG00000275915.1	NPPA-AS1_3	0	0	0	0	0	0	0	0	0	0	0	0	0	0	0	0	0	0	0	0	0	0	0	0	0	0	0	0	0	0	0	0	0	0	0	0	0	0	0	0	0	0	0	0	0	0	0	0
ENSG00000120937.8	NPPB	0	0	1	0	0	0	0	0	0	0	0	0	0	0	0	0	0	0	0	0	0	0	0	0	0	0	0	0	0	0	1	0	0	0	0	0	0	0	0	0	0	0	0	0	0	0	0	0
ENSG00000224904.1	RP5-934G17.6	0	0	0	0	0	0	0	0	0	0	0	0	0	0	0	0	0	0	0	0	0	0	0	0	0	0	0	0	0	0	0	0	0	0	0	0	0	0	0	0	0	0	0	0	0	0	0	0
ENSG00000199347.1	RNU5E-1	0	0	0	0	0	0	0	0	0	0	0	0	0	0	0	0	0	0	0	0	0	0	0	0	0	0	0	0	0	0	0	0	0	0	0	0	0	0	0	0	0	0	0	0	0	0	0	0
ENSG00000201801.1	RNU5E-4P	0	0	0	0	0	0	0	0	0	0	0	0	0	0	0	0	0	0	0	0	0	0	0	0	0	0	0	0	0	0	0	0	0	0	0	0	0	0	0	0	0	0	0	0	0	0	0	0
ENSG00000116685.15	KIAA2013	8	7	15	8	12	15	4	8	8	4	0	16	1	8	12	16	0	0	17	0	14	5	5	26	15	3	7	27	11	23	16	19	11	0	3	2	13	11	0	30	24	8	18	7	0	16	10	0
ENSG00000083444.16	PLOD1	13	14	15	54	76	29	13	10	23	22	47	17	44	29	7	18	0	5	16	19	23	5	3	32	15	29	34	53	26	34	57	20	15	41	27	0	8	32	52	35	34	42	25	9	0	26	33	30
ENSG00000116688.16	MFN2	11	15	33	37	32	55	28	13	25	12	0	2	8	35	32	20	22	45	4	31	32	9	15	37	22	36	69	50	25	17	48	8	35	28	4	11	6	50	47	26	31	21	25	24	23	20	32	9
ENSG00000270914.1	RP5-1077B9.5	0	0	0	0	0	0	0	0	0	0	0	0	0	0	0	0	0	0	0	0	0	0	0	0	0	0	0	0	0	0	0	0	0	0	0	0	0	0	0	0	0	0	0	0	0	0	0	0
ENSG00000116691.10	MIIP	0	1	2	5	5	3	3	0	0	0	0	0	0	0	2	2	0	6	3	5	4	2	2	4	1	0	9	0	0	1	7	0	1	0	0	0	0	0	0	36	3	4	1	0	1	0	0	0
ENSG00000202461.1	Y_RNA	0	0	0	0	0	0	0	0	0	0	0	0	0	0	0	0	0	0	0	0	0	0	0	0	0	0	0	0	0	0	0	0	0	0	0	0	0	0	0	0	0	0	0	0	0	0	0	0
ENSG00000276869.1	MIR6729	0	0	0	0	0	0	0	0	0	0	0	0	0	0	0	0	0	0	0	0	0	0	0	0	0	0	0	0	0	0	0	0	0	0	0	0	0	0	0	0	0	0	0	0	0	0	0	0
ENSG00000243539.3	RN7SL649P	0	0	0	0	0	0	0	0	0	0	0	0	0	0	0	0	0	0	0	0	0	0	0	0	0	0	0	0	0	0	0	0	0	0	0	0	0	0	0	0	0	0	0	0	0	0	0	0
ENSG00000120949.14	TNFRSF8	0	0	0	0	0	0	0	0	0	0	0	0	0	0	0	0	0	0	0	0	0	0	0	0	0	0	0	0	0	0	0	0	0	0	0	0	0	0	0	0	0	0	0	0	0	0	0	0
ENSG00000201135.1	RNU6-777P	0	0	0	0	0	0	0	0	0	0	0	0	0	0	0	0	0	0	0	0	0	0	0	0	0	0	0	0	0	0	0	0	0	0	0	0	0	0	0	0	0	0	5	0	0	0	0	0
ENSG00000227875.2	RPL23AP89	0	0	0	0	0	0	0	0	0	0	0	0	0	0	0	0	0	0	0	0	0	0	0	0	0	0	0	0	0	0	0	0	0	0	1	0	0	0	0	0	0	0	0	0	0	0	0	0
ENSG00000028137.17	TNFRSF1B	0	4	24	9	5	16	1	1	9	0	0	0	0	8	3	2	8	14	12	2	6	8	16	4	3	16	26	1	0	12	3	0	13	44	0	0	3	32	36	33	21	13	5	7	0	0	19	10
ENSG00000263676.1	MIR4632	0	0	0	0	0	0	0	0	0	0	0	0	0	0	0	0	0	0	0	0	0	0	0	0	0	0	0	0	0	0	0	0	0	0	0	0	0	0	0	0	0	0	0	0	0	0	0	0
ENSG00000225196.2	RP5-1118D24.2	0	0	0	0	0	0	0	0	0	0	0	0	0	0	0	0	0	0	0	0	0	0	0	0	0	0	0	0	0	0	0	0	0	0	0	0	0	0	0	0	0	0	0	7	0	0	0	0
ENSG00000252969.1	SNORA70	0	0	0	0	0	0	0	0	0	0	0	0	0	0	0	0	0	0	0	0	0	0	0	0	0	0	0	0	0	0	0	0	0	0	0	0	0	0	0	0	0	0	0	0	0	0	0	0
ENSG00000048707.13	VPS13D	8	7	1	16	10	34	12	5	5	0	18	15	13	10	6	13	18	33	11	13	7	5	14	13	9	16	13	14	9	12	28	21	21	4	9	0	8	20	11	32	41	13	13	11	5	6	7	6
ENSG00000239149.1	SNORA59A	0	0	0	0	0	0	0	0	0	0	0	0	0	0	0	0	0	0	0	0	0	0	0	0	0	0	0	0	0	0	0	0	0	0	0	0	0	0	0	0	0	0	0	0	0	0	0	0
ENSG00000229484.1	RP5-888M10.2	0	0	0	0	0	0	0	0	0	0	0	0	0	0	0	0	0	0	0	0	0	0	0	0	0	0	0	0	0	0	0	0	0	0	0	0	0	0	0	0	0	0	0	0	0	0	0	0
ENSG00000162496.8	DHRS3	87	13	131	76	61	194	57	14	77	43	4	58	41	122	75	79	161	98	9	125	30	149	103	43	42	158	185	43	55	32	121	129	194	157	45	38	33	112	34	115	102	164	81	102	115	153	118	163
ENSG00000221340.1	RNU6ATAC18P	0	0	0	0	0	0	0	0	0	0	0	0	0	0	0	0	0	0	0	0	0	0	0	0	0	0	0	0	0	0	0	0	0	0	0	0	0	0	0	0	0	0	0	0	0	0	0	0
ENSG00000276830.1	MIR6730	0	0	0	0	0	0	0	0	0	0	0	0	0	0	0	0	0	0	0	0	0	0	0	0	0	0	0	0	0	0	0	0	0	0	0	0	0	0	0	0	0	0	0	0	0	0	0	0
ENSG00000272482.1	RP11-474O21.5	0	0	0	0	0	0	0	0	0	0	0	0	0	0	0	0	0	0	14	0	0	0	0	0	0	0	0	0	0	0	0	0	0	0	0	0	0	0	0	0	0	0	0	0	0	0	0	0
ENSG00000204518.2	AADACL4	0	0	0	0	0	0	0	0	0	0	0	0	0	0	0	0	0	0	0	0	0	0	0	0	0	0	0	0	0	0	0	0	0	0	0	0	0	0	0	0	0	0	0	0	0	0	0	0
ENSG00000226166.2	RP11-474O21.2	0	0	0	0	0	0	0	0	0	0	0	0	0	0	0	0	0	0	0	0	0	0	0	0	0	0	0	0	0	0	0	0	0	0	0	0	0	0	0	0	0	0	0	0	0	0	0	0
ENSG00000188984.11	AADACL3	0	0	0	0	0	0	0	0	0	0	0	0	0	0	0	0	0	0	0	0	0	0	0	0	0	0	0	0	0	0	0	0	0	0	0	0	0	0	0	0	0	0	0	0	0	0	0	0
ENSG00000157330.9	C1orf158	0	0	0	0	0	0	0	0	0	0	0	0	0	0	0	0	0	0	0	0	0	0	0	0	0	0	0	0	0	0	0	0	0	0	0	0	0	0	0	0	0	0	0	0	0	0	0	0
ENSG00000116726.4	PRAMEF12	0	0	0	0	0	0	0	0	0	0	0	0	0	0	0	0	0	0	0	0	0	0	0	0	0	0	0	0	0	0	0	0	0	0	0	0	0	0	0	0	0	0	0	0	0	0	0	0
ENSG00000116721.9	PRAMEF1	0	0	0	0	0	0	0	0	0	0	0	0	0	0	0	0	0	0	0	0	0	0	0	0	0	0	0	0	0	0	0	0	0	0	0	0	0	0	0	0	0	0	0	0	0	0	0	0
ENSG00000228338.1	RP5-845O24.8	0	0	0	0	0	0	0	0	0	0	0	0	0	0	0	0	0	0	0	0	0	0	0	0	0	0	0	0	0	0	0	0	0	0	0	0	0	0	0	0	0	0	0	0	0	0	0	0
ENSG00000239810.3	PRAMEF11	0	0	0	0	0	0	0	0	0	0	0	0	0	0	0	0	0	0	0	0	0	0	0	0	0	0	0	0	0	0	0	0	0	0	0	0	0	0	0	0	0	0	0	0	0	0	0	0
ENSG00000231103.2	PRAMEF30P	0	0	0	0	0	0	0	0	0	0	0	0	0	0	0	0	0	0	0	0	0	0	0	0	0	0	0	0	0	0	0	0	0	0	0	0	0	0	0	0	0	0	0	0	0	0	0	0
ENSG00000179172.9	HNRNPCL1	0	0	0	0	0	0	0	0	0	0	0	0	0	0	0	0	0	0	0	0	0	0	0	0	0	0	0	0	0	0	0	0	0	0	0	0	0	0	0	0	0	0	0	0	0	0	0	0
ENSG00000120952.4	PRAMEF2	0	0	0	0	0	0	0	0	0	0	0	0	0	0	0	0	0	0	0	0	0	0	0	0	0	0	0	0	0	0	0	0	0	0	0	0	0	0	0	0	0	0	0	0	0	0	0	0
ENSG00000243073.3	PRAMEF4	0	0	0	0	0	0	0	0	0	0	0	0	0	0	0	0	0	0	0	0	0	0	0	0	0	0	0	0	0	0	0	0	0	0	0	0	0	0	0	0	0	0	0	0	0	0	0	0
ENSG00000187545.5	PRAMEF10	0	0	0	0	0	0	0	0	0	0	0	0	0	0	0	0	0	0	0	0	0	0	0	0	0	0	0	0	0	0	0	0	0	0	0	0	0	0	0	0	0	0	0	0	0	0	0	0
ENSG00000204510.5	PRAMEF7	0	0	0	0	0	0	0	0	0	0	0	0	0	0	0	0	0	0	0	0	0	0	0	0	0	0	0	0	0	0	0	0	0	0	0	0	0	0	0	0	0	0	0	0	0	0	0	0
ENSG00000207434.1	RNU6-1072P	0	0	0	0	0	0	0	0	0	0	0	0	0	0	0	0	0	0	0	0	0	0	0	0	0	0	0	0	0	0	0	0	0	0	0	0	0	0	0	0	0	0	0	0	0	0	0	0
ENSG00000234064.1	PRAMEF29P	0	0	0	0	0	0	0	0	0	0	0	0	0	0	0	0	0	0	0	0	0	0	0	0	0	0	0	0	0	0	0	0	0	0	0	0	0	0	0	0	0	0	0	0	0	0	0	0
ENSG00000232423.6	PRAMEF6	0	0	0	0	0	0	0	0	0	0	0	0	0	0	0	0	0	0	0	0	0	0	0	0	0	0	0	0	0	0	0	0	0	0	0	0	0	0	0	0	0	0	0	0	0	0	0	0
ENSG00000274178.2	PRAMEF28	0	0	0	0	0	0	0	0	0	0	0	0	0	0	0	0	0	0	0	0	0	0	0	0	0	0	0	0	0	0	0	0	0	0	0	0	0	0	0	0	0	0	0	0	0	0	0	0
ENSG00000274764.5	PRAMEF27	0	0	0	0	0	0	0	0	0	0	0	0	0	0	0	0	0	0	0	0	0	0	0	0	0	0	0	0	0	0	0	0	0	0	0	0	0	0	0	0	0	0	0	0	0	0	0	0
ENSG00000229571.6	PRAMEF25	0	0	0	0	0	0	0	0	0	0	0	0	0	0	0	0	0	0	0	0	0	0	0	0	0	0	0	0	0	0	0	0	0	0	0	0	0	0	0	0	0	0	0	0	0	0	0	0
ENSG00000277058.2	HNRNPCL3	0	0	0	0	0	0	0	0	0	0	0	0	0	0	0	0	0	0	0	0	0	0	0	0	0	0	0	0	0	0	0	0	0	0	0	0	0	0	0	0	0	0	0	0	0	0	0	0
ENSG00000277862.1	PRAMEF34P	0	0	0	0	0	0	0	0	0	0	0	0	0	0	0	0	0	0	0	0	0	0	0	0	0	0	0	0	0	0	0	0	0	0	0	0	0	0	0	0	0	0	0	0	0	0	0	0
ENSG00000236179.1	PRAMEF35P	0	0	0	0	0	0	0	0	0	0	0	0	0	0	0	0	0	0	0	0	0	0	0	0	0	0	0	0	0	0	0	0	0	0	0	0	0	0	0	0	0	0	0	0	0	0	0	0
ENSG00000275774.2	HNRNPCL2	0	0	0	0	0	0	0	0	0	0	0	0	0	0	0	0	0	0	0	0	0	0	0	0	0	0	0	0	0	0	0	0	0	0	0	0	0	0	0	0	0	0	0	0	0	0	0	0
ENSG00000229978.1	PRAMEF36P	0	0	0	0	0	0	0	0	0	0	0	0	0	0	0	0	0	0	0	0	0	0	0	0	0	0	0	0	0	0	0	0	0	0	0	0	0	0	0	0	0	0	0	0	0	0	0	0
ENSG00000233336.1	RP13-221M14.2	0	0	0	0	0	0	0	0	0	0	0	0	0	0	0	0	0	0	0	0	0	0	0	0	0	0	0	0	0	0	0	0	0	0	0	0	0	0	0	0	0	0	0	0	0	0	0	0
ENSG00000280267.4	PRAMEF26	0	0	0	0	0	0	0	0	0	0	0	0	0	0	0	0	0	0	0	0	0	0	0	0	0	0	0	0	0	0	0	0	0	0	0	0	0	0	0	0	0	0	0	0	0	0	0	0
ENSG00000179412.10	HNRNPCL4	0	0	0	0	0	0	0	0	0	0	0	0	0	0	0	0	0	0	0	0	0	0	0	0	0	0	0	0	0	0	0	0	0	0	0	0	0	0	0	0	0	0	0	0	0	0	0	0
ENSG00000204505.4	PRAMEF9	0	0	0	0	0	0	0	0	0	0	0	0	0	0	0	0	0	0	0	0	0	0	0	0	0	0	0	0	0	0	0	0	0	0	0	0	0	0	0	0	0	0	0	0	0	0	0	0
ENSG00000279169.1	PRAMEF13	0	0	0	0	0	0	0	0	0	0	0	0	0	0	0	0	0	0	0	0	0	0	0	0	0	0	0	0	0	0	0	0	0	0	0	0	0	0	0	0	0	0	0	0	0	0	0	0
ENSG00000279804.1	PRAMEF18	0	0	0	0	0	0	0	0	0	0	0	0	0	0	0	0	0	0	0	0	0	0	0	0	0	0	0	0	0	0	0	0	0	0	0	0	0	0	0	0	0	0	0	0	0	0	0	0
ENSG00000250894.1	PRAMEF31P	0	0	0	0	0	0	0	0	0	0	0	0	0	0	0	0	0	0	0	0	0	0	0	0	0	0	0	0	0	0	0	0	0	0	0	0	0	0	0	0	0	0	0	0	0	0	0	0
ENSG00000270601.4	PRAMEF5	0	0	0	0	0	0	0	0	0	0	0	0	0	0	0	0	0	0	0	0	0	0	0	0	0	0	0	0	0	0	0	0	0	0	0	0	0	0	0	0	0	0	0	0	0	0	0	0
ENSG00000231219.1	PRAMEF32P	0	0	0	0	0	0	0	0	0	0	0	0	0	0	0	0	0	0	0	0	0	0	0	0	0	0	0	0	0	0	0	0	0	0	0	0	0	0	0	0	0	0	0	0	0	0	0	0
ENSG00000207511.1	RNU6-443P	0	0	0	0	0	0	0	0	0	0	0	0	0	0	0	0	0	0	0	0	0	0	0	0	0	0	0	0	0	0	0	0	0	0	0	0	0	0	0	0	0	0	0	0	0	0	0	0
ENSG00000182330.10	PRAMEF8	0	0	0	0	0	0	0	0	0	0	0	0	0	0	0	0	0	0	0	0	0	0	0	0	0	0	0	0	0	0	0	0	0	0	0	0	0	0	0	0	0	0	0	0	0	0	0	0
ENSG00000204501.6	PRAMEF15	0	0	0	0	0	0	0	0	0	0	0	0	0	0	0	0	0	0	0	0	0	0	0	0	0	0	0	0	0	0	0	0	0	0	0	0	0	0	0	0	0	0	0	0	0	0	0	0
ENSG00000237700.1	PRAMEF33P	0	0	0	0	0	0	0	0	0	0	0	0	0	0	0	0	0	0	0	0	0	0	0	0	0	0	0	0	0	0	0	0	0	0	0	0	0	0	0	0	0	0	0	0	0	0	0	0
ENSG00000228229.2	RP11-219C24.10	0	0	0	0	0	0	0	0	0	0	0	0	0	0	0	0	0	0	0	0	0	0	0	0	0	0	0	0	0	0	0	0	0	0	0	0	0	0	0	0	0	0	0	0	0	0	0	0
ENSG00000204481.7	PRAMEF14	0	0	0	0	0	0	0	0	0	0	0	0	0	0	0	0	0	0	0	0	0	0	0	0	0	0	0	0	0	0	0	0	0	0	0	0	0	0	0	0	0	0	0	0	0	0	0	0
ENSG00000204480.7	PRAMEF19	0	0	0	0	0	0	0	0	0	0	0	0	0	0	0	0	0	0	0	0	0	0	0	0	0	0	0	0	0	0	0	0	0	0	0	0	0	0	0	0	0	0	0	0	0	0	0	0
ENSG00000204479.4	PRAMEF17	0	0	0	0	0	0	0	0	0	0	0	0	0	0	0	0	0	0	0	0	0	0	0	0	0	0	3	0	0	0	0	0	0	0	0	0	0	0	0	0	0	0	0	0	0	0	0	0
ENSG00000204478.9	PRAMEF20	0	0	0	0	0	0	0	0	0	0	0	0	0	0	0	0	0	0	0	0	0	0	0	0	0	0	0	0	0	0	0	0	0	0	0	0	0	0	0	0	0	0	0	0	0	0	0	0
ENSG00000162494.5	LRRC38	0	0	0	0	0	0	0	0	0	0	0	0	0	0	0	0	0	0	0	0	0	0	0	1	0	0	0	0	0	0	0	0	0	0	2	0	0	0	0	0	0	0	0	0	0	0	0	0
ENSG00000259961.1	RP4-597A16.2	0	0	0	0	0	0	0	0	0	0	0	0	0	0	0	0	0	0	0	0	0	0	0	0	0	0	0	0	0	0	0	0	0	0	0	0	0	0	0	0	0	0	0	0	0	0	0	0
ENSG00000215909.3	BRWD1P1	0	0	0	0	0	0	0	0	0	0	0	0	0	0	0	0	0	0	0	0	0	0	0	0	0	0	0	0	0	0	0	0	0	0	0	0	0	0	0	0	0	0	0	0	0	0	0	0
ENSG00000162493.16	PDPN	0	0	0	0	0	0	0	0	0	0	0	0	0	0	0	0	0	0	1	0	0	0	0	0	0	0	0	97	0	0	0	0	0	0	242	0	0	0	0	0	0	0	0	0	0	0	0	0
ENSG00000222952.1	RNA5SP41	0	0	0	0	0	0	0	0	0	0	0	0	0	0	0	0	0	0	0	0	0	0	0	0	0	0	0	0	0	0	0	0	0	0	0	0	0	0	0	0	0	0	0	0	0	0	0	0
ENSG00000237445.2	CTA-520D8.2	0	0	0	0	0	0	0	0	0	0	0	0	0	0	0	0	0	0	0	0	0	0	0	0	0	0	0	0	0	0	0	0	0	1	0	0	0	0	0	0	0	0	0	0	0	0	0	0
ENSG00000253085.1	SCARNA11	0	0	0	0	0	0	0	0	0	0	0	0	0	0	0	0	0	0	0	0	0	0	0	0	0	0	0	0	0	0	0	0	0	0	0	0	0	0	0	0	0	0	0	0	0	0	0	0
ENSG00000116731.22	PRDM2	23	12	16	14	17	23	11	6	15	0	14	0	3	1	3	2	9	0	13	7	10	20	10	28	25	2	13	49	13	12	18	13	21	0	14	8	11	16	0	34	8	3	18	11	7	12	6	3
ENSG00000189337.16	KAZN	0	6	6	6	8	27	2	3	0	0	1	0	5	1	0	7	1	10	19	1	21	3	1	2	3	3	6	26	1	8	2	12	7	0	2	0	2	4	0	11	2	3	3	0	2	0	6	0
ENSG00000252151.1	RNU6-1265P	0	0	0	0	0	0	0	0	0	0	0	0	0	0	0	0	0	0	0	0	0	0	0	0	0	0	0	0	0	0	0	0	0	0	0	0	0	0	0	0	0	0	0	0	0	0	0	0
ENSG00000231606.1	RP11-344F13.1	0	0	0	0	0	0	0	0	0	0	0	0	0	0	0	0	0	0	0	0	0	0	0	0	0	0	0	0	0	0	0	0	0	0	0	0	0	0	0	0	0	0	0	0	0	0	0	0
ENSG00000234593.2	RP4-704D23.1	0	0	0	0	1	0	0	0	0	0	0	0	0	1	0	0	0	0	0	0	0	0	0	0	0	0	0	0	0	0	0	0	0	0	0	0	0	0	0	0	0	0	0	0	0	0	0	0
ENSG00000235829.1	TBCAP2	0	2	0	5	3	2	1	0	0	5	0	2	0	0	1	1	0	0	0	0	4	4	3	4	1	2	0	0	2	2	0	1	0	0	0	0	4	0	0	4	2	4	3	5	0	6	0	2
ENSG00000175147.11	TMEM51-AS1	0	0	0	1	0	1	0	0	0	0	0	0	0	0	0	1	0	0	0	0	5	0	0	3	2	0	0	0	0	7	0	14	0	0	3	0	0	0	0	0	4	0	0	0	0	0	0	0
ENSG00000171729.13	TMEM51	2	8	4	14	19	7	0	14	3	0	0	3	2	7	18	22	0	4	9	1	14	0	0	24	17	0	8	54	15	31	11	126	8	3	8	0	2	5	0	77	20	3	43	3	0	3	4	2
ENSG00000204464.7	C1orf195	0	0	0	0	0	0	0	0	0	0	0	0	0	0	0	0	0	0	0	0	0	0	0	0	0	0	0	0	0	0	0	0	0	0	0	0	0	0	0	0	0	0	0	0	0	0	0	0
ENSG00000215720.4	RP1-21O18.3	0	0	0	0	0	0	0	0	0	0	0	0	2	0	0	0	0	0	0	0	0	0	0	0	0	0	0	0	0	0	0	0	0	0	0	0	0	0	0	0	0	0	0	0	0	0	0	0
ENSG00000278480.1	RP5-903E17.2	0	0	0	0	0	0	0	0	0	0	0	0	0	0	0	0	0	0	0	0	0	0	0	1	0	0	0	0	0	0	0	0	0	0	0	0	0	0	0	0	0	0	0	0	0	0	0	0
ENSG00000142621.19	FHAD1	0	0	1	0	0	0	0	0	0	4	0	0	0	0	0	1	0	0	0	0	0	0	0	2	0	0	0	3	1	0	0	7	0	0	0	1	5	0	0	0	0	0	0	0	0	0	0	0
ENSG00000233485.1	RP3-467K16.2	0	0	0	0	0	0	0	0	0	0	0	0	0	0	0	0	0	0	0	0	0	0	0	0	0	0	0	0	0	0	0	0	0	0	0	0	0	0	0	0	0	0	0	0	0	0	0	0
ENSG00000236045.1	RP3-467K16.7	0	2	0	0	0	0	0	0	0	0	0	0	0	0	0	0	0	0	0	0	0	0	0	0	0	0	0	0	0	0	0	0	0	0	0	0	0	0	0	0	0	0	0	0	0	0	0	0
ENSG00000228140.1	RP3-467K16.4	0	0	0	0	0	0	0	0	0	0	0	0	0	0	0	0	0	0	0	0	0	0	0	0	0	0	0	0	0	0	0	0	0	0	0	0	0	0	0	0	0	0	0	0	2	0	0	0
ENSG00000142634.12	EFHD2	7	11	28	13	16	28	6	22	0	8	17	8	4	6	18	20	11	9	3	8	23	4	9	44	24	15	6	30	14	12	20	15	6	18	25	16	8	0	8	86	30	9	10	10	8	5	9	15
ENSG00000162438.11	CTRC	0	0	0	0	0	0	0	0	0	0	0	0	0	0	0	0	0	0	0	0	0	0	0	0	0	0	0	0	0	0	0	0	0	0	0	0	0	0	0	0	0	0	0	0	0	0	0	0
ENSG00000142615.7	CELA2A	0	0	0	1	0	0	0	0	1	0	0	0	0	0	0	0	0	1	0	0	0	0	0	0	0	0	0	0	0	0	0	1	0	0	0	0	0	0	0	0	0	0	1	0	0	0	0	0
ENSG00000215704.9	CELA2B	0	0	0	0	0	0	0	0	0	0	0	0	0	0	0	0	0	0	0	0	0	0	0	0	0	0	0	0	0	0	0	0	0	0	0	0	0	0	0	0	0	0	0	0	0	0	0	0
ENSG00000132906.17	CASP9	3	2	0	1	8	0	3	0	0	0	0	0	0	0	1	0	0	0	0	6	2	0	0	3	1	0	0	2	1	3	4	0	0	0	3	0	0	4	0	0	1	2	4	0	0	0	3	0
ENSG00000116138.12	DNAJC16	7	7	1	18	11	13	2	8	0	0	0	1	2	2	16	17	0	9	12	9	9	1	9	22	7	0	0	24	15	9	9	11	15	1	15	3	6	0	0	21	14	11	15	3	8	10	6	1
ENSG00000251866.1	SCARNA21	0	0	0	0	0	0	0	0	0	0	0	0	0	0	0	0	0	0	0	0	0	0	0	0	0	0	0	0	0	0	0	0	0	0	0	0	0	0	0	0	0	0	0	0	0	0	0	0
ENSG00000272510.1	RP4-680D5.8	5	0	0	8	5	4	0	4	0	5	0	0	0	0	3	0	0	1	0	2	2	0	1	6	2	0	14	0	0	1	5	0	13	1	0	0	0	0	0	0	3	5	5	2	0	15	4	1
ENSG00000116771.5	AGMAT	14	3	1	19	32	12	20	6	4	14	0	22	1	20	27	14	24	23	0	10	10	1	21	30	28	3	30	6	48	28	14	1	47	45	0	0	9	8	35	0	6	27	22	7	2	17	6	16
ENSG00000237301.1	RP4-680D5.2	0	1	0	0	0	0	0	0	0	0	0	0	0	0	0	0	0	0	0	0	0	0	0	0	1	0	0	0	0	0	0	0	0	0	0	0	0	0	0	0	0	0	0	0	0	0	0	0
ENSG00000235084.3	CHCHD2P6	0	0	0	0	0	0	0	0	0	0	0	0	0	0	0	0	0	0	0	0	0	0	0	0	0	0	0	0	0	0	0	0	0	0	0	0	0	0	0	0	0	0	0	0	0	0	0	0
ENSG00000252417.1	RNU7-179P	0	0	0	0	0	0	0	0	0	0	0	0	0	0	0	0	0	0	0	0	0	0	0	0	0	0	0	0	0	0	0	0	0	0	0	0	0	0	0	0	0	0	0	0	0	0	0	0
ENSG00000236500.1	RP4-680D5.4	0	0	0	0	0	0	0	0	0	0	0	0	0	0	0	0	0	0	0	0	0	0	0	0	0	0	0	0	0	0	0	0	0	0	0	0	0	0	0	0	0	0	0	0	0	0	0	0
ENSG00000197312.11	DDI2	18	10	16	26	17	21	29	11	22	24	7	17	9	35	24	22	5	21	10	20	26	6	3	53	21	7	31	28	36	33	29	6	45	41	25	4	17	10	0	43	15	32	52	22	18	33	4	11
ENSG00000215695.1	RSC1A1	0	0	0	0	0	0	0	0	0	0	0	0	0	0	0	0	0	0	0	0	0	0	0	0	0	0	0	0	0	0	0	0	0	0	0	0	0	0	0	0	0	0	0	0	0	0	0	0
ENSG00000271742.1	RP4-680D5.9	0	0	0	0	0	0	0	0	0	0	0	0	0	0	0	0	0	0	0	0	0	0	0	0	0	0	0	0	0	0	0	0	0	0	0	0	0	0	0	0	0	0	0	0	0	0	0	0
ENSG00000116786.11	PLEKHM2	9	20	2	21	13	33	6	19	9	11	6	13	7	8	10	18	3	9	7	8	27	2	7	21	12	2	1	26	23	12	18	18	29	17	2	7	15	7	0	54	36	1	16	3	6	7	17	26
ENSG00000237938.5	RP11-288I21.1	0	0	0	0	0	0	0	0	0	0	0	0	0	0	0	0	0	0	0	0	0	0	0	0	0	0	0	0	0	0	0	0	0	0	0	0	2	0	0	0	0	0	0	0	0	0	0	0
ENSG00000162461.7	SLC25A34	3	1	7	0	1	3	0	0	0	0	0	0	10	0	0	0	0	5	0	0	0	0	0	2	0	0	0	4	0	0	0	0	0	0	0	0	0	0	0	0	0	0	0	0	0	0	0	6
ENSG00000224459.1	RP11-169K16.4	0	0	0	0	0	0	0	0	0	0	0	0	0	0	0	0	0	0	0	0	0	0	0	0	0	0	0	0	0	0	0	0	0	0	0	0	0	0	0	0	0	0	0	0	0	0	0	0
ENSG00000162460.6	TMEM82	0	0	0	1	0	5	0	0	12	0	0	4	0	0	0	0	4	0	0	0	0	5	10	4	2	0	14	0	6	1	10	0	11	5	0	0	0	17	0	0	5	3	5	0	17	0	0	5
ENSG00000162458.12	FBLIM1	13	1	8	2	2	14	2	0	0	0	0	1	0	0	2	1	0	0	6	0	2	0	0	6	5	0	0	3	0	21	9	48	1	0	2	0	0	0	0	0	5	2	6	0	0	0	1	5
ENSG00000224321.1	RPL12P14	1	0	0	0	0	0	0	1	0	0	0	0	0	0	0	2	0	0	0	0	0	0	0	0	0	0	0	0	1	1	0	0	0	0	0	0	0	0	0	0	2	0	0	0	0	0	0	0
ENSG00000233954.6	UQCRHL	2	0	0	1	0	3	0	1	0	5	5	0	0	2	0	3	0	0	1	0	1	0	0	2	0	0	1	0	1	0	0	1	3	0	0	6	0	0	0	0	1	2	3	0	0	0	1	0
ENSG00000178715.8	RP11-169K16.8	4	0	1	10	5	6	0	3	2	0	0	0	0	2	0	3	4	2	0	2	5	0	0	10	7	0	0	0	0	1	2	1	1	0	0	0	0	0	0	0	9	5	8	5	0	0	2	0
ENSG00000179743.4	FLJ37453	0	0	0	5	0	0	0	0	0	0	0	0	0	0	0	1	0	0	0	0	0	0	0	1	0	0	0	0	0	0	0	6	0	0	5	1	1	0	0	0	0	0	2	0	0	0	0	0
ENSG00000065526.10	SPEN	13	16	17	38	21	39	5	13	11	6	6	14	18	20	24	20	11	5	12	20	15	12	10	27	22	6	11	40	20	13	21	36	20	36	6	22	18	11	16	25	40	13	24	13	0	16	14	34
ENSG00000270620.1	RP1-134O19.3	0	0	0	0	0	0	0	0	0	0	0	0	0	0	0	0	0	0	0	0	0	0	0	0	0	0	0	0	0	0	0	0	0	0	0	0	0	0	0	0	0	0	0	0	0	0	0	0
ENSG00000116809.11	ZBTB17	4	3	4	5	5	4	3	3	7	2	0	5	0	3	7	7	3	2	0	3	10	1	2	1	3	4	9	8	2	4	1	9	2	0	8	5	8	0	0	29	6	2	5	2	2	6	2	0
ENSG00000234607.2	RP11-5P18.1	0	0	0	0	0	0	0	1	0	0	0	0	0	0	0	0	0	0	0	0	0	0	0	0	0	0	0	0	0	0	0	0	0	0	0	0	0	0	0	0	0	0	0	0	0	0	0	0
ENSG00000231353.1	RP11-5P18.3	0	0	0	0	0	0	0	0	0	0	0	0	0	0	0	0	0	0	0	0	0	0	0	0	0	0	0	0	0	0	0	0	0	0	0	0	0	0	0	0	0	0	0	0	0	0	1	0
ENSG00000275503.1	RP11-5P18.11	0	0	0	0	0	0	0	0	0	0	0	0	0	0	0	0	0	0	0	0	0	0	0	0	0	0	0	0	0	0	0	0	0	0	0	0	0	0	0	0	0	0	0	0	0	0	0	0
ENSG00000224966.4	TBC1D3P6	0	0	0	0	0	0	0	0	0	0	0	0	0	0	0	0	0	0	0	0	0	0	0	0	0	0	0	0	0	0	0	0	0	0	0	0	0	0	0	0	0	0	0	0	0	0	0	0
ENSG00000183888.4	C1orf64	9	32	0	28	18	0	0	8	0	0	0	0	6	0	2	59	0	0	0	0	32	0	0	8	18	0	0	0	11	17	0	27	0	0	0	0	0	0	0	1	12	0	23	0	0	0	0	0
ENSG00000233078.1	RP11-5P18.5	0	0	0	0	0	0	0	0	0	0	0	0	0	0	0	0	0	0	0	0	0	0	0	0	0	0	0	0	0	0	0	0	0	0	0	0	0	0	0	0	0	0	0	0	0	0	0	0
ENSG00000173641.17	HSPB7	0	0	2	0	0	2	0	0	0	0	16	1	0	0	0	0	0	0	25	0	0	0	0	0	0	0	0	16	0	0	7	0	6	2	3	0	0	0	0	0	0	0	0	0	0	0	2	5
ENSG00000186510.11	CLCNKA	3	0	3	0	0	0	0	0	0	0	6	0	0	0	0	0	0	0	0	0	0	0	0	0	0	0	0	0	0	0	0	0	0	0	0	0	0	0	0	0	0	0	0	0	0	0	0	0
ENSG00000232456.1	RP11-5P18.10	0	0	0	0	0	0	0	0	0	0	0	0	0	0	0	0	0	0	0	0	0	0	0	0	0	0	0	0	0	0	0	0	0	0	0	0	0	0	0	0	0	0	0	0	0	0	0	0
ENSG00000184908.17	CLCNKB	0	0	0	0	0	0	0	0	0	0	0	0	0	0	0	0	0	0	0	0	0	0	0	0	0	0	0	0	0	0	0	0	0	0	0	0	0	0	0	0	0	0	0	0	0	0	0	0
ENSG00000185519.8	FAM131C	0	0	0	0	0	0	0	0	0	0	0	0	0	0	0	0	0	0	0	0	0	0	0	0	0	0	0	0	0	0	0	0	0	0	0	0	0	0	0	1	0	0	0	0	0	0	0	0
ENSG00000142627.12	EPHA2	3	12	28	1	10	5	6	11	2	6	0	12	8	7	2	10	1	6	0	5	4	1	1	10	6	2	0	48	0	16	7	9	9	0	32	0	0	5	0	3	3	7	0	0	0	2	52	38
ENSG00000227959.1	RP11-276H7.2	0	0	0	0	0	1	0	0	0	0	0	0	0	2	0	0	0	0	0	0	0	0	0	1	0	0	0	0	0	0	0	9	0	0	0	0	0	0	0	0	0	0	0	0	0	0	4	0
ENSG00000224621.1	RP11-276H7.3	0	0	0	0	0	0	0	0	0	0	0	0	0	0	0	0	0	0	0	0	0	0	0	0	0	0	0	0	0	0	0	0	0	0	0	0	0	0	0	0	0	0	0	0	0	0	0	0
ENSG00000234166.1	ARHGEF19-AS1	0	0	0	0	0	0	0	0	0	0	0	0	0	0	0	0	0	0	0	0	0	0	0	0	0	0	0	0	0	0	0	0	0	0	0	0	0	0	0	0	0	0	0	0	0	0	0	0
ENSG00000142632.16	ARHGEF19	0	1	4	2	0	0	0	0	0	0	0	0	0	0	0	1	3	0	0	0	2	0	0	2	1	0	0	0	3	5	2	4	2	0	0	0	0	0	0	0	0	1	0	0	0	10	0	0
ENSG00000237276.8	ANO7P1	0	0	2	0	0	0	0	0	0	0	0	0	0	0	0	0	0	0	0	0	0	0	0	0	0	0	0	0	0	0	1	0	0	5	0	0	0	0	0	0	0	0	0	0	0	0	0	0
ENSG00000132881.11	RSG1	0	0	0	2	0	1	0	1	0	0	0	0	0	0	0	0	0	0	0	0	0	0	2	0	0	0	0	0	0	3	0	0	2	0	0	0	0	0	0	0	0	0	0	0	2	0	0	0
ENSG00000233929.1	MT1XP1	0	0	0	0	0	0	0	0	0	0	0	0	0	0	0	0	0	0	0	0	0	0	0	0	0	0	0	0	0	0	0	0	2	0	0	0	0	0	0	0	0	1	0	0	0	0	0	0
ENSG00000037637.10	FBXO42	2	4	0	12	6	13	10	3	1	0	0	5	7	6	2	6	1	1	0	1	7	2	3	8	7	0	12	11	0	2	7	24	9	0	1	6	2	0	0	22	11	10	6	0	4	17	3	5
ENSG00000055070.16	SZRD1	28	16	15	32	21	27	16	15	2	2	18	5	7	16	15	24	2	2	4	25	22	3	2	19	11	2	35	18	16	29	28	15	24	10	33	5	3	8	0	32	32	14	21	7	1	17	15	14
ENSG00000226457.1	RP11-430L17.1	0	1	0	0	2	1	0	0	1	0	0	0	0	0	1	1	0	0	0	1	2	0	0	2	2	1	3	1	0	3	0	1	1	0	0	2	0	0	0	1	1	0	4	0	0	0	0	0
ENSG00000187144.11	SPATA21	1	0	3	12	2	0	0	0	0	0	0	0	0	3	4	0	0	1	0	2	0	1	0	0	0	0	0	0	6	0	7	10	0	0	0	0	0	0	0	0	0	0	7	1	4	0	1	0
ENSG00000157191.19	NECAP2	6	15	17	17	16	34	15	9	9	21	5	3	5	12	9	17	4	6	4	4	19	1	4	23	12	4	8	29	18	10	21	29	13	12	6	7	1	21	2	88	32	15	30	1	0	15	8	8
ENSG00000226029.1	RP4-798A10.2	0	0	0	4	0	0	0	0	0	0	0	0	0	0	0	0	0	1	0	0	1	0	0	0	0	0	2	0	0	0	0	0	4	0	0	0	0	0	0	11	0	0	0	0	0	9	0	0
ENSG00000080947.14	CROCCP3	0	4	7	5	7	0	0	4	0	0	0	1	0	0	1	1	0	0	0	0	4	0	0	1	2	0	0	0	2	0	4	17	1	0	0	0	8	0	0	0	1	0	5	0	0	0	0	0
ENSG00000206652.1	RNU1-1	0	0	0	2	0	0	0	0	0	0	0	0	0	0	0	0	0	0	0	0	0	0	0	0	0	0	0	0	0	0	0	0	0	0	0	0	0	0	0	0	0	0	0	0	0	0	0	0
ENSG00000261135.1	RP4-798A10.7	0	0	0	0	0	0	0	0	0	0	0	0	0	0	0	0	0	0	0	0	0	0	0	0	0	0	0	0	0	0	0	0	0	0	0	0	0	0	0	0	0	0	0	0	0	0	0	0
ENSG00000224174.2	RP4-798A10.4	5	0	0	4	0	2	2	2	0	0	0	0	0	0	0	0	0	0	0	3	0	0	0	1	0	0	0	0	2	0	5	0	1	0	0	0	0	0	0	0	0	2	1	0	0	0	8	0
ENSG00000233421.4	RP5-875O13.1	0	0	0	0	0	0	0	0	0	0	0	0	0	0	0	0	0	0	0	0	0	0	0	0	0	0	0	0	0	0	0	0	0	0	0	0	0	0	0	0	0	0	0	0	0	0	0	0
ENSG00000277344.1	RNU1-6P	0	0	0	0	0	0	0	0	0	0	0	0	0	0	0	0	0	0	0	0	0	0	0	0	0	0	0	0	0	0	0	0	0	0	0	0	0	0	0	0	0	0	0	0	0	0	0	0
ENSG00000268991.2	FAM231B	0	0	0	0	0	0	0	0	0	0	0	0	0	0	0	0	0	0	0	0	0	0	0	0	0	0	0	0	0	0	0	0	0	0	0	0	0	0	0	0	0	0	0	0	0	0	0	0
ENSG00000225710.1	RP5-875O13.6	0	0	0	0	0	0	0	0	0	0	0	0	0	0	0	0	0	0	0	0	0	0	0	0	0	0	0	0	0	0	0	0	0	0	0	0	0	0	0	0	0	0	0	0	0	2	0	0
ENSG00000219481.10	NBPF1	12	2	11	11	9	13	7	8	1	0	5	11	10	15	12	21	2	7	5	4	10	6	5	21	7	0	4	22	16	19	12	5	14	22	17	5	5	0	3	9	13	12	23	1	0	7	19	9
ENSG00000271732.1	RP5-1182A14.5	0	0	0	0	0	0	0	0	0	0	0	0	0	0	0	0	10	0	0	0	0	0	0	0	0	0	0	0	0	0	0	0	0	0	0	0	0	0	0	0	0	0	0	0	0	0	0	0
ENSG00000215908.9	CROCCP2	1	0	0	0	0	0	1	0	0	0	0	0	0	2	0	0	5	7	0	1	1	1	2	1	1	0	0	0	5	0	0	0	8	1	0	0	0	0	0	0	0	0	0	0	0	7	0	0
ENSG00000186301.8	MST1P2	17	3	0	39	21	14	7	1	15	6	0	0	0	0	9	11	0	0	0	7	1	0	0	45	10	1	36	0	30	10	27	17	37	41	17	0	0	32	0	42	9	32	13	2	17	16	12	0
ENSG00000282143.1	RP1-163M9.8	0	0	0	0	0	0	0	0	0	0	0	0	0	0	0	0	0	0	0	0	0	0	0	0	0	0	0	0	0	0	0	0	0	0	0	0	0	0	0	0	0	0	0	0	0	0	0	0
ENSG00000207513.1	RNU1-3	0	0	0	0	0	0	0	0	0	0	0	0	0	0	0	0	0	0	0	0	0	0	0	0	0	0	0	0	0	0	0	0	0	0	0	0	0	0	0	0	0	0	0	0	0	0	0	0
ENSG00000237847.2	FAM231A	0	0	0	0	0	0	0	0	0	0	0	0	0	0	0	0	0	0	0	0	0	0	0	0	0	0	0	0	0	0	0	0	0	0	0	0	0	0	0	0	0	0	0	0	0	0	0	0
ENSG00000280114.1	RP5-875O13.7	0	0	0	0	0	0	0	0	0	0	0	0	0	0	0	0	0	0	0	0	0	0	0	0	0	0	0	0	0	0	0	0	0	0	0	0	0	0	0	0	0	0	0	0	0	0	0	0
ENSG00000236698.1	EIF1AXP1	0	0	0	2	6	3	3	4	0	0	1	3	3	0	4	4	10	8	1	1	9	0	1	0	9	0	0	25	5	1	3	17	4	3	19	4	3	0	0	0	0	0	10	1	2	2	0	0
ENSG00000268869.5	ESPNP	0	0	0	0	0	0	0	0	0	0	0	0	0	0	0	0	0	0	0	0	0	0	0	0	0	0	0	0	0	0	0	0	0	0	0	0	0	0	0	0	0	0	0	0	0	0	0	0
ENSG00000279151.1	RP1-163M9.7	0	0	0	0	0	0	0	0	0	0	0	0	0	0	0	0	0	0	0	0	0	0	0	0	0	0	0	0	0	0	0	0	0	0	0	0	0	0	0	0	0	0	0	0	0	0	0	0
ENSG00000279132.1	FAM231C	0	0	0	0	0	0	0	0	0	0	0	0	0	0	0	0	0	0	0	0	0	0	0	0	0	0	0	0	0	0	0	0	0	0	0	0	0	0	0	0	0	0	0	0	0	0	0	0
ENSG00000282740.1	RP5-1182A14.7	0	0	0	0	0	0	0	0	0	0	0	0	0	0	0	0	0	0	0	0	0	0	0	0	0	0	0	0	0	0	0	0	0	0	0	0	0	0	0	0	0	0	0	0	0	0	0	0
ENSG00000058453.16	CROCC	1	5	3	2	6	2	2	4	0	0	0	0	3	0	3	7	0	0	8	6	4	0	0	0	0	0	0	20	4	2	1	0	2	0	2	0	0	0	26	0	1	5	0	0	9	3	2	0
ENSG00000227684.2	CROCCP4	0	0	0	0	0	0	0	0	0	0	0	0	0	0	0	0	0	0	0	0	0	0	0	0	0	0	0	0	0	0	0	0	0	0	0	0	0	0	0	0	1	0	0	0	0	0	0	0
ENSG00000207389.1	RNU1-4	0	0	0	0	0	0	0	0	0	0	0	0	0	0	0	0	0	0	0	0	0	0	0	0	0	0	0	0	0	0	0	0	0	0	0	0	0	0	0	0	0	0	0	0	0	0	0	0
ENSG00000186715.10	MST1L	81	27	8	53	59	52	47	51	10	2	0	33	17	18	38	37	4	26	2	34	40	24	24	93	42	15	13	8	100	38	72	0	39	21	2	16	10	17	30	48	58	9	43	36	6	49	24	12
ENSG00000223643.6	RP11-108M9.1	0	0	0	0	0	0	0	0	0	0	0	0	0	0	0	0	0	0	0	0	0	0	0	0	0	0	0	0	0	0	0	0	0	0	0	0	0	0	0	0	0	0	0	0	0	0	0	0
ENSG00000230239.1	RP11-108M9.2	0	0	0	0	0	0	0	0	0	0	0	0	0	0	0	0	0	0	0	0	0	0	0	0	0	0	0	0	0	0	0	0	0	0	0	0	0	0	0	0	0	0	0	0	0	0	0	0
ENSG00000263811.1	MIR3675	0	0	0	0	0	0	0	0	0	0	0	0	0	0	0	0	0	0	0	0	0	0	0	0	0	0	0	0	0	0	0	0	0	0	0	0	0	0	0	0	0	0	0	0	0	0	0	0
ENSG00000228549.3	RP11-108M9.3	0	0	0	0	0	0	1	0	0	0	0	0	0	0	0	0	0	0	0	0	0	0	0	0	0	0	0	0	0	0	0	0	0	0	0	0	1	0	0	0	0	0	0	0	0	0	0	0
ENSG00000277234.1	RNU1-5P	0	0	0	0	0	0	0	0	0	0	0	0	0	0	0	0	0	0	0	0	0	0	0	0	0	0	0	0	0	0	0	0	0	0	0	0	0	0	0	0	0	0	0	0	0	0	0	0
ENSG00000238142.1	RP11-108M9.4	6	9	7	3	2	0	0	1	7	14	2	0	0	3	0	2	0	9	1	7	2	0	0	3	0	0	0	0	4	12	2	0	2	0	0	0	0	4	0	1	7	0	5	1	0	0	6	7
ENSG00000235241.1	RP11-108M9.5	0	0	0	0	0	0	0	0	0	0	0	0	0	0	0	0	0	0	0	0	0	0	0	0	0	0	0	0	0	0	0	0	0	0	0	0	0	0	0	0	0	0	0	0	0	0	0	0
ENSG00000207005.1	RNU1-2	0	0	0	0	0	0	0	0	0	0	0	0	0	0	0	0	0	0	0	0	0	0	0	0	0	0	0	0	0	0	0	0	0	0	0	0	0	0	0	0	0	0	0	0	0	0	0	0
ENSG00000272426.1	RP11-108M9.6	0	0	0	0	0	0	0	0	0	0	0	0	0	0	0	0	0	0	0	0	0	0	0	0	0	0	0	0	0	0	0	0	1	0	0	0	0	0	0	0	0	0	0	0	0	0	0	0
ENSG00000117122.13	MFAP2	0	0	0	0	0	0	0	0	0	0	0	0	0	0	0	0	0	0	0	0	0	0	0	0	0	0	0	0	0	0	0	0	0	0	0	0	0	0	0	0	0	0	0	0	0	0	0	0
ENSG00000226526.1	RP1-37C10.3	0	0	0	0	0	0	0	0	0	0	0	0	0	0	0	0	0	0	0	0	0	0	0	0	0	0	0	0	0	0	0	0	0	0	0	0	0	0	0	0	0	0	0	0	0	0	0	0
ENSG00000159363.17	ATP13A2	0	0	0	0	3	0	0	0	0	0	0	0	0	0	0	0	0	0	0	0	0	0	0	1	0	0	0	8	0	0	4	7	0	1	0	0	0	0	0	18	0	0	1	0	0	0	0	0
ENSG00000117118.9	SDHB	9	1	16	8	5	15	8	6	4	4	6	1	0	20	8	9	0	2	18	4	10	0	1	11	10	4	22	20	17	20	33	6	16	38	0	0	9	6	62	22	11	26	10	4	8	6	17	14
ENSG00000117115.12	PADI2	6	0	27	2	5	18	0	0	0	0	0	0	0	0	0	0	0	0	0	1	3	0	8	4	2	4	0	32	16	35	1	17	0	0	54	0	0	0	0	3	6	0	5	0	0	0	13	0
ENSG00000204362.6	RP11-380J14.1	0	0	0	0	0	0	0	0	0	0	0	0	0	0	0	0	0	0	0	0	0	0	0	0	0	0	0	0	0	0	0	0	1	0	0	0	0	0	0	0	0	0	0	0	0	0	0	0
ENSG00000282843.1	RP11-380J14.4	0	0	0	0	0	0	0	0	0	0	0	0	0	0	0	0	0	0	0	0	0	0	0	0	0	0	0	0	0	0	0	0	0	0	0	0	0	0	0	0	0	0	0	0	0	0	0	0
ENSG00000142623.9	PADI1	0	0	0	0	0	0	0	0	0	0	0	0	0	0	0	0	0	0	0	0	0	0	0	0	0	0	0	0	0	0	0	0	0	0	0	0	0	0	0	0	0	0	0	2	0	0	0	0
ENSG00000142619.4	PADI3	0	0	0	0	0	0	0	0	0	0	0	0	0	0	0	0	0	0	0	0	0	0	0	0	0	0	0	0	0	0	0	0	0	0	0	0	0	0	0	0	0	0	0	0	0	0	0	0
ENSG00000266634.1	MIR3972	0	0	0	0	0	0	0	0	0	0	0	0	0	0	0	0	0	0	0	0	0	0	0	0	0	0	0	0	0	0	0	0	0	0	0	0	0	0	0	0	0	0	0	0	0	0	0	0
ENSG00000159339.13	PADI4	0	0	0	0	0	0	0	0	0	0	0	0	0	0	0	0	0	0	0	0	0	0	0	0	0	0	0	0	0	0	0	0	0	0	0	0	0	0	1	0	0	0	0	0	0	0	2	0
ENSG00000280226.1	AC004824.1	0	0	0	0	0	0	0	0	0	0	0	0	0	0	0	0	0	0	0	0	0	0	0	0	0	0	0	0	0	0	0	0	0	0	0	0	0	0	0	0	0	0	0	0	0	0	0	0
ENSG00000276747.1	PADI6	0	0	0	0	0	0	0	0	0	0	0	0	0	0	0	0	0	0	0	0	0	0	0	0	0	0	0	0	0	0	0	0	0	0	0	0	0	0	0	0	0	0	0	0	0	0	0	0
ENSG00000227751.1	RP1-20B21.4	0	0	0	0	0	0	0	0	0	0	0	0	0	0	0	0	0	0	0	0	0	0	0	0	0	0	0	0	0	0	0	0	0	0	4	0	0	0	0	0	0	0	0	0	0	0	0	0
ENSG00000179051.13	RCC2	6	17	4	14	16	9	12	16	10	0	0	3	2	0	4	43	0	0	64	5	37	0	2	12	34	0	0	32	10	27	1	54	1	3	12	2	5	13	0	51	56	3	10	4	0	5	6	3
ENSG00000074964.16	ARHGEF10L	46	17	24	25	16	53	45	14	39	38	12	33	3	41	77	35	15	41	5	50	35	16	52	45	27	25	25	13	40	27	56	44	60	39	38	22	16	20	36	59	17	65	51	47	8	38	10	20
ENSG00000236648.1	RP11-473A10.2	0	0	0	0	0	0	0	0	0	0	0	0	0	0	0	0	0	0	0	0	0	0	0	0	0	0	0	0	0	0	0	0	0	0	0	0	0	0	0	0	0	0	0	0	0	0	0	0
ENSG00000117148.7	ACTL8	0	0	0	0	0	0	0	0	0	0	0	0	0	0	0	0	0	0	0	0	0	0	0	0	1	0	0	0	0	0	0	0	0	0	0	0	0	0	0	0	0	0	0	0	0	0	0	0
ENSG00000261781.1	RP11-174G17.2	0	0	0	0	0	0	0	0	0	0	0	0	0	0	0	0	0	0	0	0	0	0	0	0	0	0	0	0	0	0	0	0	0	0	0	0	0	0	0	0	0	0	0	0	0	0	0	0
ENSG00000117154.11	IGSF21	0	0	0	1	0	0	0	0	0	0	0	0	0	1	0	0	0	0	0	0	0	0	0	3	1	0	2	6	0	0	0	0	0	0	0	0	0	0	0	0	1	1	0	0	0	1	0	0
ENSG00000280222.1	RP11-174G17.3	0	0	0	1	0	4	0	0	0	0	0	0	0	0	1	0	0	1	0	3	0	0	0	0	0	0	0	0	0	0	0	0	0	0	0	0	0	0	0	0	0	0	0	0	0	0	1	0
ENSG00000230035.2	RP11-174G17	0	0	0	0	0	0	0	0	0	0	0	0	0	0	0	0	0	0	0	0	0	0	0	0	0	0	0	0	0	0	0	0	0	0	0	0	0	0	0	0	0	0	0	0	0	0	0	0
ENSG00000225387.1	RP11-422P22.1	0	0	0	0	0	0	0	0	0	0	0	0	0	0	0	0	0	0	0	0	0	0	0	0	0	0	0	0	0	0	0	0	0	0	0	0	0	0	0	0	0	0	0	0	0	0	0	0
ENSG00000179023.8	KLHDC7A	1	0	0	1	0	0	2	2	0	0	0	0	7	3	3	1	0	0	1	0	0	1	0	0	0	0	0	0	1	0	3	0	0	0	0	0	0	0	0	1	1	3	0	0	0	3	0	12
ENSG00000235282.3	DYNLL1P3	0	0	0	0	0	0	0	0	0	0	0	0	0	0	0	0	0	0	0	0	0	0	0	1	0	0	0	0	0	0	0	0	0	0	0	0	0	0	0	0	0	0	0	0	0	2	0	0
ENSG00000225478.2	RP1-8B22.2	0	0	0	0	0	0	0	0	0	0	0	0	0	0	0	0	0	0	0	0	0	1	0	0	0	0	0	0	0	0	0	0	0	0	0	0	0	0	0	0	0	0	0	0	0	0	0	0
ENSG00000009709.11	PAX7	0	0	0	0	0	0	0	0	0	0	0	0	0	0	0	0	0	0	0	0	0	0	0	0	0	0	0	0	0	0	0	0	0	0	0	0	0	0	0	0	0	1	0	0	0	0	0	0
ENSG00000179002.5	TAS1R2	0	0	0	0	0	0	0	0	0	0	0	0	0	0	0	0	0	0	0	0	0	0	0	0	0	0	0	0	0	0	0	0	0	0	0	0	0	0	0	0	0	0	0	0	0	0	0	0
ENSG00000255275.3	RP13-279N23.2	0	0	0	0	0	0	0	0	0	0	0	0	0	0	0	0	0	0	0	0	0	0	0	0	0	0	0	0	0	0	0	0	0	0	0	0	0	0	0	0	0	0	0	0	0	0	0	0
ENSG00000159423.16	ALDH4A1	50	49	36	167	106	93	47	58	50	21	0	41	18	67	28	84	24	34	0	92	84	51	68	163	42	47	103	18	148	96	108	40	148	138	0	20	28	36	43	164	108	51	91	53	30	122	52	60
ENSG00000265606.1	MIR4695	0	0	0	0	0	0	0	0	0	0	0	0	0	0	0	0	0	0	0	0	0	0	0	0	0	0	0	0	0	0	0	0	0	0	0	0	0	0	0	0	0	0	0	0	0	0	0	0
ENSG00000221662.1	MIR1290	0	0	0	0	0	0	0	0	0	0	0	0	0	0	0	0	0	0	0	0	0	0	0	0	0	0	0	0	0	0	0	0	0	0	0	0	0	0	0	0	0	0	0	0	0	0	0	0
ENSG00000169991.10	IFFO2	1	3	0	3	0	1	0	0	0	0	0	1	0	0	0	1	0	0	0	2	0	0	2	3	4	0	4	9	0	1	6	0	0	0	0	0	0	0	0	10	2	1	5	0	0	14	6	0
ENSG00000272084.1	RP5-1126H10.2	0	0	0	0	0	0	0	0	0	0	0	0	0	0	0	0	0	0	0	0	1	0	0	0	0	0	0	0	0	0	0	0	0	0	0	0	0	0	0	0	0	1	0	0	0	0	0	0
ENSG00000127481.14	UBR4	2	1	3	13	5	6	2	3	0	0	0	0	7	2	1	3	0	0	0	0	1	2	0	3	4	0	4	2	4	4	3	10	3	0	5	0	0	0	0	2	3	2	3	2	6	1	4	2
ENSG00000230424.1	RP1-43E13.2	0	0	0	0	0	0	0	0	0	0	0	0	0	0	0	0	0	0	0	0	0	0	0	0	0	0	11	0	0	0	0	4	0	0	0	0	0	0	0	0	0	0	0	0	0	0	0	0
ENSG00000127463.13	EMC1	11	12	10	15	9	6	7	10	1	5	0	0	24	12	4	16	0	14	7	9	16	2	0	15	15	3	22	22	15	22	10	0	5	5	0	1	1	0	0	4	17	7	11	0	1	3	13	0
ENSG00000053372.4	MRTO4	2	7	1	13	5	9	0	2	2	0	0	2	0	17	5	11	0	13	0	5	2	2	0	14	12	0	3	4	4	14	5	0	5	5	11	0	0	0	0	0	14	0	3	0	8	2	9	11
ENSG00000211454.13	AKR7L	0	1	0	0	0	4	0	0	0	0	0	0	0	27	3	1	6	11	0	3	0	0	2	0	0	4	0	0	0	0	16	0	1	11	0	0	2	2	0	4	0	0	1	13	1	4	11	4
ENSG00000162482.4	AKR7A3	0	0	30	1	0	77	0	2	19	18	0	0	0	32	0	0	29	45	0	0	0	26	3	0	1	1	19	0	0	0	26	0	65	38	0	0	0	10	7	0	0	0	0	56	0	0	22	24
ENSG00000270728.1	RP4-657E11.10	0	0	0	0	0	0	0	0	0	0	0	0	0	0	0	0	0	0	0	0	0	0	0	0	0	1	0	0	0	0	0	0	0	0	0	0	0	0	0	0	0	0	1	0	0	0	0	0
ENSG00000053371.12	AKR7A2	17	18	11	18	6	22	3	14	23	5	12	13	19	17	10	15	5	3	8	6	12	13	15	39	11	9	12	9	18	27	15	31	44	13	0	2	11	23	24	9	32	18	22	12	9	22	15	7
ENSG00000200403.1	RNU6-1099P	0	0	0	0	0	0	0	0	0	0	0	0	0	0	0	0	0	0	0	0	0	0	0	0	0	0	0	0	0	0	0	0	0	0	0	0	0	0	0	0	0	0	0	0	0	0	0	0
ENSG00000040487.12	PQLC2	0	1	2	6	2	4	0	3	0	0	0	0	2	0	2	1	1	9	6	1	1	1	0	4	2	4	0	6	1	10	0	2	4	0	6	0	0	0	0	0	4	1	3	12	0	1	4	4
ENSG00000077549.17	CAPZB	20	29	21	74	58	92	27	46	6	18	4	10	16	17	15	61	13	35	31	40	56	17	25	85	51	24	24	51	61	62	57	58	20	30	25	15	24	0	0	154	46	28	53	8	11	31	17	12
ENSG00000240490.3	RN7SL277P	0	0	0	0	0	0	0	0	0	0	0	0	0	0	0	0	0	0	0	0	0	0	0	0	0	0	0	0	0	0	0	0	0	0	0	0	0	0	0	0	0	0	0	0	0	0	0	0
ENSG00000201609.1	RNU4-28P	0	0	0	0	0	0	0	0	0	0	0	0	0	0	0	0	0	0	0	0	0	0	0	0	0	0	0	0	0	0	0	0	0	0	0	0	0	0	0	0	0	0	0	0	0	0	0	0
ENSG00000235185.1	RP5-1056L3.1	0	0	0	0	0	0	0	0	0	0	0	0	0	0	0	0	0	0	0	0	0	0	0	0	0	0	0	0	0	0	0	0	0	0	0	0	0	0	0	0	0	0	0	0	0	0	0	0
ENSG00000173436.13	MINOS1	27	30	13	27	36	62	19	57	3	0	37	20	16	49	31	41	14	30	10	11	48	14	15	68	42	0	12	28	30	65	50	39	29	41	11	13	29	2	0	66	50	15	40	27	5	11	40	39
ENSG00000270136.5	MINOS1-NBL1	0	0	0	0	0	0	0	0	0	0	0	0	0	0	0	0	0	0	0	0	0	0	0	0	0	0	0	0	0	0	0	0	0	0	0	0	0	0	0	0	0	0	0	0	0	0	0	0
ENSG00000226396.1	RP5-1056L3.3	165	178	71	203	229	142	44	124	47	7	49	60	50	64	77	219	16	63	86	70	199	17	26	347	337	35	71	167	152	278	175	323	98	85	30	200	416	39	90	356	413	71	235	41	12	100	68	81
ENSG00000158747.13	NBL1	0	0	5	11	7	5	0	1	3	0	6	0	2	4	0	8	0	0	9	2	1	3	0	3	3	0	0	14	0	0	2	5	0	4	0	0	0	0	0	0	11	0	5	0	0	4	8	8
ENSG00000158748.3	HTR6	0	0	0	0	0	0	0	0	0	0	0	0	0	0	0	0	0	0	0	0	0	0	0	0	0	0	0	0	0	0	0	0	0	0	0	0	0	0	0	0	0	0	0	0	0	0	0	0
ENSG00000162542.13	TMCO4	3	0	0	2	2	3	8	6	0	0	0	2	0	0	5	9	0	0	21	3	7	1	0	3	6	0	5	13	4	3	7	13	7	3	0	8	2	0	0	67	0	8	0	0	0	1	2	2
ENSG00000178828.6	RNF186	3	0	0	0	0	0	0	0	0	0	0	0	0	0	0	0	0	0	0	0	0	0	0	0	0	0	0	0	0	0	0	0	0	0	0	0	0	0	0	0	0	0	0	0	0	0	0	0
ENSG00000235434.1	RP11-91K11.2	0	0	0	0	0	0	0	0	0	0	0	0	0	0	0	0	0	0	0	0	0	0	0	0	0	0	0	0	0	0	0	0	0	0	0	0	0	0	0	0	0	0	0	0	0	0	0	0
ENSG00000169914.5	OTUD3	1	1	11	5	5	12	2	10	0	0	0	0	0	0	1	4	1	0	19	7	7	0	0	6	12	0	0	16	0	4	2	10	13	0	11	0	4	6	0	9	11	0	22	0	0	1	6	0
ENSG00000188784.4	PLA2G2E	0	0	0	0	0	0	0	0	0	0	0	0	0	0	0	0	0	0	0	0	0	0	0	0	0	0	0	0	0	0	0	0	0	0	0	0	0	0	0	0	0	0	1	0	0	0	0	0
ENSG00000242688.3	RN7SL304P	0	0	0	0	0	0	0	0	0	0	0	0	0	0	0	0	0	0	0	0	0	0	0	0	0	0	0	0	0	0	0	0	0	0	0	0	0	0	0	0	0	0	0	0	0	0	0	0
ENSG00000188257.10	PLA2G2A	0	0	0	1	0	6	0	0	0	0	0	0	9	14	0	0	3	7	0	4	0	50	66	0	5	0	0	3	0	3	0	0	47	42	0	0	0	0	0	1	0	0	0	0	0	0	0	0
ENSG00000127472.10	PLA2G5	0	0	0	0	2	7	0	0	0	0	0	0	0	0	0	0	1	0	8	0	1	0	0	0	1	0	0	0	1	0	4	0	3	0	0	0	0	0	0	0	0	2	4	0	0	0	0	0
ENSG00000117215.14	PLA2G2D	0	0	0	0	0	0	0	0	0	0	0	0	0	0	0	0	0	0	0	0	0	0	0	0	0	0	0	0	0	0	0	0	0	0	0	0	0	0	0	32	0	0	1	0	0	0	0	0
ENSG00000158786.4	PLA2G2F	0	0	0	0	0	0	0	0	0	0	0	0	0	0	0	0	0	0	0	0	0	0	0	0	0	0	0	0	0	0	0	0	0	0	0	0	0	0	0	0	0	0	0	0	0	0	0	0
ENSG00000227066.1	RP3-340N1.2	0	0	0	0	0	0	0	0	0	0	0	0	0	0	0	0	0	2	0	0	0	0	0	0	0	0	0	0	0	0	0	0	0	5	0	0	0	0	0	0	0	0	0	0	0	0	0	0
ENSG00000187980.6	PLA2G2C	0	0	0	1	0	0	0	0	0	0	0	0	0	0	0	0	0	0	0	0	0	0	0	0	0	0	0	0	0	0	0	0	0	0	0	0	0	0	0	0	0	0	0	0	0	0	0	0
ENSG00000225986.1	UBXN10-AS1	0	0	0	0	0	0	0	0	0	0	0	0	0	0	0	0	0	0	0	0	0	0	0	0	0	0	0	0	0	0	2	0	0	0	0	0	0	0	0	0	0	0	0	0	0	0	0	0
ENSG00000162543.5	UBXN10	0	1	0	0	1	0	0	0	0	5	0	0	0	0	0	0	4	5	0	0	0	4	0	4	1	0	1	0	0	2	4	0	0	0	0	0	0	0	7	0	0	1	0	0	0	3	0	0
ENSG00000228105.1	RP3-340N1.6	0	0	0	0	0	0	0	0	0	0	0	0	0	0	0	0	0	0	0	0	0	0	0	0	0	0	0	0	0	0	0	0	0	0	0	0	0	0	0	0	0	0	0	0	0	0	0	0
ENSG00000158816.15	VWA5B1	0	0	0	0	0	0	0	0	0	0	0	0	0	0	0	0	0	0	0	0	0	0	0	0	0	0	0	0	0	0	0	0	0	0	0	0	0	0	0	0	0	0	0	0	0	0	0	0
ENSG00000226664.1	RP4-745E8.2	0	0	0	0	0	0	0	0	0	0	0	0	0	0	0	0	0	0	0	0	0	0	0	0	0	0	0	0	0	0	0	0	0	0	0	0	0	0	0	0	0	0	0	0	0	0	0	0
ENSG00000236963.6	LINC01141	0	0	0	0	0	0	0	0	0	0	0	0	0	0	0	0	0	0	0	0	0	0	0	0	0	0	0	0	0	0	0	0	0	0	0	0	0	0	0	0	0	0	0	0	0	0	0	0
ENSG00000226487.1	RP4-749H3.2	0	0	0	0	0	0	0	0	0	0	0	0	0	0	0	0	0	0	0	0	0	0	0	0	0	0	0	0	0	0	0	0	0	0	0	0	0	0	0	0	0	0	0	0	0	0	0	0
ENSG00000162545.5	CAMK2N1	84	57	67	241	182	153	87	75	92	34	12	50	62	37	74	150	57	114	22	83	107	38	30	284	159	58	95	62	58	54	150	502	116	57	8	21	95	28	59	118	94	113	115	41	11	144	51	75
ENSG00000090432.6	MUL1	8	10	9	14	21	15	15	8	13	0	13	23	14	7	9	17	1	2	19	12	11	10	9	12	8	2	13	39	19	20	26	24	17	23	15	4	9	20	25	11	16	15	12	0	9	15	11	3
ENSG00000215520.3	RPS4XP4	0	0	0	0	0	0	0	0	0	0	0	0	0	0	0	0	0	0	0	0	0	0	0	0	0	0	0	0	0	0	0	0	0	0	0	0	0	0	0	0	0	0	0	0	0	0	0	0
ENSG00000183114.7	FAM43B	0	0	0	6	3	1	0	0	0	0	0	2	0	1	0	0	0	0	1	2	0	0	0	3	1	0	0	2	0	0	0	0	0	2	0	0	0	0	0	0	0	0	0	0	0	9	0	3
ENSG00000158825.5	CDA	0	1	9	0	0	1	0	0	7	4	0	0	0	0	1	0	5	21	0	0	0	5	0	0	0	5	11	0	0	0	5	0	4	17	0	0	0	23	4	0	0	4	0	6	3	0	2	5
ENSG00000158828.6	PINK1	16	8	8	4	7	32	5	1	24	13	0	1	8	3	3	0	10	11	7	8	6	11	9	5	0	2	19	23	20	8	30	15	18	25	24	8	3	9	13	35	8	6	6	5	0	10	16	10
ENSG00000117242.7	PINK1-AS	0	0	0	0	0	2	1	0	1	0	3	2	0	0	0	2	0	3	0	0	0	0	9	0	1	1	0	15	0	1	1	0	0	0	0	0	2	0	0	0	0	0	1	0	0	1	0	0
ENSG00000244038.9	DDOST	29	21	3	36	46	41	7	25	10	0	0	12	25	22	5	49	10	1	2	5	25	4	3	32	56	0	17	34	22	44	25	6	17	18	24	10	34	11	0	43	47	17	29	7	3	4	8	5
ENSG00000117245.12	KIF17	0	0	0	0	0	0	0	0	0	0	0	0	0	0	0	0	0	0	0	0	0	0	0	0	0	0	0	0	0	0	1	0	2	0	0	0	0	0	0	0	0	2	0	0	0	0	2	0
ENSG00000235432.1	RP5-930J4.5	0	5	0	5	2	0	2	2	0	0	0	5	0	1	1	11	0	0	2	2	5	0	4	2	9	0	0	2	0	2	0	0	0	0	0	0	0	0	0	0	2	0	2	0	0	0	0	1
ENSG00000189410.11	SH2D5	0	0	0	0	0	0	0	0	0	0	0	0	0	0	0	0	0	0	0	0	0	0	0	0	0	0	0	0	0	0	0	0	0	0	0	0	0	0	0	0	0	0	0	0	0	0	2	0
ENSG00000233069.1	RP5-930J4.2	0	0	0	0	0	0	0	0	0	0	0	0	0	0	0	0	0	0	0	0	0	0	0	0	0	0	0	0	0	0	0	0	0	0	0	0	0	0	0	0	0	0	0	0	0	0	0	0
ENSG00000127483.17	HP1BP3	14	41	39	81	70	102	56	43	14	37	29	14	31	31	38	89	18	34	68	32	66	10	28	49	48	3	31	140	43	66	62	146	41	20	42	20	45	51	0	68	65	35	75	20	9	58	28	49
ENSG00000075151.20	EIF4G3	8	23	4	63	44	63	9	33	20	12	19	29	9	38	16	47	3	21	42	16	53	25	38	59	66	4	44	145	45	50	61	44	20	10	80	25	13	10	0	53	66	31	49	2	10	56	25	23
ENSG00000251914.1	RNU7-200P	0	0	0	0	0	0	0	0	0	0	0	0	0	0	0	0	0	0	0	0	0	0	0	0	0	0	0	0	0	0	0	0	0	0	0	0	0	0	0	0	0	0	0	0	0	0	0	0
ENSG00000221808.1	MIR1256	0	0	0	0	0	0	0	0	0	0	0	0	0	0	0	0	0	0	0	0	0	0	0	0	0	0	0	0	0	0	0	0	0	0	0	0	0	0	0	0	0	0	0	0	0	0	0	0
ENSG00000233072.1	RPS15AP6	0	0	0	0	1	0	0	0	0	0	0	2	0	0	0	0	0	0	0	0	0	0	0	2	0	0	0	0	0	1	0	0	0	0	15	0	0	0	0	2	0	0	0	0	0	0	0	0
ENSG00000236073.2	RP11-487E1.2	0	0	0	0	0	0	0	0	0	0	0	0	0	0	0	0	0	0	0	0	0	0	0	0	0	0	0	0	0	0	0	0	0	0	0	0	0	0	0	0	0	0	0	0	0	0	0	0
ENSG00000235112.1	HSPE1P27	0	0	0	0	0	0	0	0	0	0	0	0	0	0	0	0	0	0	0	0	0	0	0	0	0	0	0	0	0	0	0	0	0	0	0	0	0	0	0	0	0	0	0	0	0	0	0	0
ENSG00000117298.14	ECE1	20	5	25	20	19	30	6	3	7	9	23	5	4	0	1	11	10	0	0	4	11	10	9	33	19	0	72	16	12	4	14	2	45	31	10	3	8	24	12	13	21	17	12	3	0	23	8	3
ENSG00000236936.1	RP3-329E20.2	0	0	0	0	0	0	0	0	0	0	0	0	0	0	0	0	0	0	0	0	0	0	0	0	0	0	0	0	0	0	0	0	0	0	0	0	0	0	0	1	0	0	0	0	0	0	0	0
ENSG00000231105.1	RP5-1071N3.1	0	0	0	0	0	0	0	0	0	0	0	0	0	0	0	0	0	0	0	0	0	0	0	0	0	0	0	0	0	0	0	0	0	0	0	0	0	0	0	0	0	2	0	0	0	0	0	0
ENSG00000236216.5	PPP1R11P1	0	0	0	0	0	0	0	0	0	0	0	0	0	0	0	0	0	2	0	0	0	0	0	0	0	0	0	0	0	0	0	0	0	0	0	0	1	0	0	0	0	0	0	0	0	0	0	0
ENSG00000228823.1	RP11-293F5.8	0	0	0	0	0	0	0	0	0	0	0	0	0	0	0	0	0	0	0	0	0	0	0	0	0	0	0	0	0	0	0	0	0	0	0	0	0	0	0	0	0	0	0	0	0	0	0	0
ENSG00000236009.1	RP11-293F5.1	0	0	0	0	0	0	0	0	0	0	0	0	0	0	0	0	0	0	0	0	0	0	0	0	0	0	0	0	0	0	0	0	0	0	0	0	0	0	0	0	0	0	0	0	0	0	0	0
ENSG00000227001.3	NBPF2P	0	0	0	0	0	0	0	0	0	0	0	0	0	0	0	0	0	0	0	0	0	0	0	0	0	0	0	0	0	0	0	0	0	0	0	0	0	0	0	0	0	0	0	0	0	0	0	0
ENSG00000187952.9	HS6ST1P1	0	0	0	0	0	0	0	0	0	0	0	0	0	0	0	0	0	0	0	0	0	0	0	0	0	0	0	0	0	0	0	0	0	0	0	0	0	0	0	0	0	0	0	0	0	0	0	0
ENSG00000186543.7	CROCCP5	0	0	0	0	0	0	0	0	0	0	0	0	0	0	0	0	0	0	0	0	0	0	0	0	0	0	0	0	0	0	0	0	0	0	0	0	0	0	0	0	0	0	0	0	0	0	0	0
ENSG00000142794.18	NBPF3	1	1	6	0	0	1	0	0	0	0	0	0	0	0	0	2	0	0	0	1	1	0	0	1	2	0	0	1	0	0	1	0	1	0	0	1	0	0	1	0	2	1	0	0	0	2	0	1
ENSG00000176378.8	PFN1P10	0	0	0	0	0	0	0	0	0	0	0	0	0	0	0	0	0	0	0	0	0	0	0	0	0	0	0	0	0	0	0	0	0	0	0	0	0	0	0	0	0	0	0	0	0	0	0	0
ENSG00000162551.13	ALPL	0	0	0	1	0	33	0	1	13	0	4	0	4	6	0	0	9	51	0	0	0	0	17	0	0	12	5	134	14	11	42	28	17	41	0	0	4	32	23	18	0	4	0	7	12	0	18	10
ENSG00000233431.1	RP11-63N8.3	0	0	0	0	0	0	0	0	0	0	0	0	0	0	0	0	0	0	0	0	0	0	0	0	0	0	0	0	0	0	0	0	0	0	0	0	0	0	0	0	0	0	0	0	0	0	0	0
ENSG00000076864.19	RAP1GAP	7	3	10	5	8	30	2	4	0	12	0	3	0	2	9	6	2	6	0	2	12	3	2	12	3	0	5	0	2	0	21	5	5	11	0	2	6	0	0	29	17	0	5	0	0	4	11	3
ENSG00000090686.15	USP48	5	10	20	24	22	25	13	14	6	0	4	10	14	3	12	39	3	7	46	11	18	5	8	21	17	0	6	40	19	20	22	13	9	14	11	20	6	0	0	18	22	9	20	2	0	8	5	1
ENSG00000231978.2	RP11-132G19.3	0	0	0	0	0	0	0	0	0	0	0	0	0	0	0	0	0	0	0	0	0	0	0	0	0	0	0	0	0	0	0	0	0	0	0	0	0	0	0	0	0	0	0	0	0	0	0	0
ENSG00000187942.11	LDLRAD2	0	0	0	4	3	0	0	0	0	0	0	3	0	0	0	1	0	0	0	0	0	0	0	0	0	0	0	5	0	0	0	0	0	0	0	0	0	0	0	8	0	0	0	0	0	1	0	0
ENSG00000142798.17	HSPG2	5	12	34	33	30	77	10	21	2	0	42	0	41	4	7	24	0	0	5	14	31	0	1	32	19	10	14	108	20	20	47	30	19	42	62	4	24	28	13	33	24	23	43	13	6	10	26	33
ENSG00000232037.3	RP11-26H16.1	0	1	0	0	0	0	0	0	0	0	0	0	0	0	0	0	0	0	0	0	0	0	0	0	0	0	0	2	0	0	0	0	0	0	0	0	0	0	0	1	1	0	4	0	0	0	1	0
ENSG00000283234.1	RP11-26H16.4	0	0	0	0	0	0	0	0	0	0	0	0	0	0	0	0	0	0	0	0	0	0	0	0	0	0	0	0	0	0	0	0	0	0	0	0	0	0	0	0	0	0	0	0	0	0	0	0
ENSG00000219073.7	CELA3B	0	0	0	0	0	0	0	0	0	0	0	0	0	0	0	0	0	0	0	0	0	0	0	0	0	3	0	0	0	1	0	0	0	0	0	6	0	0	0	0	0	0	0	0	0	0	0	0
ENSG00000273610.1	RN7SL386P	0	0	0	0	0	0	0	0	0	0	0	0	0	0	0	0	0	0	0	0	0	0	0	0	0	0	0	0	0	0	0	0	0	0	0	0	0	0	0	0	0	0	0	0	0	0	0	0
ENSG00000201919.1	RNU6-1022P	0	0	0	0	0	0	0	0	0	0	0	0	0	0	0	0	0	0	0	0	0	0	0	0	0	0	0	0	0	0	0	0	0	0	0	0	0	0	0	0	0	0	0	0	0	0	0	0
ENSG00000142789.19	CELA3A	0	0	0	1	0	0	0	0	0	0	0	0	0	0	0	0	0	0	0	0	0	2	0	0	0	1	0	0	0	0	0	0	0	0	0	1	0	0	0	0	0	0	0	0	0	0	0	0
ENSG00000278124.1	RN7SL186P	0	0	0	0	0	0	0	0	0	0	0	0	0	0	0	0	0	0	0	0	0	0	0	0	0	0	0	0	0	0	0	0	0	0	0	0	0	0	12	0	0	0	0	0	0	1	0	0
ENSG00000201273.1	RNU6-776P	0	0	0	0	0	0	0	0	0	0	0	0	0	0	0	0	0	0	0	0	0	0	0	0	0	0	0	0	0	0	0	0	0	0	0	0	0	0	0	0	0	0	0	0	0	0	0	0
ENSG00000228397.2	RP1-224A6.3	0	0	0	0	0	0	0	0	0	0	0	0	0	0	0	0	0	0	0	0	0	0	0	0	0	0	0	0	0	0	0	0	0	0	0	0	0	0	0	0	0	0	0	0	0	0	0	0
ENSG00000218510.6	LINC00339	8	10	4	8	1	4	6	6	0	0	0	2	0	1	5	6	2	2	0	2	1	0	0	8	7	10	0	16	8	12	3	0	3	6	3	0	4	19	0	18	4	6	17	0	1	23	2	0
ENSG00000070831.15	CDC42	49	59	50	78	67	112	49	73	25	30	29	31	48	65	42	82	22	44	42	39	94	22	32	99	69	4	58	191	89	125	135	130	65	70	92	36	99	28	11	246	150	57	76	19	17	29	85	56
ENSG00000230068.2	CDC42-IT1	0	0	0	3	0	0	0	0	2	0	0	0	0	0	0	0	0	0	0	2	0	0	0	0	1	0	6	0	0	1	0	0	1	0	0	0	0	0	0	1	0	0	0	0	0	0	0	0
ENSG00000271428.1	RP1-224A6.8	0	0	0	0	0	0	0	0	0	0	0	0	0	0	0	0	0	0	0	0	0	0	0	0	0	0	0	0	0	0	0	0	0	0	0	0	0	0	0	0	0	0	0	0	0	0	0	0
ENSG00000271840.1	RP1-224A6.9	0	0	0	0	0	0	0	2	0	0	0	0	0	0	0	2	0	0	0	0	0	1	0	0	1	0	0	0	0	0	0	0	0	0	0	0	1	0	0	0	0	1	0	0	0	0	0	0
ENSG00000162552.14	WNT4	0	0	0	0	0	8	0	0	0	0	0	0	0	3	0	0	0	0	0	0	0	0	0	0	0	0	0	4	0	3	2	1	0	0	0	0	0	0	0	0	0	0	0	0	0	0	0	0
ENSG00000266564.1	MIR4418	0	0	0	0	0	0	0	0	0	0	0	0	0	0	0	0	0	0	0	0	0	0	0	0	0	0	0	0	0	0	0	0	0	0	0	0	0	0	0	0	0	0	0	0	0	0	0	0
ENSG00000234397.3	RP11-415K20.1	0	0	0	0	0	0	0	0	0	0	0	0	0	0	0	0	0	0	0	0	0	0	0	0	0	0	0	0	0	0	0	0	0	0	0	0	0	0	0	0	0	0	0	0	0	0	0	0
ENSG00000279625.1	RP11-415K20.2	0	0	0	0	0	0	0	0	0	0	0	0	0	0	0	0	0	0	0	0	0	0	0	0	0	0	0	0	0	0	0	0	0	0	0	0	0	0	0	0	0	0	0	0	9	0	0	0
ENSG00000184677.16	ZBTB40	10	7	0	12	9	6	0	8	1	0	0	0	1	0	6	5	0	0	0	2	9	0	0	16	11	2	3	35	15	11	4	23	0	4	6	0	6	0	0	4	13	4	7	3	2	15	1	5
ENSG00000237200.1	ZBTB40-IT1	0	0	0	0	0	0	0	0	0	0	0	0	0	0	0	0	0	0	0	0	0	0	0	0	0	0	0	0	0	0	0	0	0	0	0	0	0	0	0	0	0	0	0	0	0	0	0	0
ENSG00000070886.11	EPHA8	0	0	0	0	0	0	0	0	0	0	0	0	0	0	0	0	0	0	0	0	0	0	0	0	0	0	0	0	0	0	0	5	0	0	0	0	0	0	0	0	0	0	0	0	0	0	0	0
ENSG00000276835.2	MIR6127	0	0	0	0	0	0	0	0	0	0	0	0	0	0	0	0	0	0	0	0	0	0	0	0	0	0	0	0	0	0	0	0	0	0	0	0	0	0	0	0	0	0	0	0	0	0	0	0
ENSG00000173372.16	C1QA	18	16	65	136	48	138	6	12	17	23	49	20	6	50	6	25	12	27	22	13	29	20	20	21	13	44	44	9	30	46	87	98	79	67	0	45	16	72	45	370	108	67	14	29	22	2	48	52
ENSG00000159189.11	C1QC	30	36	204	188	92	244	5	27	68	29	58	51	12	121	15	93	10	24	103	26	162	22	42	54	39	45	172	93	125	187	322	204	188	127	0	94	102	378	196	1344	419	170	82	58	8	20	109	126
ENSG00000173369.15	C1QB	16	35	71	161	67	156	1	7	12	12	34	22	23	86	10	39	4	16	31	8	88	43	51	39	16	58	85	48	72	70	172	104	200	129	0	41	24	140	89	616	201	79	33	38	52	12	63	48
ENSG00000133216.16	EPHB2	0	3	0	18	8	4	3	4	0	0	0	0	5	0	8	12	0	0	0	0	8	0	0	3	8	0	0	2	7	14	0	0	0	7	0	0	0	0	0	2	20	12	27	4	0	15	0	0
ENSG00000265422.1	MIR4684	0	0	0	0	0	0	0	0	0	0	0	0	0	0	0	0	0	0	0	0	0	0	0	0	0	0	0	0	0	0	0	0	0	0	0	0	0	0	0	0	0	0	0	0	0	0	0	0
ENSG00000225952.1	RP11-69E9.1	0	0	0	0	0	0	0	0	0	0	0	0	0	0	0	0	0	0	0	0	0	0	0	0	0	0	0	0	0	0	0	0	0	0	0	0	0	0	0	0	0	0	0	0	0	0	0	0
ENSG00000264014.1	MIR4253	0	0	0	0	0	0	0	0	0	0	0	0	0	0	0	0	0	0	0	0	0	0	0	0	0	0	0	0	0	0	0	0	0	0	0	0	0	0	0	0	0	0	0	0	0	0	0	0
ENSG00000215906.8	LACTBL1	0	0	0	0	0	0	0	0	0	0	0	0	0	0	0	0	0	0	0	0	0	0	0	0	0	0	0	0	0	0	0	0	0	0	0	0	0	0	0	0	0	0	0	0	0	0	0	0
ENSG00000227868.5	C1orf234	0	0	0	0	0	0	0	0	0	0	0	0	0	0	0	0	0	0	0	0	0	0	0	0	1	0	0	0	0	0	0	0	0	0	0	0	0	0	0	0	0	0	0	0	0	0	0	0
ENSG00000004487.15	KDM1A	24	20	7	30	27	13	5	32	5	5	1	8	6	11	8	24	5	5	11	8	31	4	6	30	33	0	6	37	29	37	17	23	5	15	7	5	17	6	21	14	73	5	24	3	0	10	10	8
ENSG00000240553.1	RP1-184J9.2	0	0	0	0	0	0	0	0	0	0	0	0	2	0	1	0	0	0	0	0	1	0	0	0	0	0	0	0	0	0	0	0	0	0	0	0	0	0	0	0	0	0	0	0	0	0	0	0
ENSG00000263793.1	MIR3115	0	0	0	0	0	0	0	0	0	0	0	0	0	0	0	0	0	0	0	0	0	0	0	0	0	0	0	0	0	0	0	0	0	0	0	0	0	0	0	0	0	0	0	0	0	0	0	0
ENSG00000266802.1	MIR4419A	0	0	0	1	0	0	0	0	0	0	0	0	0	0	0	0	0	0	0	0	0	0	0	1	0	0	0	0	0	1	0	0	0	0	0	0	0	0	0	0	0	0	0	0	0	0	0	0
ENSG00000169641.13	LUZP1	3	4	12	15	7	13	0	13	0	0	0	0	4	4	9	7	0	5	22	0	12	0	1	7	16	0	0	21	8	4	7	14	1	0	5	7	4	0	0	31	12	5	6	0	0	5	4	2
ENSG00000229010.1	RP5-979D14.1	0	0	0	0	0	0	0	0	0	0	0	0	0	0	0	0	0	0	0	0	0	1	0	0	0	0	0	0	0	0	0	0	0	0	0	0	0	0	0	0	0	0	0	0	0	0	1	0
ENSG00000206935.1	RNU6-514P	0	0	0	0	0	0	0	0	0	0	0	0	0	0	0	0	0	0	0	0	0	0	0	0	0	0	0	0	0	0	0	0	0	0	0	0	0	0	0	0	0	0	0	0	0	0	0	0
ENSG00000252578.1	RNU6-135P	0	0	0	0	0	0	0	0	0	0	0	0	0	0	0	0	0	0	0	0	0	0	0	0	0	0	0	0	0	0	0	0	0	0	0	0	0	0	0	0	0	0	0	0	0	0	0	0
ENSG00000179546.4	HTR1D	2	9	0	28	23	0	0	0	0	0	0	0	0	0	0	29	0	0	0	2	19	0	0	7	10	0	0	0	0	8	0	21	0	0	0	0	0	0	0	24	22	0	6	0	0	0	0	0
ENSG00000215381.3	RP5-1057J7.1	0	0	0	0	0	0	0	0	0	0	0	0	0	0	0	0	0	0	0	0	0	0	0	0	0	0	0	0	0	0	0	0	0	0	0	0	0	0	0	0	0	0	0	0	0	0	0	0
ENSG00000261326.2	LINC01355	0	7	2	5	1	4	0	0	0	0	2	0	0	0	4	1	0	0	0	0	1	3	0	5	6	0	0	6	4	3	0	29	0	3	12	0	0	0	0	0	4	1	7	0	0	4	0	0
ENSG00000125944.18	HNRNPR	42	68	34	73	102	58	23	76	13	28	4	44	40	19	45	137	13	8	62	30	121	20	27	123	148	21	42	99	83	155	89	137	25	23	69	30	70	22	58	144	165	54	92	9	0	60	44	57
ENSG00000125945.14	ZNF436	2	0	0	0	1	1	0	0	0	10	0	2	0	0	0	1	0	1	0	7	0	0	7	8	1	0	0	27	0	3	6	27	9	0	11	1	4	0	0	0	0	0	3	1	0	9	1	0
ENSG00000249087.6	ZNF436-AS1	0	1	0	1	0	1	0	0	0	0	0	0	0	0	0	4	0	0	0	0	0	0	0	1	3	0	0	1	0	3	0	0	0	0	3	0	0	0	0	0	6	2	2	4	0	0	0	0
ENSG00000201405.1	Y_RNA	0	0	0	0	0	0	0	0	0	0	0	0	0	0	0	0	0	0	0	0	0	0	0	0	0	0	0	0	0	0	0	0	0	0	0	0	0	0	0	0	0	0	0	0	0	0	0	0
ENSG00000271420.1	RP5-1057J7.7	0	0	0	1	0	0	0	0	0	0	0	0	0	0	3	0	0	0	0	0	0	0	0	0	0	0	0	0	0	0	0	0	0	0	0	0	0	0	0	0	0	0	4	0	0	0	0	0
ENSG00000204219.9	TCEA3	150	35	36	123	68	120	103	68	43	35	4	27	19	2	79	68	49	82	15	71	77	15	26	184	53	55	154	78	143	92	81	110	136	75	20	49	56	53	7	134	127	116	144	112	85	125	91	110
ENSG00000232482.2	RP4-654C18.1	0	0	0	0	0	0	0	0	0	0	0	0	0	0	0	0	0	0	0	0	0	0	0	0	1	0	0	0	1	0	0	0	0	0	0	0	0	0	0	0	0	0	0	0	0	0	0	0
ENSG00000088280.18	ASAP3	3	2	0	3	2	5	3	3	0	0	0	1	0	0	4	1	0	0	14	5	2	0	1	9	1	2	0	3	4	1	9	0	0	0	0	10	4	0	0	0	3	8	13	0	1	6	1	2
ENSG00000007968.6	E2F2	0	1	0	1	2	0	0	6	0	0	0	0	0	0	1	2	0	0	0	0	1	0	0	5	1	0	0	0	0	3	0	0	0	0	0	1	1	0	0	9	3	0	7	0	0	0	0	0
ENSG00000235052.1	RP1-150O5.3	0	0	0	1	0	0	0	0	0	0	0	0	0	0	0	0	0	0	0	0	0	0	0	0	0	0	0	0	0	1	0	0	0	0	0	0	0	0	0	0	0	0	2	0	0	0	0	0
ENSG00000117318.8	ID3	1	10	20	3	1	13	4	8	23	0	84	0	5	27	1	16	0	0	53	4	16	0	8	10	12	0	5	210	0	24	16	90	13	22	61	0	20	5	0	6	3	13	8	0	3	7	11	6
ENSG00000197880.8	MDS2	0	0	0	0	0	0	0	0	0	0	0	1	0	0	0	0	0	0	0	0	0	0	0	0	0	0	0	0	0	0	0	0	0	0	0	0	0	0	0	0	0	0	0	0	0	0	0	0
ENSG00000229239.2	RP11-223J15.2	0	0	0	0	0	0	0	0	0	0	0	0	0	0	0	0	0	0	0	0	0	0	0	0	0	0	0	0	0	0	0	0	0	0	0	0	0	0	0	0	0	0	0	0	0	0	0	0
ENSG00000142676.12	RPL11	99	158	76	92	85	134	53	112	36	39	15	31	44	42	71	145	41	86	48	108	142	53	38	206	137	83	103	81	84	120	60	126	56	37	54	29	175	18	50	138	246	54	158	54	31	130	60	48
ENSG00000011007.12	TCEB3	15	8	21	25	16	39	10	9	11	21	2	22	5	11	13	22	4	5	33	11	23	7	9	43	13	0	8	61	20	33	21	59	36	19	61	15	6	0	31	29	29	5	22	6	5	13	15	5
ENSG00000236810.5	TCEB3-AS1	3	0	0	3	4	6	6	1	2	0	0	0	0	0	3	2	0	0	0	0	1	2	0	6	0	0	2	3	2	4	1	0	16	0	0	0	0	11	0	0	0	0	11	1	10	0	1	0
ENSG00000057757.9	PITHD1	0	6	0	6	7	12	5	11	0	10	4	0	2	1	6	1	1	0	10	9	14	1	12	25	11	1	1	15	3	22	15	6	8	0	0	1	0	0	0	0	19	14	10	7	0	1	12	16
ENSG00000011009.10	LYPLA2	10	14	25	27	10	17	6	15	2	4	5	12	11	5	11	15	5	10	5	14	19	10	24	22	29	6	15	21	25	27	26	56	12	11	0	19	19	23	0	26	26	12	16	4	2	20	11	9
ENSG00000117308.14	GALE	1	2	0	7	10	9	4	4	11	0	8	5	14	4	9	8	0	3	12	6	5	0	4	24	16	0	25	0	17	6	17	10	14	2	0	0	3	26	0	20	4	12	6	2	10	13	0	1
ENSG00000117305.14	HMGCL	4	4	13	9	4	12	4	0	6	6	0	2	0	1	1	0	1	0	0	2	1	1	7	17	1	4	24	18	20	1	15	1	12	13	0	0	6	20	1	2	15	9	10	7	4	16	4	9
ENSG00000179163.11	FUCA1	9	12	22	28	11	29	26	19	19	0	30	1	18	18	12	16	5	5	16	4	11	7	1	20	7	12	7	1	27	24	41	19	30	32	7	21	13	31	21	171	16	38	12	10	7	16	21	9
ENSG00000188822.7	CNR2	0	0	0	0	0	0	0	0	0	0	0	0	0	0	0	0	0	0	0	0	0	0	0	0	0	0	0	0	0	0	0	0	0	0	0	0	0	0	0	0	0	0	0	0	0	0	0	0
ENSG00000229106.1	BTBD6P1	0	0	0	0	0	0	0	0	0	0	0	0	0	0	0	0	0	0	0	0	0	0	0	0	0	0	0	0	0	0	0	0	0	0	0	0	0	0	0	0	0	0	0	0	0	0	0	0
ENSG00000232557.3	RP11-4M23.3	0	0	0	0	0	0	0	0	0	0	0	0	0	0	0	0	0	0	1	0	0	0	0	0	0	0	0	0	0	0	0	0	0	0	0	0	0	0	0	0	0	0	0	0	0	0	6	0
ENSG00000264926.1	MIR378F	0	0	0	0	0	0	0	0	0	0	0	0	0	0	0	0	0	0	0	0	0	0	0	0	0	0	0	0	0	0	0	0	0	0	0	0	0	0	0	0	0	0	0	0	0	0	0	0
ENSG00000230228.2	RP11-4M23.4	0	0	0	1	0	0	0	0	0	0	0	0	0	0	0	0	0	0	0	0	0	0	0	0	0	0	0	2	0	0	0	0	0	0	0	0	0	0	0	0	0	0	0	0	0	0	0	0
ENSG00000189266.11	PNRC2	8	26	28	27	37	22	27	36	29	14	5	15	10	13	17	61	4	26	20	13	70	12	6	42	50	15	24	63	27	64	48	108	45	27	20	22	35	0	36	77	73	24	47	7	13	3	20	39
ENSG00000188529.14	SRSF10	28	36	69	97	82	39	27	53	36	12	17	40	29	47	26	78	11	30	46	32	57	29	31	58	71	7	43	39	32	73	27	160	32	43	97	6	23	16	10	64	82	21	52	12	9	13	59	34
ENSG00000215905.4	RP11-4M23.7	1	0	0	1	0	0	0	0	0	0	0	0	0	0	1	1	0	0	0	0	0	0	0	1	0	0	0	0	0	0	0	0	0	0	0	0	1	0	0	0	0	0	0	0	0	0	0	1
ENSG00000225315.2	RP11-293P20.2	0	0	0	0	0	0	0	0	0	0	0	0	0	0	0	0	0	0	0	0	0	0	0	0	0	0	0	0	0	0	0	0	0	0	0	0	0	0	0	0	0	0	2	0	0	0	0	0
ENSG00000142661.18	MYOM3	3	0	0	0	0	0	0	0	0	0	0	0	0	0	0	0	0	0	0	0	0	0	0	0	0	0	0	0	0	0	0	0	0	0	0	0	0	0	0	0	0	0	0	0	0	0	0	0
ENSG00000230703.1	RP11-293P20.4	0	0	0	0	0	0	0	0	0	0	0	0	0	0	0	0	0	0	0	0	0	0	0	0	0	0	0	0	0	0	0	0	0	0	0	0	0	0	0	0	0	0	0	0	0	0	0	0
ENSG00000142677.3	IL22RA1	7	0	0	2	0	0	7	0	0	0	0	0	0	0	0	0	0	0	0	0	1	0	0	1	0	3	8	0	1	0	0	0	0	0	0	0	2	0	0	0	1	4	6	0	0	2	0	0
ENSG00000185436.11	IFNLR1	0	2	0	1	1	1	2	1	1	0	0	0	0	0	1	3	4	0	0	6	3	0	0	1	1	1	1	0	1	3	2	0	6	0	0	7	8	4	0	0	7	4	0	0	0	0	0	1
ENSG00000230023.2	RP11-10N16.2	0	0	0	0	0	0	0	0	0	0	0	0	0	0	0	0	0	0	0	0	0	0	0	0	0	0	0	0	0	0	0	0	0	0	0	0	0	0	0	0	0	0	0	0	0	0	0	0
ENSG00000232298.2	RP11-10N16.3	0	0	0	0	0	0	0	0	0	0	0	0	0	0	0	0	0	0	0	0	0	0	0	0	0	0	0	0	0	0	0	0	0	0	0	0	0	0	0	0	0	0	0	0	0	0	0	0
ENSG00000158055.15	GRHL3	0	0	0	0	0	0	0	0	0	0	0	0	2	0	0	0	0	0	0	0	0	0	0	0	0	0	0	0	0	0	0	0	0	0	0	0	1	0	0	0	0	0	0	0	0	0	0	0
ENSG00000001460.17	STPG1	0	0	0	3	0	0	0	0	0	0	0	0	0	0	0	2	0	0	0	0	1	0	0	0	3	0	1	0	2	8	0	0	0	0	0	0	3	0	0	0	1	0	1	3	1	0	11	0
ENSG00000001461.16	NIPAL3	5	0	0	3	4	7	3	4	0	0	7	4	2	0	0	10	0	1	10	4	6	0	0	11	3	0	2	14	7	6	6	10	0	0	1	0	1	0	0	2	2	0	3	7	6	0	0	0
ENSG00000117602.11	RCAN3	7	1	7	1	1	5	5	6	2	0	0	2	0	0	2	6	0	0	1	3	2	0	1	3	2	0	0	33	4	2	6	17	2	0	6	15	4	11	2	0	1	0	13	0	0	8	1	0
ENSG00000264443.1	RP4-594I10.3	0	0	0	0	1	0	0	0	0	0	0	0	0	0	0	0	0	0	0	0	0	0	0	0	0	0	0	0	1	0	0	0	1	0	0	0	0	0	0	0	0	0	0	0	0	0	0	0
ENSG00000184454.6	NCMAP	0	0	0	3	6	0	3	0	0	0	0	4	0	0	1	0	0	1	0	0	0	0	0	1	1	0	5	0	2	0	0	0	0	0	0	0	0	0	0	0	11	15	5	2	0	0	0	4
ENSG00000227312.2	RP11-496D1.2	0	0	0	0	0	0	0	0	0	0	0	0	0	0	0	0	0	0	0	0	0	0	0	0	0	0	0	0	0	0	0	0	0	0	0	0	0	0	0	0	0	0	0	0	0	0	0	0
ENSG00000239106.1	Y_RNA	0	0	0	0	0	0	0	0	0	0	0	0	0	0	0	0	0	0	0	0	0	0	0	0	0	0	0	0	0	0	0	0	0	0	0	0	0	0	0	0	0	2	0	0	0	0	0	0
ENSG00000133226.16	SRRM1	3	11	22	16	24	17	11	14	0	4	4	13	11	10	5	14	0	10	1	3	18	2	5	14	12	0	3	20	10	17	11	25	14	9	10	9	11	3	0	8	22	1	15	1	1	15	13	10
ENSG00000169504.14	CLIC4	4	1	5	4	11	18	0	7	7	0	19	3	18	0	1	6	0	6	41	1	2	0	0	8	11	4	3	62	1	0	26	9	17	3	51	1	14	0	0	18	6	7	5	8	1	0	25	16
ENSG00000238482.1	RNU6-1208P	0	0	0	0	0	0	0	0	0	0	0	0	0	0	0	0	0	0	0	0	0	0	0	0	0	0	0	0	0	0	0	0	0	0	0	0	0	0	0	0	0	0	0	0	0	0	0	0
ENSG00000020633.18	RUNX3	0	0	12	2	0	0	0	0	0	4	0	0	1	0	3	1	0	0	8	0	4	1	3	0	0	2	0	10	0	0	6	9	3	0	1	0	0	0	0	60	0	6	0	2	0	4	2	3
ENSG00000278034.1	MIR6731	0	0	0	0	0	0	0	0	0	0	0	0	0	0	0	0	0	0	0	0	0	0	0	0	0	0	0	0	0	0	0	0	0	0	0	0	0	0	0	0	0	0	0	0	0	0	0	0
ENSG00000229162.1	RP11-84D1.1	0	0	0	0	0	0	0	0	0	0	0	0	0	0	0	0	0	0	0	0	0	0	0	0	0	0	0	0	0	0	0	0	0	0	0	0	0	1	0	0	0	0	0	0	0	0	0	0
ENSG00000261025.1	RP11-84D1.2	0	0	0	0	0	0	0	0	0	0	0	0	0	0	0	0	0	0	0	0	0	0	0	0	0	0	0	4	0	0	0	0	0	0	0	0	0	0	0	0	0	0	0	0	0	0	0	0
ENSG00000264371.1	MIR4425	0	0	0	0	0	0	0	0	0	0	0	0	0	0	0	0	0	0	0	0	0	0	0	0	0	0	0	0	0	0	0	0	0	0	0	0	0	0	0	0	0	0	0	0	0	0	0	0
ENSG00000233755.1	RP4-799D16.1	0	0	0	0	0	0	0	0	0	0	0	0	0	0	0	0	0	0	0	0	0	0	0	0	0	0	0	0	0	0	0	0	0	0	0	0	0	0	0	0	0	0	0	0	0	0	0	0
ENSG00000233419.3	RP4-781L3.1	0	0	0	0	0	0	0	0	0	0	0	0	0	0	0	0	0	0	0	0	0	0	0	0	0	0	0	0	0	0	0	0	0	0	0	0	0	0	0	0	0	0	0	0	0	0	0	0
ENSG00000231953.2	RP4-706G24.1	0	0	0	0	0	0	0	0	0	0	0	0	0	0	0	0	0	0	0	0	0	0	0	0	0	0	0	0	0	0	0	0	0	0	0	0	0	0	0	0	0	0	0	0	0	0	0	0
ENSG00000117614.9	SYF2	29	8	1	27	34	34	12	13	2	4	3	10	4	8	10	12	3	7	12	7	16	4	3	25	31	9	13	37	30	25	25	29	18	27	9	16	4	4	0	35	26	15	16	18	11	1	10	2
ENSG00000117616.17	RSRP1	35	24	32	46	36	88	19	21	1	25	23	21	17	41	27	26	6	32	63	28	38	7	30	71	29	4	81	120	36	30	44	58	9	46	95	23	37	0	10	102	31	51	53	18	10	26	27	6
ENSG00000272432.1	RP3-465N24.6	0	0	0	0	0	0	0	0	0	0	0	0	0	0	0	1	0	0	0	0	0	0	0	0	0	0	0	0	0	0	1	0	0	0	0	0	0	0	0	0	0	0	0	0	0	0	0	0
ENSG00000261349.1	RP3-465N24.5	0	0	0	0	0	0	0	0	0	0	0	0	0	0	0	0	0	0	0	0	0	0	0	0	0	0	0	0	0	0	0	0	0	0	0	0	0	0	0	0	0	0	0	0	0	0	0	0
ENSG00000187010.19	RHD	0	0	0	0	0	0	0	0	0	0	0	0	0	0	0	0	0	0	0	0	0	0	0	0	0	0	0	0	0	0	0	0	0	0	0	0	0	0	0	0	0	0	0	0	0	0	0	0
ENSG00000224183.1	SDHDP6	0	0	0	0	0	0	0	0	0	0	0	0	0	0	0	0	0	0	0	0	0	0	0	0	0	0	0	0	0	0	0	0	0	0	0	0	0	0	0	0	0	0	0	0	0	0	0	0
ENSG00000259984.1	RP11-335G20.7	0	0	0	0	0	0	0	0	0	0	0	0	0	0	0	0	0	0	0	0	0	0	0	0	0	0	0	0	0	0	0	0	0	0	0	0	0	0	0	0	0	0	0	0	0	0	0	0
ENSG00000183726.10	TMEM50A	10	17	24	46	47	87	20	24	18	0	23	5	13	10	2	31	15	3	33	18	19	5	13	54	31	10	19	104	32	27	82	64	30	25	29	9	21	17	8	88	47	28	24	1	7	16	43	10
ENSG00000188672.17	RHCE	0	0	0	0	0	0	0	0	0	0	0	0	0	0	0	0	0	0	0	0	0	0	0	1	0	0	0	0	0	0	0	0	0	0	0	0	0	0	0	0	0	0	0	0	0	0	0	0
ENSG00000238084.4	RP3-469D22.1	0	0	0	0	0	0	0	0	0	0	0	0	0	0	0	0	0	0	0	0	0	0	0	0	0	0	0	0	0	0	0	0	0	0	0	0	0	0	0	0	0	0	0	0	0	0	0	0
ENSG00000204178.9	TMEM57	5	7	0	19	21	20	11	13	13	23	0	17	7	9	12	10	12	24	2	26	13	10	13	13	7	23	24	52	26	12	26	57	28	28	29	9	19	7	0	21	20	26	19	15	8	7	33	32
ENSG00000157978.11	LDLRAP1	2	0	10	4	7	15	3	6	8	4	0	0	0	0	8	0	8	10	6	8	7	3	0	4	3	0	8	57	2	11	7	33	7	0	46	0	2	8	8	5	25	12	13	1	0	0	3	2
ENSG00000225643.1	RP11-70P17.1	0	0	0	0	0	0	0	0	0	0	0	0	0	0	0	0	0	0	0	0	0	0	0	0	0	0	0	0	0	0	0	0	0	0	0	0	0	0	0	0	0	0	0	0	0	0	0	0
ENSG00000117643.14	MAN1C1	1	0	24	3	0	25	0	0	3	1	34	0	0	13	1	0	9	16	30	7	6	8	0	0	1	4	18	16	2	1	39	2	30	6	37	2	3	31	18	14	0	4	7	33	3	18	15	14
ENSG00000233478.1	RP1-187B23.1	0	0	0	1	0	0	0	0	0	0	0	0	0	0	0	0	0	0	0	0	1	0	1	0	1	0	0	1	0	0	2	0	3	0	0	0	0	0	0	0	0	0	1	2	0	0	0	0
ENSG00000162430.16	SEPN1	5	7	7	18	10	33	1	12	3	0	12	0	3	0	4	18	0	0	10	7	13	2	0	17	7	4	4	89	10	4	29	19	14	25	10	10	11	3	11	35	13	5	1	0	10	2	5	17
ENSG00000255054.3	RP1-317E23.6	0	0	0	0	0	0	0	0	0	0	0	0	0	0	0	0	0	0	0	0	0	0	0	0	0	0	0	0	0	0	0	0	0	0	0	0	0	0	0	0	0	0	0	0	0	0	0	0
ENSG00000228172.5	RP1-317E23.3	0	0	0	0	0	0	4	0	0	0	0	0	0	0	0	0	0	0	0	0	0	0	0	2	0	1	0	0	2	0	2	0	0	0	0	0	0	4	0	0	0	0	0	0	0	0	0	0
ENSG00000117640.17	MTFR1L	17	10	11	37	20	26	8	9	15	15	0	18	4	12	15	12	2	25	10	24	17	9	13	32	11	20	21	4	35	15	28	12	35	33	19	0	1	0	0	23	18	20	30	4	19	21	16	18
ENSG00000272478.1	RP1-317E23.7	0	0	0	0	0	0	0	0	0	0	0	0	0	0	0	0	0	0	0	0	0	0	0	0	0	0	0	0	0	0	0	0	0	0	0	0	0	0	0	0	0	0	0	0	0	0	0	0
ENSG00000127423.10	AUNIP	0	0	0	0	0	0	0	0	0	0	0	0	0	0	0	0	0	0	0	0	0	0	0	0	0	0	0	0	3	0	1	0	0	0	0	0	0	0	0	0	0	0	0	0	0	0	0	0
ENSG00000236528.1	RP1-125I3.2	0	0	0	0	0	0	0	0	0	0	0	0	0	0	0	0	0	0	0	0	0	0	0	0	0	0	0	0	0	0	0	0	0	0	0	0	0	0	0	0	0	0	0	0	0	0	0	0
ENSG00000182749.5	PAQR7	19	11	3	17	2	2	12	4	0	1	1	1	10	1	0	4	0	14	0	0	16	0	0	12	2	0	6	7	8	13	4	0	6	6	8	0	4	0	10	32	13	42	14	0	5	7	4	4
ENSG00000207302.1	Y_RNA	0	0	0	0	1	0	0	0	0	0	0	0	0	0	0	0	0	0	0	0	0	0	0	0	0	0	0	0	0	0	0	0	0	0	0	0	0	0	0	0	0	0	0	0	0	0	0	0
ENSG00000117632.21	STMN1	9	99	23	92	111	27	19	136	12	0	0	1	11	0	18	141	18	37	18	7	164	1	0	135	200	0	0	21	65	205	21	60	4	0	0	18	112	0	0	121	235	14	71	16	0	8	15	1
ENSG00000229786.1	SNRPFP2	0	0	0	0	0	0	0	0	0	0	0	0	0	0	0	0	0	0	0	0	0	0	0	0	0	0	0	0	0	0	0	0	0	0	0	0	0	0	0	0	0	0	0	0	0	0	0	0
ENSG00000223624.1	RP1-125I3.4	0	0	0	0	0	0	0	0	0	0	0	0	0	0	0	0	0	0	0	0	0	0	0	1	0	0	0	0	0	0	0	0	0	0	0	0	0	0	0	0	0	0	0	0	0	0	0	0
ENSG00000158006.13	PAFAH2	0	0	5	6	9	1	10	2	3	0	0	3	0	0	8	6	0	8	0	0	2	2	0	8	4	0	29	12	9	3	2	2	13	0	0	2	1	25	0	0	3	8	1	0	9	4	0	0
ENSG00000207237.1	RNU6-110P	0	0	0	0	0	0	0	0	0	0	0	0	0	0	0	0	0	0	0	0	0	0	0	0	0	0	0	0	0	0	0	0	0	0	0	0	0	0	0	0	0	0	0	0	0	0	0	0
ENSG00000252190.1	SCARNA17	0	0	0	0	0	0	0	0	0	0	0	0	0	0	0	0	0	0	0	0	0	0	0	0	0	0	0	0	0	0	0	0	0	0	0	0	0	0	0	0	0	0	0	0	0	0	0	0
ENSG00000252691.1	SCARNA18	19	7	19	6	0	5	1	0	0	20	0	2	5	6	6	1	6	19	2	3	0	9	3	1	4	0	8	0	6	2	7	7	12	6	0	7	0	15	0	2	0	12	20	7	0	6	7	5
ENSG00000158008.9	EXTL1	1	0	1	1	0	0	0	0	0	1	2	1	0	0	0	0	0	1	2	0	1	0	4	0	0	0	2	1	0	0	3	0	0	2	3	1	2	1	9	2	2	0	4	3	1	1	2	1
ENSG00000158014.14	SLC30A2	0	0	0	0	0	4	0	0	0	0	0	1	0	0	0	0	0	1	0	0	0	0	0	0	0	0	0	0	0	0	4	0	0	0	0	0	0	0	0	0	0	0	0	0	0	0	0	0
ENSG00000158022.6	TRIM63	0	0	0	0	0	1	0	0	0	0	0	0	0	0	0	0	0	0	0	0	0	0	0	0	0	0	0	0	0	0	0	0	0	0	0	0	0	0	0	0	0	0	0	0	0	0	0	0
ENSG00000175087.9	PDIK1L	4	1	10	4	9	14	5	6	5	0	0	0	4	1	4	4	2	3	0	19	4	0	0	10	6	11	18	3	3	15	6	0	8	7	0	4	8	2	23	26	4	11	3	23	0	0	0	2
ENSG00000197245.5	FAM110D	3	0	0	0	0	0	0	1	0	0	0	0	0	4	3	0	0	0	17	0	0	0	1	0	0	0	0	8	0	1	0	0	0	0	2	0	0	0	0	4	0	0	1	0	0	0	0	0
ENSG00000282872.1	RP11-96L14.8	0	0	0	0	0	0	0	0	0	0	0	0	0	0	0	0	0	0	0	0	0	0	0	1	0	0	0	0	0	0	0	0	0	0	0	0	0	0	0	0	0	0	0	0	0	0	0	0
ENSG00000236782.6	RP11-96L14.7	0	0	0	0	0	0	0	0	0	0	0	0	0	0	0	0	0	0	0	0	0	0	0	0	0	0	0	0	0	0	0	0	0	0	0	0	0	0	0	0	0	0	0	0	0	0	0	0
ENSG00000142684.8	ZNF593	0	3	0	7	1	2	0	3	6	6	0	1	2	3	0	3	2	2	0	0	2	8	0	17	7	0	18	18	3	5	2	0	7	3	2	0	3	12	0	0	5	13	8	0	0	2	4	0
ENSG00000142675.17	CNKSR1	0	0	0	0	0	0	0	0	0	0	0	0	0	0	0	0	0	0	0	0	0	0	0	0	0	0	0	0	0	0	0	0	0	0	0	0	0	0	0	0	0	0	0	0	0	0	0	0
ENSG00000188782.8	CATSPER4	0	0	0	0	0	0	0	0	0	0	0	0	0	0	0	0	0	0	0	0	0	0	0	0	0	0	0	0	0	0	0	0	0	0	0	0	0	0	0	0	0	0	0	0	0	0	0	0
ENSG00000236155.6	RP11-231P20.2	3	0	0	0	0	0	0	0	0	0	0	0	0	0	0	0	0	0	0	0	0	1	1	0	0	0	0	0	0	0	2	0	0	0	0	0	0	1	0	0	0	0	0	0	0	0	0	0
ENSG00000278572.1	RP11-231P20.6	0	0	0	2	1	0	0	0	0	0	0	0	0	1	0	0	0	0	0	0	0	0	0	1	0	0	0	2	0	0	0	0	1	0	0	1	0	0	0	0	0	0	0	0	0	0	0	0
ENSG00000130695.13	CEP85	0	1	1	2	6	1	6	6	1	0	0	0	0	3	0	6	0	0	0	0	0	0	0	4	5	0	0	8	3	2	5	0	0	0	0	0	0	0	0	0	2	3	9	0	0	1	0	0
ENSG00000270733.1	RP11-231P20.5	0	0	0	0	0	0	0	0	0	0	0	0	0	0	0	1	0	0	0	0	0	0	0	0	0	0	0	0	0	0	0	0	0	0	0	0	0	0	0	0	0	0	0	0	0	0	0	0
ENSG00000142669.14	SH3BGRL3	16	17	84	42	34	58	12	32	14	0	18	11	17	50	17	41	20	9	61	9	36	28	23	40	21	20	21	46	30	29	74	92	41	29	64	7	38	24	3	342	50	38	16	6	6	18	42	53
ENSG00000158062.20	UBXN11	0	1	0	1	0	0	0	0	0	0	0	0	0	0	0	0	4	0	0	0	0	0	0	0	0	0	0	0	0	0	0	0	0	0	0	0	0	0	0	0	0	0	0	0	0	0	0	0
ENSG00000169442.8	CD52	1	0	15	5	4	14	2	0	0	0	0	0	0	1	4	4	4	0	3	4	0	0	0	10	3	3	3	6	0	1	7	26	3	0	27	1	6	6	0	187	11	9	2	1	0	0	2	0
ENSG00000176092.13	AIM1L	0	2	1	0	1	1	0	0	0	0	0	0	0	0	0	2	0	0	0	0	8	0	0	1	5	0	0	0	0	4	0	0	0	0	0	0	1	0	0	0	3	1	1	0	0	0	0	0
ENSG00000225854.2	RP11-569G9.7	0	0	1	0	0	0	1	0	0	0	0	0	0	0	0	1	0	0	1	0	0	0	0	0	2	0	0	2	0	2	1	0	0	0	0	0	1	0	0	1	0	0	1	0	0	0	0	0
ENSG00000176083.17	ZNF683	0	0	0	0	0	0	0	0	0	0	0	0	0	0	0	0	0	0	0	0	0	0	0	0	0	0	0	0	0	0	0	0	0	0	0	0	0	0	0	0	0	0	0	0	0	0	0	0
ENSG00000131914.10	LIN28A	0	4	0	1	1	1	1	0	0	0	6	0	0	0	1	0	0	0	0	0	1	0	0	0	40	0	0	0	0	1	0	0	0	4	0	0	3	0	4	0	0	1	4	8	0	0	0	0
ENSG00000117682.16	DHDDS	1	5	5	8	14	8	0	5	3	0	0	10	6	8	0	3	1	3	0	2	6	0	1	5	5	2	0	5	4	11	9	14	9	9	5	0	1	5	0	20	5	8	10	1	0	1	0	3
ENSG00000223583.1	RP3-476K8.4	4	0	0	1	6	1	1	3	0	0	1	1	0	0	1	0	0	0	2	0	2	0	0	5	2	0	1	2	1	1	2	3	2	0	0	0	0	0	0	0	1	0	1	0	0	0	0	0
ENSG00000225891.1	RP3-476K8.3	0	0	0	0	0	0	5	0	0	0	0	0	0	0	0	0	0	0	0	0	0	0	0	1	0	0	0	0	0	0	0	2	0	0	0	0	0	0	0	0	0	0	0	0	0	0	0	0
ENSG00000198830.10	HMGN2	0	0	0	0	0	0	0	0	0	0	0	0	0	0	0	0	0	0	0	0	0	0	0	0	0	0	0	1	0	0	0	2	0	0	0	0	0	0	0	0	0	0	2	0	0	0	0	0
ENSG00000224129.1	DPPA2P2	0	0	0	0	0	0	0	0	0	0	0	0	0	0	0	0	0	0	0	0	0	0	0	0	0	0	0	0	0	0	0	0	0	0	0	0	0	0	0	0	0	0	0	0	0	0	0	0
ENSG00000117676.13	RPS6KA1	0	1	0	9	2	10	7	1	0	0	0	0	0	8	2	3	10	0	1	2	3	0	4	5	1	2	0	0	3	0	8	0	4	10	0	0	1	0	0	18	6	3	4	5	0	0	0	0
ENSG00000238705.1	MIR1976	0	0	0	0	0	0	0	0	0	0	0	0	0	0	0	0	0	0	0	0	0	0	0	0	0	0	0	0	0	0	0	0	0	0	0	0	0	0	0	0	0	0	0	0	0	0	0	0
ENSG00000243905.3	RN7SL679P	0	0	0	0	1	0	0	0	0	0	0	0	0	0	0	0	0	0	0	0	1	0	0	0	0	0	0	0	0	0	0	0	0	0	0	0	0	0	0	1	0	0	0	0	0	0	0	0
ENSG00000252802.1	Y_RNA	0	0	0	0	0	0	0	0	0	0	0	0	0	0	0	0	0	0	0	0	0	0	0	0	0	0	1	0	0	0	0	0	0	1	0	0	0	0	0	0	0	0	1	0	0	0	0	0
ENSG00000252429.2	RNU7-29P	0	0	0	0	0	0	0	0	0	0	0	0	0	0	0	0	0	0	0	0	0	0	0	0	0	0	0	0	0	0	0	0	0	0	0	0	0	0	0	0	0	0	0	0	0	0	0	0
ENSG00000229247.2	RP11-492M19.3	0	0	0	0	0	0	1	0	0	0	0	0	0	0	0	0	0	0	0	0	0	0	0	0	4	0	0	0	3	0	0	0	0	0	0	0	1	0	0	0	0	0	1	0	0	1	0	0
ENSG00000238316.1	snoU13	0	0	0	0	0	0	0	0	0	0	0	0	0	0	0	0	0	0	0	0	0	0	0	0	0	0	0	0	0	0	0	0	0	0	0	0	0	0	0	0	0	0	0	0	0	0	0	0
ENSG00000235069.2	RP4-785J1.1	0	0	0	0	0	0	0	0	0	0	0	0	0	0	0	0	0	0	0	0	0	0	0	0	0	0	0	1	0	0	0	0	4	0	0	0	0	0	0	0	0	3	0	0	0	0	0	0
ENSG00000260063.1	RP5-968P14.2	0	0	0	0	0	0	0	0	0	0	0	0	0	0	0	0	0	0	0	0	0	0	0	0	0	0	0	0	0	0	0	0	0	0	0	0	0	0	0	0	0	0	0	0	0	0	0	1
ENSG00000117713.18	ARID1A	72	51	99	79	47	93	50	60	34	25	15	21	37	30	55	107	18	37	42	25	107	37	21	132	106	16	88	138	82	139	101	78	79	38	39	74	88	18	34	166	139	72	112	27	16	61	31	21
ENSG00000060642.10	PIGV	24	4	8	5	5	12	14	2	0	10	0	1	2	6	8	3	3	2	0	4	11	0	0	5	5	0	0	3	12	18	11	15	28	15	0	0	0	6	0	8	7	3	10	0	0	14	6	4
ENSG00000241188.3	RN7SL165P	0	0	0	0	0	0	0	0	0	0	0	0	0	0	0	0	0	0	0	0	0	0	0	0	0	0	0	0	0	0	0	0	0	0	0	0	0	0	0	0	0	0	0	0	0	0	0	0
ENSG00000204160.11	ZDHHC18	0	9	5	20	11	7	9	6	1	15	0	5	0	11	5	6	8	7	0	7	2	0	4	5	7	0	11	21	22	21	12	15	12	39	0	14	1	2	7	67	5	14	7	3	0	9	29	3
ENSG00000175793.11	SFN	0	0	0	0	0	0	0	0	0	0	0	0	0	0	0	0	0	0	0	0	0	0	0	0	0	0	0	0	0	3	0	19	0	0	0	0	0	0	0	0	0	1	0	0	0	0	0	4
ENSG00000226698.1	RP1-50O24.6	0	0	0	0	0	0	0	0	0	0	0	0	0	0	0	0	0	0	0	0	0	0	0	0	0	0	0	0	0	0	0	0	0	0	0	0	0	0	0	0	0	0	0	0	0	0	0	0
ENSG00000142751.14	GPN2	23	16	4	27	13	30	5	23	0	1	0	22	44	13	15	24	0	0	17	10	18	8	7	22	18	4	1	20	17	23	15	17	9	50	11	7	9	0	13	31	36	30	31	0	7	11	7	20
ENSG00000198746.12	GPATCH3	5	1	1	11	5	10	5	1	1	3	1	8	0	0	5	1	8	0	0	2	15	0	0	9	1	0	3	14	3	16	0	20	3	0	9	4	7	4	0	1	2	6	1	0	0	4	2	2
ENSG00000090273.13	NUDC	6	7	1	12	8	8	0	3	0	2	0	4	1	1	1	3	1	0	7	1	10	1	2	6	16	0	1	5	7	9	12	3	5	0	0	0	0	2	1	29	6	1	8	0	2	5	5	10
ENSG00000131910.4	NR0B2	8	23	53	100	50	137	35	12	84	70	0	21	6	12	17	8	9	12	0	9	58	18	10	43	10	46	93	1	12	15	25	0	97	17	0	17	14	10	70	143	42	74	25	27	1	67	83	62
ENSG00000175707.8	KDF1	0	3	0	0	2	3	0	1	0	0	0	0	3	0	6	1	0	0	0	0	1	0	0	3	0	0	0	0	4	1	0	0	6	5	0	0	3	0	0	3	1	3	7	0	0	0	0	0
ENSG00000172746.6	RPL12P13	0	1	0	0	1	0	0	0	0	0	0	0	0	0	0	0	0	0	0	0	0	0	0	1	0	0	0	0	1	1	1	0	0	0	0	0	0	0	0	2	0	0	0	0	0	0	2	0
ENSG00000224064.1	RP11-344H11.5	0	0	0	0	0	0	0	0	0	0	0	0	0	0	0	1	0	0	0	0	0	0	0	0	0	0	0	0	0	0	0	0	0	0	0	0	0	0	0	0	0	0	0	3	1	0	0	0
ENSG00000225294.1	OSTCP2	0	0	0	0	0	0	0	0	0	0	0	1	0	0	0	0	0	0	0	0	0	0	0	0	0	0	0	0	0	0	0	0	2	0	0	0	0	0	0	0	0	0	0	0	0	0	0	0
ENSG00000253368.3	TRNP1	16	21	22	37	37	54	0	22	2	0	10	7	31	0	0	4	0	0	5	0	26	0	0	12	7	0	0	0	4	3	11	7	8	0	0	5	42	0	0	39	14	16	16	0	0	2	19	2
ENSG00000158246.7	FAM46B	0	1	0	0	0	3	1	0	0	0	0	0	0	0	0	0	0	0	0	0	2	0	0	0	3	0	0	0	0	0	0	5	0	0	0	0	0	0	0	0	3	0	1	0	0	0	1	0
ENSG00000280403.1	AL137860.1	0	0	0	0	0	0	0	0	0	0	0	0	0	0	0	0	0	0	0	0	0	0	0	0	0	0	0	0	0	0	0	0	0	0	0	0	0	0	0	0	0	0	0	0	0	0	0	0
ENSG00000090020.10	SLC9A1	0	0	0	2	1	1	0	2	2	0	0	0	7	0	0	1	0	0	0	0	0	0	0	3	1	1	1	12	0	1	0	2	2	0	8	0	0	0	0	0	3	4	0	0	0	8	0	0
ENSG00000229985.2	RP11-40H20.5	0	0	0	0	0	0	0	0	0	0	0	0	0	0	0	0	0	0	0	0	0	0	0	0	0	0	0	0	0	0	0	0	0	0	0	0	0	0	0	0	0	0	0	0	0	0	0	0
ENSG00000214973.3	CHCHD3P3	0	0	0	0	0	0	0	0	0	0	0	0	0	0	0	0	0	0	0	0	0	0	0	0	0	0	0	6	0	0	0	0	0	0	0	1	0	0	0	0	0	0	0	0	0	0	0	0
ENSG00000225159.1	NPM1P39	0	0	0	0	1	0	0	0	0	0	2	0	0	0	0	0	0	4	0	0	0	0	0	1	2	0	0	0	0	0	0	0	0	0	0	0	0	0	0	1	0	0	1	0	0	1	0	0
ENSG00000225990.2	SNRPEP7	0	0	0	0	0	0	0	0	0	0	0	0	0	0	0	0	0	0	0	0	0	0	0	0	0	0	0	0	0	0	0	0	0	0	0	0	0	0	0	0	0	0	0	0	0	0	0	0
ENSG00000224311.1	RP11-40H20.4	0	0	0	0	0	0	0	0	0	0	0	0	0	0	0	0	0	0	0	0	0	0	0	0	0	0	0	0	0	0	0	0	0	0	0	0	0	0	0	0	0	0	1	0	0	0	0	0
ENSG00000142784.15	WDTC1	24	8	17	24	25	29	11	13	16	0	3	1	9	15	8	18	0	4	3	22	18	5	1	19	7	23	13	18	15	17	30	42	19	15	17	2	10	12	7	51	30	11	18	16	11	9	13	3
ENSG00000252098.1	Y_RNA	0	0	0	0	0	0	0	0	0	0	0	0	0	0	0	0	0	0	0	0	0	0	0	0	0	0	0	0	0	0	0	0	0	0	0	0	0	0	0	0	0	0	0	0	0	0	0	0
ENSG00000243659.1	RP11-4K3__A.3	0	0	0	0	0	3	0	0	0	0	0	0	0	0	0	0	0	0	0	0	0	0	0	0	0	0	0	0	0	0	0	0	0	0	0	0	0	0	0	0	0	0	0	0	0	0	0	0
ENSG00000186501.14	TMEM222	11	4	0	10	12	12	4	6	4	2	0	5	0	7	5	12	1	7	6	4	7	6	6	7	7	5	4	17	9	13	9	11	9	5	18	4	4	2	0	20	15	6	5	4	3	4	3	11
ENSG00000206888.1	RNU6-48P	0	0	0	0	0	0	0	0	0	0	0	0	0	0	0	0	0	0	0	0	0	0	0	0	0	0	0	0	0	0	0	0	0	0	0	0	0	0	0	0	0	0	0	0	0	0	0	0
ENSG00000241547.1	ACTG1P20	0	0	0	0	0	0	0	0	0	0	0	0	0	0	0	0	0	0	0	0	0	0	0	0	0	0	0	0	0	0	0	0	0	0	0	0	0	0	0	0	0	0	0	0	0	0	0	0
ENSG00000142765.17	SYTL1	0	7	9	2	1	1	0	5	0	0	0	0	1	0	0	1	0	0	0	0	0	0	5	0	1	0	0	2	0	3	0	9	0	0	0	1	0	0	0	0	0	3	0	0	0	0	0	0
ENSG00000142733.14	MAP3K6	6	2	0	2	2	3	0	0	5	0	0	0	0	0	0	5	0	1	4	0	3	0	0	0	0	0	0	8	0	0	4	0	0	2	13	0	0	0	0	4	0	0	0	0	0	0	0	0
ENSG00000142748.12	FCN3	0	0	18	0	0	84	0	0	3	0	0	0	0	13	1	0	0	1	0	0	0	6	1	0	0	26	68	0	5	0	118	0	35	17	0	0	0	47	92	2	2	5	0	5	8	6	7	8
ENSG00000174950.10	CD164L2	0	0	0	0	0	0	0	0	0	0	0	0	0	0	0	0	0	0	0	0	0	0	0	0	0	0	0	0	0	0	0	0	0	0	0	0	0	0	0	0	0	0	0	0	0	0	0	0
ENSG00000231207.1	RP1-144C9.2	0	0	0	0	0	0	0	0	0	0	0	0	0	0	0	0	0	0	0	0	0	0	0	0	0	0	0	0	0	0	0	0	0	0	0	0	0	0	0	0	0	0	0	0	0	0	0	0
ENSG00000181773.6	GPR3	0	0	0	2	0	0	0	1	0	0	0	0	0	0	0	0	0	0	0	0	1	0	0	1	1	0	0	0	1	0	0	0	2	0	0	0	0	0	0	0	0	0	0	0	0	0	9	1
ENSG00000158195.10	WASF2	19	13	7	20	22	33	3	8	1	15	11	0	11	3	10	22	0	0	3	15	11	4	1	19	13	5	14	11	12	17	22	50	30	0	0	0	9	0	0	25	21	9	33	3	0	2	16	5
ENSG00000241169.1	RP4-752I6.1	0	0	0	0	0	0	0	0	0	0	0	0	0	0	0	0	0	0	0	0	0	0	0	0	0	0	0	0	0	0	0	0	0	0	0	0	0	0	0	0	0	0	0	0	0	0	0	0
ENSG00000237429.1	RP1-159A19.4	0	0	0	0	0	0	0	0	0	0	0	0	0	0	0	0	0	0	0	0	0	0	0	0	0	0	0	0	0	0	0	0	0	0	0	0	0	0	0	0	0	0	0	0	0	0	0	0
ENSG00000126705.13	AHDC1	22	8	18	25	21	41	4	27	30	9	44	3	12	4	7	33	2	7	8	7	16	6	3	29	18	12	8	3	19	24	18	11	34	19	0	6	28	19	0	111	24	2	27	10	0	4	45	6
ENSG00000000938.12	FGR	6	0	0	1	7	14	0	0	6	0	0	0	0	3	1	0	0	0	0	0	2	0	6	0	0	7	0	0	1	2	10	0	0	0	0	0	0	1	0	25	4	0	0	0	1	0	4	10
ENSG00000235912.1	RP1-159A19.3	0	0	2	0	2	0	0	0	0	0	0	0	0	0	0	0	0	0	0	0	0	0	0	1	0	0	0	0	0	0	0	0	0	0	0	0	0	0	0	0	0	0	1	0	0	0	0	0
ENSG00000233975.1	RP11-288L9.1	0	0	0	0	0	0	0	0	0	0	0	0	0	0	0	0	0	0	0	0	0	0	0	0	0	0	0	0	0	0	0	0	0	0	0	0	0	0	0	0	0	0	0	0	0	0	0	0
ENSG00000126709.14	IFI6	5	31	78	55	29	100	84	24	114	65	43	29	26	26	11	34	15	24	63	12	27	27	22	30	22	87	209	1347	108	29	229	91	36	67	858	56	27	264	83	218	23	108	8	67	3	39	43	30
ENSG00000225886.3	RP11-288L9.4	0	0	0	0	0	0	0	0	0	0	0	0	0	0	0	0	0	0	0	0	0	0	0	0	0	0	0	0	0	0	0	0	0	0	0	0	0	0	0	0	0	0	0	0	0	0	0	0
ENSG00000206767.1	RNU6-949P	0	2	0	0	0	0	0	0	0	0	0	0	0	0	0	0	0	0	0	0	0	0	0	1	0	0	0	1	0	0	0	0	0	0	0	0	0	0	0	0	0	0	0	0	0	0	0	0
ENSG00000226662.2	CHMP1AP1	0	0	0	0	0	4	0	0	0	0	0	0	0	0	0	0	0	0	0	0	0	0	0	0	0	0	0	0	0	0	0	0	0	0	0	0	0	0	0	0	0	0	0	0	0	0	0	0
ENSG00000207095.1	RNU6-424P	1	0	0	0	0	0	0	0	1	0	0	1	0	0	0	0	0	0	0	0	0	0	0	0	0	0	0	0	0	0	0	0	0	0	0	0	1	0	0	0	0	0	1	0	0	0	0	0
ENSG00000009780.15	FAM76A	3	0	12	5	6	13	1	3	3	0	0	0	3	4	7	8	0	0	5	5	4	0	0	11	5	4	2	8	5	12	3	4	6	0	8	0	0	0	0	3	5	9	3	3	0	2	16	9
ENSG00000231344.1	RP3-426I6.2	0	0	0	1	0	0	0	0	0	0	0	0	0	0	0	0	0	0	0	0	0	0	0	0	0	0	0	5	0	0	0	0	0	0	0	0	0	0	0	0	0	0	0	0	0	3	1	0
ENSG00000230833.1	RPEP3	0	0	0	0	0	0	0	0	0	0	0	0	0	0	0	0	0	0	0	0	0	0	0	0	0	0	0	0	0	0	0	0	0	0	0	0	0	0	0	0	0	0	0	0	0	0	0	0
ENSG00000117758.13	STX12	6	2	28	15	9	14	11	6	2	6	0	3	7	4	9	4	4	9	3	6	16	9	3	7	11	7	9	14	5	9	22	11	7	5	2	1	3	8	0	40	16	15	12	8	13	3	16	5
ENSG00000269971.1	RP3-426I6.5	0	0	3	0	0	0	0	1	0	0	0	0	0	0	0	0	0	0	0	0	0	0	0	0	0	0	0	0	0	0	0	0	0	0	0	0	0	0	0	0	0	0	0	0	0	0	0	0
ENSG00000270031.1	RP3-426I6.6	0	0	0	0	0	0	0	0	0	0	0	0	0	0	0	0	0	0	0	0	0	0	0	0	0	0	0	0	0	0	0	0	0	0	0	0	0	0	0	0	0	0	0	0	0	0	2	0
ENSG00000223062.1	RNU6-1245P	0	0	0	0	0	0	0	0	0	0	0	0	0	0	0	0	0	0	0	0	0	0	0	0	0	0	0	0	0	0	0	0	0	0	0	0	0	0	0	0	0	0	0	0	0	0	0	0
ENSG00000117751.17	PPP1R8	0	5	1	7	12	2	0	7	0	9	0	0	2	5	1	12	0	2	0	0	4	0	0	7	5	0	0	10	0	10	8	14	8	0	0	5	4	0	0	20	2	10	7	0	0	0	0	2
ENSG00000252947.1	SCARNA1	0	0	0	0	0	0	0	0	0	0	0	0	0	0	0	0	0	0	0	0	0	0	0	0	0	0	0	0	1	0	0	0	0	0	0	0	0	0	0	0	0	0	0	0	0	0	0	0
ENSG00000278868.1	AL109927.1	0	0	0	0	0	0	0	0	0	0	0	0	0	0	0	0	0	0	0	0	0	0	0	0	0	0	0	0	0	0	0	0	0	0	0	0	0	0	0	0	0	0	0	0	0	0	0	0
ENSG00000130775.15	THEMIS2	7	2	47	9	13	19	1	3	10	4	1	0	0	5	6	1	0	6	6	2	8	6	1	2	2	0	8	4	0	0	2	8	0	0	0	0	4	14	46	98	0	10	2	9	0	3	9	1
ENSG00000117748.9	RPA2	4	14	22	20	23	22	17	30	0	7	0	4	4	2	9	31	0	27	4	0	27	0	0	39	37	10	7	36	29	54	35	12	8	26	7	63	16	11	0	61	26	20	22	7	0	6	8	5
ENSG00000130768.14	SMPDL3B	0	7	0	1	2	1	1	0	0	0	0	0	2	0	0	0	0	0	0	0	7	0	0	2	7	0	0	9	0	19	0	2	0	0	0	0	0	0	0	0	9	0	5	0	0	0	0	1
ENSG00000227050.1	RP11-460I13.2	0	0	0	0	0	0	0	0	0	0	0	0	0	0	0	0	0	0	0	0	0	0	0	0	0	0	0	0	0	0	0	0	0	0	0	0	0	0	0	0	0	0	0	0	0	0	0	0
ENSG00000158156.7	XKR8	4	9	0	10	5	8	6	1	3	0	0	0	12	0	0	8	0	0	2	2	5	1	0	5	5	0	3	5	7	18	0	5	5	0	0	6	0	0	0	0	8	0	11	5	0	0	1	0
ENSG00000158161.15	EYA3	5	5	0	12	5	9	0	3	6	0	3	11	2	6	1	8	0	1	7	1	6	0	9	8	8	6	2	25	9	8	12	0	0	0	0	7	3	0	0	0	8	4	8	0	0	2	2	0
ENSG00000238231.2	RP11-460I13.6	0	0	0	0	0	0	0	0	0	0	0	0	0	0	0	0	0	0	0	0	0	0	0	0	0	0	0	0	0	0	0	0	0	0	0	0	0	0	0	0	0	0	0	0	0	0	0	0
ENSG00000240750.3	RN7SL559P	0	1	0	3	0	3	0	0	0	0	0	0	0	0	0	3	0	0	3	2	2	3	0	0	2	0	0	0	1	3	5	7	0	0	5	0	0	0	0	0	9	1	5	1	0	1	0	0
ENSG00000228589.3	SPCS2P4	0	0	0	2	0	0	0	0	0	1	0	0	0	0	1	6	0	0	0	8	0	2	0	1	3	0	0	6	1	0	3	0	0	0	0	0	2	0	0	14	3	1	1	0	0	0	0	0
ENSG00000228943.1	RP5-1053E7.2	0	0	0	0	0	0	0	0	0	0	0	0	0	0	0	0	0	0	0	0	0	0	0	0	0	0	0	0	0	0	0	0	0	0	0	0	0	0	0	0	0	0	0	0	0	0	0	0
ENSG00000214812.3	RP5-1053E7.3	0	0	0	0	0	0	0	0	0	0	0	0	0	0	0	0	0	0	0	2	0	1	0	0	1	0	0	0	0	0	0	4	0	0	0	0	0	0	0	0	0	0	0	0	0	0	0	0
ENSG00000253005.1	RNU6-176P	0	0	0	0	0	0	0	0	0	0	0	0	0	0	0	0	0	0	0	0	0	0	0	0	0	0	0	0	3	0	0	0	0	0	0	0	0	0	0	0	0	0	0	0	0	0	0	0
ENSG00000169403.11	PTAFR	0	0	0	1	2	1	0	0	2	0	0	0	0	0	0	1	0	0	0	0	0	0	0	1	0	0	0	0	0	0	2	0	0	0	0	0	4	0	0	25	0	2	2	0	0	0	6	0
ENSG00000126698.10	DNAJC8	1	1	15	10	14	6	3	5	0	0	5	6	2	0	7	8	1	0	7	5	14	9	0	13	11	1	7	2	14	4	2	5	1	1	2	1	1	24	0	8	6	10	2	0	0	5	3	2
ENSG00000130770.17	ATPIF1	73	43	74	95	65	117	44	71	87	98	25	20	51	39	28	64	7	21	56	29	96	29	32	109	93	11	66	154	119	119	115	130	96	69	77	76	40	59	37	162	161	75	98	12	34	95	132	86
ENSG00000270605.1	RP5-1092A3.4	3	1	0	0	5	0	0	0	0	0	0	0	0	0	2	1	0	0	0	4	0	3	0	10	3	0	0	4	4	5	5	0	0	0	0	0	0	0	0	6	4	2	2	0	0	0	0	0
ENSG00000271398.1	RP5-1092A3.5	0	0	0	0	0	0	0	0	0	0	0	0	0	0	0	0	0	0	0	0	0	0	0	0	0	0	0	0	0	0	0	0	0	0	0	0	0	0	0	0	0	0	0	0	0	0	0	0
ENSG00000130766.4	SESN2	8	3	0	2	0	12	1	2	0	0	0	2	4	4	2	8	0	1	0	2	1	0	0	3	0	1	4	3	0	2	2	5	9	14	12	0	1	0	0	0	0	1	0	2	0	2	10	3
ENSG00000130772.13	MED18	0	4	0	5	1	0	4	0	0	0	0	0	0	17	2	2	0	1	0	1	0	0	3	2	1	0	10	3	1	2	2	0	4	3	0	0	1	0	0	0	0	4	12	0	0	1	0	0
ENSG00000204138.12	PHACTR4	10	13	0	32	27	27	12	21	4	3	19	9	9	17	16	16	8	7	23	5	17	2	2	40	25	6	31	25	30	47	10	15	29	27	2	2	12	4	12	62	52	11	41	9	10	33	38	1
ENSG00000206779.1	Y_RNA	0	0	0	0	0	0	0	0	0	0	0	0	0	0	0	0	0	0	0	0	0	0	0	0	0	0	0	0	0	0	0	0	0	0	0	0	0	0	0	0	0	0	0	0	0	0	0	0
ENSG00000229820.2	RP1-308E4.1	0	0	0	2	0	0	0	1	0	0	0	0	0	0	0	0	0	0	0	0	0	0	0	0	1	0	0	6	0	0	1	0	0	0	0	0	0	0	0	0	0	0	0	0	0	0	0	0
ENSG00000221216.1	RNU6ATAC27P	0	0	0	1	0	0	1	2	0	0	0	0	0	0	0	0	1	0	0	0	2	5	0	0	0	0	0	3	2	0	0	1	0	0	0	0	0	0	0	0	2	1	0	0	0	0	0	0
ENSG00000180198.15	RCC1	7	9	0	16	25	10	0	14	1	4	0	7	7	12	1	13	0	0	0	3	14	5	3	14	16	0	0	11	6	25	5	7	4	0	0	0	1	0	0	8	19	1	19	0	0	0	1	1
ENSG00000242125.3	SNHG3	4	7	1	7	5	8	3	1	0	0	0	6	0	9	4	2	0	0	0	1	2	0	0	6	18	0	0	23	5	27	1	21	0	0	0	1	2	0	0	0	7	0	5	0	0	0	0	0
ENSG00000274266.1	SNORA73A	0	0	0	0	0	0	0	0	0	0	0	0	0	0	0	0	0	0	0	0	0	0	0	0	0	0	0	0	0	0	0	0	0	0	0	0	0	0	0	0	0	0	0	0	0	0	0	0
ENSG00000200087.1	SNORA73B	0	0	0	0	0	0	0	0	0	0	0	0	0	0	0	0	0	0	0	0	0	0	0	0	0	0	0	0	0	0	0	0	0	0	0	0	0	0	0	0	0	0	0	0	0	0	0	0
ENSG00000231468.2	PRDX3P2	0	0	0	0	0	0	0	0	0	0	0	0	0	0	0	0	0	0	0	0	0	0	0	0	0	0	0	0	0	0	0	0	0	0	0	0	0	0	0	0	0	0	0	0	0	0	0	0
ENSG00000279443.1	RP4-669K10.8	0	0	0	0	0	0	1	1	0	0	0	1	0	0	0	0	0	0	0	0	0	0	0	0	1	0	0	0	0	2	1	0	0	0	0	0	0	0	0	0	0	0	0	0	0	0	0	0
ENSG00000180098.9	TRNAU1AP	5	4	1	14	7	19	2	5	3	0	20	2	0	0	10	5	0	0	16	1	8	1	3	15	10	0	1	10	1	15	2	14	2	0	0	9	6	1	0	13	7	2	10	4	0	1	0	8
ENSG00000197989.13	SNHG12	0	2	27	17	12	12	1	16	0	25	0	8	15	20	15	5	4	1	0	15	11	3	8	12	15	0	0	25	7	49	14	16	5	0	37	5	2	1	0	26	13	12	11	0	1	14	15	7
ENSG00000221539.1	SNORD99	0	0	0	0	0	0	0	0	0	0	0	0	0	0	0	0	0	0	0	0	0	0	0	0	0	0	0	0	0	0	0	0	0	0	0	0	0	0	0	0	0	0	0	0	0	0	0	0
ENSG00000278274.1	SNORA61	0	0	0	0	0	0	0	0	0	0	0	0	0	0	0	0	0	0	0	0	0	0	0	0	0	0	0	0	0	0	0	0	0	0	0	0	0	0	0	0	0	0	0	0	0	0	0	0
ENSG00000273544.1	SNORA44	0	0	0	0	0	0	0	0	0	0	0	0	0	0	0	0	0	0	0	0	0	0	0	0	0	0	0	0	0	0	0	0	0	0	0	0	0	0	0	0	0	0	0	0	0	0	0	0
ENSG00000280498.1	SNORA16A	0	0	0	0	0	0	0	0	0	0	0	0	0	0	0	0	0	0	0	0	0	0	0	0	0	0	0	0	0	0	0	0	0	0	0	0	0	0	0	0	0	0	0	0	0	0	0	0
ENSG00000274582.1	SNORA16A	0	0	0	0	0	0	0	0	0	0	0	0	0	0	0	0	0	0	0	0	0	0	0	0	0	0	0	0	0	0	0	0	0	0	0	0	0	0	0	0	0	0	0	0	0	0	0	0
ENSG00000120656.11	TAF12	8	4	16	3	4	9	2	2	8	0	0	1	3	5	4	9	2	4	0	3	5	4	4	9	9	1	0	36	5	10	15	22	4	0	8	2	1	6	0	14	10	0	11	0	8	5	8	3
ENSG00000188060.6	RAB42	0	0	0	1	3	0	0	1	0	0	0	0	0	4	0	0	0	0	0	0	0	0	0	0	0	0	0	0	0	0	0	0	0	0	0	0	0	0	0	0	0	0	0	0	0	0	2	0
ENSG00000229388.1	RP11-442N24__B.1	0	0	0	0	0	0	0	0	0	0	0	0	0	0	0	3	0	0	0	0	0	0	0	0	1	0	0	0	0	0	0	0	0	0	0	0	2	0	0	0	0	0	1	0	1	0	0	0
ENSG00000270103.3	RNU11	0	0	0	0	0	0	0	0	0	0	0	0	0	0	0	0	0	0	0	0	0	0	0	0	0	0	0	0	0	0	0	0	0	0	0	0	0	0	0	0	0	0	0	0	0	0	0	0
ENSG00000274978.1	RNU11	0	0	0	0	0	0	0	0	0	0	0	0	0	0	0	0	0	0	0	0	0	0	0	0	0	0	0	0	0	0	0	0	0	0	0	0	0	0	0	0	0	0	0	0	0	0	0	0
ENSG00000162419.12	GMEB1	0	6	14	11	7	11	7	5	7	0	0	0	2	0	4	3	0	5	17	2	5	0	0	7	1	4	0	5	8	5	6	9	4	1	3	7	2	0	0	8	6	11	4	0	1	2	4	0
ENSG00000252777.1	SCARNA24	0	0	0	0	0	0	0	0	0	0	0	0	0	0	0	0	0	0	0	0	0	0	0	0	0	0	0	0	0	0	0	0	0	0	0	0	0	0	0	0	1	0	0	0	0	0	0	0
ENSG00000198492.15	YTHDF2	11	23	30	31	23	34	9	24	5	7	9	25	13	34	17	33	16	3	0	8	36	10	17	52	45	2	34	28	29	57	40	26	17	25	12	1	14	17	7	29	52	32	33	17	0	15	20	32
ENSG00000116329.10	OPRD1	0	0	0	0	0	0	0	0	0	0	1	0	0	0	0	1	0	0	0	1	1	0	0	0	2	0	0	0	0	0	1	0	0	0	0	0	0	0	0	0	1	1	0	0	0	0	1	0
ENSG00000233427.1	RP1-212P9.3	0	0	0	0	0	0	0	0	0	0	0	0	0	0	0	0	0	0	0	0	0	0	0	0	0	0	0	0	0	0	0	0	0	0	0	0	0	0	0	0	0	0	0	0	0	0	0	0
ENSG00000199756.1	Y_RNA	0	0	0	0	0	1	0	0	2	0	0	0	0	0	0	0	0	0	0	0	0	0	0	0	0	0	0	0	0	0	0	0	0	0	0	0	0	0	0	0	0	0	0	0	0	0	0	0
ENSG00000159023.19	EPB41	1	1	2	8	13	3	4	4	0	29	9	4	1	3	2	5	1	0	1	3	9	3	1	9	12	3	0	2	6	5	8	1	5	0	3	0	0	4	0	0	11	0	6	1	0	1	0	7
ENSG00000225616.2	RP4-604A21.1	7	10	5	30	20	7	14	12	1	0	1	9	4	9	3	19	1	4	8	3	20	4	5	26	29	2	10	17	42	20	12	19	9	6	0	11	33	9	3	18	28	9	31	4	2	0	7	3
ENSG00000206704.1	Y_RNA	0	0	0	0	0	0	0	0	0	0	0	0	0	0	0	0	0	0	0	0	0	0	0	0	0	0	0	0	0	0	0	0	0	0	0	0	0	0	0	0	0	0	0	0	0	0	0	0
ENSG00000277958.1	Metazoa_SRP	0	0	0	1	0	0	0	0	0	0	0	0	0	12	0	0	0	0	0	0	0	0	0	0	0	0	0	0	0	0	0	0	0	0	0	0	0	0	0	0	2	0	0	0	0	0	0	0
ENSG00000253304.1	TMEM200B	4	0	0	0	0	9	0	0	0	0	3	0	0	0	0	1	0	2	9	0	0	0	0	0	0	6	0	0	0	0	13	0	0	4	0	0	2	0	0	0	0	2	0	0	0	0	5	0
ENSG00000225750.1	RP11-242O24.3	0	0	0	0	0	0	0	0	0	0	0	0	0	0	0	0	0	0	0	0	0	0	0	0	0	0	0	0	0	0	0	0	0	0	0	0	0	0	0	0	0	0	0	0	0	0	0	0
ENSG00000116350.16	SRSF4	35	50	31	49	61	60	37	40	20	29	19	40	24	63	39	39	21	41	53	56	69	42	52	55	43	12	58	70	65	75	71	112	53	56	18	27	27	28	36	106	54	39	59	23	10	40	40	63
ENSG00000277916.1	uc_338	0	0	0	0	0	0	0	0	0	0	0	0	0	0	0	0	0	0	0	0	0	0	0	0	0	0	0	0	0	0	0	0	0	0	0	0	0	0	0	0	0	0	0	0	0	0	0	0
ENSG00000116353.15	MECR	3	5	9	7	9	7	0	4	1	12	5	0	0	0	2	7	0	2	4	3	4	4	1	14	6	5	19	17	11	5	15	10	3	6	17	3	6	0	0	0	3	6	7	11	0	12	6	3
ENSG00000237934.1	RP11-467D18.2	0	0	0	0	0	0	0	0	0	0	0	0	0	0	0	0	0	0	0	0	0	0	0	0	0	0	0	0	0	0	0	0	0	0	0	0	0	0	0	0	0	0	0	0	0	0	0	0
ENSG00000060656.19	PTPRU	5	8	4	5	2	4	4	12	0	0	3	1	1	1	9	1	0	1	2	1	4	0	0	1	0	0	0	14	10	3	6	20	20	3	12	0	0	9	0	0	2	3	3	1	0	2	2	4
ENSG00000230523.1	RP3-437I16.1	0	0	0	1	0	0	0	0	0	0	0	0	0	0	0	0	0	0	0	1	0	0	0	0	0	0	0	0	0	0	0	0	0	0	0	4	0	0	0	0	0	0	0	0	0	0	0	0
ENSG00000225011.4	RP11-810H18.1	0	0	0	0	0	0	0	0	0	0	0	0	0	0	0	0	0	0	0	0	0	0	0	0	0	0	0	0	0	0	0	0	0	0	0	0	0	0	0	0	0	0	0	0	0	0	0	0
ENSG00000228176.1	RP4-656G21.1	0	0	0	0	0	0	0	0	0	0	0	0	0	0	0	0	0	0	0	0	0	0	0	0	0	0	0	0	0	0	0	0	0	0	0	0	0	0	0	0	0	0	0	0	0	0	0	0
ENSG00000270927.1	RP11-179G8.1	0	0	0	0	0	0	0	0	0	0	0	0	0	0	0	0	0	0	0	0	0	0	0	0	0	0	0	0	0	0	0	0	0	0	0	0	0	0	0	0	0	0	0	0	0	0	0	0
ENSG00000233399.2	RP11-111I12.1	0	0	0	0	0	0	0	0	0	0	0	0	0	0	0	0	0	0	0	0	0	0	0	0	0	0	0	0	0	0	0	0	0	0	0	0	0	0	0	0	0	0	0	0	0	0	0	0
ENSG00000233372.1	RP5-893G23.1	0	0	0	0	0	0	0	0	0	0	0	0	0	0	0	0	0	0	0	0	0	0	0	0	0	0	0	0	0	0	0	0	0	0	0	0	0	0	0	0	0	0	0	0	0	0	0	0
ENSG00000231251.1	RP3-357I16.1	0	0	0	0	0	0	0	0	0	0	0	0	0	0	0	0	0	0	0	0	0	0	0	0	0	0	0	0	0	0	0	0	0	0	0	0	0	0	0	0	0	0	0	0	0	0	0	0
ENSG00000236335.1	RP4-591L5.1	0	0	0	0	0	0	0	0	0	0	0	0	0	0	0	0	0	0	0	0	0	0	0	0	0	0	0	0	0	0	0	0	0	0	0	0	0	0	0	0	0	0	0	0	0	0	0	0
ENSG00000231949.1	RP4-591L5.2	0	0	0	0	0	0	0	0	0	0	0	0	0	0	0	0	0	0	0	0	0	0	0	0	0	0	0	0	0	0	0	0	0	0	0	0	0	0	0	0	0	0	0	0	0	0	0	0
ENSG00000162510.5	MATN1	0	0	0	0	0	0	0	0	0	0	0	0	0	0	0	0	0	0	0	0	0	0	0	0	0	0	0	0	0	0	0	0	0	0	0	0	0	0	0	0	0	0	0	0	0	0	0	0
ENSG00000186056.9	MATN1-AS1	0	0	2	0	0	0	3	0	0	0	0	0	0	0	0	0	0	0	0	0	2	4	0	0	0	2	0	0	0	2	1	0	0	1	0	0	0	0	3	0	0	0	0	0	0	0	0	1
ENSG00000162511.7	LAPTM5	16	22	112	37	37	119	2	24	0	19	13	8	15	75	11	33	10	2	48	25	48	15	36	16	11	2	9	24	15	39	102	132	51	12	0	0	28	34	24	327	52	30	14	5	0	17	39	61
ENSG00000264773.1	MIR4420	0	0	0	0	0	0	0	0	0	0	0	0	0	0	0	0	0	0	0	0	0	0	0	0	0	0	0	0	0	0	0	0	0	0	0	0	0	0	0	0	0	0	0	0	0	0	0	0
ENSG00000229607.1	RP5-1125N11.1	0	0	0	0	0	0	0	0	0	0	0	0	0	0	0	0	0	0	0	0	0	0	0	0	0	0	0	0	0	0	0	0	0	0	0	0	0	0	0	0	0	0	0	0	0	0	0	0
ENSG00000223382.4	RP5-1125N11.2	0	0	0	0	0	0	1	0	0	0	0	0	0	0	0	0	0	0	0	0	0	0	0	0	0	0	0	0	0	0	0	0	0	0	0	0	0	0	0	0	0	0	0	0	0	0	0	0
ENSG00000222784.1	RN7SKP91	0	0	0	0	0	0	0	0	0	0	0	0	0	0	0	0	0	0	0	0	0	0	0	0	0	0	0	0	0	0	0	0	0	0	0	0	0	0	0	0	0	0	0	0	0	0	0	0
ENSG00000235143.1	RP1-65J11.5	0	0	0	0	0	0	0	0	0	0	0	0	0	0	0	0	0	0	0	0	0	0	0	0	0	0	0	0	0	1	0	0	0	0	0	0	0	0	0	0	0	1	0	0	1	0	0	0
ENSG00000162512.15	SDC3	16	20	73	11	6	97	4	9	8	0	18	8	3	8	8	15	12	23	65	9	12	4	14	5	7	18	35	42	14	17	75	5	32	30	5	22	12	78	20	90	22	15	11	23	27	8	26	20
ENSG00000266210.2	RN7SL371P	0	0	0	0	0	0	0	0	0	0	0	0	0	0	0	0	0	0	0	0	0	0	0	0	0	0	0	0	0	0	0	0	1	0	0	0	1	0	0	0	0	0	0	0	0	1	0	0
ENSG00000134644.15	PUM1	47	39	30	108	95	86	37	51	22	12	24	33	35	20	45	86	3	49	24	32	80	17	20	89	102	13	45	88	64	62	61	106	38	44	62	1	33	27	39	165	97	24	82	13	20	63	22	36
ENSG00000237329.2	RP11-201O14.1	0	0	0	0	0	0	0	0	0	0	0	0	0	0	0	0	0	0	0	0	0	0	0	0	0	0	0	0	0	0	0	0	0	0	0	0	0	0	0	0	0	0	0	0	0	0	0	0
ENSG00000232768.1	RP11-201O14.2	0	0	0	0	0	0	0	0	0	0	0	0	0	0	0	0	0	0	0	0	0	0	0	0	0	0	0	0	0	0	0	0	0	0	0	0	0	0	0	0	0	0	0	0	0	0	0	0
ENSG00000215900.4	SEPW1P	0	0	0	0	0	0	0	0	0	0	0	0	0	0	0	0	0	0	0	0	0	0	0	0	0	0	0	0	0	0	0	0	0	0	0	0	0	0	0	0	0	0	0	0	0	0	0	0
ENSG00000225142.2	RP11-490K7.1	0	0	0	0	0	0	0	0	0	0	0	0	0	0	0	0	0	0	0	0	0	0	0	0	0	0	0	0	0	0	0	0	0	0	0	0	0	0	0	0	0	0	0	0	0	0	0	0
ENSG00000084628.9	NKAIN1	0	0	0	0	0	0	0	1	0	0	0	0	0	0	0	0	0	0	0	0	0	0	0	1	0	0	0	0	0	0	0	0	0	0	0	0	2	0	0	0	1	0	0	0	0	0	0	0
ENSG00000060688.12	SNRNP40	4	17	3	10	8	3	5	14	1	0	12	0	0	5	4	16	4	7	0	3	12	5	5	19	24	4	0	12	9	30	1	7	3	12	12	11	36	0	13	15	23	6	9	3	4	1	5	0
ENSG00000229447.2	RP11-490K7.4	0	5	0	3	2	0	0	1	0	2	0	2	0	0	0	1	0	0	6	0	0	0	0	3	2	0	0	1	0	3	0	0	0	0	7	0	2	0	0	0	0	4	10	2	0	0	0	0
ENSG00000121766.15	ZCCHC17	8	0	0	5	1	7	0	2	0	0	5	0	0	0	0	1	0	3	0	0	1	0	0	11	4	2	1	15	0	6	7	19	1	0	15	21	7	0	0	0	1	7	4	0	0	0	0	0
ENSG00000229044.1	RP11-266K22.2	0	0	0	0	0	0	0	0	0	0	0	0	0	0	0	0	0	0	0	0	0	0	0	0	0	0	0	0	0	0	0	0	0	0	0	0	0	0	0	0	0	0	0	0	0	0	0	0
ENSG00000121769.7	FABP3	0	0	8	0	0	5	0	0	0	0	0	0	0	1	0	0	0	0	0	0	0	0	0	7	0	0	1	3	0	0	0	0	2	0	0	0	0	0	0	4	0	1	0	0	0	0	2	0
ENSG00000168528.11	SERINC2	0	10	46	21	12	38	24	11	19	10	0	11	13	34	31	7	2	16	0	12	18	15	20	30	12	4	29	6	42	22	62	61	33	43	7	16	16	12	0	42	20	39	39	1	5	35	30	76
ENSG00000215899.3	RP11-439L8.2	0	0	0	0	0	0	0	0	0	0	0	0	0	0	0	0	0	0	0	0	0	0	0	0	0	0	0	0	0	0	0	0	0	0	0	0	0	0	0	0	0	0	0	0	0	0	0	0
ENSG00000206981.1	RNU6-40P	0	0	0	0	0	0	0	0	0	0	0	0	0	0	0	0	0	0	0	0	0	0	0	0	0	0	0	0	0	0	0	0	0	0	0	0	0	0	0	0	0	0	0	0	0	0	0	0
ENSG00000260386.6	LINC01225	0	0	0	0	0	0	0	0	0	0	0	0	0	0	0	0	0	0	0	0	0	0	0	0	0	0	0	0	0	0	0	0	0	0	0	0	0	0	0	0	0	0	0	0	0	0	0	0
ENSG00000265961.1	Y_RNA	0	0	0	0	0	0	0	0	0	0	0	0	0	0	0	0	0	0	0	0	0	0	0	0	0	0	0	0	0	1	0	0	0	0	0	0	0	0	0	0	0	0	0	0	0	0	0	0
ENSG00000229167.1	RP11-73M7.1	0	0	0	0	0	0	0	0	0	0	0	0	0	0	0	0	0	0	0	0	0	0	0	0	0	0	0	0	0	0	0	0	0	0	0	0	0	0	0	0	0	0	0	0	0	0	0	0
ENSG00000142910.15	TINAGL1	3	4	13	0	0	47	14	6	5	0	18	3	7	2	8	1	0	0	20	5	3	1	1	7	0	5	30	0	1	0	32	0	19	0	8	17	3	18	0	24	6	9	4	6	4	0	37	12
ENSG00000121764.11	HCRTR1	0	0	0	0	0	0	0	0	0	0	0	0	0	0	0	0	0	0	0	0	0	0	0	0	0	0	0	0	0	0	0	0	0	0	0	0	0	0	0	0	0	0	0	0	0	0	0	0
ENSG00000162517.12	PEF1	5	12	3	11	10	4	8	7	1	0	0	5	2	12	2	5	5	8	17	11	11	11	10	10	5	1	43	6	16	8	12	8	5	2	2	11	2	20	3	34	13	8	13	10	2	0	9	6
ENSG00000235790.7	RP11-73M7.6	0	0	0	0	0	0	0	0	0	0	0	0	0	0	0	0	0	0	0	0	0	0	0	0	0	0	0	0	0	0	0	0	0	0	0	0	0	0	0	0	0	0	0	0	0	0	0	0
ENSG00000264078.1	RP11-73M7.9	0	0	0	0	0	0	0	0	0	0	0	0	0	0	0	0	0	0	0	0	0	0	0	0	0	0	0	0	0	0	0	0	0	0	0	0	0	0	0	0	0	0	0	0	0	0	0	0
ENSG00000084636.17	COL16A1	0	1	0	0	0	9	0	0	0	4	41	0	0	0	2	0	0	0	46	0	2	0	2	0	0	0	6	59	0	2	22	0	0	6	0	0	0	0	0	0	0	0	0	0	1	0	7	2
ENSG00000121753.12	ADGRB2	0	0	0	0	0	5	0	0	0	0	0	0	3	0	0	0	0	0	0	0	0	0	0	0	0	0	0	0	0	0	2	0	0	0	0	0	0	0	0	0	0	0	0	0	0	0	0	0
ENSG00000266580.1	MIR4254	0	0	0	0	0	0	0	0	0	0	0	0	0	0	0	0	0	0	0	0	0	0	0	0	0	0	0	0	0	0	0	0	0	0	0	0	0	0	0	0	0	0	0	0	0	0	0	0
ENSG00000254545.1	RP11-84A19.3	0	0	0	0	0	0	0	0	0	0	0	0	0	0	0	0	0	0	0	0	0	0	0	0	0	0	0	0	0	0	0	0	0	0	0	0	0	0	0	0	0	0	0	0	0	0	0	0
ENSG00000134668.12	SPOCD1	0	0	0	0	0	0	0	0	0	0	0	0	0	0	0	0	0	0	0	0	1	0	0	0	0	0	0	0	0	0	3	1	0	0	0	0	0	0	0	0	0	0	0	0	0	0	2	0
ENSG00000203620.2	RP11-84A19.2	0	0	0	0	0	0	0	0	0	0	0	0	0	0	0	0	0	0	0	0	0	0	0	0	0	0	0	0	0	0	1	0	0	0	0	1	1	0	0	1	0	0	0	1	0	0	0	0
ENSG00000269967.1	RP11-84A19.4	0	0	5	2	0	2	0	2	0	0	0	0	2	0	1	1	0	0	0	0	0	0	0	0	0	0	1	8	0	1	11	0	5	0	0	0	0	0	0	0	0	0	1	0	0	0	3	14
ENSG00000184007.18	PTP4A2	19	29	22	77	59	83	33	31	23	14	22	32	29	43	23	47	34	14	35	32	73	22	29	112	49	19	51	81	38	55	55	89	53	19	46	13	16	21	36	128	40	57	21	8	16	38	40	44
ENSG00000228634.1	RP4-534N18.2	0	0	0	0	0	0	0	0	0	0	0	0	0	0	0	0	0	0	0	0	0	0	0	0	0	0	0	0	0	0	0	0	0	0	0	0	0	0	0	0	0	0	0	0	0	0	0	0
ENSG00000121774.17	KHDRBS1	79	102	70	108	128	94	63	79	30	51	68	43	34	41	67	166	24	49	81	58	126	34	18	153	147	36	39	115	92	159	102	242	62	65	47	52	84	27	5	191	175	47	109	45	31	50	56	57
ENSG00000203325.3	RP11-277A4.4	0	0	0	0	0	0	0	0	0	0	0	0	0	0	0	0	0	0	0	0	0	0	0	0	0	0	0	0	0	0	0	0	0	0	0	0	0	0	0	0	0	1	0	0	0	0	0	0
ENSG00000121775.17	TMEM39B	4	5	0	6	9	26	0	2	1	0	0	0	0	8	2	9	1	0	6	2	15	6	8	7	9	0	3	15	3	9	8	4	1	16	7	1	0	0	0	15	5	6	5	0	0	2	2	8
ENSG00000266203.1	MIR5585	0	0	0	0	0	0	0	0	0	0	0	0	0	0	0	0	0	0	0	0	0	0	0	0	0	0	0	0	0	0	0	0	0	0	0	0	0	0	0	0	0	0	0	0	0	0	0	0
ENSG00000276493.1	Metazoa_SRP	0	0	0	0	0	0	0	0	0	0	0	0	0	0	0	0	0	0	0	0	0	0	0	0	0	0	0	0	0	1	0	0	0	0	0	0	0	0	0	0	0	0	0	0	0	0	0	0
ENSG00000025800.13	KPNA6	6	6	1	21	10	15	9	10	17	2	2	6	19	23	8	20	2	8	12	20	16	6	11	13	24	0	18	38	15	15	15	16	18	9	10	15	6	2	0	48	19	11	20	0	2	14	15	17
ENSG00000250135.1	RP4-622L5.2	0	0	0	0	0	0	0	0	0	0	0	0	0	0	0	0	0	0	0	0	0	0	0	0	0	0	0	0	0	0	0	0	0	0	0	0	0	0	0	0	0	0	0	0	0	0	0	0
ENSG00000084652.15	TXLNA	23	31	40	52	31	33	18	29	5	0	7	54	23	58	24	48	6	18	26	13	17	6	21	54	30	3	21	42	32	37	43	39	10	18	12	17	28	0	1	83	38	22	48	5	0	20	19	16
ENSG00000160050.14	CCDC28B	0	2	13	10	4	3	0	0	1	1	4	0	4	0	0	3	0	5	0	4	0	0	0	2	1	0	3	0	0	3	2	0	0	0	0	0	3	0	0	13	4	4	0	0	0	0	2	0
ENSG00000224066.1	RP4-622L5.7	0	0	0	0	0	0	0	1	0	0	0	0	0	0	0	0	0	0	0	0	1	0	0	1	0	0	0	0	0	4	0	0	0	0	0	0	0	0	0	4	0	0	0	0	0	0	1	0
ENSG00000160051.11	IQCC	1	6	0	3	5	0	2	3	0	0	0	0	0	0	0	5	0	0	0	0	2	0	0	1	2	0	0	2	3	0	0	0	0	0	0	0	0	0	0	6	4	1	0	0	0	0	0	0
ENSG00000222046.2	DCDC2B	0	0	0	0	0	0	0	0	0	0	0	0	0	0	0	0	0	0	0	0	0	0	0	0	0	0	0	0	0	0	0	0	0	0	0	0	0	0	0	0	0	0	0	0	0	0	0	0
ENSG00000160055.19	TMEM234	0	2	0	5	3	3	0	1	7	0	1	2	1	0	0	2	0	3	0	0	1	1	3	8	0	0	5	3	4	4	2	0	3	0	0	1	0	0	0	9	5	1	6	0	0	0	4	0
ENSG00000084623.11	EIF3I	22	23	10	26	27	42	4	21	2	0	9	6	6	19	8	27	11	6	19	12	31	22	13	41	43	2	41	41	30	37	39	36	20	7	4	6	7	0	0	57	44	19	25	14	0	17	12	7
ENSG00000220785.7	MTMR9LP	0	0	1	3	0	11	3	0	2	0	2	0	0	2	0	0	0	0	4	4	0	0	0	0	1	0	0	0	2	1	9	0	0	4	0	0	5	4	0	1	0	4	12	0	0	0	0	17
ENSG00000183615.5	FAM167B	1	0	1	1	0	7	5	1	0	2	5	0	0	0	0	0	0	0	0	0	2	3	2	1	1	0	0	0	2	0	4	0	8	0	4	0	0	0	0	7	0	2	0	0	0	0	0	1
ENSG00000182866.16	LCK	1	0	0	0	0	0	0	0	0	0	0	0	0	0	0	0	0	0	0	0	0	0	0	1	0	0	0	1	0	0	0	0	0	0	0	0	0	0	0	0	0	0	0	0	0	0	0	0
ENSG00000277617.1	Metazoa_SRP	0	0	0	0	0	0	0	0	0	0	0	0	0	0	0	0	0	0	0	0	0	0	0	0	0	0	0	0	0	0	0	0	0	0	0	0	0	1	0	0	0	0	0	0	0	0	0	0
ENSG00000252450.1	Y_RNA	0	0	0	0	0	0	0	0	0	0	0	0	0	0	0	0	0	0	0	0	0	0	0	0	0	0	0	0	0	0	0	0	0	0	0	0	0	0	0	0	0	0	0	0	0	0	0	0
ENSG00000116478.11	HDAC1	23	14	6	26	25	15	13	8	0	29	19	2	8	12	14	37	0	9	6	5	26	0	1	28	34	1	7	26	12	20	19	58	10	22	9	6	2	20	0	45	20	13	28	7	10	20	2	4
ENSG00000175130.6	MARCKSL1	36	170	57	191	151	85	19	116	28	5	19	29	64	20	13	192	3	21	12	9	173	6	12	194	228	3	32	91	82	249	47	84	34	30	4	46	112	2	10	197	207	28	145	1	13	46	30	47
ENSG00000233775.1	RP4-811H24.9	0	0	0	0	0	0	0	0	0	0	0	0	0	0	0	0	0	0	0	0	0	0	0	0	0	0	0	0	0	0	0	0	0	0	0	0	0	0	0	0	0	0	0	0	0	0	0	0
ENSG00000162526.6	TSSK3	0	0	0	0	0	0	0	0	0	0	0	0	0	0	0	0	0	0	0	0	0	0	0	1	0	0	0	0	0	0	0	0	0	0	0	0	0	0	0	0	0	0	0	0	0	0	0	0
ENSG00000225828.1	FAM229A	9	3	5	13	10	13	0	5	13	0	14	2	0	8	10	8	2	0	3	3	1	0	4	17	7	0	17	3	4	1	8	10	7	6	0	0	4	2	0	0	6	5	19	0	0	4	0	0
ENSG00000160058.18	BSDC1	19	19	34	59	18	45	35	15	21	7	28	22	9	31	29	21	23	15	46	27	34	25	23	36	15	16	74	63	41	33	51	33	27	37	24	12	26	25	0	50	18	39	91	35	3	16	28	27
ENSG00000224333.1	GAPDHP20	0	0	0	0	0	0	0	0	0	0	0	0	0	0	0	0	0	0	0	0	0	0	0	0	0	0	0	0	0	0	0	0	0	0	0	0	0	0	0	0	0	0	0	0	0	0	0	0
ENSG00000270850.1	RP11-395N6.4	0	0	0	0	0	0	0	0	0	0	0	0	0	0	0	0	0	0	0	0	0	0	0	0	0	0	0	0	0	0	0	0	0	0	0	0	0	0	0	0	0	0	0	0	0	0	0	0
ENSG00000229259.1	LRRC37A12P	0	0	0	0	0	0	0	0	0	0	0	0	0	0	0	0	0	0	0	0	0	0	0	0	0	0	0	0	0	0	0	0	0	0	0	0	0	0	0	0	0	0	0	0	0	0	0	0
ENSG00000263529.2	RN7SL122P	0	0	0	0	0	0	0	0	0	0	0	0	0	0	0	0	0	0	0	0	0	0	0	0	0	0	0	0	1	0	0	0	0	0	0	1	0	0	0	0	1	0	0	0	0	0	0	0
ENSG00000254553.1	RP1-27O5.3	0	0	0	0	0	0	0	0	0	0	0	0	0	0	0	0	0	0	0	0	0	0	0	0	0	0	0	0	0	0	0	0	0	0	0	0	0	0	0	0	0	0	0	0	0	0	0	0
ENSG00000273274.1	ZBTB8B	0	0	2	1	0	0	0	0	0	0	0	0	0	0	1	0	0	0	0	0	0	1	0	0	0	1	0	0	0	0	1	0	0	0	0	0	0	0	0	0	0	0	0	0	1	1	1	0
ENSG00000160062.14	ZBTB8A	0	0	2	12	2	8	15	4	1	0	16	0	2	18	4	1	0	0	0	2	7	1	3	6	4	0	3	12	3	6	7	15	1	13	6	0	2	0	0	5	6	1	12	0	0	2	0	0
ENSG00000176261.15	ZBTB8OS	10	15	7	11	4	12	3	8	5	0	0	6	12	6	8	15	13	7	10	6	19	5	3	21	15	0	6	44	14	33	14	3	18	0	10	0	18	14	0	43	13	8	15	7	1	23	1	6
ENSG00000200591.1	Y_RNA	0	0	0	0	0	0	0	0	0	0	0	0	0	0	0	0	0	0	0	0	0	0	0	0	0	0	0	0	0	0	0	0	0	0	0	0	0	0	0	0	0	0	0	0	0	0	1	0
ENSG00000162521.18	RBBP4	27	39	29	75	54	41	24	63	1	4	16	39	50	53	22	93	6	9	57	12	69	16	10	67	93	2	42	78	51	91	38	66	30	15	6	8	40	11	9	101	77	15	81	8	8	27	9	32
ENSG00000162520.14	SYNC	0	0	3	0	0	2	0	0	0	0	0	0	0	0	0	0	0	0	0	0	0	0	0	0	0	1	0	5	0	0	2	0	0	0	0	0	0	0	0	0	0	1	0	0	0	0	0	0
ENSG00000224409.1	RP11-114B7.6	0	0	0	0	0	0	0	0	0	0	0	0	0	0	0	0	0	0	0	0	0	0	0	0	0	0	0	0	0	0	0	0	0	0	0	0	0	0	0	0	0	0	0	0	0	0	0	0
ENSG00000162522.10	KIAA1522	44	10	52	20	12	44	12	5	7	0	19	8	20	0	11	19	0	4	0	10	34	0	0	23	31	37	19	16	36	16	44	9	8	0	3	37	31	3	25	39	11	27	43	0	1	19	3	5
ENSG00000134684.10	YARS	8	14	16	21	12	35	1	12	0	0	10	30	23	49	9	8	5	11	16	16	15	18	8	52	38	0	10	99	9	25	37	13	9	22	59	3	7	22	12	22	52	16	13	0	2	18	28	29
ENSG00000116497.17	S100PBP	12	7	3	18	14	15	11	17	2	0	15	1	16	0	13	9	4	10	15	5	13	1	1	28	7	14	11	5	17	20	19	19	19	3	4	1	25	0	0	30	11	8	9	7	0	14	2	7
ENSG00000160097.15	FNDC5	2	1	5	5	2	3	0	0	11	0	0	1	0	0	0	0	0	2	13	2	0	2	4	3	1	3	10	0	0	0	10	0	10	21	0	0	0	2	0	0	0	29	2	5	24	2	2	10
ENSG00000121905.9	HPCA	0	0	0	0	0	0	0	0	0	0	0	0	0	0	0	0	0	0	0	0	0	0	0	0	0	0	0	0	0	0	0	0	0	0	0	0	0	0	0	0	0	0	0	0	0	0	0	0
ENSG00000121900.18	TMEM54	0	0	1	0	0	3	3	0	0	0	0	0	0	0	0	2	0	12	1	0	1	0	0	1	0	0	0	5	2	0	10	0	0	0	0	0	5	0	0	0	0	0	0	0	0	0	0	0
ENSG00000116514.16	RNF19B	1	1	9	8	2	11	0	5	0	0	6	2	0	0	0	4	6	3	0	8	3	5	3	6	2	5	0	9	4	14	4	0	6	0	0	1	4	0	0	5	3	10	6	0	1	0	11	9
ENSG00000278966.2	RP5-1174N9.2	0	0	0	0	0	0	0	0	0	0	0	0	0	0	0	0	0	0	0	0	0	0	0	0	0	0	0	0	0	0	0	0	0	0	0	0	0	0	0	0	0	0	0	0	0	0	0	0
ENSG00000217644.5	RP4-803A2.1	0	0	0	0	0	0	0	0	0	0	0	0	0	0	0	0	0	0	0	0	0	0	0	0	0	0	1	0	0	0	0	0	0	0	0	0	0	0	0	0	0	0	0	0	0	0	0	0
ENSG00000239670.1	RP4-803A2.2	0	0	0	0	0	0	0	0	0	0	0	1	0	0	0	0	0	0	0	0	0	0	0	0	0	0	0	0	0	0	0	0	0	0	0	0	0	0	0	0	0	0	0	0	0	0	0	0
ENSG00000236065.2	RP1-117O3.2	0	0	0	0	0	0	0	0	0	0	0	0	0	0	0	0	0	0	0	0	0	0	0	0	0	0	0	0	0	0	0	0	0	0	0	0	0	0	0	0	0	0	0	0	0	0	0	0
ENSG00000004455.16	AK2	8	5	6	11	12	28	5	5	15	9	0	0	1	10	9	9	0	25	9	8	17	10	0	20	14	10	11	19	9	28	15	22	21	10	25	1	17	20	0	10	10	12	14	5	4	5	7	8
ENSG00000276645.1	Metazoa_SRP	0	0	0	1	3	0	0	0	0	0	0	0	0	0	0	0	0	0	0	0	0	0	2	0	0	0	0	0	0	0	0	0	0	0	0	0	1	0	0	6	0	1	0	0	12	0	0	0
ENSG00000142920.16	AZIN2	0	1	0	0	0	0	0	0	0	0	0	0	0	0	1	0	0	0	0	0	0	0	0	0	1	0	0	0	0	0	3	0	0	4	0	0	0	0	0	9	0	0	0	0	0	0	1	0
ENSG00000278997.1	RP11-131M11.2	0	0	0	0	0	0	0	0	0	0	0	0	0	0	0	0	0	0	0	0	0	0	0	0	0	0	0	0	0	0	0	0	0	0	0	0	0	0	0	0	0	0	0	0	0	0	0	0
ENSG00000116525.13	TRIM62	0	0	0	1	0	0	0	0	0	0	9	1	0	0	0	0	0	0	0	0	0	0	0	0	0	0	0	0	0	1	0	9	0	0	0	0	0	0	0	0	3	0	0	0	0	0	1	0
ENSG00000279179.1	RP11-131M11.3	0	0	0	0	0	0	0	0	0	0	0	0	0	0	0	0	0	0	0	0	0	0	0	0	0	0	0	0	0	0	0	0	0	0	0	0	0	0	0	0	0	0	0	0	0	0	0	0
ENSG00000160094.14	ZNF362	8	15	13	13	15	30	12	15	2	0	6	3	7	1	14	22	0	0	3	9	14	2	0	11	12	4	3	25	13	11	17	51	11	11	13	2	1	8	6	12	21	9	14	2	0	9	2	6
ENSG00000270115.1	RP11-415J8.7	0	0	0	0	0	0	0	0	0	0	0	0	0	0	0	0	0	0	0	0	0	0	0	0	2	0	0	0	0	0	0	0	0	0	0	0	0	0	0	0	0	0	0	0	0	0	0	0
ENSG00000184389.9	A3GALT2	0	0	0	0	0	0	0	0	0	0	0	0	0	0	0	0	0	0	0	0	0	0	0	0	0	0	0	0	0	0	0	0	0	0	0	0	0	0	0	0	0	0	0	0	0	0	0	0
ENSG00000225313.5	RP11-415J8.3	0	0	0	0	0	0	0	0	0	0	0	0	0	0	0	0	0	0	0	0	0	0	0	0	0	0	0	0	0	0	0	0	0	0	0	0	0	0	0	0	0	0	0	0	0	0	0	0
ENSG00000134686.17	PHC2	12	15	43	25	33	72	17	12	0	2	13	10	5	18	10	30	15	13	11	37	45	36	57	32	22	28	40	15	15	22	32	31	35	10	1	14	26	2	2	50	36	17	30	21	42	4	46	31
ENSG00000222112.1	RN7SKP16	3	0	0	0	0	5	0	0	0	0	0	0	0	0	0	0	0	0	0	0	0	0	0	0	0	0	0	0	1	0	1	0	0	0	0	0	0	0	0	0	0	0	0	0	0	0	0	0
ENSG00000233246.1	RP11-415J8.5	0	0	0	0	0	0	0	0	0	0	0	0	0	0	0	0	0	0	0	0	0	0	0	0	0	0	0	0	0	0	0	0	0	0	0	0	0	0	0	0	0	0	0	0	0	0	0	0
ENSG00000234512.1	TLR12P	0	0	0	0	0	0	0	0	0	0	0	0	0	0	0	0	0	0	0	0	0	0	0	0	0	0	0	0	0	0	0	0	0	0	0	0	0	0	0	0	0	0	0	0	0	0	0	0
ENSG00000121903.14	ZSCAN20	0	0	0	0	0	1	0	1	0	0	0	0	0	0	0	0	0	0	0	0	0	0	0	0	0	0	0	0	0	0	0	0	0	0	0	0	0	0	0	0	0	0	0	0	0	0	0	0
ENSG00000235907.2	RP4-580O19.2	0	0	0	2	4	3	0	2	1	0	0	0	0	0	0	1	0	0	0	0	0	0	0	4	2	0	4	4	1	0	0	0	0	0	0	0	0	0	0	0	2	0	1	0	0	0	0	0
ENSG00000121904.17	CSMD2	0	0	0	0	0	0	0	0	0	1	0	0	0	0	0	0	0	0	6	0	0	0	0	0	0	0	0	0	0	0	0	36	2	0	0	8	0	0	0	0	0	2	0	0	0	0	1	0
ENSG00000227000.2	HSPD1P14	0	0	0	0	0	0	0	0	0	1	0	0	0	0	0	0	0	0	0	0	0	0	0	0	0	0	0	0	0	0	0	0	0	0	0	0	0	0	0	0	0	1	0	0	0	0	0	0
ENSG00000176256.10	HMGB4	0	0	0	0	0	0	0	0	0	0	0	0	0	0	0	0	0	0	0	0	0	0	0	0	0	0	0	0	0	0	0	0	0	0	0	0	0	0	0	0	0	0	0	0	0	0	0	0
ENSG00000231163.5	CSMD2-AS1	0	0	0	0	0	0	0	0	0	0	0	0	0	0	0	0	0	0	0	0	0	0	0	0	0	0	0	0	0	0	0	0	0	0	0	0	0	0	0	0	0	0	0	0	0	0	0	0
ENSG00000201148.1	RNA5SP42	0	0	0	0	0	0	0	0	0	0	0	0	0	0	0	0	0	0	0	0	0	0	0	0	0	0	0	0	0	0	0	0	0	0	0	0	0	0	0	0	0	0	0	0	0	0	0	0
ENSG00000142698.14	C1orf94	0	0	0	0	0	0	0	0	0	0	0	0	0	0	0	0	0	0	0	0	0	0	0	0	0	0	0	0	0	0	0	0	0	0	0	0	0	0	0	0	0	0	0	0	0	0	0	0
ENSG00000270241.1	RP4-657M3.2	0	0	0	0	0	0	0	0	0	0	0	0	0	0	0	0	0	0	0	0	0	0	0	0	0	0	0	0	0	0	0	0	0	0	0	0	0	0	0	0	0	0	0	0	0	0	0	0
ENSG00000207941.1	MIR552	0	0	0	0	0	0	0	0	0	0	0	0	0	0	0	0	0	0	0	0	0	0	0	0	0	0	0	0	0	0	0	0	0	0	0	0	0	0	0	0	0	0	0	0	0	0	0	0
ENSG00000163866.8	SMIM12	1	2	4	10	9	7	4	4	7	3	6	5	3	12	14	6	0	4	0	13	11	20	14	7	4	0	6	0	5	6	12	2	13	5	5	0	5	14	0	0	19	8	5	3	2	1	6	7
ENSG00000189280.3	GJB5	0	0	0	0	0	0	0	0	0	0	0	0	0	0	0	0	0	0	0	0	0	0	0	0	0	0	0	0	0	0	0	0	0	0	0	0	0	0	0	0	0	0	0	0	0	0	0	0
ENSG00000189433.5	GJB4	0	0	0	0	0	0	0	0	0	0	0	0	0	0	0	0	0	0	0	0	0	0	0	0	0	0	0	0	0	0	0	0	0	0	0	0	0	0	0	0	0	0	0	0	0	0	0	0
ENSG00000255811.1	RP1-34M23.5	0	0	0	0	0	0	0	0	0	0	0	0	0	0	0	0	0	0	0	0	0	0	0	0	0	0	0	0	0	0	0	0	0	0	0	0	0	0	0	0	0	0	0	0	0	0	0	0
ENSG00000188910.7	GJB3	0	0	3	0	0	0	0	0	0	6	0	0	0	2	0	0	1	2	0	0	0	0	0	0	0	0	0	0	0	0	0	0	0	0	0	0	0	0	0	0	0	0	0	0	0	0	0	0
ENSG00000187513.8	GJA4	2	0	0	2	0	4	2	0	0	0	0	0	0	0	0	0	0	0	0	0	2	0	7	6	0	0	0	0	0	0	5	0	4	0	0	0	0	0	0	0	0	0	3	0	0	0	1	0
ENSG00000230163.1	RP5-997D16.2	0	0	0	0	0	0	0	0	0	0	0	0	0	0	0	0	0	0	0	0	0	0	0	0	0	0	0	0	0	0	0	0	0	0	0	0	0	0	0	0	0	0	0	0	0	0	0	0
ENSG00000116544.11	DLGAP3	0	0	2	1	0	0	0	1	0	0	0	0	0	0	0	0	0	0	0	0	2	0	0	0	2	1	0	0	0	0	0	0	0	0	0	0	0	0	0	0	0	0	0	0	0	0	0	0
ENSG00000241014.1	RP11-244H3.1	4	0	5	8	1	7	8	2	0	0	0	0	0	4	4	5	0	8	0	1	2	0	8	6	3	0	0	0	0	0	10	1	0	0	0	0	0	0	0	0	9	3	0	0	0	0	2	0
ENSG00000271741.1	RP11-244H3.4	0	0	0	0	0	0	0	0	0	0	0	0	0	0	0	0	0	0	0	0	0	0	0	0	0	0	0	0	0	0	0	0	0	0	0	0	0	0	0	0	0	0	0	0	0	0	0	0
ENSG00000243749.1	TMEM35B	0	0	0	0	0	0	0	0	0	0	0	0	0	0	0	0	0	0	0	0	0	0	0	0	0	0	0	0	0	0	0	0	0	0	0	0	0	0	0	0	0	0	0	0	0	0	0	0
ENSG00000163867.16	ZMYM6	2	2	3	8	6	12	2	1	0	0	0	8	4	7	9	8	0	3	25	4	7	6	2	10	10	0	8	17	4	3	5	24	0	0	2	0	2	0	1	30	0	0	8	0	2	1	6	0
ENSG00000233940.1	RPL12P45	0	0	0	0	0	0	0	0	0	0	0	0	0	0	0	0	0	0	0	0	0	0	0	0	0	0	0	0	0	0	0	0	0	0	0	0	0	0	0	0	0	0	0	0	0	0	0	0
ENSG00000197056.9	ZMYM1	0	2	3	2	0	3	7	3	0	0	0	0	1	0	3	4	0	0	7	5	3	0	0	0	1	0	0	0	1	3	8	7	1	6	0	0	0	0	0	3	3	2	2	1	0	11	0	0
ENSG00000228348.1	EFCAB14P1	0	0	0	0	0	0	0	0	0	0	0	0	0	0	0	0	0	0	0	0	0	0	0	0	0	0	0	0	0	0	0	0	0	0	0	0	0	0	0	0	0	0	0	0	0	0	0	0
ENSG00000116560.10	SFPQ	47	99	85	176	195	157	59	104	48	20	21	46	38	112	80	215	18	69	87	94	184	51	71	241	208	10	52	190	130	227	91	218	164	36	171	59	73	71	26	233	226	107	171	11	25	58	121	88
ENSG00000201868.1	Y_RNA	0	0	0	0	0	0	0	0	0	0	0	0	0	0	0	0	0	0	0	0	0	0	0	0	0	0	0	0	0	0	0	0	0	0	0	0	0	0	0	0	0	0	0	0	0	0	0	0
ENSG00000146463.11	ZMYM4	3	6	2	16	18	31	7	16	8	0	0	1	7	14	13	31	4	1	3	5	20	1	13	23	17	0	0	43	13	18	13	22	19	5	19	14	8	0	0	37	27	19	13	0	0	11	1	3
ENSG00000240374.3	RN7SL503P	0	0	0	0	0	0	0	0	0	0	0	0	0	0	0	0	0	0	0	0	0	0	0	0	0	0	0	0	0	0	0	0	0	0	0	0	0	0	0	0	0	0	0	0	0	0	0	0
ENSG00000201542.1	SNORA62	1	2	2	0	1	9	2	3	3	0	3	1	0	0	4	5	0	0	0	0	2	0	0	4	1	0	0	6	1	1	2	12	0	0	0	0	0	0	0	12	4	5	1	0	0	2	0	0
ENSG00000229994.1	RPL5P4	30	54	32	108	76	58	48	65	13	5	12	37	26	36	39	78	14	16	31	34	77	18	7	89	52	7	17	18	66	63	32	31	19	19	7	1	17	4	4	61	69	24	80	26	13	17	28	29
ENSG00000227409.1	ZMYM4-AS1	0	0	0	0	0	0	0	0	0	0	0	0	0	0	0	0	0	0	0	0	0	0	0	0	0	0	0	0	0	0	0	0	0	0	0	0	0	0	0	0	0	0	0	0	0	0	0	0
ENSG00000278702.1	Metazoa_SRP	2	1	0	0	0	0	2	0	0	0	0	0	0	1	0	0	0	0	0	0	2	0	0	0	0	0	0	1	0	0	0	0	0	0	0	4	0	0	1	0	1	0	2	0	0	0	0	0
ENSG00000142687.17	KIAA0319L	25	8	16	40	28	70	22	18	12	10	0	4	19	8	20	38	4	6	15	16	34	6	9	28	35	7	32	10	46	34	49	52	14	5	29	10	13	23	10	48	22	24	47	8	0	24	19	6
ENSG00000236274.1	RP4-728D4.3	0	0	0	0	0	0	0	0	0	0	0	0	0	0	0	0	0	0	0	2	0	0	0	0	0	0	0	0	0	0	0	0	0	0	0	0	0	0	0	0	0	0	0	0	0	0	0	0
ENSG00000020129.15	NCDN	2	10	0	6	5	21	5	4	1	0	12	21	4	16	0	6	2	0	11	8	11	0	5	5	9	0	0	15	9	10	7	0	1	0	16	1	5	0	0	5	9	9	5	0	0	1	3	4
ENSG00000239636.1	RP4-728D4.2	0	0	4	2	2	0	3	0	0	0	0	0	0	0	0	0	0	0	0	0	1	0	0	0	0	1	0	0	0	0	4	0	0	0	0	0	0	0	0	7	0	0	3	0	0	0	0	0
ENSG00000116819.6	TFAP2E	0	0	0	0	0	2	0	0	0	0	0	0	0	0	0	0	0	0	0	0	0	0	0	0	0	0	0	0	0	0	0	0	0	0	0	0	0	0	0	0	0	0	0	0	0	0	0	0
ENSG00000126067.11	PSMB2	22	45	52	42	44	70	37	41	15	12	4	23	14	36	28	67	14	9	25	37	81	21	49	83	68	42	65	71	103	83	73	33	54	79	1	39	16	51	54	104	56	29	49	12	5	35	36	58
ENSG00000142686.7	C1orf216	0	3	0	1	1	2	3	1	0	0	2	0	0	1	0	11	0	1	2	0	4	0	0	4	1	0	0	5	1	4	0	0	0	1	0	0	2	0	0	0	3	0	3	0	0	0	0	0
ENSG00000092853.13	CLSPN	0	4	0	0	2	0	0	13	0	0	0	1	0	0	0	1	0	0	0	0	15	0	0	0	11	0	0	0	3	13	0	6	0	0	0	0	6	0	0	18	0	0	3	5	0	0	0	0
ENSG00000232335.1	RP11-435D7.3	0	0	0	0	0	0	0	0	0	0	0	0	0	0	0	0	0	0	0	0	0	0	0	0	0	0	0	0	0	0	0	0	0	0	0	0	0	0	0	0	0	0	0	0	0	0	0	0
ENSG00000134698.10	AGO4	11	4	19	15	16	4	1	2	5	0	1	0	5	0	3	8	0	3	17	6	5	1	1	6	8	0	2	26	2	21	32	38	8	5	11	3	3	2	0	30	12	3	6	2	0	3	8	13
ENSG00000092847.11	AGO1	26	22	18	33	31	32	24	26	2	7	2	14	6	20	14	37	0	1	17	30	41	4	4	27	20	21	5	15	33	38	9	61	13	5	17	0	5	8	0	39	23	14	34	0	5	15	6	10
ENSG00000271164.1	RP4-789D17.4	0	0	0	0	0	0	0	0	0	0	0	0	0	0	0	0	0	0	0	0	0	0	0	0	0	0	0	0	0	0	0	0	0	0	0	0	0	0	0	0	0	0	0	0	0	0	0	0
ENSG00000271914.1	RP4-789D17.5	0	0	0	0	0	0	0	0	0	0	0	0	0	0	0	0	0	0	0	0	0	0	0	0	0	0	0	0	0	0	0	0	0	0	0	0	0	0	0	0	0	0	0	0	0	0	0	0
ENSG00000126070.19	AGO3	14	13	14	40	27	28	22	15	11	8	0	31	25	24	17	32	13	7	31	18	29	4	17	19	22	8	39	38	22	29	37	20	14	7	5	13	12	11	0	58	9	8	27	1	13	32	8	10
ENSG00000271554.1	RP4-665N4.8	0	0	0	0	0	0	0	0	0	0	0	0	0	0	0	0	0	0	0	0	0	0	0	0	0	0	0	0	0	0	0	0	0	0	0	0	0	0	0	0	0	0	0	0	0	0	0	0
ENSG00000232862.5	RP4-665N4.4	0	0	0	0	0	0	0	0	0	0	0	0	0	0	0	0	0	0	0	0	0	0	0	0	1	0	0	0	0	0	0	0	0	0	0	0	0	5	0	0	0	0	0	0	0	0	0	0
ENSG00000092850.11	TEKT2	0	3	0	3	2	1	0	0	0	0	0	0	0	0	0	5	0	0	0	0	3	0	0	0	4	0	0	1	0	0	0	0	0	0	0	0	0	0	0	0	0	0	0	0	0	0	0	0
ENSG00000116863.10	ADPRHL2	1	5	0	8	0	0	2	4	0	0	0	0	0	0	0	1	0	9	0	0	1	0	1	5	4	0	0	4	1	0	5	0	0	0	2	13	4	0	0	29	6	2	8	0	0	0	11	2
ENSG00000171812.11	COL8A2	0	2	0	4	2	0	0	0	0	0	0	0	0	0	0	0	0	0	0	0	0	0	0	3	8	0	0	21	0	0	2	0	2	0	0	0	0	0	0	0	0	0	4	0	0	0	0	0
ENSG00000054116.11	TRAPPC3	5	4	0	9	11	11	4	4	3	7	9	12	2	9	2	8	0	7	17	1	5	6	6	20	13	6	7	8	7	12	11	4	8	5	2	14	12	24	0	3	3	8	8	2	3	9	6	4
ENSG00000116871.15	MAP7D1	2	17	14	18	10	33	2	6	0	7	8	2	1	5	7	16	5	2	31	5	23	0	7	7	13	2	8	117	15	18	14	43	3	14	59	0	12	3	0	72	10	17	4	0	1	1	23	18
ENSG00000264592.2	RN7SL131P	0	0	0	0	0	0	0	0	0	0	0	0	0	0	0	0	0	0	1	0	0	0	0	0	0	0	0	0	0	0	0	0	0	0	0	0	0	0	0	1	0	0	0	0	0	0	0	0
ENSG00000054118.13	THRAP3	14	28	16	70	54	63	53	41	12	26	32	18	23	20	37	67	11	9	16	36	70	6	8	58	58	8	58	56	33	100	56	117	39	32	35	2	27	14	0	70	82	26	82	17	13	2	15	11
ENSG00000231849.1	UBE2V2P4	0	0	0	0	0	0	0	0	0	0	0	0	0	0	0	0	0	0	0	0	0	0	0	0	0	0	0	0	0	0	0	0	0	0	0	0	0	0	0	0	0	0	0	0	0	0	0	0
ENSG00000214193.9	SH3D21	0	0	0	1	1	0	0	0	0	0	0	0	0	0	0	0	0	0	0	0	1	0	0	2	0	0	0	0	0	6	0	0	0	0	0	0	1	0	0	1	2	0	0	0	0	5	0	0
ENSG00000142694.6	EVA1B	15	7	11	54	13	38	7	10	3	6	20	1	0	1	9	27	3	2	74	5	27	0	9	43	18	11	21	125	20	24	35	88	14	14	112	9	19	27	0	36	28	4	20	1	0	16	15	16
ENSG00000116883.8	RP11-268J15.5	0	0	0	1	2	0	0	0	0	0	0	0	0	0	0	0	0	0	0	0	0	0	0	0	0	0	0	0	0	0	0	0	0	0	0	0	0	0	0	0	0	0	3	0	0	0	4	0
ENSG00000196182.10	STK40	31	15	18	28	22	27	12	10	8	1	6	13	10	10	8	11	19	1	12	22	7	14	18	28	15	0	15	6	12	11	27	7	13	21	10	11	7	47	0	67	8	27	37	28	0	45	36	61
ENSG00000181817.5	LSM10	4	3	4	2	1	7	0	2	0	0	0	1	1	10	1	7	0	1	0	0	6	0	1	6	8	0	0	11	12	9	3	2	7	13	3	0	1	0	1	35	6	1	1	0	4	0	5	0
ENSG00000222821.1	RNU4-27P	0	0	0	0	0	0	0	0	0	0	0	0	0	0	0	0	0	0	0	0	0	0	0	0	0	0	0	0	0	0	0	0	0	0	0	0	0	0	0	0	0	0	0	0	0	0	0	0
ENSG00000116885.18	OSCP1	0	1	0	3	1	5	0	0	0	0	0	0	0	0	0	0	0	0	0	0	9	0	0	0	1	0	0	6	0	2	0	3	1	5	0	0	2	0	0	9	3	0	5	0	0	0	0	0
ENSG00000201448.1	SNORA63	0	0	0	0	0	0	0	0	0	0	0	0	0	0	0	0	0	0	0	0	0	0	0	0	0	0	0	0	0	0	0	0	0	0	0	0	0	0	0	0	0	0	0	0	0	0	0	0
ENSG00000116898.11	MRPS15	0	0	0	2	0	0	0	2	10	0	0	0	0	0	0	1	0	0	0	0	2	0	0	5	5	0	6	0	1	6	0	0	0	0	0	0	1	0	0	0	0	1	2	1	3	4	2	1
ENSG00000119535.17	CSF3R	4	5	0	2	2	3	0	2	0	0	0	0	0	0	0	2	0	0	1	1	7	0	0	8	0	0	0	5	13	8	5	0	0	3	0	0	0	13	0	0	9	1	0	0	0	10	8	0
ENSG00000230214.1	FTLP18	0	0	0	0	0	0	0	0	0	0	0	0	0	0	0	0	0	0	0	0	0	0	0	0	0	0	0	0	0	0	0	0	0	0	0	0	0	0	0	0	0	0	0	0	0	0	0	0
ENSG00000234481.1	RP4-614N24.1	0	0	0	0	0	0	0	0	0	0	0	0	0	0	0	0	0	0	0	0	0	0	0	0	0	0	0	0	0	0	0	0	0	0	0	0	0	0	0	0	0	0	0	0	0	0	0	0
ENSG00000163873.9	GRIK3	0	0	0	0	0	0	0	0	0	0	0	0	0	0	0	0	0	0	0	0	0	0	0	0	0	0	0	18	0	0	0	0	0	0	0	0	0	0	0	0	0	0	0	0	0	0	0	0
ENSG00000264698.1	MIR4255	0	0	0	0	0	0	0	0	0	0	0	0	0	0	0	0	0	0	0	0	0	0	0	0	0	0	0	0	0	0	0	0	0	0	0	0	0	0	0	0	0	0	0	0	0	0	0	0
ENSG00000207328.1	RNU6-636P	0	0	0	0	0	0	0	0	0	0	0	0	0	0	0	0	0	0	0	0	0	0	0	0	0	0	0	0	0	0	0	0	0	0	0	0	0	0	0	0	0	0	0	0	0	0	0	0
ENSG00000223944.1	RP5-1180C18.1	0	0	0	0	0	0	0	0	0	0	0	0	0	0	0	0	0	0	0	0	0	0	0	0	0	0	0	0	0	0	0	0	0	0	0	0	0	0	0	0	0	0	0	0	0	0	0	0
ENSG00000252368.1	RNA5SP43	0	0	0	0	0	0	0	0	0	0	0	0	0	0	0	0	0	0	0	0	0	0	0	0	0	0	0	0	0	0	0	0	0	0	0	0	0	0	0	0	0	0	0	0	0	0	0	0
ENSG00000230451.2	RPS29P6	0	0	0	0	0	0	0	0	0	0	0	0	0	0	0	0	0	0	0	0	0	0	0	0	0	0	0	0	0	0	0	0	0	0	0	0	0	0	0	0	0	0	0	0	0	0	0	0
ENSG00000233621.1	LINC01137	0	0	8	0	0	0	0	0	0	0	7	0	0	0	0	0	0	0	0	0	0	0	0	0	0	0	0	0	1	1	0	2	1	0	0	0	0	0	0	0	0	3	0	0	0	0	0	9
ENSG00000163874.9	ZC3H12A	0	2	31	5	1	8	0	1	9	0	0	8	0	3	11	0	9	9	0	3	1	4	9	6	0	9	17	0	0	3	16	0	4	12	2	0	0	24	0	17	2	6	12	0	3	14	25	36
ENSG00000163875.15	MEAF6	12	32	37	27	19	50	13	13	3	17	31	6	9	16	17	13	8	21	42	23	27	15	18	29	15	18	11	23	15	20	41	13	25	0	11	9	20	50	26	64	12	47	29	3	11	7	79	36
ENSG00000263675.1	MIR5581	0	0	0	0	0	0	0	0	0	0	0	0	0	0	0	0	0	0	0	0	0	0	0	0	0	0	0	0	0	0	0	0	0	0	0	0	0	0	0	0	0	0	0	0	0	0	0	0
ENSG00000163877.9	SNIP1	4	3	12	8	11	17	3	2	5	0	0	16	0	10	4	1	0	7	12	3	3	3	3	8	3	0	17	2	13	4	10	1	8	8	0	13	3	0	0	19	8	8	8	0	0	13	12	7
ENSG00000232273.1	FTH1P1	0	0	0	0	0	0	0	0	0	0	0	0	0	0	0	0	0	0	0	0	0	0	0	0	0	0	0	0	0	0	0	0	0	0	0	0	0	0	0	0	0	0	0	0	0	0	0	0
ENSG00000237749.4	RP3-423B22.5	2	1	2	1	1	0	0	0	0	1	0	0	0	0	2	1	0	0	1	0	1	0	0	3	0	0	8	2	2	1	1	2	1	1	0	0	1	0	0	9	1	1	1	0	0	2	1	3
ENSG00000163879.10	DNALI1	0	1	0	4	13	5	0	1	0	0	0	0	0	0	0	0	0	0	0	2	0	0	0	6	3	0	6	0	3	1	1	0	0	5	1	0	2	0	0	15	10	5	10	3	0	0	2	1
ENSG00000134697.12	GNL2	6	5	10	7	17	9	0	3	14	3	7	16	0	19	10	13	1	3	20	6	13	0	2	22	14	3	17	33	7	33	8	31	7	1	13	0	11	2	9	20	18	6	7	0	0	9	17	12
ENSG00000169218.13	RSPO1	0	0	0	0	0	0	0	0	0	0	0	0	0	0	0	0	0	0	0	0	0	0	0	0	0	0	0	0	0	0	0	0	0	0	0	0	0	0	0	0	0	0	0	0	0	0	0	0
ENSG00000116922.14	C1orf109	4	2	0	8	11	13	0	15	0	0	0	12	0	11	1	12	2	0	1	13	13	5	4	8	10	0	3	1	8	8	1	3	0	11	1	0	0	0	0	0	8	11	11	1	0	8	1	6
ENSG00000134690.10	CDCA8	0	6	0	6	8	2	2	5	0	0	0	0	0	0	1	7	0	0	0	0	8	0	0	7	19	1	0	0	3	26	0	0	4	0	0	0	1	0	0	22	13	0	13	0	0	0	0	0
ENSG00000183317.16	EPHA10	0	0	0	1	0	0	0	0	0	0	0	0	0	0	0	0	0	0	0	0	0	0	0	0	0	0	0	0	0	0	0	0	0	0	0	0	0	0	0	0	1	0	0	0	0	0	0	0
ENSG00000200421.1	Y_RNA	0	0	0	0	0	0	0	0	0	0	0	0	0	0	0	0	0	0	0	0	0	0	0	0	0	0	0	0	0	0	0	0	0	0	0	0	0	0	0	0	0	0	0	0	0	0	0	0
ENSG00000214141.4	ACTN4P2	0	0	0	0	0	0	0	0	0	0	0	0	0	0	0	0	0	0	0	0	0	0	0	0	0	0	0	0	0	0	0	0	0	0	0	0	0	0	0	0	0	0	0	0	0	0	0	0
ENSG00000227416.2	RP11-109P14.2	0	0	0	0	0	0	0	0	0	0	0	0	0	0	0	0	0	0	0	0	0	0	0	0	0	0	0	0	0	0	0	0	0	0	0	0	0	0	0	0	0	0	0	0	0	0	0	0
ENSG00000185090.14	MANEAL	0	6	0	2	3	5	1	0	0	0	7	0	2	3	1	10	0	0	0	0	3	0	0	1	2	0	0	3	1	0	0	3	2	1	0	3	0	0	0	2	0	0	6	0	0	23	0	0
ENSG00000233728.1	RP11-109P14.9	0	0	0	0	0	0	0	0	0	0	0	0	0	0	0	0	0	0	0	0	0	0	0	0	0	0	0	0	0	0	0	0	0	0	0	0	0	0	0	0	0	0	0	0	0	0	0	0
ENSG00000196449.3	YRDC	5	2	0	4	10	11	1	2	5	0	0	1	0	22	4	6	0	2	18	0	3	5	0	4	4	6	6	9	1	15	1	0	7	8	25	7	6	0	0	18	21	3	2	1	0	4	1	10
ENSG00000197982.13	C1orf122	15	10	8	22	9	12	1	7	0	16	0	5	25	45	10	17	5	7	0	10	25	18	12	9	12	1	5	32	19	22	17	15	5	0	14	7	7	7	0	15	17	8	6	1	0	18	2	13
ENSG00000188786.9	MTF1	2	9	2	7	7	8	3	3	0	3	2	12	0	4	12	10	0	1	8	5	10	3	0	8	9	3	3	18	4	4	8	39	12	0	0	3	16	22	0	10	5	7	3	3	12	13	3	0
ENSG00000235673.1	RP11-109P14.8	0	0	0	0	0	0	0	0	0	0	0	0	0	0	0	0	0	0	0	0	0	0	0	0	0	0	0	0	0	0	0	0	0	0	0	0	0	0	0	0	0	0	0	0	0	0	0	0
ENSG00000230955.1	RP11-109P14.10	0	0	0	0	0	0	0	0	0	0	0	0	0	0	0	2	0	0	0	0	0	0	0	0	1	0	0	0	0	0	0	0	0	0	0	0	0	0	0	0	0	0	0	0	0	0	0	0
ENSG00000204084.12	INPP5B	11	8	4	15	15	16	0	11	2	0	8	0	0	5	4	21	1	12	19	17	8	7	10	12	8	3	3	24	6	15	39	29	35	17	7	1	4	8	4	33	14	8	16	7	0	23	0	29
ENSG00000252448.1	SNORA63	0	0	0	0	0	0	0	0	0	0	0	0	0	0	0	0	0	0	0	0	0	0	0	0	0	0	0	0	0	0	0	0	0	0	0	0	0	0	0	0	0	0	0	0	0	0	0	0
ENSG00000222282.1	RNU6-584P	0	0	0	0	0	0	0	0	0	0	0	0	0	0	0	0	0	0	0	0	0	0	0	0	0	0	2	0	0	0	0	0	0	0	0	0	0	0	0	0	0	0	0	0	0	0	0	0
ENSG00000277168.1	Metazoa_SRP	0	0	0	0	0	0	0	0	0	0	0	0	0	0	0	0	0	0	0	0	0	0	0	0	0	0	0	0	0	0	0	0	0	0	0	0	0	0	0	0	0	0	0	0	0	0	0	0
ENSG00000183431.11	SF3A3	8	18	5	26	16	12	13	13	0	1	10	11	1	17	13	23	3	2	14	3	22	2	0	17	27	1	14	35	22	22	12	35	18	13	1	12	9	6	0	5	17	8	20	0	5	8	23	10
ENSG00000212541.1	RNU6-510P	0	0	0	0	0	0	0	0	0	0	0	0	0	0	0	0	0	0	0	0	0	0	0	0	0	0	0	0	0	0	0	0	0	0	0	0	0	0	0	0	0	0	0	0	0	0	0	0
ENSG00000183386.9	FHL3	0	3	3	7	4	3	0	0	0	0	0	0	4	0	0	0	2	6	6	0	2	1	0	6	1	0	0	4	3	0	6	18	9	0	5	0	4	0	0	25	6	2	9	0	0	0	5	0
ENSG00000183520.11	UTP11	2	4	0	12	8	5	4	8	10	0	12	18	0	17	4	6	0	10	6	0	15	0	0	18	13	0	0	24	13	14	11	1	3	0	19	10	6	3	0	45	24	5	14	0	0	0	6	11
ENSG00000185668.7	POU3F1	0	0	0	0	1	0	1	0	3	0	0	0	0	0	0	0	0	0	0	0	0	0	0	0	0	0	0	0	0	0	1	1	0	0	0	0	0	0	0	0	3	0	0	0	1	0	0	0
ENSG00000224592.5	RP5-884C9.2	0	0	0	0	0	0	0	0	0	0	0	0	0	0	0	0	0	0	0	0	0	0	0	0	0	0	0	0	0	0	0	0	0	0	0	0	0	0	0	0	0	0	1	0	0	0	0	0
ENSG00000223589.2	RP5-884C9.3	0	0	0	0	0	0	0	0	0	0	0	0	0	0	0	0	0	0	0	0	0	0	0	0	0	0	0	0	0	0	0	0	0	0	0	0	0	0	0	0	0	0	0	0	0	0	0	0
ENSG00000265596.1	MIR3659	0	0	0	0	0	0	0	0	0	0	0	0	0	0	0	0	0	0	0	0	0	0	0	0	0	0	0	0	0	0	0	0	0	0	0	0	0	0	0	0	0	0	0	0	0	0	0	0
ENSG00000237290.1	LINC01343	0	0	0	0	0	0	0	0	0	0	0	0	0	0	0	0	0	0	0	0	0	0	0	0	0	0	0	0	0	0	0	0	0	0	0	0	0	0	0	0	0	0	0	0	0	0	0	0
ENSG00000275350.1	RP11-329N22.2	0	0	0	0	0	0	0	0	0	0	0	0	0	0	0	0	0	0	0	2	0	0	0	0	0	0	0	0	0	0	0	0	0	0	0	0	0	0	0	0	0	0	0	0	0	0	0	0
ENSG00000200796.1	RNU6-753P	0	0	0	0	0	0	0	0	0	0	0	0	0	0	0	0	0	0	0	0	0	0	0	0	0	0	0	0	0	0	0	0	0	0	0	0	0	0	0	0	0	0	0	0	0	0	0	0
ENSG00000238063.2	RP11-329N22.1	0	0	0	0	0	0	0	0	0	0	0	0	0	0	0	0	0	0	0	0	0	0	0	0	0	0	0	0	0	0	0	0	0	0	0	0	0	0	0	0	0	0	0	0	0	0	0	0
ENSG00000215895.4	RP11-334L9.1	1	4	2	19	24	2	0	8	7	1	0	45	33	51	8	9	13	11	0	10	18	6	6	19	12	4	7	18	16	15	6	21	2	10	3	6	14	0	0	22	5	7	9	8	0	14	11	5
ENSG00000116954.7	RRAGC	5	9	0	7	8	17	3	3	0	0	0	1	12	8	23	9	0	3	15	10	12	8	7	22	7	18	11	23	13	8	26	40	14	18	15	29	0	0	0	21	12	17	12	5	7	8	29	19
ENSG00000273637.1	RP5-864K19.7	0	0	0	0	0	0	0	0	0	0	0	0	0	0	0	0	0	0	0	0	0	0	0	0	0	0	0	0	0	0	0	0	0	0	0	0	0	0	0	0	0	0	0	0	0	0	0	0
ENSG00000228436.2	RP5-864K19.4	0	0	0	0	0	0	0	0	0	0	0	1	0	0	0	0	0	0	0	0	0	0	0	1	0	0	0	0	0	0	0	0	0	0	0	0	0	0	0	4	0	0	0	0	0	0	0	0
ENSG00000214114.8	MYCBP	0	6	7	10	6	0	5	7	0	0	0	4	0	2	2	14	0	4	0	2	6	2	2	10	11	0	0	0	7	11	15	15	1	5	0	3	0	0	0	0	18	7	13	0	0	3	5	0
ENSG00000274944.4	RP5-864K19.6	0	0	0	0	0	0	0	0	0	0	0	0	0	0	0	0	0	0	0	0	0	0	0	0	0	0	0	0	0	0	0	0	0	0	0	0	0	0	0	0	0	0	0	0	0	0	0	0
ENSG00000131233.9	GJA9	0	0	0	0	0	0	0	0	0	0	0	0	0	0	0	0	0	0	0	0	0	0	0	0	0	0	0	0	0	0	0	0	0	0	0	0	0	0	0	0	0	0	0	0	0	0	0	0
ENSG00000158315.10	RHBDL2	0	0	5	0	1	1	0	0	0	0	1	0	0	0	0	0	0	0	1	0	0	0	0	0	0	0	0	58	0	0	0	1	0	0	23	0	1	0	0	0	0	0	0	0	0	0	0	0
ENSG00000199963.1	RNU6-605P	0	0	0	0	0	0	0	0	0	0	0	0	0	0	0	0	0	0	1	0	0	0	0	0	0	0	0	0	0	0	0	0	0	0	0	0	0	0	0	0	0	0	0	0	0	0	0	0
ENSG00000207466.1	Y_RNA	0	0	0	0	0	0	0	0	0	0	0	0	0	0	0	0	0	0	0	0	0	0	0	0	0	0	0	0	0	0	0	0	0	0	0	0	0	0	0	0	0	0	0	0	0	0	0	0
ENSG00000235549.1	EIF1P2	0	0	1	0	0	0	0	0	0	0	0	0	0	0	0	0	0	0	0	0	0	0	0	0	0	0	0	0	0	0	0	0	0	0	0	0	0	0	0	0	0	0	0	0	0	0	0	0
ENSG00000174574.15	AKIRIN1	25	38	26	39	26	20	7	20	27	0	8	15	22	21	5	103	14	19	10	18	55	18	24	52	58	11	15	124	28	51	22	27	37	37	39	3	33	52	33	124	50	15	24	15	4	42	65	31
ENSG00000168653.10	NDUFS5	26	42	21	81	56	69	16	27	10	6	30	18	9	12	29	85	10	9	24	25	66	19	7	91	83	27	37	99	64	87	78	101	65	78	22	17	43	7	28	104	77	44	75	37	10	41	30	44
ENSG00000127603.23	MACF1	29	29	67	80	46	165	56	50	36	5	116	62	26	88	44	55	24	68	127	21	63	48	44	75	43	14	66	217	58	57	134	127	67	110	138	23	23	53	20	156	84	63	71	36	9	49	100	98
ENSG00000206654.1	RNU6-608P	0	0	0	0	0	0	0	0	0	0	0	0	0	0	0	0	0	0	0	0	0	0	0	0	0	0	0	0	0	0	0	0	0	0	0	0	0	0	0	0	0	0	0	0	0	0	0	0
ENSG00000222378.1	RNA5SP44	0	0	0	0	0	0	0	0	0	0	0	0	0	0	0	0	0	0	0	0	0	0	0	0	0	0	0	0	0	0	0	0	0	0	0	0	0	0	0	0	0	0	0	0	0	0	0	0
ENSG00000270040.1	RP11-416A14.1	0	1	0	0	1	0	0	0	0	0	0	0	0	0	0	0	0	0	0	0	0	0	0	1	0	0	0	0	0	0	0	0	0	0	0	0	0	0	0	0	0	0	0	0	0	0	0	1
ENSG00000226438.1	RP11-420K8.1	0	0	0	0	0	0	0	0	0	0	0	0	0	0	0	0	0	0	0	0	0	0	0	0	0	0	0	0	0	0	0	0	0	0	0	0	0	0	0	0	0	0	0	0	0	0	0	0
ENSG00000217897.2	HSPE1P8	0	0	0	0	0	0	0	0	0	0	0	0	0	0	0	0	0	0	0	0	0	0	0	0	2	0	0	1	0	0	0	0	0	0	0	0	0	0	0	0	0	0	0	0	0	0	0	0
ENSG00000183682.7	BMP8A	0	0	0	0	0	0	0	0	0	0	0	0	0	0	0	0	0	0	0	0	0	0	0	0	0	0	0	0	0	0	0	0	0	0	0	0	0	0	0	0	0	0	0	0	0	0	0	0
ENSG00000237624.1	OXCT2P1	0	0	0	0	0	0	0	0	0	0	0	0	0	0	0	0	0	0	0	0	0	0	0	0	0	0	0	0	0	0	0	0	0	0	0	0	0	0	0	0	0	0	0	0	0	0	0	0
ENSG00000182109.7	RP11-69E11.4	0	0	0	1	0	0	0	0	1	0	0	0	0	0	0	0	0	7	0	0	0	0	0	0	0	0	0	0	0	0	0	0	0	0	0	0	0	0	0	4	0	3	1	0	0	0	1	0
ENSG00000243970.1	PPIEL	0	0	1	2	0	1	1	0	0	0	0	0	0	1	0	0	0	0	0	0	1	0	0	0	0	0	0	0	0	0	0	0	0	0	1	0	2	0	0	0	0	0	0	1	0	0	0	0
ENSG00000090621.13	PABPC4	91	105	73	326	238	187	117	135	64	23	41	64	81	137	89	149	70	101	61	101	235	73	98	281	141	69	85	220	219	272	169	185	85	108	99	136	145	55	32	285	282	70	206	62	61	113	101	95
ENSG00000228060.1	RP11-69E11.8	0	0	0	0	0	0	0	0	0	0	0	0	0	0	0	0	0	0	0	0	0	0	0	0	0	0	0	0	0	0	0	0	0	0	0	0	0	0	0	0	0	0	0	0	0	0	0	0
ENSG00000201457.1	SNORA55	0	0	0	0	0	0	0	0	0	0	0	0	0	0	0	0	0	0	0	0	0	0	0	0	0	0	0	0	0	0	0	0	0	0	0	0	0	0	0	0	0	0	0	0	0	0	0	0
ENSG00000163909.7	HEYL	0	0	24	3	0	14	0	0	0	0	26	0	0	0	0	1	0	1	5	0	0	0	0	3	0	1	0	4	1	3	3	6	1	0	1	1	4	0	0	11	0	1	4	0	5	0	1	1
ENSG00000225903.1	RP1-144F13.3	0	0	0	0	0	0	0	0	0	0	0	0	0	0	0	0	0	0	0	0	0	0	0	0	0	0	0	0	0	0	0	0	0	0	0	0	0	0	0	0	0	0	0	0	0	0	0	0
ENSG00000116981.3	NT5C1A	0	0	0	0	0	0	0	0	0	0	0	0	0	0	0	0	0	0	0	0	0	0	0	1	0	0	0	0	0	0	0	0	0	0	0	0	0	0	0	0	0	0	0	0	0	0	0	0
ENSG00000116983.12	HPCAL4	0	0	0	0	0	0	0	0	0	0	0	0	0	0	0	0	0	0	0	1	0	0	0	0	0	0	0	0	0	0	0	0	0	0	0	0	0	0	0	0	0	0	0	0	0	0	0	0
ENSG00000084072.16	PPIE	3	4	11	10	17	15	8	8	0	0	0	3	2	0	0	7	1	3	14	4	9	0	1	9	2	1	0	22	17	4	13	11	9	4	0	0	0	9	0	9	2	9	8	0	8	8	6	2
ENSG00000225333.6	RP1-144F13.4	9	13	11	16	11	43	33	20	0	12	0	1	9	3	14	22	16	8	2	4	18	12	18	37	17	15	22	22	41	42	24	32	25	18	17	2	9	0	6	24	38	23	21	16	10	33	2	1
ENSG00000252413.1	RNU7-121P	0	0	0	0	0	0	0	0	0	0	0	0	0	0	0	0	0	0	0	0	0	0	0	0	0	0	0	0	0	0	0	0	0	0	0	0	0	0	0	0	0	0	0	0	0	0	0	0
ENSG00000116985.11	BMP8B	0	0	2	0	1	0	7	1	3	2	0	8	0	0	4	1	6	14	0	5	2	4	0	3	0	0	7	122	1	2	1	11	8	7	115	1	2	4	1	0	5	2	5	7	2	7	6	0
ENSG00000198754.5	OXCT2	0	0	0	0	0	0	0	0	0	0	0	0	0	0	0	0	0	0	0	0	0	0	0	0	0	0	0	0	0	0	0	0	0	0	0	0	0	0	0	0	0	0	0	0	0	0	0	0
ENSG00000261798.1	RP1-118J21.25	0	0	0	0	0	0	0	0	0	0	0	0	0	0	0	0	0	0	0	0	0	0	0	0	0	0	0	0	0	0	0	0	0	0	0	0	0	0	0	0	0	0	0	0	0	0	0	0
ENSG00000229213.1	RP1-118J21.24	0	0	0	0	0	0	0	0	0	0	0	0	0	0	0	0	0	0	0	0	0	0	0	0	0	0	0	0	0	0	0	0	0	0	0	0	0	0	0	0	0	0	0	0	0	0	0	0
ENSG00000043514.15	TRIT1	8	5	1	6	6	3	2	6	0	6	4	5	1	0	9	4	0	0	0	0	5	0	0	3	3	0	0	17	7	13	7	0	9	7	0	0	3	0	0	10	15	4	10	4	0	1	0	0
ENSG00000202222.1	Y_RNA	0	0	0	2	1	1	0	2	0	0	0	0	0	4	4	1	0	0	2	0	1	0	0	2	1	0	0	7	2	2	0	3	2	0	0	0	0	0	0	0	0	0	0	0	0	7	1	0
ENSG00000116990.10	MYCL	0	0	0	1	0	7	8	2	0	0	0	0	3	0	3	0	0	0	0	0	3	0	3	1	2	0	1	21	2	5	0	10	3	0	0	3	0	0	0	14	1	1	0	0	1	0	2	0
ENSG00000236546.1	RP1-118J21.5	0	0	0	0	0	0	0	0	0	0	0	0	0	0	0	0	0	0	0	0	0	0	0	0	0	0	0	0	0	0	0	0	0	0	0	0	0	0	0	0	0	0	0	0	0	0	0	0
ENSG00000207356.1	Y_RNA	0	0	0	0	0	0	0	0	0	0	0	0	0	0	0	0	0	0	0	0	0	0	0	0	0	0	0	0	0	0	0	0	0	0	0	1	0	0	0	0	0	0	0	0	0	0	0	0
ENSG00000168389.17	MFSD2A	0	0	0	0	1	25	0	0	0	0	0	0	0	0	0	0	9	36	0	0	0	14	4	0	0	3	15	10	0	9	9	5	10	22	0	0	0	0	0	0	7	0	0	0	0	0	7	7
ENSG00000228477.1	RP3-342P20.2	0	0	0	1	1	0	0	0	0	0	0	0	0	0	0	0	0	0	0	0	0	0	0	1	2	0	0	0	0	0	0	0	0	0	0	0	1	0	0	0	0	3	0	0	0	0	0	0
ENSG00000131236.16	CAP1	21	17	31	43	41	63	6	8	0	0	34	9	4	18	7	28	5	0	15	8	24	4	15	41	31	1	48	89	27	24	67	7	22	42	22	27	39	15	5	154	66	28	28	7	0	14	27	14
ENSG00000131238.16	PPT1	20	31	18	32	36	35	5	20	8	0	25	5	3	14	6	48	19	7	28	3	44	0	0	37	53	7	0	372	26	30	47	50	15	16	215	12	27	14	1	162	50	3	22	4	0	11	20	7
ENSG00000226745.2	RP11-115D7.3	0	0	0	0	0	0	0	0	0	0	0	0	0	0	0	0	0	0	0	0	0	0	0	0	0	0	0	0	0	0	0	0	0	0	0	0	0	0	0	0	0	0	0	0	0	0	0	0
ENSG00000117000.8	RLF	5	2	15	18	12	11	4	5	6	7	14	5	5	4	5	4	0	17	0	3	3	1	1	16	12	0	10	17	3	7	12	11	22	6	20	2	0	31	25	25	5	9	6	16	0	20	14	26
ENSG00000207508.1	RNU6-1237P	0	0	0	0	0	0	0	0	0	0	0	0	0	0	0	0	0	0	0	0	0	0	0	0	0	0	0	0	0	0	0	0	0	0	0	0	0	0	0	0	0	0	1	0	0	0	0	0
ENSG00000188800.5	TMCO2	0	0	0	0	0	0	0	0	0	0	0	0	0	0	0	0	0	0	0	0	0	0	0	0	0	0	0	0	0	0	0	0	0	0	0	0	0	0	0	0	0	0	0	0	0	0	0	0
ENSG00000259943.1	RP1-39G22.7	0	1	10	3	0	0	0	0	0	0	0	0	3	0	1	1	0	0	0	0	0	0	0	8	4	0	0	7	0	0	0	12	0	0	0	0	8	0	0	0	1	2	1	0	0	0	0	0
ENSG00000084073.8	ZMPSTE24	12	10	4	21	13	17	10	13	5	4	10	8	3	30	8	17	3	16	8	7	15	1	3	43	9	4	1	64	19	13	26	22	23	36	9	12	25	11	24	14	16	9	28	0	15	6	13	5
ENSG00000231296.1	RP1-39G22.4	0	0	0	0	0	0	0	0	0	0	0	0	0	0	0	0	0	0	0	0	0	0	0	0	0	0	0	0	0	0	0	0	0	0	0	0	0	0	0	0	0	0	0	0	0	0	0	0
ENSG00000049089.13	COL9A2	0	0	0	0	2	3	0	2	3	0	0	0	4	0	0	3	0	0	0	0	4	0	0	3	2	0	0	21	0	8	0	33	0	0	10	0	3	0	0	0	3	0	5	0	0	0	6	0
ENSG00000227311.3	RP1-228H13.1	0	3	0	3	2	2	2	1	3	0	0	0	0	0	0	2	0	0	0	3	0	1	2	0	8	0	0	4	0	2	0	1	0	0	0	0	1	1	0	4	0	0	0	0	0	1	1	0
ENSG00000084070.11	SMAP2	9	11	17	20	27	44	8	6	16	3	2	11	9	15	5	19	2	8	0	11	15	11	6	25	16	7	36	11	18	5	18	33	22	8	31	4	11	5	0	36	34	30	17	6	9	23	2	4
ENSG00000213172.3	RP1-228H13.2	0	0	0	0	0	0	0	0	0	0	0	0	0	0	0	0	0	0	0	0	0	0	0	0	0	0	0	0	0	0	0	0	0	0	0	0	0	0	0	0	0	0	0	0	0	0	0	0
ENSG00000187801.14	ZFP69B	0	0	0	2	0	1	0	0	0	0	0	1	2	0	0	0	2	0	0	0	0	0	0	0	0	0	0	0	0	0	0	0	0	0	0	0	0	0	0	0	4	0	0	0	0	0	0	0
ENSG00000260920.2	RP1-228H13.5	0	0	0	1	0	0	0	0	0	0	0	2	2	4	0	4	0	0	0	0	0	0	0	1	0	0	0	21	1	1	0	0	0	0	0	0	0	0	0	0	0	0	0	0	0	0	0	0
ENSG00000279667.1	RP11-656D10.7	0	0	0	0	0	0	0	0	0	0	0	0	0	0	0	0	0	0	0	0	0	0	0	0	0	0	0	0	0	0	0	0	0	0	0	0	0	0	0	0	0	0	0	0	0	0	0	0
ENSG00000187815.9	ZFP69	0	0	0	0	0	0	0	1	0	0	0	0	0	0	4	0	0	0	0	0	0	0	0	0	1	0	0	0	0	0	1	0	2	0	0	0	0	0	0	0	0	0	0	0	0	0	0	0
ENSG00000238287.1	RP11-656D10.3	2	0	0	2	0	0	0	0	0	0	0	0	0	0	0	4	0	0	0	0	0	0	0	1	1	0	0	2	2	2	0	4	0	0	0	0	0	0	0	0	0	0	0	0	0	0	0	0
ENSG00000164002.11	EXO5	0	1	8	5	4	0	3	1	0	0	0	0	1	3	0	3	0	0	0	0	1	0	0	1	1	0	0	10	11	0	0	3	0	0	0	0	0	0	0	0	0	0	4	0	0	2	3	3
ENSG00000227278.1	RP11-656D10.5	0	0	0	0	0	0	0	0	0	0	0	0	0	0	0	0	0	0	0	0	0	0	0	0	0	0	0	0	0	0	0	0	0	0	0	0	0	0	0	0	0	0	0	0	0	0	0	0
ENSG00000238186.1	RP11-656D10.6	0	0	0	0	0	0	0	0	0	0	0	0	0	0	0	0	0	0	0	0	0	0	0	0	0	0	0	0	0	0	0	0	0	0	0	0	0	0	0	0	0	0	0	0	0	0	0	0
ENSG00000117010.15	ZNF684	3	2	1	2	0	4	1	1	15	5	0	0	6	7	2	5	0	10	0	0	7	1	0	10	2	0	7	9	1	10	3	5	19	37	0	0	10	0	0	0	1	4	4	0	0	3	0	0
ENSG00000236505.1	RP1-63P18.2	0	0	0	0	0	0	0	0	0	0	0	0	0	0	0	0	0	0	0	0	0	0	0	0	0	0	0	0	0	0	0	0	0	0	0	0	0	0	0	0	0	0	0	0	0	0	0	0
ENSG00000233910.1	GTF2F2P2	0	0	0	0	0	0	0	1	0	0	0	0	0	0	0	0	0	0	0	0	0	0	0	0	0	0	0	0	0	0	0	0	0	0	0	0	0	0	0	0	0	0	0	0	0	0	0	0
ENSG00000117016.9	RIMS3	0	0	0	0	0	3	0	2	0	0	0	0	1	0	0	0	0	0	6	0	0	0	0	1	0	0	0	0	0	0	3	0	0	0	0	0	0	0	0	0	0	0	0	0	0	0	0	0
ENSG00000237899.1	RP4-739H11.3	0	0	0	0	0	0	0	0	0	0	0	0	0	0	0	0	0	0	0	0	0	0	0	0	0	0	0	0	0	0	0	0	0	0	0	0	0	0	0	0	0	0	0	0	0	0	0	0
ENSG00000272145.1	NFYC-AS1	0	1	0	1	0	0	1	0	0	0	0	0	0	0	2	0	0	0	0	0	1	0	0	1	0	0	0	0	0	1	0	0	0	2	0	0	0	0	0	0	2	0	0	0	0	0	0	0
ENSG00000066136.20	NFYC	9	8	14	21	12	18	15	8	0	0	5	0	8	5	12	14	0	14	0	5	2	1	8	30	11	0	18	12	12	29	22	38	10	7	0	21	11	0	0	46	13	4	21	3	15	16	6	1
ENSG00000198974.3	MIR30E	0	0	0	0	0	0	0	0	0	0	0	0	0	0	0	0	0	0	0	0	0	0	0	0	0	0	0	0	0	0	0	0	0	0	0	0	0	0	0	0	0	0	0	0	0	0	0	0
ENSG00000207962.1	MIR30C1	0	0	0	0	0	0	0	0	0	0	0	0	0	0	0	0	0	0	0	0	0	0	0	0	0	0	0	0	0	0	0	0	0	0	0	0	0	0	0	0	0	0	0	0	0	0	0	0
ENSG00000117013.14	KCNQ4	0	0	3	0	0	0	0	0	0	0	0	0	0	0	0	0	0	0	0	0	0	0	0	0	0	0	0	0	0	0	1	0	0	0	0	0	0	0	0	0	0	0	0	0	0	0	0	0
ENSG00000264582.2	RN7SL326P	0	0	0	0	0	0	0	0	0	0	0	0	0	0	0	0	0	0	0	0	0	0	0	0	0	0	0	0	0	0	0	0	0	0	0	0	0	0	0	0	0	0	0	0	0	0	0	0
ENSG00000179862.6	CITED4	0	3	1	8	2	28	0	1	0	11	0	4	6	7	4	10	4	9	6	0	1	9	4	10	0	3	0	0	8	6	24	0	9	3	0	9	3	0	26	2	3	1	1	0	0	3	2	7
ENSG00000229528.1	RP5-1066H13.4	0	0	0	0	0	0	0	0	0	0	0	0	0	0	0	0	0	0	0	0	0	0	0	0	0	0	0	0	0	0	0	0	0	0	0	0	0	0	0	0	0	0	0	0	0	0	0	0
ENSG00000228940.1	RP11-348A7.1	0	0	0	0	0	0	0	0	0	0	0	0	0	0	0	0	0	0	0	0	0	0	0	0	0	0	0	0	0	0	0	0	0	0	0	0	0	0	0	0	0	0	0	0	0	0	0	0
ENSG00000233118.2	UBE2V1P8	0	0	0	0	0	0	0	0	0	0	0	0	0	0	0	0	0	0	0	0	0	0	0	0	0	0	0	0	0	0	0	0	0	0	0	0	0	0	0	0	0	0	0	0	0	0	0	0
ENSG00000171793.13	CTPS1	3	5	0	2	7	7	0	11	8	0	0	2	0	0	0	4	0	1	0	2	2	5	7	3	6	2	16	12	2	11	3	3	16	0	4	0	2	0	8	15	3	3	1	1	3	6	5	5
ENSG00000281207.1	SLFNL1-AS1	0	0	0	0	0	0	0	0	0	0	0	0	0	0	0	0	0	0	0	0	0	0	6	0	0	0	0	0	0	0	0	0	0	0	0	0	0	0	0	0	0	0	0	0	0	0	0	0
ENSG00000171790.15	SLFNL1	3	0	0	1	0	0	0	0	0	0	0	0	0	0	0	0	0	0	0	0	0	0	0	0	0	0	0	0	0	0	0	0	0	0	0	1	0	0	0	7	0	0	0	0	0	0	0	0
ENSG00000010803.16	SCMH1	0	3	0	4	2	1	1	6	0	0	0	6	2	0	3	3	0	14	0	0	4	1	0	3	2	0	0	14	4	6	0	5	3	1	7	7	0	0	0	5	7	2	0	0	0	0	2	0
ENSG00000215893.3	RPL23AP17	0	0	0	0	0	0	0	0	0	0	0	0	0	0	0	0	0	0	0	0	0	0	0	0	0	0	0	0	0	0	0	0	0	0	0	0	0	0	0	0	0	0	0	0	0	0	0	0
ENSG00000235358.1	RP11-399E6.1	0	0	0	0	0	0	0	0	0	0	0	0	0	0	0	0	0	0	0	0	0	0	0	0	0	0	0	1	0	0	0	0	0	0	0	0	0	0	0	0	1	0	0	0	0	0	0	0
ENSG00000213987.4	RP11-399E6.2	0	0	0	0	0	0	0	0	0	0	0	0	0	0	0	0	0	0	0	0	0	0	0	0	0	0	0	0	0	0	0	0	0	0	0	0	0	0	0	0	0	0	0	0	0	0	0	0
ENSG00000204060.6	FOXO6	0	1	0	2	2	3	0	1	0	0	0	0	1	2	0	0	1	2	0	0	0	0	0	0	0	0	0	7	0	0	6	3	0	0	8	0	0	2	3	0	0	0	0	5	1	0	1	0
ENSG00000229901.1	RP11-399E6.4	0	0	0	0	0	0	0	0	0	0	0	0	0	0	0	0	0	0	0	0	0	0	0	0	0	0	0	0	0	0	0	0	0	0	0	0	0	0	0	0	0	0	0	0	0	0	0	0
ENSG00000252563.1	RNA5SP45	0	0	0	0	0	0	0	0	0	0	0	0	0	0	0	0	0	0	0	0	0	0	0	0	0	0	0	0	0	0	0	0	0	0	0	0	0	0	0	0	0	0	0	0	0	0	0	0
ENSG00000127129.9	EDN2	0	0	0	0	0	0	0	1	0	0	0	0	0	0	0	0	0	0	0	0	0	0	0	0	0	0	0	0	0	0	0	3	3	0	0	0	0	0	0	0	0	0	0	0	0	0	0	0
ENSG00000127124.14	HIVEP3	0	1	0	2	1	7	0	0	3	0	5	0	0	1	0	0	0	0	0	0	0	0	0	3	0	0	0	8	2	0	5	6	8	7	0	0	0	0	0	5	1	2	1	0	0	1	3	0
ENSG00000230881.1	RP11-486B10.3	0	0	0	0	0	0	0	0	0	0	0	0	0	0	0	0	0	0	0	0	0	0	0	0	0	0	0	0	0	0	0	0	0	0	0	0	0	0	0	0	0	0	0	0	0	0	0	0
ENSG00000230638.4	RP11-486B10.4	0	0	0	0	0	0	0	0	0	0	0	0	0	0	0	0	0	0	0	0	0	0	0	0	0	0	0	0	0	0	0	0	0	0	0	0	0	0	0	0	0	0	0	0	0	0	0	0
ENSG00000227538.1	HNRNPFP1	0	0	0	0	0	0	0	0	0	0	0	5	0	0	0	0	0	0	0	0	0	0	0	0	0	0	0	0	0	0	0	0	0	0	0	0	1	0	0	0	0	0	0	0	0	0	0	0
ENSG00000228776.2	RP11-319C21.1	0	0	0	0	0	0	0	0	0	0	0	0	0	0	0	0	0	0	0	0	0	0	0	0	0	0	0	0	0	0	0	0	0	0	0	0	0	0	0	0	0	0	0	0	0	0	0	0
ENSG00000044012.3	GUCA2B	0	1	0	0	0	4	0	0	0	0	0	0	9	0	0	0	0	0	0	0	0	0	0	0	0	0	0	0	0	0	1	0	6	0	0	0	0	0	0	0	0	0	0	0	0	0	0	0
ENSG00000197273.3	GUCA2A	0	0	0	0	0	0	0	0	0	0	0	0	0	0	0	0	0	0	0	0	0	0	0	0	0	0	0	0	0	0	0	0	0	0	0	0	0	0	0	0	0	0	0	0	0	0	0	0
ENSG00000198815.8	FOXJ3	11	11	9	15	12	10	7	7	0	0	5	0	3	10	7	12	0	8	4	8	14	3	9	13	13	0	2	31	11	12	9	67	12	0	19	3	9	0	0	11	10	15	10	21	0	23	19	4
ENSG00000227527.2	RP11-223A3.1	0	0	0	0	0	0	0	0	0	0	0	0	0	0	0	0	0	0	0	0	0	0	0	0	0	0	0	0	0	0	0	0	0	0	0	0	0	0	0	0	0	0	0	0	0	0	0	0
ENSG00000177181.14	RIMKLA	0	0	0	4	8	0	0	3	0	0	0	0	7	0	0	4	0	0	0	0	7	0	1	0	2	1	0	6	0	0	0	2	0	0	0	0	0	0	0	0	1	0	0	0	0	3	0	0
ENSG00000235002.1	RP11-157D18.2	0	0	0	0	0	0	0	1	0	0	0	0	0	0	0	0	0	0	0	0	0	0	0	0	0	0	0	0	0	0	0	0	0	0	0	0	0	0	0	0	0	0	2	0	0	0	0	0
ENSG00000066185.12	ZMYND12	0	0	0	0	0	0	0	0	1	0	0	0	0	0	0	0	0	4	0	0	0	0	2	4	0	0	0	0	0	0	0	0	5	0	0	0	0	0	0	0	0	0	0	0	0	0	0	0
ENSG00000127125.8	PPCS	18	12	50	32	38	55	13	19	11	9	1	18	6	1	14	29	32	29	7	20	23	10	5	48	26	15	33	59	31	22	34	66	51	27	54	14	25	27	55	28	44	32	31	16	18	30	9	18
ENSG00000186409.14	CCDC30	3	2	0	7	0	10	0	0	0	0	0	1	8	0	1	2	0	0	1	0	1	0	0	1	0	0	0	0	0	5	0	4	0	0	0	0	0	0	0	8	0	0	3	1	1	0	3	0
ENSG00000230116.1	RP11-163G10.2	0	0	0	0	0	0	0	0	0	0	0	0	0	0	0	0	0	0	0	0	0	0	0	0	0	0	0	0	0	0	0	0	0	0	0	0	0	0	0	0	0	0	0	0	0	0	0	0
ENSG00000236876.3	TMSB4XP1	0	14	1	20	8	23	5	9	5	2	13	8	24	6	8	7	5	6	19	8	12	5	8	6	2	3	6	2	4	15	15	27	8	11	19	0	3	0	0	13	14	1	1	10	4	3	8	12
ENSG00000200254.1	RNU6-536P	0	0	0	0	0	0	0	0	0	0	0	0	0	0	0	0	0	0	0	0	0	0	0	0	0	0	0	0	0	0	0	0	0	0	0	0	0	0	0	0	0	0	0	0	0	0	0	0
ENSG00000236180.2	RP11-163G10.4	0	0	0	0	0	0	0	0	0	0	0	0	0	0	0	0	0	0	0	0	0	0	0	0	0	0	0	0	0	0	0	0	0	0	0	0	0	0	0	0	0	0	0	0	0	0	0	0
ENSG00000171960.10	PPIH	0	11	3	18	16	12	0	8	1	0	0	0	7	0	7	5	2	0	14	0	14	0	4	20	11	0	11	10	4	18	9	5	2	2	7	0	9	2	0	34	7	11	6	0	5	13	0	0
ENSG00000234917.2	RP5-994D16.3	0	0	0	1	0	0	0	0	0	0	0	0	0	0	0	0	0	0	10	0	0	0	0	0	0	0	0	0	0	0	0	0	0	0	0	0	0	0	0	0	0	0	0	0	0	0	0	0
ENSG00000065978.18	YBX1	14	23	8	25	29	36	7	21	0	16	20	4	6	17	3	38	0	16	19	15	43	11	26	42	33	4	5	37	27	50	27	43	11	4	16	14	20	0	0	67	79	18	22	2	0	8	13	18
ENSG00000164007.10	CLDN19	6	2	0	1	0	0	0	2	0	0	0	1	2	0	0	1	0	0	0	1	1	0	0	3	0	0	0	0	2	1	0	0	0	5	0	0	0	0	0	0	0	0	2	0	0	0	0	0
ENSG00000117385.15	P3H1	21	50	10	40	16	44	7	23	3	7	0	11	29	25	3	32	4	2	0	16	12	7	2	28	26	8	13	75	20	35	14	7	7	28	19	3	35	0	26	20	35	7	25	1	3	7	2	6
ENSG00000164008.14	C1orf50	0	2	0	0	0	0	1	1	0	0	0	0	1	0	2	0	6	0	0	0	0	3	0	1	1	0	0	0	0	1	0	1	5	0	0	0	2	0	0	0	1	0	0	0	0	0	0	0
ENSG00000283580.1	RP5-994D16.12	0	0	0	0	0	0	0	0	0	0	0	0	0	0	0	0	0	0	0	0	0	0	0	0	0	0	0	0	0	0	0	0	0	0	0	0	0	0	0	0	0	0	0	0	0	0	0	0
ENSG00000228452.1	RP5-994D16.9	0	0	0	0	0	0	0	0	0	0	0	0	0	0	0	0	0	0	0	0	0	0	0	0	0	0	0	0	0	0	0	0	0	0	0	0	0	0	0	0	0	0	0	0	0	0	0	0
ENSG00000274386.5	RP5-994D16.11	0	0	0	0	0	0	0	0	0	0	0	0	0	0	0	0	0	0	0	0	0	0	0	0	0	0	0	0	1	0	0	0	0	0	0	0	0	0	0	10	0	0	0	3	0	0	0	0
ENSG00000177868.11	SVBP	3	6	0	4	9	15	1	8	0	0	0	2	0	0	2	8	0	0	0	0	11	2	0	11	9	0	0	9	2	22	0	0	4	0	0	7	1	0	0	6	9	0	3	0	0	17	0	0
ENSG00000164010.13	ERMAP	5	5	1	6	8	9	3	5	3	0	0	0	3	2	4	8	0	0	1	3	5	0	0	1	0	0	5	0	6	8	8	16	12	0	0	0	0	0	12	9	9	2	20	0	0	2	0	7
ENSG00000228192.7	RP11-342M1.3	0	0	0	0	0	0	0	0	0	0	0	0	0	0	0	0	0	0	0	0	0	0	0	1	1	0	0	0	0	0	0	0	0	0	0	0	0	0	0	0	0	0	0	0	0	0	0	0
ENSG00000164011.17	ZNF691	2	3	0	1	2	2	1	2	0	0	0	1	0	0	0	3	0	0	3	0	0	0	0	2	1	0	6	6	2	3	2	2	0	0	0	4	1	0	0	0	5	1	0	0	4	0	0	1
ENSG00000233708.1	RP11-342M1.7	0	0	0	0	0	0	0	0	0	0	0	0	0	0	0	0	0	0	0	0	0	0	0	0	0	0	0	0	0	0	0	0	0	0	0	0	0	0	0	0	0	0	0	0	0	0	0	0
ENSG00000237090.1	RP11-342M1.6	0	0	0	0	0	0	0	0	0	0	0	0	0	0	1	0	0	0	0	0	0	0	0	0	0	0	0	0	0	0	0	0	0	0	0	0	0	0	0	0	0	0	0	0	0	0	0	0
ENSG00000225099.1	ATP6V1E1P1	0	2	0	2	0	0	0	0	0	0	0	0	3	0	2	0	0	0	0	1	0	0	2	0	1	0	0	0	0	0	8	0	0	0	0	0	0	0	0	0	2	0	1	0	0	0	0	0
ENSG00000117394.19	SLC2A1	0	6	5	8	26	0	0	3	0	0	0	0	5	0	0	1	0	0	4	0	3	0	0	16	43	0	0	17	1	12	3	9	3	0	28	0	1	0	0	25	5	0	3	0	0	0	0	0
ENSG00000227533.5	SLC2A1-AS1	0	0	0	0	2	1	0	0	0	0	0	0	0	0	3	0	0	0	0	0	0	0	1	1	1	0	3	0	1	1	0	2	0	0	0	1	0	0	0	0	0	0	0	0	0	1	0	0
ENSG00000207256.1	RNU6-880P	0	0	0	0	0	0	0	0	0	0	0	0	0	0	0	0	0	0	0	0	0	0	0	0	0	0	0	0	0	0	0	0	0	0	0	0	0	0	0	0	0	0	0	0	0	0	0	0
ENSG00000283136.1	U6	0	0	0	0	0	0	0	0	0	0	0	0	0	0	0	0	0	0	0	0	0	0	0	0	0	0	0	0	0	0	0	0	0	0	0	0	0	0	0	0	0	0	0	0	0	0	0	0
ENSG00000277513.1	RP3-393B19.1	0	0	0	0	0	0	0	0	0	0	0	0	0	0	0	0	0	0	0	0	0	0	0	0	0	0	0	0	0	0	0	0	0	0	0	0	0	0	0	0	0	0	0	0	0	0	0	0
ENSG00000186973.10	FAM183A	7	3	0	0	0	2	6	0	0	0	0	0	0	0	1	0	0	0	0	0	3	0	0	0	0	0	0	0	0	0	0	8	0	0	0	0	2	0	0	0	0	0	0	0	0	0	0	0
ENSG00000117395.11	EBNA1BP2	25	12	19	18	19	42	2	8	25	0	0	4	1	14	13	16	0	7	3	4	13	5	8	22	11	3	35	19	26	38	46	3	49	69	6	8	7	10	0	14	38	4	29	13	4	0	31	33
ENSG00000243710.7	CFAP57	0	0	0	1	1	0	0	0	0	0	0	0	0	0	0	0	0	0	0	1	0	0	0	0	0	0	0	1	0	0	0	3	0	0	0	0	0	0	0	0	2	0	0	0	0	0	0	0
ENSG00000199240.1	RNA5SP46	0	0	0	0	0	0	0	0	0	14	0	0	0	0	0	0	0	0	0	0	0	0	0	0	0	0	0	0	0	0	0	0	5	0	0	0	0	9	0	0	0	0	0	1	0	0	0	0
ENSG00000179178.10	TMEM125	0	0	0	0	0	7	0	0	0	0	0	0	0	0	0	0	0	0	0	0	0	0	0	0	0	0	0	5	0	0	0	0	2	0	2	0	0	0	0	0	0	0	0	0	0	0	0	0
ENSG00000253313.5	C1orf210	4	2	1	6	6	1	5	3	3	0	0	0	0	0	7	2	3	8	0	0	8	1	0	0	0	3	0	0	8	0	4	0	4	0	0	0	0	0	0	31	15	23	7	0	5	0	0	0
ENSG00000066056.13	TIE1	6	0	7	7	1	12	2	1	5	0	0	2	3	3	3	0	0	0	6	7	5	3	2	2	1	7	3	1	1	0	25	5	3	18	0	0	2	0	0	40	1	1	4	0	0	2	3	2
ENSG00000117400.15	MPL	0	0	0	0	0	0	0	0	0	0	0	0	0	0	0	0	0	0	0	0	0	0	0	0	0	0	0	0	0	0	0	0	0	0	0	0	0	0	0	0	0	0	0	0	0	0	0	0
ENSG00000234694.1	RP1-92O14.3	0	0	0	0	0	0	0	0	0	0	0	0	0	0	0	0	0	0	0	0	0	0	0	0	0	0	0	0	0	0	0	0	0	0	0	0	0	0	0	0	0	0	0	0	0	0	0	0
ENSG00000117399.13	CDC20	0	0	0	0	4	0	0	0	0	0	0	0	0	0	0	2	0	0	0	0	0	0	0	0	3	0	0	0	0	0	0	0	0	0	0	0	0	0	0	0	0	0	1	0	0	0	0	0
ENSG00000066322.13	ELOVL1	31	8	13	23	16	17	7	8	3	0	0	7	7	10	20	8	1	0	11	5	16	2	2	18	16	0	15	49	13	23	28	15	12	13	61	13	21	0	0	18	20	22	20	3	15	8	3	3
ENSG00000159479.16	MED8	20	9	1	31	21	16	31	23	6	1	3	23	12	29	13	16	4	26	12	24	25	13	9	22	16	12	17	16	29	34	26	46	9	7	46	18	14	2	0	40	23	27	21	3	9	42	18	7
ENSG00000229431.1	RP1-92O14.6	0	0	0	0	0	0	0	0	0	0	0	0	0	0	0	0	0	0	0	0	0	0	0	0	0	0	0	0	0	0	0	0	0	0	0	0	0	0	0	0	0	0	0	0	0	0	0	0
ENSG00000198198.14	SZT2	0	1	0	0	1	0	0	1	0	0	0	1	0	0	0	1	0	0	0	0	0	0	0	1	0	2	0	0	0	1	0	0	7	0	0	0	0	0	0	5	0	2	0	1	0	0	0	1
ENSG00000229372.1	SZT2-AS1	0	0	5	0	0	0	0	0	0	0	0	0	0	0	0	0	0	0	0	0	0	0	0	0	0	0	0	0	0	0	1	0	0	0	0	0	0	0	0	0	0	2	0	0	0	0	0	0
ENSG00000274975.1	MIR6735	0	0	0	0	0	0	0	0	0	0	0	0	0	0	0	0	0	0	0	0	0	0	0	0	0	0	0	0	0	0	0	0	0	0	0	0	0	0	0	0	0	0	0	0	0	0	0	0
ENSG00000178922.16	HYI	5	7	11	8	5	26	3	4	7	13	22	0	0	3	5	6	5	2	23	9	12	13	5	1	4	7	8	4	9	11	19	35	22	22	0	2	0	3	5	18	28	7	12	5	9	10	18	14
ENSG00000229348.1	HYI-AS1	0	0	0	0	0	0	0	0	0	0	0	0	0	0	0	0	0	0	0	0	0	0	0	0	0	0	0	0	0	0	0	0	0	0	0	0	0	0	0	0	0	0	0	0	0	0	0	0
ENSG00000142949.16	PTPRF	101	82	61	136	109	141	96	47	40	64	2	53	39	47	80	179	7	27	5	101	181	21	33	189	124	39	160	76	174	96	196	119	99	81	50	162	114	25	20	113	150	88	175	39	18	104	42	11
ENSG00000066135.12	KDM4A	4	6	17	21	19	11	16	11	0	14	7	4	4	7	5	20	1	14	3	4	14	5	14	9	16	10	9	49	6	15	14	18	26	7	78	4	20	5	0	34	18	9	7	0	4	4	11	0
ENSG00000236200.5	KDM4A-AS1	0	2	1	0	0	0	0	1	0	0	0	0	0	0	0	0	0	8	0	1	1	0	0	0	1	0	0	0	0	0	0	0	0	0	0	3	0	0	0	0	0	2	2	0	0	0	0	0
ENSG00000126091.19	ST3GAL3	3	1	0	5	6	0	0	1	0	0	0	0	0	3	2	1	8	0	12	0	2	0	0	2	1	0	3	0	7	5	0	7	0	0	13	0	0	0	0	3	2	5	11	3	0	4	0	0
ENSG00000229444.1	RP11-184I16.4	0	0	0	0	0	0	0	0	0	0	0	0	0	0	0	0	0	0	0	0	0	0	0	0	0	0	0	0	0	0	0	0	0	0	0	0	0	0	0	0	0	0	0	0	0	0	0	0
ENSG00000283414.1	U6	0	0	0	0	0	0	0	0	0	0	0	0	0	0	0	0	0	0	0	0	0	0	0	0	0	0	0	0	0	0	0	0	0	0	0	0	0	0	0	0	0	0	0	0	0	0	0	0
ENSG00000233674.2	RP11-184I16.3	0	0	0	0	0	0	0	0	0	0	0	0	0	0	0	0	0	0	0	0	0	0	0	0	0	0	0	0	0	0	0	0	0	0	0	0	0	0	0	0	0	0	0	0	0	0	0	0
ENSG00000283477.1	MIR6079	0	0	0	0	0	0	0	0	0	0	0	0	0	0	0	0	0	0	0	0	0	0	0	0	0	0	0	0	0	0	0	0	0	0	0	0	0	0	0	0	0	0	0	0	0	0	0	0
ENSG00000224751.2	SHMT1P1	0	0	0	0	0	0	0	0	0	0	0	0	0	0	0	0	0	0	0	0	0	0	0	0	0	0	0	0	0	0	0	0	0	0	0	0	0	0	0	0	0	0	0	0	0	0	0	0
ENSG00000117407.16	ARTN	0	0	0	0	0	0	0	0	0	0	0	0	0	0	0	0	0	0	0	0	0	0	0	0	0	0	0	0	0	0	0	0	0	0	0	0	0	0	0	0	0	0	0	0	0	0	0	0
ENSG00000237950.1	RP11-7O11.3	0	0	0	0	0	0	0	0	0	0	0	0	0	0	0	0	0	0	0	0	0	0	0	0	0	0	0	0	0	3	0	0	0	0	0	0	0	0	0	0	0	0	0	0	0	0	0	0
ENSG00000117408.10	IPO13	3	0	2	5	2	8	0	1	2	0	0	0	3	4	3	1	3	0	0	5	0	2	0	5	2	0	0	2	4	2	1	4	4	7	3	0	3	0	0	2	1	0	13	0	1	0	0	0
ENSG00000132768.13	DPH2	4	8	1	8	4	13	1	7	7	0	0	7	1	12	5	8	0	1	13	5	10	7	2	15	12	7	0	6	11	9	7	51	0	11	10	0	6	0	0	6	10	8	11	0	0	4	7	3
ENSG00000117410.13	ATP6V0B	29	22	40	45	38	42	8	29	8	10	11	41	39	53	11	24	22	55	11	18	32	16	10	29	36	19	16	77	27	46	34	41	21	28	39	4	45	23	36	33	52	24	29	20	9	2	31	27
ENSG00000117411.16	B4GALT2	10	9	12	26	11	28	10	10	0	0	8	17	23	12	13	20	2	1	4	0	27	1	24	24	14	1	3	38	25	24	14	6	15	15	13	0	11	10	0	16	28	6	30	7	0	5	4	14
ENSG00000159214.12	CCDC24	5	8	3	2	0	10	1	1	0	0	0	5	2	0	4	7	0	0	0	0	5	0	2	1	4	5	0	2	3	3	11	3	2	11	1	0	6	0	0	0	0	1	0	2	3	1	2	1
ENSG00000196517.11	SLC6A9	3	3	1	6	4	2	0	2	0	0	0	0	1	0	1	8	0	1	0	0	2	0	0	45	8	0	0	5	0	1	0	0	0	0	0	4	0	0	0	14	1	1	8	0	0	0	0	7
ENSG00000230615.6	RP5-1198O20.4	0	0	0	0	0	0	0	0	0	0	0	0	0	0	1	1	0	0	0	0	1	0	0	0	0	0	1	7	0	0	0	0	5	0	0	1	0	0	0	1	0	1	1	0	0	0	0	0
ENSG00000227163.2	RP5-1198O20.5	0	0	0	0	0	0	0	0	0	0	0	0	0	0	0	0	0	0	0	0	0	0	0	0	0	0	0	0	0	0	0	0	0	0	0	0	0	0	0	0	0	0	0	0	0	0	0	0
ENSG00000271647.1	KRT8P47	0	0	0	0	0	0	0	0	0	0	0	0	0	0	0	0	0	0	0	0	0	0	0	0	0	0	0	0	0	0	0	0	0	0	1	0	0	0	1	0	0	0	0	0	0	0	0	0
ENSG00000239560.3	RN7SL479P	0	0	0	0	0	0	0	0	0	0	0	0	0	0	0	0	0	0	0	0	0	0	0	0	0	0	0	0	0	0	0	0	0	0	0	0	0	0	0	0	0	0	0	0	0	0	0	0
ENSG00000171872.4	KLF17	0	0	0	0	2	0	0	0	0	0	0	0	0	0	0	0	0	0	0	2	0	0	0	0	0	0	0	0	0	0	0	0	0	0	0	0	0	0	0	0	0	0	2	0	0	0	0	0
ENSG00000233514.1	RP11-570P14.1	0	7	4	2	0	2	0	5	4	0	5	4	1	0	4	2	4	0	7	0	2	0	0	3	5	0	1	0	0	2	1	2	0	0	0	0	0	0	0	0	5	0	1	0	0	0	0	0
ENSG00000283039.1	KLF18	0	0	0	0	0	0	0	0	0	0	0	0	0	0	1	0	0	0	0	0	0	1	0	0	0	0	0	0	0	0	0	0	0	0	0	0	0	0	0	0	0	0	0	0	0	0	0	0
ENSG00000226804.4	RP4-675G8.3	0	0	0	0	0	0	0	0	0	0	0	0	0	0	0	0	0	0	0	0	0	0	0	0	0	0	0	0	0	0	0	0	0	0	0	0	0	0	0	0	0	0	0	0	0	0	0	0
ENSG00000200171.1	Y_RNA	0	0	0	0	0	0	0	0	0	0	0	0	0	0	0	0	0	0	0	0	0	0	0	0	0	0	0	0	0	0	0	0	0	0	0	0	0	0	0	0	0	0	0	0	0	0	0	0
ENSG00000238037.1	OOSP1P1	0	0	0	0	0	0	0	0	0	0	0	0	0	0	0	0	0	0	0	0	0	0	0	0	0	0	0	0	0	0	0	0	0	0	0	0	0	0	0	0	0	0	0	0	0	0	0	0
ENSG00000227994.1	RP5-891H21.1	0	0	0	0	0	0	0	0	0	0	0	0	0	0	0	0	0	0	0	0	0	0	0	0	0	0	0	0	0	0	0	0	0	0	0	0	0	0	0	0	0	0	0	0	0	0	0	0
ENSG00000271329.1	RP5-891H21.5	0	0	0	0	0	0	0	0	0	0	0	0	0	0	0	0	0	0	0	0	0	0	0	0	0	0	0	0	1	1	0	0	0	0	0	0	0	0	0	0	0	0	0	0	0	0	0	0
ENSG00000178028.13	DMAP1	0	1	0	2	0	2	0	0	0	0	0	0	0	0	0	2	0	0	0	0	2	0	0	1	0	0	2	8	1	5	0	0	0	0	0	0	0	0	0	0	0	0	0	0	0	0	0	0
ENSG00000117419.14	ERI3	10	6	4	11	2	12	0	10	2	0	10	8	9	0	3	15	0	4	0	6	7	8	9	12	14	0	9	24	11	11	12	14	6	7	7	7	2	0	7	7	14	5	8	13	0	8	0	0
ENSG00000233602.1	ERI3-IT1	0	0	0	0	0	0	0	0	0	0	0	0	0	0	0	0	0	0	0	0	0	0	0	0	0	0	0	0	0	0	0	0	0	0	0	0	0	0	0	0	0	0	0	0	0	0	0	0
ENSG00000199385.1	RNU6-369P	0	0	0	0	0	0	0	0	0	0	0	0	0	0	0	0	0	0	0	0	1	0	0	0	0	0	0	0	0	0	0	0	0	0	0	0	0	0	0	0	0	0	0	0	0	0	0	0
ENSG00000187147.17	RNF220	27	13	0	35	31	14	27	27	2	1	3	21	20	11	33	35	6	8	27	12	27	1	9	34	14	6	10	37	21	41	26	52	22	6	47	10	24	23	7	30	40	27	18	2	1	19	3	2
ENSG00000263381.1	MIR5584	0	0	0	0	0	0	0	0	0	0	0	0	0	0	0	0	0	0	0	0	0	0	0	0	0	0	0	0	0	0	0	0	0	0	0	0	0	0	0	0	0	0	0	0	0	0	0	0
ENSG00000126106.13	TMEM53	2	5	11	6	4	15	1	4	0	27	4	0	1	0	0	1	4	18	5	0	4	2	8	12	5	7	8	1	1	5	16	4	13	12	0	0	2	21	0	0	9	5	0	8	0	3	0	2
ENSG00000198520.10	C1orf228	1	4	0	3	5	2	0	0	0	0	0	0	0	0	0	1	0	4	0	0	1	0	0	8	0	0	9	0	8	6	4	0	1	0	0	0	0	0	0	1	5	0	6	0	0	0	1	0
ENSG00000199377.1	RNU5F-1	0	0	0	0	0	0	0	0	0	0	0	0	0	0	0	0	0	0	0	0	0	0	0	0	0	0	0	0	0	0	0	0	0	0	0	0	0	0	0	0	0	0	0	0	0	0	0	0
ENSG00000200169.1	RNU5D-1	0	0	0	0	0	0	0	0	0	0	0	0	0	0	0	0	0	0	0	0	0	0	0	0	0	0	0	0	0	0	0	0	0	0	0	0	0	0	0	0	0	0	0	0	0	0	0	0
ENSG00000142945.12	KIF2C	0	8	1	2	4	1	4	8	0	0	0	0	0	0	0	3	0	0	0	0	14	0	0	8	13	0	0	0	9	7	0	0	0	0	0	0	5	0	0	20	22	0	0	0	0	2	0	0
ENSG00000225721.5	RP11-269F19.2	0	0	0	0	0	0	0	0	0	0	0	0	0	0	0	0	0	0	0	0	0	0	0	0	0	0	0	0	0	0	0	0	0	0	0	0	0	0	0	0	0	0	0	0	0	0	0	0
ENSG00000142937.11	RPS8	2	2	1	7	7	4	0	2	0	1	0	1	0	4	4	8	0	0	0	3	8	0	0	3	7	3	8	3	1	3	5	4	1	1	1	0	0	0	0	3	8	5	5	0	0	1	6	0
ENSG00000264294.1	SNORD55	0	0	0	0	0	0	0	0	0	0	0	0	0	0	0	0	0	0	0	0	0	0	0	0	0	0	0	0	0	0	0	0	0	0	0	0	0	0	0	0	0	0	0	0	0	0	0	0
ENSG00000200913.1	SNORD46	0	0	0	0	0	0	0	0	0	0	0	0	0	0	0	0	0	0	0	0	0	0	0	0	0	0	0	0	0	0	0	0	0	0	0	0	0	0	0	0	0	0	0	0	0	0	0	0
ENSG00000202031.1	SNORD38A	0	0	0	0	0	0	0	0	0	0	0	0	0	0	0	0	0	0	0	0	0	0	0	0	0	0	0	0	0	0	0	0	0	0	0	0	0	0	0	0	0	0	0	0	0	0	0	0
ENSG00000207421.1	SNORD38B	0	0	0	0	0	0	0	0	0	0	0	0	0	0	0	0	0	0	0	0	0	0	0	0	0	0	0	0	0	0	0	0	0	0	0	0	0	0	0	0	0	0	0	0	0	0	0	0
ENSG00000281859.1	SNORD38B	0	0	0	0	0	0	0	0	0	0	0	0	0	0	0	0	0	0	0	0	0	0	0	0	0	0	0	0	0	0	0	0	0	0	0	0	0	0	0	0	0	0	0	0	0	0	0	0
ENSG00000234093.3	RPS15AP11	9	3	2	1	9	3	1	1	6	3	0	1	0	1	1	8	0	0	2	2	10	0	0	14	20	0	1	7	8	6	2	8	9	2	1	1	3	0	22	23	14	3	7	1	0	3	2	0
ENSG00000142959.4	BEST4	0	2	0	0	3	0	0	0	0	0	0	0	0	0	0	0	0	0	0	0	1	0	0	1	0	0	0	0	0	0	1	0	0	0	0	0	0	0	0	0	1	1	0	0	0	0	0	0
ENSG00000173846.12	PLK3	0	0	0	2	1	0	0	0	3	0	0	0	0	0	0	0	0	0	4	0	0	0	0	1	1	0	6	0	0	1	2	0	0	0	0	0	0	0	0	26	0	0	12	0	0	0	11	0
ENSG00000188396.3	TCTEX1D4	1	0	0	0	0	0	0	0	0	0	0	0	0	0	0	0	0	0	0	0	0	0	0	0	0	0	5	0	0	0	0	0	0	0	0	6	0	0	0	0	0	0	0	0	0	0	0	2
ENSG00000222009.8	BTBD19	0	6	0	2	0	3	0	2	0	0	0	0	0	1	0	0	1	5	8	0	1	1	2	1	1	0	0	8	0	2	4	0	4	2	0	0	0	13	0	0	1	1	0	3	2	2	7	0
ENSG00000117425.13	PTCH2	0	0	0	0	0	0	0	0	1	0	0	0	0	2	1	4	0	0	0	0	4	0	0	0	1	0	0	16	0	1	0	0	0	7	0	0	0	0	0	17	0	0	0	0	0	0	0	0
ENSG00000202444.1	RNU5E-6P	0	0	0	0	0	0	0	0	0	0	0	0	0	0	0	0	0	0	0	0	0	0	0	0	0	0	0	0	0	0	0	0	0	0	0	0	0	0	0	0	0	0	0	0	0	0	0	0
ENSG00000226499.1	RP5-882O7.1	1	1	0	3	0	0	0	0	0	1	0	1	0	1	0	3	0	0	0	0	3	0	1	2	5	0	0	4	3	0	0	0	0	0	1	0	1	0	0	3	3	0	1	0	1	0	0	0
ENSG00000070785.16	EIF2B3	4	4	5	9	14	6	0	7	3	0	0	0	0	3	1	2	0	3	0	4	1	0	0	4	4	0	0	0	6	11	2	0	4	0	0	0	1	0	24	8	0	1	2	1	0	2	9	1
ENSG00000253039.1	RNA5SP47	0	0	0	0	0	0	0	0	0	0	0	0	0	0	0	0	0	0	0	0	0	0	0	0	0	0	0	0	0	0	0	0	0	0	0	0	0	0	0	0	0	0	0	0	0	0	0	0
ENSG00000229815.1	CCNB1IP1P1	0	0	0	1	0	1	0	0	0	0	0	0	0	0	0	0	0	0	0	0	0	0	0	0	0	0	0	0	1	0	0	0	0	0	0	0	0	0	0	0	0	0	0	0	0	0	0	0
ENSG00000232369.1	RP5-882O7.4	0	0	0	0	0	0	0	0	0	0	0	0	0	0	0	0	0	0	0	0	0	0	0	0	0	0	0	0	0	0	0	0	0	0	0	0	0	0	0	0	0	0	0	0	0	0	0	0
ENSG00000268949.1	MRPS17P1	2	2	7	4	5	7	0	0	1	5	0	2	0	7	3	9	2	0	0	4	13	0	0	12	6	0	10	10	13	17	5	12	15	3	0	17	6	0	0	16	7	9	8	0	1	8	8	2
ENSG00000126107.14	HECTD3	19	1	13	8	6	20	2	7	3	3	8	3	0	2	1	6	3	3	7	5	5	10	3	8	4	5	2	15	3	6	25	18	9	10	4	0	2	0	7	38	11	5	6	0	7	2	7	6
ENSG00000126088.13	UROD	5	9	15	18	6	22	9	5	11	2	2	2	2	9	5	7	0	5	33	9	14	5	5	19	7	19	7	15	20	17	23	21	14	8	12	1	11	11	19	17	17	16	8	1	8	8	3	9
ENSG00000162415.6	ZSWIM5	6	14	0	25	15	4	14	6	0	0	0	4	16	0	2	24	0	1	0	0	14	0	0	24	20	0	0	15	8	17	1	6	0	0	14	0	0	0	0	14	41	1	19	0	1	10	0	0
ENSG00000234315.1	OSTCP5	0	0	0	0	0	0	0	0	0	0	0	0	0	0	0	0	0	0	0	0	0	0	0	0	0	0	0	0	0	0	0	0	0	0	0	0	0	0	0	0	0	0	0	0	0	0	0	0
ENSG00000281912.1	LINC01144	0	0	0	0	0	0	0	0	0	0	0	0	0	0	0	0	0	0	0	0	0	0	0	0	0	0	0	0	0	0	0	0	0	0	0	0	0	0	0	0	0	0	0	0	0	0	0	0
ENSG00000186603.5	HPDL	0	0	0	0	2	0	0	4	0	0	0	0	0	0	0	0	0	0	0	0	0	0	0	4	0	0	0	0	0	1	0	0	0	0	0	0	0	0	0	3	0	0	0	0	0	0	0	0
ENSG00000132781.17	MUTYH	5	3	6	5	2	3	0	4	0	0	0	3	5	0	1	12	0	0	0	2	4	0	0	5	3	0	0	10	2	0	5	1	1	0	0	6	0	4	0	0	8	3	8	0	0	0	0	0
ENSG00000132773.11	TOE1	0	1	0	7	3	0	1	5	0	6	0	1	0	5	0	3	0	1	0	2	3	4	2	14	8	2	8	1	5	11	3	18	0	0	0	0	2	0	0	16	14	2	3	0	0	0	0	2
ENSG00000070759.16	TESK2	3	1	0	4	2	4	1	0	0	0	0	0	0	0	6	1	0	0	11	0	2	0	0	0	0	0	0	0	0	2	3	5	2	0	9	0	0	0	0	0	0	2	1	6	0	0	6	0
ENSG00000236872.1	RP11-291L19.1	0	0	0	0	0	0	0	0	0	0	0	0	0	0	0	0	0	0	0	0	0	0	0	0	1	0	0	0	0	0	0	0	0	0	0	0	0	0	0	0	0	0	0	0	0	0	0	0
ENSG00000280670.2	CCDC163P	0	1	0	0	0	0	0	2	0	0	0	0	0	0	0	2	0	0	0	0	4	0	0	0	2	0	0	0	2	0	0	0	0	0	0	0	5	0	0	0	9	0	0	0	0	0	0	4
ENSG00000132763.14	MMACHC	14	0	6	7	5	5	1	3	0	0	0	0	0	6	1	8	4	5	0	4	1	8	7	11	8	10	4	3	1	14	8	0	1	8	0	10	10	0	0	0	11	9	4	9	12	0	2	2
ENSG00000117450.13	PRDX1	88	51	36	92	71	76	60	54	30	28	21	85	10	56	28	60	8	70	66	58	130	18	31	104	113	13	105	98	263	159	151	25	94	113	81	52	79	103	29	295	135	84	49	33	13	52	89	87
ENSG00000234379.1	HMGB1P48	0	0	0	0	0	0	0	0	0	0	0	0	0	0	0	0	0	0	0	0	0	1	0	1	0	0	0	0	0	0	0	0	0	0	0	0	0	0	0	0	0	0	0	0	0	0	1	0
ENSG00000117448.13	AKR1A1	23	13	56	44	50	70	18	25	20	17	0	20	26	40	16	32	10	17	44	22	46	19	32	43	16	23	34	33	73	56	78	61	78	72	30	22	19	41	23	74	28	55	47	26	11	22	15	22
ENSG00000281133.1	AL355480.3	0	0	0	0	0	1	0	0	0	0	0	0	0	0	0	0	0	0	0	0	0	0	0	0	0	0	0	0	0	0	0	0	0	0	0	0	0	0	0	0	0	0	0	0	0	0	0	0
ENSG00000280836.1	AL355480.1	0	0	0	0	0	0	0	0	0	0	0	0	0	0	0	0	0	0	1	0	0	0	0	0	0	0	0	0	0	0	0	0	0	0	0	0	0	0	0	0	0	0	0	0	0	0	0	0
ENSG00000132780.16	NASP	10	43	28	49	45	21	28	53	16	1	12	8	10	4	11	66	11	21	41	11	63	4	20	50	90	8	30	28	49	88	37	40	29	13	50	36	16	0	21	63	82	13	50	7	2	37	7	14
ENSG00000281112.1	AL355480.2	0	0	0	0	0	0	0	0	0	0	0	0	0	0	0	0	0	0	0	0	0	0	0	0	0	0	0	0	0	0	0	0	0	0	0	0	0	0	0	0	0	0	0	0	0	0	0	0
ENSG00000281825.1	AL355480.4	0	0	0	0	0	0	0	0	0	0	0	0	0	0	0	0	0	0	0	0	0	0	0	0	0	0	0	0	0	0	0	0	0	0	0	0	0	0	0	0	0	0	0	0	0	0	0	0
ENSG00000159588.14	CCDC17	0	0	0	1	1	0	0	0	0	0	0	0	0	0	0	0	0	0	0	1	0	0	0	0	0	0	0	0	0	0	2	0	3	0	0	0	1	0	0	0	0	0	0	1	0	1	0	0
ENSG00000159592.10	GPBP1L1	49	33	26	77	44	42	34	25	13	21	9	33	22	31	46	52	12	21	47	22	54	9	12	78	49	35	45	92	44	52	44	119	44	31	58	34	13	9	77	158	117	48	71	14	12	40	53	22
ENSG00000225447.1	RPS15AP10	5	1	0	4	0	0	0	0	0	0	0	0	0	0	0	1	0	0	0	0	3	0	0	1	2	0	0	1	0	1	0	0	1	0	0	0	0	0	0	0	1	0	4	0	0	0	0	0
ENSG00000234329.1	RP11-767N6.2	0	0	0	0	0	0	0	0	0	0	0	0	0	0	0	0	0	0	0	0	0	0	0	0	0	0	0	0	0	0	0	0	0	0	0	0	0	0	0	0	0	0	0	0	0	0	0	0
ENSG00000159596.6	TMEM69	7	4	8	8	3	2	0	9	0	0	0	0	0	1	7	3	0	0	14	1	3	0	0	10	8	0	0	11	13	13	12	6	7	0	0	0	4	0	48	8	13	3	24	0	0	2	4	2
ENSG00000197429.10	IPP	3	4	9	7	5	4	3	2	4	0	0	0	2	0	6	8	1	0	14	2	4	5	0	8	6	0	0	22	23	10	3	26	1	0	7	5	12	0	0	5	4	2	5	0	0	0	3	0
ENSG00000230896.1	RP11-767N6.7	0	2	0	0	0	2	0	0	3	0	0	0	0	0	0	0	0	0	0	0	0	0	0	1	4	0	0	6	1	1	0	0	0	0	0	0	0	0	0	3	2	7	6	0	0	0	0	0
ENSG00000236111.5	RP11-630I5.1	0	2	0	0	1	0	0	0	0	0	0	0	1	0	0	0	0	0	0	0	1	0	0	0	1	0	0	0	1	0	0	0	0	0	0	0	0	0	0	0	0	0	0	1	0	0	0	0
ENSG00000086015.20	MAST2	0	0	0	1	0	0	0	2	0	0	0	0	1	0	0	0	0	0	0	3	0	0	0	0	0	0	0	0	1	0	0	4	0	0	0	2	0	0	0	0	0	0	0	0	0	0	0	4
ENSG00000232467.2	TMA16P2	2	7	0	2	10	2	0	1	0	0	0	2	2	7	1	2	1	0	1	3	5	2	0	15	5	0	0	13	7	9	0	12	8	0	0	0	5	0	0	4	11	2	1	3	6	15	1	0
ENSG00000117461.14	PIK3R3	1	1	0	0	0	5	0	1	0	0	0	0	3	0	0	4	0	0	0	0	2	0	0	1	1	0	0	2	0	2	0	0	0	0	16	0	1	0	0	9	0	2	5	0	0	0	1	0
ENSG00000278139.1	PIK3R3	0	0	0	0	0	0	0	0	0	0	0	0	0	0	0	0	0	0	0	0	0	0	0	0	0	0	0	0	0	0	0	0	0	0	0	0	0	0	0	0	0	0	0	0	0	0	0	0
ENSG00000226957.1	RP4-533D7.4	0	0	0	0	0	0	0	0	0	0	0	0	0	0	0	0	0	0	0	0	0	0	0	0	0	0	0	0	0	0	0	0	0	0	0	0	0	0	0	0	0	0	0	0	0	0	0	0
ENSG00000233114.2	RP4-533D7.3	0	0	0	0	0	0	0	0	0	0	0	0	0	0	0	0	0	0	0	0	0	0	0	0	0	0	0	0	0	0	0	0	0	0	0	0	0	0	0	0	0	0	0	0	0	0	0	0
ENSG00000227857.2	RP4-533D7.5	0	0	0	0	0	0	0	0	0	0	0	0	0	0	0	0	0	0	0	0	0	0	0	0	1	0	0	0	0	0	0	0	5	0	0	0	0	0	0	0	0	0	0	0	0	0	0	0
ENSG00000117472.9	TSPAN1	0	0	0	0	0	0	0	0	0	0	0	0	0	0	0	0	0	2	0	0	0	1	0	0	0	1	2	0	0	0	0	0	1	0	0	0	0	0	0	1	0	2	0	0	0	0	5	0
ENSG00000250719.1	RP11-322N21.2	0	0	0	0	0	0	0	0	0	0	0	0	0	0	0	0	0	0	0	0	0	0	0	0	0	0	0	0	0	0	0	0	0	0	0	0	0	0	0	0	0	0	0	0	0	0	0	0
ENSG00000085998.13	POMGNT1	0	0	0	0	3	2	3	3	6	0	0	4	2	0	2	5	5	0	0	0	1	0	0	0	0	0	1	0	15	2	5	0	2	0	2	0	0	0	0	0	2	0	4	0	0	0	2	0
ENSG00000171357.5	LURAP1	0	0	0	0	0	0	0	0	0	0	0	0	0	0	0	0	0	0	0	0	0	0	0	0	0	0	0	0	0	0	0	0	0	0	0	0	0	0	0	0	0	0	0	0	0	0	0	0
ENSG00000085999.11	RAD54L	0	3	0	5	5	0	1	13	0	0	0	0	0	0	0	9	0	2	0	0	3	0	0	0	16	0	0	0	0	16	2	0	0	0	0	0	5	0	0	21	5	0	2	0	0	0	0	0
ENSG00000132128.16	LRRC41	8	14	29	10	10	26	3	6	12	0	0	12	2	6	4	11	0	1	0	4	18	0	11	17	16	0	17	27	21	8	14	8	10	17	25	9	4	0	0	9	21	3	7	0	0	16	7	0
ENSG00000173660.11	UQCRH	58	36	23	71	44	32	14	27	11	12	28	14	7	21	28	52	0	5	19	16	53	4	10	94	110	6	63	91	42	67	33	59	24	21	21	52	21	29	0	69	53	36	63	0	0	15	19	8
ENSG00000117481.10	NSUN4	5	6	9	13	6	8	4	2	0	0	1	18	1	14	6	22	0	10	1	4	7	3	8	17	11	1	5	13	18	8	16	22	16	2	6	3	0	0	0	22	16	13	10	1	0	9	1	22
ENSG00000225779.1	RP4-603I14.3	0	0	0	0	0	0	0	0	0	0	0	0	0	0	0	0	0	0	0	0	0	0	0	0	0	0	0	0	0	0	0	0	0	0	0	0	0	0	0	0	0	0	0	0	0	0	0	0
ENSG00000117480.15	FAAH	7	4	3	10	6	11	3	3	3	12	0	2	6	5	5	1	1	34	2	5	6	9	0	8	1	7	0	10	8	6	17	2	24	33	0	0	2	22	39	4	6	21	1	19	8	6	23	10
ENSG00000232022.7	FAAHP1	0	0	0	1	0	1	0	0	0	0	0	0	0	0	0	1	0	0	0	0	0	0	0	0	0	0	0	0	0	0	0	0	0	0	0	0	0	0	0	0	0	0	0	0	0	0	0	0
ENSG00000224863.2	LINC01398	0	0	0	0	0	0	0	0	0	0	0	0	0	0	0	0	0	0	0	0	0	0	0	0	0	0	0	0	0	0	0	0	0	0	0	0	0	0	0	0	0	0	0	0	0	0	0	0
ENSG00000197587.10	DMBX1	0	0	0	0	0	0	0	0	0	0	0	0	0	0	0	0	0	0	0	0	0	0	0	0	0	0	0	0	0	0	0	0	0	0	0	0	0	0	0	0	0	0	0	0	0	0	0	0
ENSG00000282881.1	RP11-49P4.7	0	0	0	0	0	0	0	0	0	0	0	0	0	0	0	0	0	0	0	0	0	0	0	0	0	0	0	0	0	0	0	0	0	0	0	0	0	0	0	0	0	0	0	0	0	0	0	0
ENSG00000269956.1	MKNK1-AS1	0	0	0	0	0	0	0	1	0	0	0	0	0	0	1	0	0	0	3	0	0	0	0	0	3	0	0	0	0	0	0	0	0	0	0	0	0	0	0	0	0	0	0	0	0	0	0	0
ENSG00000162456.9	KNCN	0	0	0	0	0	0	0	0	0	0	0	0	0	0	0	0	0	0	0	0	0	0	0	0	0	0	0	0	0	0	0	0	0	0	0	0	0	0	0	0	0	0	0	0	0	0	0	0
ENSG00000079277.19	MKNK1	10	6	12	8	6	9	2	1	7	0	9	1	0	7	2	6	0	7	0	0	10	2	4	6	4	0	7	5	9	8	17	25	15	0	0	0	0	2	34	4	33	8	13	4	0	11	12	8
ENSG00000142961.14	MOB3C	12	9	12	6	2	8	0	3	0	9	0	3	5	0	2	0	7	4	0	3	2	0	12	5	1	0	2	7	13	1	3	4	10	5	2	0	7	7	0	25	13	4	1	0	0	9	12	10
ENSG00000123472.12	ATPAF1	43	10	6	44	29	32	31	28	8	2	5	11	6	8	34	35	32	36	6	26	37	6	14	59	29	14	25	42	55	37	40	20	48	52	0	10	9	14	28	44	49	30	71	15	22	25	16	11
ENSG00000233647.2	NENFP1	0	0	0	0	0	0	0	0	0	0	0	0	0	0	0	0	0	0	1	0	0	0	0	0	0	0	0	0	0	0	0	0	0	0	0	0	0	0	0	0	0	0	0	0	0	0	0	0
ENSG00000186118.8	TEX38	0	0	0	0	0	0	0	0	0	0	0	0	0	0	0	0	0	0	0	0	0	0	0	0	0	0	0	0	0	0	0	0	0	0	0	0	0	0	0	0	0	1	2	0	0	0	0	0
ENSG00000228237.5	EFCAB14-AS1	0	0	0	0	0	0	0	0	0	0	0	0	0	0	0	0	0	0	0	0	0	0	0	0	0	0	0	0	0	0	0	0	0	0	0	0	0	0	0	0	0	0	0	0	0	0	0	0
ENSG00000159658.10	EFCAB14	21	20	53	42	21	44	12	19	19	4	21	16	10	28	17	17	8	20	39	36	38	18	19	27	19	15	42	96	16	15	32	54	37	26	40	12	27	6	11	65	33	23	36	13	3	12	22	36
ENSG00000236476.2	RP11-8J9.5	0	0	3	2	0	5	0	0	0	0	0	0	0	0	2	3	0	0	0	0	2	0	0	2	1	1	0	0	2	0	0	7	5	0	0	0	0	0	0	0	0	0	3	0	0	0	0	0
ENSG00000142973.12	CYP4B1	0	0	0	0	0	0	0	0	0	0	0	0	0	0	0	0	0	0	0	0	0	0	0	0	0	0	0	0	0	0	0	0	0	0	0	0	0	0	0	0	0	0	0	0	0	0	0	0
ENSG00000154198.14	CYP4Z2P	0	0	0	0	0	0	0	0	0	0	0	0	0	0	0	0	0	0	0	0	0	0	0	0	0	0	0	0	0	0	0	0	0	0	0	0	0	0	0	0	0	0	0	0	0	0	0	0
ENSG00000238145.2	RP11-346M5.1	0	0	0	0	0	0	0	0	0	0	0	0	0	0	0	0	0	0	0	0	0	0	0	0	0	0	0	0	0	0	0	0	0	0	0	0	0	0	0	0	0	0	0	0	0	0	0	0
ENSG00000187048.12	CYP4A11	11	0	12	2	1	35	7	0	24	8	0	1	0	24	0	0	14	26	0	4	0	15	17	3	0	8	31	0	5	0	47	0	32	8	0	0	0	29	7	5	0	14	0	17	13	33	33	17
ENSG00000259832.1	CYP4A26P	0	0	0	0	0	0	0	0	0	0	0	0	0	0	0	0	0	0	0	0	0	0	0	0	0	0	0	0	0	0	0	0	0	0	0	0	0	0	0	0	0	0	0	0	0	0	0	0
ENSG00000261196.1	CYP4A43P	0	0	0	0	0	0	0	0	0	0	0	0	0	0	0	0	0	0	0	0	0	0	0	0	0	0	0	0	0	0	0	0	0	0	0	0	0	0	0	0	0	0	0	0	0	0	0	0
ENSG00000261593.1	CYP4A27P	0	0	0	0	0	0	0	0	0	0	0	0	0	0	0	0	0	0	0	0	0	0	0	0	0	0	0	0	0	0	0	0	0	0	0	0	0	0	0	0	0	0	0	0	0	0	0	0
ENSG00000261290.1	CYP4A44P	0	0	0	0	0	0	0	0	0	0	0	0	0	0	0	0	0	0	0	0	0	0	0	0	0	0	0	0	0	0	0	0	0	0	0	0	0	0	0	0	0	0	0	0	0	0	0	0
ENSG00000186377.7	CYP4X1	1	0	5	1	0	2	0	0	0	27	0	0	0	0	2	0	0	3	18	5	0	0	0	2	0	3	9	0	0	0	1	3	7	8	0	3	0	13	0	0	0	1	0	11	3	10	7	5
ENSG00000186160.4	CYP4Z1	0	0	0	0	0	0	0	0	0	0	0	0	0	0	0	0	0	0	0	0	0	0	0	0	0	0	7	0	0	0	0	0	0	0	0	0	0	3	0	0	0	2	0	4	0	0	0	0
ENSG00000225154.2	RP11-184J23.2	0	0	0	0	0	0	0	0	0	0	0	0	0	0	0	0	0	0	0	0	0	0	0	0	0	0	0	0	0	0	0	0	0	0	0	0	0	0	0	0	0	0	0	0	0	0	0	0
ENSG00000225506.2	CYP4A22-AS1	0	0	0	0	0	0	0	0	0	0	0	0	0	0	0	0	0	0	0	0	0	0	0	0	0	0	0	0	0	0	0	0	0	0	0	0	0	0	0	0	0	0	0	0	0	0	0	0
ENSG00000162365.11	CYP4A22	45	1	40	1	0	43	12	0	29	4	0	3	1	39	5	2	19	83	0	11	0	35	30	1	1	60	77	2	17	0	27	0	71	14	0	3	0	105	13	3	1	49	9	51	37	60	54	36
ENSG00000225514.1	MTND1P34	0	0	0	0	0	0	0	0	0	0	0	0	0	0	0	0	0	0	0	0	0	0	0	0	0	0	0	0	0	0	0	0	0	0	0	0	0	0	0	0	0	0	0	0	0	0	0	0
ENSG00000224805.2	LINC00853	0	1	9	0	0	9	0	0	0	0	0	0	0	0	0	0	1	0	0	2	0	0	0	1	0	0	0	0	0	0	1	0	1	11	0	0	0	0	0	6	0	0	0	0	0	1	0	0
ENSG00000162366.7	PDZK1IP1	0	0	0	0	0	1	0	0	0	0	0	0	0	0	0	0	0	0	0	0	0	0	0	0	0	0	0	0	0	0	3	0	0	0	0	0	0	0	0	0	0	0	0	0	0	0	0	0
ENSG00000162367.11	TAL1	0	1	1	2	1	1	0	0	1	0	0	0	3	2	0	0	0	3	0	1	3	0	4	5	0	4	15	0	0	0	9	0	0	0	0	4	2	0	10	1	0	2	1	7	0	3	0	6
ENSG00000226252.1	RP1-18D14.7	1	0	0	0	0	0	0	0	0	0	0	0	0	0	0	0	0	0	0	0	0	0	0	0	0	0	0	0	1	0	0	0	0	1	0	0	0	0	0	0	1	0	0	0	0	0	0	0
ENSG00000123473.15	STIL	0	1	0	4	2	0	1	4	0	0	0	0	0	0	0	1	0	0	0	0	6	0	0	1	4	6	0	0	0	8	2	0	5	0	0	0	3	0	0	0	6	3	7	0	0	0	0	0
ENSG00000162368.13	CMPK1	40	16	39	46	29	82	36	21	17	41	9	7	20	23	21	26	7	31	29	35	32	51	40	57	43	31	38	101	53	61	75	56	73	42	46	27	26	64	32	56	58	18	46	5	10	43	31	17
ENSG00000225762.1	LINC01389	0	0	0	0	0	0	0	0	0	0	0	0	0	0	0	0	0	0	0	0	0	0	0	0	0	0	0	0	0	0	0	0	0	0	0	0	0	0	0	0	0	0	0	0	0	0	0	0
ENSG00000186790.5	FOXE3	0	0	0	0	0	0	0	0	0	0	0	0	0	0	0	0	0	0	0	0	0	0	0	0	0	0	0	0	0	0	0	0	0	0	0	0	0	0	0	0	0	0	0	0	0	0	0	0
ENSG00000237424.1	FOXD2-AS1	0	1	0	0	0	0	0	0	0	0	0	0	0	1	0	0	0	0	2	0	0	0	0	0	0	0	0	0	0	0	5	0	0	0	0	0	0	0	0	0	1	0	1	0	0	0	0	0
ENSG00000186564.5	FOXD2	0	0	0	0	0	0	0	0	0	0	0	0	0	0	0	0	0	1	0	1	0	0	0	0	0	0	0	0	0	0	0	0	0	0	0	0	0	0	0	7	0	0	0	0	0	0	0	0
ENSG00000271355.1	RP4-666O22.3	0	0	0	1	0	0	0	0	0	0	0	0	0	0	0	0	0	0	0	0	0	0	0	0	0	0	0	0	0	0	0	0	0	0	0	0	0	0	0	0	0	0	0	0	0	0	0	0
ENSG00000229554.2	RPL21P24	0	0	0	0	0	0	0	0	0	0	0	0	0	0	0	0	0	0	0	0	0	0	0	0	0	0	0	0	0	0	0	0	0	0	0	0	0	0	0	0	0	0	0	0	0	0	0	0
ENSG00000227883.1	ATP6V0E1P4	0	0	0	0	0	0	0	0	0	0	0	0	0	0	0	0	0	0	0	0	0	0	0	0	0	0	0	0	0	0	0	0	0	0	0	0	0	0	0	0	0	0	0	0	0	0	0	0
ENSG00000227947.1	RP11-543D5.1	0	0	0	0	0	0	0	0	0	0	0	0	0	0	0	0	0	0	0	0	0	0	0	0	0	0	0	0	0	0	0	0	0	2	0	0	0	0	0	0	0	0	0	0	0	0	0	0
ENSG00000269113.3	TRABD2B	0	0	0	0	2	0	0	0	0	0	0	0	0	0	0	0	0	0	0	2	1	0	0	0	1	0	0	0	4	4	1	1	7	0	0	0	0	0	0	0	0	0	0	0	0	7	0	0
ENSG00000223814.1	RP11-543D5.2	0	0	0	0	0	0	0	0	0	0	0	0	0	0	0	0	0	0	0	0	0	0	0	0	0	0	0	0	0	0	0	0	0	0	0	0	0	0	0	0	0	0	0	0	0	0	0	0
ENSG00000225028.1	RP11-330M19.1	0	0	0	0	0	0	0	0	0	0	0	0	0	0	0	0	0	0	0	0	0	0	0	0	0	0	0	0	0	0	0	0	0	0	0	0	0	0	0	0	0	0	0	0	0	0	0	0
ENSG00000226133.6	RP4-683M8.2	0	0	0	0	0	0	0	0	0	0	0	0	0	0	0	0	0	0	0	0	0	0	0	0	0	0	0	0	0	0	0	0	0	0	0	0	0	0	0	0	0	0	0	0	0	0	0	0
ENSG00000231413.1	RP11-193P11.3	0	0	0	0	0	0	0	0	0	0	0	0	0	0	0	0	0	0	0	0	0	0	0	0	0	0	0	0	0	0	0	0	0	0	0	0	0	0	0	0	0	0	0	0	0	0	0	0
ENSG00000237180.1	CYP46A4P	0	0	0	0	0	0	0	0	0	0	0	0	0	0	0	0	0	0	0	0	0	0	0	0	0	0	0	0	0	0	0	0	0	0	0	0	0	0	0	0	0	0	0	0	0	0	0	0
ENSG00000242267.6	SKINT1L	0	0	0	0	0	0	0	0	0	0	0	0	0	0	0	0	0	0	0	0	0	0	0	0	0	0	0	0	0	0	0	0	0	0	0	0	0	0	0	0	0	0	0	0	0	0	0	0
ENSG00000279096.1	AL356289.1	0	0	0	0	0	0	0	0	0	0	0	0	0	0	0	0	0	0	0	0	0	0	0	0	0	0	0	0	0	0	0	0	0	0	0	0	0	0	0	0	0	0	0	0	0	0	0	0
ENSG00000223720.2	RP5-1024N4.2	0	0	0	0	0	0	0	0	0	0	0	0	0	0	0	0	0	0	0	0	0	0	0	0	0	0	0	0	0	0	0	0	0	0	0	0	0	0	0	0	0	0	0	0	0	0	0	0
ENSG00000117834.12	SLC5A9	37	3	1	11	4	5	9	1	0	0	0	0	2	0	2	26	0	0	0	1	6	1	1	18	1	0	0	0	15	4	9	16	4	0	0	0	7	0	0	2	9	6	28	0	0	8	9	0
ENSG00000272491.1	RP5-1024N4.4	0	0	0	1	0	4	0	0	0	0	0	0	0	0	0	0	0	0	0	0	1	0	0	0	0	0	0	0	0	0	0	0	0	0	0	0	0	0	0	0	0	0	0	0	0	0	0	0
ENSG00000279214.1	RP5-1024N4.5	0	0	0	0	0	0	0	0	0	0	0	0	0	0	0	0	0	0	0	0	0	0	0	0	0	0	0	0	0	0	0	0	0	0	0	0	0	0	0	0	0	0	0	0	0	0	0	0
ENSG00000132122.11	SPATA6	0	0	4	3	0	1	3	1	0	0	0	0	1	0	0	8	0	0	0	0	2	0	0	2	4	0	0	0	0	5	7	1	6	0	0	2	0	17	0	0	0	7	0	1	0	0	2	0
ENSG00000224986.2	PPP1R8P1	0	0	0	0	0	0	0	0	0	0	0	0	0	0	0	0	0	0	0	0	0	0	0	0	0	0	0	0	0	0	0	0	0	0	0	0	0	0	0	0	0	0	0	0	0	0	0	0
ENSG00000206700.1	RNU6-723P	0	0	0	0	0	0	0	0	0	0	0	0	0	0	0	0	0	0	0	0	0	0	0	0	0	0	0	0	0	0	0	0	0	0	0	0	0	0	0	0	0	0	0	0	0	0	0	0
ENSG00000235105.1	RP11-329A14.1	0	0	0	0	0	0	0	0	0	0	0	0	0	0	0	0	0	0	0	1	0	0	0	0	0	0	0	0	0	0	0	0	0	0	0	0	0	0	0	0	0	0	0	0	0	0	0	0
ENSG00000223175.1	RNU4-61P	0	0	0	0	0	0	0	0	0	0	0	0	0	0	0	0	0	0	0	0	0	0	0	0	0	0	0	0	0	0	0	0	0	0	0	0	0	0	0	0	0	0	0	0	0	0	0	0
ENSG00000232514.1	RP11-329A14.2	0	0	0	0	0	0	0	0	0	0	0	0	0	0	0	0	0	0	0	0	0	0	0	0	0	0	0	0	0	0	0	0	0	0	0	0	0	0	0	0	0	0	0	0	0	0	0	0
ENSG00000186094.16	AGBL4	0	0	0	0	0	0	0	0	0	0	0	0	0	0	0	0	0	0	0	0	0	0	0	1	0	0	0	0	1	0	1	0	0	0	0	0	0	0	0	0	0	0	0	1	0	0	0	0
ENSG00000162373.12	BEND5	0	0	0	1	2	0	1	0	0	0	0	0	0	0	0	0	0	0	0	0	0	0	0	0	2	0	0	0	0	0	1	0	0	0	0	0	0	0	0	0	0	0	0	0	0	0	0	0
ENSG00000229846.1	RP11-141A19.1	0	0	0	0	0	0	0	0	0	0	0	0	0	0	0	0	0	0	0	0	0	0	0	0	0	0	0	0	0	0	0	0	0	0	0	0	0	0	0	0	0	0	0	0	0	0	0	0
ENSG00000230114.1	RP11-141A19.2	0	0	0	0	0	0	0	0	0	0	0	0	0	0	0	0	0	0	0	0	0	0	0	0	0	0	0	0	0	0	0	0	0	0	0	0	0	0	0	0	0	0	0	0	0	0	0	0
ENSG00000225623.1	AGBL4-IT1	0	0	0	0	0	0	0	0	0	0	0	0	0	0	0	0	0	0	0	0	0	0	0	0	0	0	0	0	0	0	0	0	0	0	0	0	0	0	0	0	0	0	0	0	0	0	0	0
ENSG00000237478.2	RP5-926E3.1	0	0	0	0	0	0	0	0	0	0	0	0	0	0	0	0	0	0	0	0	0	0	0	0	0	0	0	0	0	0	0	0	0	0	0	0	0	0	0	0	0	0	0	0	0	0	0	0
ENSG00000215887.5	ZNF859P	0	0	0	0	0	0	0	0	0	0	0	0	0	0	0	0	0	0	0	0	0	0	0	0	0	0	0	0	0	0	0	0	0	0	0	0	0	0	0	0	0	0	0	0	0	0	0	0
ENSG00000279324.1	RP11-93G23.2	0	0	0	0	0	0	0	0	0	0	0	0	0	0	0	0	0	0	0	0	0	0	0	0	0	0	0	0	0	0	0	0	1	0	0	0	0	0	0	0	0	0	0	0	0	0	0	0
ENSG00000233595.2	MTND2P29	0	0	0	0	0	0	0	0	0	0	0	0	0	0	0	0	0	0	0	0	0	0	0	0	0	0	0	0	0	0	0	0	0	0	0	0	0	0	0	0	0	0	0	0	0	0	0	0
ENSG00000162374.16	ELAVL4	0	0	0	0	0	0	0	0	0	0	0	0	0	0	0	3	0	0	0	0	3	0	0	0	0	0	0	38	0	8	3	0	0	0	0	0	3	0	0	0	0	1	0	0	0	0	0	0
ENSG00000230828.1	RP11-492I2.1	0	0	0	0	0	0	0	0	0	0	0	0	0	0	0	0	0	0	0	0	0	0	0	0	0	0	0	0	0	0	0	0	0	0	0	0	0	0	0	0	0	0	0	0	0	0	0	0
ENSG00000237337.1	RP11-567C20.2	0	3	0	0	0	0	0	0	0	0	0	0	0	0	0	0	0	0	0	1	0	0	0	0	0	0	0	0	0	0	0	0	0	0	0	0	0	0	0	0	0	0	0	0	0	0	0	0
ENSG00000233407.1	RP11-567C20.3	0	0	0	0	0	0	0	0	0	0	0	0	0	0	0	0	0	0	0	0	0	0	0	0	0	0	0	0	0	0	0	0	0	0	0	0	0	0	0	0	0	0	0	0	0	0	0	0
ENSG00000234080.3	RP11-183G22.1	0	0	0	0	0	0	0	0	0	0	0	0	0	0	0	0	0	0	0	0	0	0	0	0	1	0	0	1	0	0	0	0	0	0	0	0	0	0	0	0	0	0	0	0	0	0	0	8
ENSG00000229316.1	HMGB1P45	0	0	0	0	2	1	0	1	0	0	0	0	0	0	0	1	0	0	0	0	0	0	0	0	1	0	0	0	1	0	1	0	0	0	0	0	0	0	0	0	0	0	0	0	0	0	0	0
ENSG00000225671.2	FCF1P6	0	1	0	5	2	6	0	2	0	0	6	0	0	0	0	0	0	3	0	1	3	0	0	1	0	0	0	0	2	0	6	0	7	0	4	0	3	0	0	0	1	3	0	3	0	2	0	0
ENSG00000142700.11	DMRTA2	0	0	0	0	1	0	0	0	0	0	0	0	0	0	0	0	0	0	0	0	0	0	0	0	0	0	0	0	0	0	0	0	0	0	0	0	0	0	0	0	3	0	0	0	0	0	0	0
ENSG00000185104.19	FAF1	7	3	0	12	15	23	10	5	1	0	22	9	7	9	6	16	0	0	0	2	18	5	2	22	12	2	4	13	16	21	16	14	14	9	0	2	29	7	0	35	24	13	10	0	7	5	5	0
ENSG00000225767.1	RP5-850O15.3	0	0	0	0	0	0	0	0	0	0	0	0	0	0	0	0	0	0	0	0	0	0	0	0	0	0	0	0	0	0	0	0	0	0	0	0	0	0	0	0	0	0	0	0	0	0	0	0
ENSG00000207194.1	RNU6-1026P	0	0	0	0	0	0	0	0	0	0	0	0	0	0	0	0	0	0	0	0	0	0	0	0	0	0	0	0	0	0	0	0	0	0	0	0	0	0	0	0	0	0	0	0	0	0	0	0
ENSG00000230585.2	PHBP12	0	0	0	0	0	0	0	0	0	0	0	0	0	0	0	0	0	0	0	0	0	0	0	0	0	0	0	0	0	0	0	0	0	0	0	0	0	0	0	0	0	0	0	0	0	0	0	0
ENSG00000237130.1	MRPS6P2	0	2	0	4	1	1	2	0	0	0	0	0	0	0	0	0	0	2	0	0	0	2	0	3	1	0	0	0	3	2	0	0	0	0	0	0	0	0	0	0	3	5	1	0	0	1	1	3
ENSG00000123080.10	CDKN2C	0	0	0	15	10	2	3	3	0	0	0	0	0	0	3	6	1	1	0	0	7	0	1	11	8	0	2	7	3	8	10	0	0	0	0	0	1	0	0	0	19	0	15	0	0	0	0	0
ENSG00000265538.1	MIR4421	0	0	0	0	0	0	0	0	0	0	0	0	0	0	0	0	0	0	0	0	0	0	0	0	0	0	0	0	0	0	0	0	0	0	0	0	0	0	0	0	0	0	0	0	0	0	0	0
ENSG00000275816.1	MIR6500	0	0	0	0	0	0	0	0	0	0	0	0	0	0	0	0	0	0	0	0	0	0	0	0	0	0	0	0	0	0	0	0	0	0	0	0	0	0	0	0	0	0	0	0	0	0	0	0
ENSG00000204006.8	C1orf185	0	0	0	0	0	0	0	0	0	0	0	0	0	0	0	0	0	0	0	0	0	0	0	0	0	0	0	0	0	0	0	0	0	0	0	0	0	0	0	0	0	0	0	0	0	0	0	0
ENSG00000200262.1	Y_RNA	0	0	0	0	0	0	0	0	0	0	0	0	0	0	0	0	0	0	0	0	0	0	0	0	0	0	0	0	0	0	0	0	0	0	0	0	0	0	0	0	0	0	0	0	0	0	0	0
ENSG00000213478.2	CFL1P2	0	0	0	0	0	0	0	0	0	0	0	0	0	0	0	0	0	0	0	0	0	0	0	0	0	0	0	0	0	0	0	0	0	0	0	0	0	0	0	0	0	0	0	0	0	0	0	0
ENSG00000203356.2	LINC01562	1	0	0	0	0	0	0	0	0	0	0	0	0	0	0	0	0	0	0	4	0	0	0	0	0	0	0	0	0	0	0	0	0	0	0	0	0	0	0	0	0	0	0	0	2	0	0	0
ENSG00000123091.4	RNF11	32	12	47	26	14	48	7	12	20	21	29	16	25	29	26	19	3	37	11	25	31	13	6	38	19	11	15	82	13	22	17	24	28	4	13	9	17	33	0	80	29	12	41	18	8	38	39	26
ENSG00000233406.5	RP11-296A18.5	0	0	0	0	0	0	0	0	0	0	0	0	0	0	0	0	0	0	0	0	0	0	0	0	1	0	0	0	0	0	0	0	0	0	0	0	0	0	0	0	0	0	0	0	0	0	0	0
ENSG00000236434.2	RP11-296A18.6	0	0	0	0	0	0	0	0	0	0	0	0	0	0	0	0	0	0	0	0	0	0	0	0	0	0	0	0	0	0	0	0	0	0	0	0	0	0	0	0	0	0	0	0	0	0	0	0
ENSG00000085831.15	TTC39A	1	1	0	1	0	0	0	1	1	0	0	0	0	0	0	0	0	0	1	0	3	0	1	1	0	0	0	7	1	0	0	0	0	0	0	0	0	0	1	0	1	0	0	0	0	0	0	0
ENSG00000261664.5	TTC39A-AS1	0	0	0	0	0	0	0	0	0	0	0	0	0	0	0	0	0	0	0	0	0	0	0	0	0	0	0	0	0	0	0	0	0	0	0	0	0	0	0	0	0	0	0	0	0	0	0	0
ENSG00000085832.16	EPS15	14	7	18	10	25	40	11	8	17	10	27	7	9	9	17	5	0	8	15	24	5	0	2	26	8	9	20	33	25	13	32	26	27	4	23	16	14	11	24	60	16	26	3	11	26	4	12	23
ENSG00000232027.2	RP11-275F13.3	0	4	0	1	0	3	0	2	0	8	0	2	1	0	1	6	0	0	0	2	5	0	0	1	7	0	2	0	0	5	0	1	1	0	0	0	0	0	0	5	2	0	0	0	0	0	0	0
ENSG00000206595.1	RNU6-877P	0	0	0	0	0	0	0	0	0	0	0	0	0	0	0	0	0	0	0	0	0	0	0	0	0	0	0	0	0	0	0	0	0	0	0	0	0	0	0	0	0	0	0	0	0	0	0	0
ENSG00000238140.1	RP11-253A20.1	0	0	0	0	0	0	0	0	0	0	0	0	0	0	0	0	0	0	0	0	0	0	0	0	0	0	0	0	0	0	0	0	0	0	0	0	0	0	0	0	0	0	0	0	0	0	0	0
ENSG00000227070.1	RP11-191G24.1	1	0	0	2	0	2	0	1	4	3	0	0	0	0	1	0	0	0	0	0	0	0	0	2	1	0	0	0	1	1	1	1	7	0	0	4	0	0	0	3	0	0	3	0	7	0	0	0
ENSG00000252032.1	RNU6-1281P	0	0	0	0	0	0	0	0	0	0	0	0	0	0	0	0	0	0	0	0	0	0	0	0	0	0	0	0	0	0	0	0	0	0	0	0	0	0	0	0	0	0	0	0	0	0	0	0
ENSG00000227742.1	CALR4P	0	0	0	0	0	0	0	0	0	0	0	0	0	0	0	0	0	0	0	0	0	0	0	0	0	0	0	0	0	0	0	0	0	0	0	0	0	0	0	0	0	0	0	0	0	0	0	0
ENSG00000117859.18	OSBPL9	15	12	9	25	16	76	15	23	37	1	15	21	5	19	24	26	14	14	48	22	24	6	7	56	25	17	29	105	42	27	43	65	44	10	43	17	37	5	22	52	32	31	29	19	19	23	56	64
ENSG00000236973.2	GAPDHP51	0	0	0	0	0	0	0	0	0	0	0	0	0	0	0	0	0	0	0	0	0	0	0	0	0	0	0	0	0	0	0	0	0	0	0	0	0	0	0	0	0	0	0	0	0	0	0	0
ENSG00000232846.1	SLC25A6P3	0	0	0	0	0	0	0	0	0	0	0	0	0	0	0	0	0	0	0	0	0	0	0	0	0	0	0	0	0	0	0	0	0	0	0	0	0	0	0	0	0	0	0	0	0	0	0	0
ENSG00000212624.1	SNORA26	0	0	0	0	0	0	0	0	0	0	0	0	0	0	0	0	0	0	0	0	0	0	0	2	0	0	0	0	0	0	0	0	0	0	0	0	0	0	0	0	0	3	0	0	0	0	0	0
ENSG00000078618.20	NRDC	7	4	0	9	3	11	2	2	3	0	0	3	1	2	5	7	0	0	9	1	5	0	0	13	8	0	2	17	1	12	5	3	1	3	0	2	7	1	0	1	5	5	15	4	4	1	2	4
ENSG00000266993.3	RP4-657D16.3	0	0	2	1	0	2	0	0	0	0	0	0	0	0	0	0	0	0	0	0	3	0	0	0	0	0	0	0	0	0	0	0	0	0	0	0	0	0	6	0	0	0	0	0	0	0	0	0
ENSG00000272175.1	RP4-657D16.6	0	0	0	0	0	0	0	0	0	0	0	0	0	0	0	0	0	0	0	0	0	0	0	0	0	0	0	0	0	0	0	0	0	0	0	3	0	0	0	0	0	0	0	0	0	0	0	0
ENSG00000230604.2	TSEN15P2	0	0	0	0	0	0	0	0	0	0	0	0	0	0	0	0	0	0	0	0	0	0	0	0	0	0	0	0	0	0	0	0	0	0	0	0	0	0	0	0	0	0	0	0	0	0	0	0
ENSG00000169213.6	RAB3B	0	2	0	6	2	8	0	0	1	6	0	20	1	27	1	0	0	2	0	10	1	0	2	2	0	0	0	3	0	4	0	3	0	5	1	1	1	0	0	0	2	6	0	0	0	0	18	18
ENSG00000200839.1	RNA5SP48	0	0	0	0	0	0	0	0	0	0	0	0	0	0	0	0	0	0	0	0	0	0	0	0	0	0	0	0	0	0	0	0	0	0	0	0	0	0	0	0	0	0	0	0	0	0	0	0
ENSG00000229032.1	RP11-91A18.1	0	0	0	1	0	2	0	0	0	0	0	0	0	0	0	0	0	0	0	0	0	0	0	0	0	0	0	0	0	0	0	0	0	0	0	0	0	0	0	0	0	0	0	0	0	0	0	0
ENSG00000264613.2	RN7SL290P	0	0	0	0	0	0	0	0	0	0	0	0	0	0	0	0	0	0	0	0	0	0	0	0	0	0	0	0	0	0	0	0	0	0	0	0	0	0	0	0	0	0	0	0	1	0	0	0
ENSG00000117862.11	TXNDC12	38	50	17	47	72	27	22	30	3	0	11	23	20	6	17	46	0	15	30	25	42	7	5	63	58	1	31	26	47	46	31	18	12	16	11	25	13	35	38	89	82	30	59	1	1	36	12	20
ENSG00000198841.3	KTI12	0	1	0	1	2	0	0	2	0	0	0	0	0	4	3	2	0	1	0	0	1	0	4	7	8	0	0	9	2	2	5	11	0	0	5	0	1	0	0	4	6	0	1	0	0	1	0	0
ENSG00000223390.1	RP11-91A18.4	0	0	0	0	0	0	0	0	0	0	0	0	0	0	0	0	0	0	0	0	0	0	0	0	0	0	0	0	0	0	0	0	0	0	0	0	0	0	0	0	0	0	0	0	0	0	0	0
ENSG00000228369.2	TXNDC12-AS1	0	0	0	0	0	6	0	0	0	0	0	0	0	0	0	0	0	0	0	0	0	0	0	0	0	0	0	0	0	0	0	0	0	0	0	0	0	0	0	0	0	0	0	0	0	0	0	0
ENSG00000134717.17	BTF3L4	17	7	3	30	21	11	8	12	4	0	0	12	7	12	21	22	0	0	10	7	17	9	4	26	20	1	10	23	5	29	10	17	1	10	3	8	5	0	5	42	30	13	20	9	5	15	7	0
ENSG00000157077.14	ZFYVE9	5	2	1	6	9	5	4	6	0	4	0	8	3	7	11	6	0	2	0	10	6	0	4	10	1	0	2	1	3	1	11	18	7	10	2	4	5	0	1	7	8	12	1	0	0	7	1	6
ENSG00000241745.3	RN7SL788P	0	0	0	0	0	0	0	0	0	0	0	0	0	0	0	1	0	0	0	0	0	0	0	0	0	1	0	0	0	0	0	0	0	0	0	0	0	0	0	0	0	0	0	0	0	0	0	0
ENSG00000228407.2	RP4-800M22.1	5	3	4	12	5	4	3	3	3	0	0	6	2	0	3	12	4	0	0	0	7	3	2	8	13	0	2	0	7	4	9	0	6	6	0	4	1	0	0	1	2	2	10	7	0	0	1	0
ENSG00000223429.1	RP4-800M22.2	0	0	0	0	0	0	0	0	0	0	0	0	0	0	0	0	0	0	0	0	0	0	0	0	0	0	0	0	0	0	0	0	0	0	0	0	0	0	0	0	0	0	0	0	0	0	0	0
ENSG00000224255.2	PDCL3P6	0	0	0	0	0	0	0	0	0	0	0	0	0	0	0	0	0	0	0	0	0	0	0	0	1	0	1	0	0	0	0	0	0	0	0	0	0	0	0	0	0	0	0	0	0	0	0	0
ENSG00000236004.2	RP4-800M22.4	0	0	0	0	0	0	0	0	0	0	0	0	0	0	0	0	0	0	0	0	0	0	0	0	0	0	0	0	0	0	0	0	0	0	0	0	0	0	0	0	0	0	0	0	0	0	0	0
ENSG00000237663.2	DNAJC19P7	1	0	0	0	0	0	0	0	0	0	0	0	0	0	0	0	8	0	0	3	0	0	0	0	0	0	0	0	0	0	0	0	0	0	0	0	0	1	0	2	0	0	1	1	0	0	0	0
ENSG00000213735.2	ANAPC10P1	0	0	0	0	1	0	0	0	0	0	0	0	0	0	0	0	0	0	0	0	0	0	0	0	0	0	0	0	0	0	0	0	0	0	0	0	0	0	0	0	0	0	0	0	0	0	0	0
ENSG00000154222.14	CC2D1B	4	5	16	7	4	5	2	4	0	0	1	4	0	1	3	6	0	0	1	3	2	2	2	5	1	0	0	8	4	9	6	2	7	12	4	0	1	0	2	10	5	8	7	0	0	8	0	9
ENSG00000272100.1	RP11-155O18.6	0	0	0	0	0	0	0	0	0	0	0	0	0	0	0	0	0	0	0	0	0	0	0	0	0	0	0	0	0	0	0	0	0	0	0	0	0	0	0	0	0	0	0	0	0	0	0	0
ENSG00000224680.4	PLA2G12AP1	0	0	0	2	0	0	0	0	0	0	0	0	0	0	0	0	0	0	0	0	0	0	0	0	0	0	0	0	3	0	0	0	0	0	0	0	0	0	0	0	0	2	0	0	0	0	0	0
ENSG00000085840.12	ORC1	0	3	0	3	4	3	0	3	0	0	0	5	0	0	0	6	0	0	0	0	2	0	0	1	5	0	0	0	2	12	0	0	0	0	0	0	6	0	0	0	2	0	4	0	0	0	0	0
ENSG00000134748.12	PRPF38A	9	13	13	16	12	15	8	6	8	15	6	6	6	2	9	14	1	2	0	6	14	1	0	33	19	3	19	20	10	29	23	4	36	7	27	2	12	34	0	23	15	3	8	3	2	8	13	2
ENSG00000134744.13	ZCCHC11	17	16	3	47	25	45	21	19	1	0	19	5	12	4	22	36	2	0	13	5	24	4	0	38	43	9	68	72	30	18	17	13	9	13	22	8	12	0	5	18	32	24	43	13	10	12	13	0
ENSG00000272371.1	RP11-25O10.2	0	0	0	0	0	0	0	0	0	0	0	0	0	0	0	0	0	0	0	0	0	0	0	0	0	0	0	0	0	0	0	0	0	0	0	0	0	0	0	0	0	0	0	0	0	0	0	0
ENSG00000236290.1	EEF1GP7	0	0	0	0	0	0	0	0	0	0	0	0	0	0	0	0	0	0	0	0	0	0	0	0	1	0	0	0	0	0	0	0	0	0	0	0	0	0	0	0	0	0	0	0	0	0	0	0
ENSG00000116157.5	GPX7	13	24	9	20	25	9	0	4	0	0	0	5	13	0	0	14	0	0	0	0	16	0	0	41	10	4	0	137	20	26	7	3	2	0	5	9	10	0	0	15	29	3	9	0	0	0	0	0
ENSG00000182183.14	FAM159A	0	0	0	0	0	0	0	0	0	0	0	0	0	0	0	0	0	0	0	0	0	0	0	0	0	0	0	0	0	0	0	1	1	1	0	2	0	0	0	0	0	0	0	0	0	0	0	1
ENSG00000162377.5	COA7	5	2	1	12	5	2	5	7	1	0	0	4	1	10	3	6	0	0	0	3	3	0	5	9	9	0	11	0	2	6	7	0	3	7	0	3	7	0	0	7	7	0	10	20	0	20	2	5
ENSG00000233664.1	NDUFS5P3	2	0	0	1	1	3	0	0	0	0	0	0	0	0	0	3	0	0	0	0	0	0	0	2	4	0	3	10	0	0	1	0	1	0	0	0	3	0	0	0	0	2	9	0	0	0	1	0
ENSG00000239640.3	RN7SL62P	0	0	0	0	0	0	0	0	0	0	0	0	0	0	0	0	0	0	0	0	0	0	0	0	0	0	0	0	0	0	0	0	0	0	0	0	0	0	0	0	0	0	0	0	0	0	0	0
ENSG00000162378.12	ZYG11B	8	7	30	34	12	20	13	11	17	23	3	9	13	16	11	10	5	11	38	23	14	22	11	17	12	14	6	58	23	32	32	52	25	43	31	18	8	18	27	47	29	25	30	13	4	15	14	1
ENSG00000252018.1	RNU2-30P	0	0	0	0	0	0	0	0	0	0	0	0	0	0	0	0	0	0	0	0	0	0	0	0	0	0	0	0	0	0	0	0	0	0	0	0	0	0	0	0	0	0	0	0	0	0	0	0
ENSG00000228929.1	RPS13P2	136	84	48	252	219	158	50	100	52	36	20	61	21	56	32	184	9	48	143	38	152	11	25	299	226	26	98	225	185	242	131	180	65	62	20	80	169	129	42	433	255	88	246	26	13	85	75	87
ENSG00000206627.1	RNU6-969P	0	0	0	0	0	0	0	0	0	0	0	0	0	0	0	0	0	0	0	0	0	0	0	0	0	0	0	0	0	0	0	0	0	0	0	0	0	0	0	0	0	0	0	0	0	0	0	0
ENSG00000203995.9	ZYG11A	0	0	0	0	0	0	0	0	0	0	0	0	0	0	0	0	0	0	0	0	0	0	0	0	4	0	0	0	1	0	3	0	0	0	0	0	0	0	0	0	0	0	0	0	0	0	0	3
ENSG00000242391.2	RP4-631H13.2	0	0	0	0	0	0	0	0	0	0	0	0	0	0	0	0	0	0	0	0	0	0	0	0	0	0	0	0	0	0	0	0	0	0	0	0	0	0	0	0	0	0	0	0	0	0	0	0
ENSG00000121310.16	ECHDC2	483	64	133	229	67	347	209	83	248	132	25	292	77	367	125	110	238	394	8	129	70	246	259	375	71	188	272	34	319	96	278	39	685	394	18	178	239	492	250	85	160	345	199	288	105	295	357	193
ENSG00000230953.2	RP4-631H13.6	0	0	0	1	0	0	0	0	0	0	0	0	0	0	0	0	0	0	0	0	0	0	0	1	0	0	0	0	0	0	0	1	0	0	0	0	0	0	0	0	0	0	0	0	0	0	0	0
ENSG00000231866.2	RP4-631H13.4	0	0	0	0	0	0	0	0	0	0	0	0	0	0	0	0	0	0	0	0	0	0	0	0	0	0	0	0	0	0	0	0	0	0	0	0	0	0	0	0	0	0	0	0	0	0	0	0
ENSG00000116171.16	SCP2	101	34	156	80	59	394	115	36	109	135	40	68	40	122	95	62	135	172	27	138	19	162	192	147	54	177	327	145	132	64	217	40	363	364	19	117	90	269	255	161	92	188	76	128	92	126	148	183
ENSG00000264834.1	MIR1273F	0	0	0	0	0	0	0	0	0	0	0	0	0	0	0	0	0	0	0	0	0	0	0	1	0	0	0	0	0	0	0	0	0	0	0	0	0	0	0	0	0	0	0	0	0	0	0	0
ENSG00000266188.1	MIR5095	0	0	0	0	0	0	0	0	0	0	0	0	0	0	0	0	0	0	0	0	0	0	0	0	0	0	0	0	0	0	0	0	0	0	0	0	0	0	0	0	0	0	0	0	0	0	0	0
ENSG00000265815.1	MIR1273G	0	0	0	0	1	2	0	0	0	0	0	0	0	0	0	0	0	0	0	0	0	0	0	0	0	0	0	0	0	0	0	0	0	0	0	0	0	0	0	0	0	0	0	0	0	0	0	0
ENSG00000237279.2	RP4-631H13.5	0	0	0	0	0	0	0	0	0	0	0	0	0	0	0	0	0	0	0	0	0	0	0	0	0	0	0	0	0	0	0	0	0	0	0	0	0	0	0	0	0	0	0	0	0	0	0	0
ENSG00000236360.2	RP11-334A14.2	0	0	0	0	0	0	0	0	0	0	0	0	0	0	0	0	0	0	0	0	0	0	0	0	0	0	0	0	0	0	0	0	0	0	0	0	0	0	0	0	0	0	0	0	0	0	0	0
ENSG00000226147.1	TUBBP10	0	0	0	0	0	0	0	0	0	0	0	0	0	0	0	0	0	0	0	0	0	0	0	0	0	0	0	0	1	0	0	0	0	0	0	0	0	0	0	0	0	0	0	0	0	0	0	0
ENSG00000279054.1	AL445183.1	0	0	0	0	0	0	0	0	0	0	0	0	0	0	0	0	0	0	0	0	0	0	0	0	0	0	0	0	0	0	0	0	0	0	0	0	0	0	0	0	0	0	0	0	0	0	0	0
ENSG00000174348.13	PODN	2	1	38	0	0	33	0	0	4	20	26	0	1	2	0	0	1	15	74	0	0	0	6	0	0	4	0	0	0	0	18	0	1	9	0	0	0	0	0	13	0	0	0	0	0	0	10	5
ENSG00000232993.1	RP11-334A14.5	0	0	0	0	0	0	0	0	0	0	0	0	0	0	0	0	0	0	0	0	0	0	0	0	0	0	0	0	0	0	0	0	0	0	0	0	0	0	0	0	0	0	0	0	0	0	0	0
ENSG00000227644.2	HIGD1AP11	0	0	0	0	0	0	0	0	0	0	0	0	0	0	0	0	0	0	0	0	0	0	0	0	0	0	0	0	0	0	0	0	0	0	0	0	0	0	0	0	0	0	0	0	0	0	0	0
ENSG00000162383.11	SLC1A7	0	0	11	0	0	2	0	0	0	0	0	0	0	0	0	0	0	0	0	0	0	0	0	0	0	0	0	0	0	0	0	0	5	0	0	0	12	0	0	0	0	0	0	0	0	0	0	0
ENSG00000235563.1	RP11-334A14.8	0	0	0	0	0	0	0	0	1	0	0	0	0	0	0	0	0	0	0	0	0	0	0	0	0	0	0	0	0	0	0	0	0	0	0	0	0	0	0	0	0	0	0	0	0	0	0	0
ENSG00000277397.1	RP5-1024G6.9	0	0	0	0	0	0	0	0	0	0	0	0	0	0	0	0	0	0	0	0	0	0	0	0	0	0	0	0	0	0	0	0	0	0	0	0	0	0	0	0	0	0	0	0	0	0	0	0
ENSG00000157184.6	CPT2	9	7	16	17	6	41	10	1	1	27	0	1	0	18	3	9	6	12	0	16	6	17	4	19	7	34	69	18	38	27	47	1	48	45	20	5	4	28	18	23	17	44	9	25	25	24	20	13
ENSG00000236723.2	RP5-1024G6.2	0	0	0	0	0	0	0	0	0	0	0	0	0	0	0	0	0	0	0	0	0	0	0	0	0	0	0	0	0	0	0	0	0	0	0	0	0	0	0	0	0	0	0	0	0	0	0	0
ENSG00000162384.13	C1orf123	5	6	5	7	10	16	2	6	1	0	0	1	0	7	0	8	4	0	15	0	1	0	0	14	10	0	0	10	15	10	6	9	11	0	0	0	1	0	18	15	18	8	10	0	0	2	0	16
ENSG00000259818.1	RP5-1024G6.7	0	0	0	0	0	0	1	1	2	0	0	0	0	0	0	0	0	0	0	0	0	0	0	0	1	0	0	0	0	0	0	0	0	0	0	0	1	0	0	0	0	0	0	0	0	0	0	0
ENSG00000162385.10	MAGOH	23	18	28	16	26	27	8	8	10	1	0	11	2	39	8	18	9	2	0	11	36	8	7	39	22	0	32	40	32	23	17	22	17	9	6	19	17	3	0	72	29	23	26	13	2	4	21	20
ENSG00000226754.1	RP5-1024G6.5	3	1	0	0	0	0	0	0	0	0	0	0	0	0	0	0	0	0	0	0	0	0	0	0	0	0	0	0	0	0	0	0	0	0	0	0	0	0	0	0	0	0	0	0	0	1	0	0
ENSG00000157193.15	LRP8	2	0	0	0	0	0	0	0	0	2	0	0	5	0	0	0	0	0	0	0	0	0	0	1	0	0	0	19	1	2	1	0	0	0	1	0	0	0	0	6	4	1	0	0	0	1	0	0
ENSG00000234578.1	RP4-784A16.1	0	0	0	0	0	0	0	0	0	0	0	0	0	0	0	0	0	0	0	0	0	0	0	0	0	0	0	0	0	0	0	0	0	0	0	0	0	0	0	0	0	0	0	0	0	0	0	0
ENSG00000228838.1	RP4-784A16.2	0	0	0	0	0	0	0	0	0	0	0	0	0	0	0	0	0	0	0	0	0	0	0	0	0	0	0	0	0	0	0	0	0	0	0	0	0	0	0	0	0	0	0	0	0	0	0	0
ENSG00000225030.1	RP4-784A16.3	0	0	0	0	0	0	0	0	0	0	0	0	0	0	0	0	0	0	0	0	0	0	0	0	0	0	0	0	0	0	0	0	0	0	0	0	0	0	0	0	0	0	0	0	0	0	0	0
ENSG00000232762.1	RP4-784A16.4	0	0	0	0	0	0	0	0	0	0	0	0	0	0	0	0	0	0	0	0	0	0	0	0	0	1	0	0	0	0	0	0	0	0	0	0	0	0	0	0	0	0	0	0	0	0	0	0
ENSG00000225675.2	RP4-784A16.5	0	0	0	0	0	0	0	0	0	0	0	0	0	0	0	0	0	0	0	0	0	0	0	0	0	0	0	0	0	0	0	0	0	0	0	0	0	0	0	0	0	0	0	0	0	0	0	0
ENSG00000226938.1	RP11-117D22.1	0	0	0	0	0	0	0	0	0	0	0	0	0	0	0	0	0	0	0	0	0	0	0	0	0	0	0	0	0	0	0	0	0	0	0	0	0	0	0	0	0	0	0	0	0	0	0	0
ENSG00000230138.1	RP11-117D22.2	0	0	0	0	0	1	0	0	0	0	0	0	0	0	0	0	0	0	0	0	0	0	0	0	0	0	0	0	0	1	1	0	4	0	0	0	0	0	0	0	1	2	0	0	0	0	0	0
ENSG00000236253.7	SLC25A3P1	0	0	0	0	0	0	0	0	0	0	0	0	0	0	0	0	0	0	0	0	0	0	0	0	0	0	0	0	0	0	0	0	0	0	0	0	0	0	0	0	0	0	0	0	0	0	0	0
ENSG00000143006.7	DMRTB1	0	0	0	0	0	0	0	0	0	0	0	0	0	0	0	0	0	0	0	0	0	0	0	0	0	0	0	0	0	0	0	0	0	0	0	0	0	0	0	0	0	0	0	0	0	0	0	0
ENSG00000174332.5	GLIS1	0	1	0	0	0	0	0	0	0	0	0	0	0	0	0	0	0	0	0	0	0	0	0	0	0	0	0	26	0	1	0	19	0	0	0	0	0	0	0	5	0	0	0	0	0	0	0	0
ENSG00000239007.1	RNU7-95P	0	0	0	0	0	0	0	0	0	0	0	0	0	0	0	0	0	0	0	0	0	0	0	0	0	0	0	0	0	0	0	0	0	0	0	0	0	0	0	0	0	0	0	0	0	0	0	0
ENSG00000058804.11	NDC1	2	10	14	16	16	4	0	21	0	15	4	5	0	7	10	27	7	8	0	3	23	8	26	32	29	0	4	8	44	52	6	13	7	0	18	0	37	0	0	25	37	8	25	0	0	9	5	0
ENSG00000201003.1	SNORA58	0	0	0	1	0	0	0	0	0	0	0	0	0	0	0	0	0	0	0	0	0	0	0	0	0	0	0	0	0	0	0	0	0	0	0	0	2	0	0	0	0	0	0	0	0	0	0	0
ENSG00000229687.2	RP4-654H19.2	0	0	0	0	0	0	0	0	0	0	0	0	0	0	0	0	0	0	0	0	0	0	0	0	0	0	0	0	0	0	0	0	0	0	0	0	0	0	0	0	0	0	0	0	0	0	0	0
ENSG00000058799.13	YIPF1	3	4	4	7	8	14	8	7	6	0	0	5	3	11	2	5	0	9	6	8	8	3	0	5	5	9	0	12	11	4	10	23	2	9	6	1	2	7	0	34	1	11	7	0	8	4	3	11
ENSG00000211452.10	DIO1	57	5	6	7	2	42	37	4	44	41	0	16	4	12	22	6	4	36	0	5	0	13	44	20	2	35	50	0	62	16	50	0	48	42	0	4	0	27	62	0	5	69	33	45	12	39	43	42
ENSG00000081870.11	HSPB11	20	9	20	19	8	31	12	11	10	3	0	6	9	7	12	19	13	19	9	2	19	0	7	20	18	15	11	25	17	24	25	9	15	8	10	21	28	22	0	28	17	22	17	3	7	9	7	4
ENSG00000116212.14	LRRC42	23	5	10	13	4	13	19	5	0	0	0	3	0	0	0	11	1	3	0	3	15	2	4	21	28	4	0	16	9	9	12	0	22	4	0	35	19	2	16	11	30	10	11	0	0	14	20	21
ENSG00000219102.3	HNRNPA3P12	0	0	0	0	0	0	0	0	0	0	0	0	0	0	1	0	0	0	0	0	0	0	0	0	0	0	0	0	0	0	0	0	0	0	0	0	0	0	0	0	1	0	0	0	0	0	0	0
ENSG00000203985.10	LDLRAD1	0	0	0	0	0	0	0	0	0	0	0	0	0	0	0	2	0	0	0	0	0	0	0	0	0	0	0	0	0	0	0	0	0	0	0	0	0	0	0	0	0	0	0	0	0	0	0	0
ENSG00000116209.11	TMEM59	118	64	107	108	77	189	87	52	76	20	49	26	40	102	67	93	38	113	65	68	95	49	41	132	78	68	110	567	99	78	167	153	143	196	182	95	82	61	135	288	95	122	104	46	61	94	106	83
ENSG00000280378.1	RP4-758J24.6	0	0	0	0	1	0	0	0	0	0	0	0	0	0	0	0	0	0	0	0	0	0	0	0	0	0	0	0	0	0	0	0	0	0	0	0	0	0	0	0	0	0	0	0	0	0	0	0
ENSG00000116205.11	TCEANC2	7	3	3	20	5	1	4	10	0	5	0	1	11	8	3	10	0	0	8	6	7	6	3	9	7	5	9	9	1	3	5	20	4	1	9	0	3	0	0	2	4	4	14	2	0	1	1	1
ENSG00000225183.1	RP4-758J24.4	0	0	0	0	0	0	0	0	0	0	0	0	0	0	0	0	0	0	0	0	0	0	0	0	0	0	0	0	0	0	0	0	0	0	0	0	0	0	0	0	0	0	0	0	0	0	0	0
ENSG00000279049.1	AL353898.1	0	0	0	0	0	0	0	0	0	0	0	0	0	0	0	0	0	0	0	0	0	0	0	0	0	0	0	0	0	0	0	0	0	0	0	0	0	0	0	0	0	0	0	0	0	0	0	0
ENSG00000256407.2	RP11-446E24.4	0	0	0	0	0	0	0	0	0	0	0	0	0	0	0	0	0	0	0	0	0	0	0	0	0	0	0	0	0	0	0	0	5	0	0	0	0	0	0	0	0	0	0	0	0	0	0	0
ENSG00000157211.11	CDCP2	0	0	0	0	0	0	0	0	0	0	0	0	0	0	0	0	0	0	0	0	0	0	0	0	0	0	0	0	0	0	0	0	0	0	0	0	0	0	0	0	0	0	0	0	0	0	0	0
ENSG00000280425.2	RP11-446E24.3	0	0	0	0	0	0	0	0	0	0	0	0	0	0	0	0	0	0	0	0	0	0	0	0	0	0	0	0	0	0	0	0	0	0	0	0	0	0	0	0	0	0	0	0	0	0	0	0
ENSG00000215883.10	CYB5RL	8	1	1	1	7	0	2	3	0	2	0	0	2	3	1	0	0	0	0	0	2	1	0	1	3	0	4	3	3	2	1	1	5	3	0	5	2	0	0	13	0	2	7	0	9	1	1	0
ENSG00000116221.15	MRPL37	11	12	1	34	13	13	23	10	3	0	4	7	0	16	7	13	24	17	3	7	36	20	17	35	13	11	25	10	27	37	24	33	26	23	14	16	9	15	0	20	56	10	20	27	11	14	9	11
ENSG00000157216.15	SSBP3	10	7	38	30	18	41	16	10	2	2	16	4	3	7	14	23	7	19	21	5	6	10	13	19	17	3	20	14	17	16	26	43	27	37	7	10	18	19	6	24	15	35	16	12	11	9	14	15
ENSG00000198711.5	SSBP3-AS1	0	0	0	0	0	0	0	0	0	0	0	0	0	0	0	0	0	0	0	0	0	0	0	0	0	0	0	0	0	0	0	0	0	0	0	0	0	0	0	0	0	0	0	0	0	0	0	0
ENSG00000225632.1	RP5-997D24.3	0	0	0	0	0	0	0	0	0	0	0	0	0	0	0	0	0	0	0	0	0	0	0	0	0	0	0	0	0	0	0	0	0	0	0	0	0	0	0	0	0	0	0	0	0	0	0	0
ENSG00000232245.1	RP4-705F19.1	0	0	0	0	0	0	0	0	0	0	0	0	0	0	0	0	0	0	0	0	0	0	0	0	0	0	0	0	0	0	0	0	0	0	0	0	0	0	0	0	0	0	0	0	0	0	0	0
ENSG00000235741.1	RP5-866L20.1	0	0	0	0	0	0	0	0	0	0	0	0	0	0	0	0	0	0	0	0	0	0	0	0	0	0	0	0	0	0	0	0	0	0	0	0	0	0	0	0	0	0	0	0	0	0	0	0
ENSG00000237173.1	RP5-866L20.2	0	0	0	0	0	0	0	0	0	0	0	0	0	0	0	0	0	0	0	0	0	0	0	0	1	0	0	0	0	0	0	0	0	0	0	0	0	0	0	0	0	0	0	0	0	0	0	0
ENSG00000227453.1	HNRNPA1P63	0	0	0	0	0	0	0	0	0	0	0	1	0	0	0	0	0	0	0	0	0	0	0	0	0	0	0	0	0	0	0	0	0	0	0	0	0	0	0	0	0	0	0	0	0	0	0	0
ENSG00000162390.17	ACOT11	1	4	0	1	1	6	0	1	1	0	7	0	0	0	1	1	2	6	17	0	6	0	0	2	3	0	0	14	3	4	0	21	1	4	0	0	3	0	0	0	0	8	0	1	0	0	4	0
ENSG00000162391.11	FAM151A	0	0	0	1	0	2	0	0	6	0	0	0	1	0	0	3	3	15	0	0	0	2	6	7	1	14	7	0	6	4	12	0	11	12	0	0	0	0	0	6	0	0	3	2	9	1	11	0
ENSG00000230728.1	RP11-240D10.4	0	0	0	0	0	0	0	0	0	0	0	0	0	0	0	0	0	0	0	0	0	0	0	0	0	0	0	0	0	0	0	0	0	0	0	0	0	0	0	0	0	0	0	0	0	0	0	0
ENSG00000184313.19	MROH7	0	0	0	0	0	1	5	0	0	0	0	0	0	0	0	0	0	0	0	0	0	0	0	0	0	0	0	0	0	0	0	0	0	0	0	0	0	0	0	0	0	0	0	0	0	0	0	0
ENSG00000271723.5	MROH7-TTC4	0	0	0	0	0	0	0	0	0	0	0	0	0	0	0	0	0	0	0	0	0	0	0	0	0	0	0	0	0	0	0	0	0	0	0	0	0	0	0	0	0	0	0	0	0	0	0	0
ENSG00000243725.6	TTC4	0	0	0	0	0	2	0	0	0	0	0	1	0	12	0	0	0	0	0	0	0	0	0	0	0	0	0	0	0	0	0	4	0	0	0	0	0	0	0	0	3	0	0	0	0	0	0	0
ENSG00000162396.5	PARS2	2	1	0	2	4	1	0	1	1	0	0	0	0	2	2	0	0	0	0	0	0	0	0	2	0	0	0	0	0	1	0	3	0	0	0	0	0	0	0	0	0	0	2	0	0	0	0	0
ENSG00000006555.10	TTC22	0	0	0	2	0	8	3	1	0	0	10	0	0	8	2	0	6	0	0	8	2	7	0	1	0	0	0	0	8	10	5	0	6	0	0	0	9	0	0	17	8	1	10	2	1	0	17	3
ENSG00000237453.1	RP11-67L3.2	0	0	0	0	0	0	0	0	0	0	0	0	0	0	0	0	0	0	0	0	0	0	0	0	0	0	0	0	0	0	0	0	0	0	0	0	0	0	0	0	0	0	0	0	0	0	0	0
ENSG00000162398.11	LEXM	0	0	0	0	0	0	2	0	0	0	0	0	0	0	0	0	0	0	0	0	0	0	0	0	0	0	0	0	0	0	0	0	0	0	0	0	0	0	0	0	0	0	0	0	0	0	0	0
ENSG00000116133.11	DHCR24	141	32	23	189	69	74	112	27	29	14	0	65	23	39	78	108	40	38	0	70	23	59	48	121	25	62	67	13	62	21	64	71	116	68	2	65	113	42	39	71	34	102	118	27	16	132	80	49
ENSG00000242396.1	RP11-67L3.5	0	0	0	0	0	0	0	0	0	0	0	0	0	0	0	0	0	0	0	0	0	0	0	0	0	0	0	0	0	0	0	0	0	0	0	0	0	0	0	0	0	0	0	0	0	0	0	0
ENSG00000233203.6	RP11-67L3.4	0	0	0	0	0	0	0	1	0	0	0	0	0	0	0	0	0	0	0	0	0	0	0	0	0	0	0	0	0	0	0	0	0	0	0	0	0	0	0	0	0	0	0	0	0	0	0	0
ENSG00000143001.4	TMEM61	0	0	0	0	0	2	0	0	0	0	0	0	0	0	0	0	0	0	0	1	0	0	0	0	0	0	0	0	0	0	0	0	0	0	0	0	0	0	0	0	0	0	0	0	0	0	0	0
ENSG00000233271.1	RP11-12C17.2	0	0	0	0	0	0	0	0	0	0	0	0	0	0	0	0	0	0	0	0	0	0	0	0	0	0	0	0	0	0	0	0	0	0	0	0	0	0	0	0	0	0	0	0	0	0	0	0
ENSG00000162399.6	BSND	0	0	0	0	0	0	0	0	0	0	0	0	0	0	0	0	0	0	0	0	0	0	0	0	0	0	0	0	0	0	0	0	0	0	0	0	0	0	0	0	0	0	0	0	0	0	0	0
ENSG00000169174.10	PCSK9	5	2	0	9	3	1	13	0	0	0	0	3	0	0	3	5	0	0	0	4	12	0	0	13	2	0	0	0	5	5	1	9	1	2	0	0	12	0	0	3	17	2	17	0	0	3	2	0
ENSG00000162402.13	USP24	28	14	12	22	22	16	19	9	3	16	3	16	4	1	26	33	3	1	2	25	39	6	10	20	23	2	30	13	29	21	26	10	21	19	5	16	16	0	0	54	30	24	25	6	3	14	6	9
ENSG00000231090.1	RP11-101C11.1	0	0	0	0	0	0	0	0	0	0	0	0	0	0	0	0	0	0	0	0	0	0	0	0	0	0	0	0	0	0	0	0	0	0	0	0	0	0	0	0	0	0	0	0	0	0	0	0
ENSG00000231095.1	GYG1P3	0	0	0	0	0	0	0	0	0	0	0	0	0	0	0	0	0	0	0	0	0	0	0	0	0	0	0	0	0	0	0	0	0	0	0	0	0	0	0	0	0	0	0	0	0	0	0	0
ENSG00000265822.1	MIR4422	0	0	0	0	0	0	0	0	0	0	0	0	0	0	0	0	0	0	0	0	0	0	0	0	0	0	0	0	0	0	0	0	0	0	0	0	0	0	0	0	0	0	0	0	0	0	0	0
ENSG00000231900.3	GOT2P1	0	0	0	0	0	0	0	0	0	0	0	0	0	0	0	0	0	0	0	0	0	0	0	0	0	0	0	0	0	0	0	0	0	0	0	0	0	0	0	0	0	0	0	0	0	0	0	0
ENSG00000232198.2	RP4-633H17.2	0	0	0	0	0	0	0	0	0	0	0	0	0	0	0	0	0	0	0	0	0	0	1	0	0	0	0	0	0	0	0	0	0	0	0	0	0	0	0	0	0	0	0	0	0	0	0	0
ENSG00000199831.1	RN7SKP291	0	0	0	0	0	0	0	0	0	0	0	0	0	0	0	0	0	0	0	0	0	0	0	0	0	0	0	0	0	0	0	0	0	0	0	0	0	0	0	0	0	0	0	0	0	0	0	0
ENSG00000252162.1	RNU6-830P	0	0	0	0	0	0	0	0	0	0	0	0	0	0	0	0	0	0	0	0	0	0	0	0	0	0	0	0	0	0	0	0	0	0	0	0	0	0	0	0	0	0	0	0	0	0	0	0
ENSG00000272051.1	Y_RNA	0	0	0	0	0	0	0	0	0	0	0	0	0	0	0	0	0	0	0	0	0	0	0	0	0	0	0	0	0	0	0	0	0	0	0	0	0	0	0	0	0	0	0	0	0	0	0	0
ENSG00000234810.2	RP11-90C4.1	0	0	0	0	0	0	0	0	0	0	0	0	0	0	0	0	0	0	0	0	0	0	0	0	0	0	0	0	0	0	0	0	0	0	0	0	0	0	0	0	0	0	0	1	0	0	0	0
ENSG00000230250.2	RP11-90C4.2	0	0	0	0	0	0	0	0	0	0	0	0	0	0	0	0	0	0	0	0	0	0	0	0	0	0	0	0	0	0	0	0	0	0	0	0	0	0	0	0	0	0	0	0	0	0	0	0
ENSG00000227104.3	PIGQP1	0	0	0	0	0	0	0	0	0	0	0	0	0	0	0	0	0	0	0	0	0	0	0	0	0	0	0	0	0	0	0	0	0	0	0	0	0	0	0	0	0	0	0	0	0	0	0	0
ENSG00000233079.1	RP11-90C4.3	0	0	0	0	0	0	0	0	0	0	0	0	0	0	0	0	0	0	0	0	0	0	0	0	0	0	0	0	0	0	0	0	0	0	0	0	0	0	0	0	0	0	0	0	0	0	0	0
ENSG00000235612.1	RP1-158P9.1	0	0	0	0	0	0	0	0	0	0	0	0	0	0	0	0	0	0	0	0	0	0	0	0	0	0	0	0	0	0	0	0	0	0	0	0	0	0	0	0	0	0	0	0	0	0	0	0
ENSG00000229871.1	RPSAP20	0	0	0	0	0	0	0	0	0	0	0	0	0	0	0	0	0	0	0	0	0	0	0	0	0	0	0	0	0	0	0	0	0	0	0	0	0	0	0	0	0	0	0	0	0	0	0	0
ENSG00000260971.3	RP11-504A18.1	0	0	0	3	0	1	1	0	0	0	0	0	0	0	0	0	3	0	3	0	0	4	0	5	0	0	0	1	0	0	0	0	2	0	13	0	1	11	0	0	1	4	0	0	0	1	2	3
ENSG00000223956.2	RP4-710M16.2	7	0	0	3	0	2	4	0	2	0	0	4	0	0	0	0	0	0	0	2	0	0	0	2	0	5	4	0	4	0	0	0	0	0	0	0	0	6	4	0	0	2	0	11	0	2	0	1
ENSG00000162407.8	PLPP3	73	15	85	58	32	152	35	31	78	60	0	33	32	51	50	49	56	104	18	130	36	91	119	57	56	78	169	97	44	31	128	26	159	118	122	21	26	120	78	52	33	109	43	87	76	62	122	114
ENSG00000236776.1	RPL21P23	0	0	0	0	0	0	0	0	0	0	1	0	0	0	0	0	0	0	0	0	0	0	0	0	0	0	0	0	0	0	0	0	0	0	0	0	0	0	0	0	0	0	0	0	0	0	0	0
ENSG00000224980.1	RPL23AP85	0	0	0	0	0	0	0	0	0	0	0	0	0	0	0	0	0	0	0	0	0	0	0	0	0	0	0	0	0	0	0	0	0	0	0	0	0	0	0	0	0	0	0	0	0	0	0	0
ENSG00000225475.1	RP11-377K22.2	0	0	0	0	1	0	0	0	0	0	0	0	0	0	0	0	0	0	0	0	0	0	0	1	2	0	0	1	0	1	0	0	0	0	0	0	0	0	0	0	0	0	0	0	0	0	0	0
ENSG00000162409.10	PRKAA2	19	14	3	104	79	16	16	36	9	0	0	38	28	15	33	46	0	4	21	20	66	2	10	50	28	10	0	6	20	21	8	30	3	29	0	7	0	0	9	19	45	43	74	22	18	18	14	12
ENSG00000187889.12	C1orf168	19	0	37	1	0	50	9	3	0	5	0	3	2	8	25	5	0	7	2	10	7	15	11	7	0	16	6	0	17	8	36	2	33	32	0	8	7	0	0	37	10	19	1	38	16	21	7	11
ENSG00000229913.1	RP11-378I13.1	0	0	0	0	0	0	0	0	0	0	0	0	0	0	0	0	0	0	0	0	0	0	0	0	0	0	0	0	0	0	0	0	0	0	0	0	0	0	0	0	0	0	0	0	0	0	0	0
ENSG00000157131.10	C8A	38	15	57	74	35	164	37	26	81	47	0	49	8	65	34	57	29	133	0	27	29	103	72	111	7	83	206	16	100	52	185	1	307	304	0	2	4	153	142	46	51	70	86	61	40	88	85	88
ENSG00000021852.12	C8B	50	2	39	35	23	87	39	12	81	15	0	28	7	67	28	9	55	70	0	66	3	51	107	72	20	68	139	15	47	20	192	0	297	149	0	42	8	125	55	39	18	80	31	91	61	73	91	36
ENSG00000236341.1	RP5-1103B4.3	0	0	0	0	0	0	0	0	0	0	0	0	0	0	0	0	0	0	0	0	0	0	0	0	0	0	0	0	0	0	0	0	0	0	0	0	0	0	0	0	0	0	0	0	0	0	0	0
ENSG00000173406.15	DAB1	4	1	0	3	6	0	0	3	0	0	0	0	0	0	0	3	0	0	0	0	0	0	0	9	19	0	0	5	0	1	0	0	0	0	6	5	6	0	0	0	0	0	4	0	0	0	0	0
ENSG00000227935.1	RP6-102O10.1	0	0	0	0	0	0	0	0	0	0	0	0	0	0	0	0	0	0	0	0	0	0	0	0	0	0	0	0	0	0	0	0	0	0	0	0	0	0	0	0	0	0	0	0	0	0	0	0
ENSG00000236888.1	RPS20P5	0	0	0	0	0	0	0	2	0	0	0	0	0	0	0	0	0	0	0	0	0	0	0	0	0	0	0	0	0	0	0	0	0	0	0	0	0	0	0	0	0	0	2	0	0	0	0	0
ENSG00000226759.7	DAB1-AS1	0	0	0	0	0	0	0	0	0	0	0	0	0	0	0	0	0	1	0	0	0	0	0	0	0	0	0	1	0	0	0	0	0	0	0	0	0	0	0	0	0	0	0	0	0	0	0	0
ENSG00000229887.4	HNRNPA1P6	0	0	0	0	0	0	0	0	0	0	0	0	0	0	0	0	0	0	0	0	0	0	0	0	0	0	0	0	0	0	0	0	0	0	0	0	0	0	0	0	0	0	0	0	0	0	0	0
ENSG00000223416.3	RPS26P15	0	0	0	0	0	0	0	0	0	0	0	0	0	0	0	0	0	0	0	0	0	0	0	0	0	0	0	0	0	0	0	0	0	0	0	0	0	0	0	0	0	0	0	0	0	0	0	0
ENSG00000235038.1	RP11-393I23.4	0	0	0	0	0	0	0	0	0	0	0	0	0	0	0	0	0	0	0	0	0	0	0	0	0	0	0	0	0	0	0	0	0	0	0	0	0	0	0	0	0	0	0	0	0	0	0	0
ENSG00000230546.1	RP11-393I23.3	0	0	0	0	0	0	0	0	0	0	0	0	0	0	0	0	0	0	0	0	0	0	0	0	0	0	0	0	0	0	0	0	0	0	0	0	0	0	0	0	0	0	0	0	0	0	0	0
ENSG00000233216.1	RP11-414C16.1	0	0	0	0	0	0	0	0	0	0	0	0	0	0	0	0	0	0	0	0	0	0	0	0	0	0	0	0	0	0	0	0	0	0	0	0	0	0	0	0	0	0	0	0	0	0	0	0
ENSG00000162600.11	OMA1	8	3	7	12	0	7	4	6	1	0	3	7	7	2	6	9	0	4	13	4	3	0	2	13	10	0	0	7	14	8	8	0	6	2	0	0	1	0	0	20	13	5	7	8	1	0	2	6
ENSG00000270209.1	RP4-592A1.4	0	0	0	0	0	0	0	0	0	0	0	0	0	0	0	0	0	0	0	0	0	0	0	0	0	0	0	0	0	0	0	0	0	0	0	0	0	0	0	0	0	0	0	0	0	0	0	0
ENSG00000264128.2	RN7SL713P	0	0	0	0	0	0	0	0	0	0	0	0	0	0	0	0	0	0	0	0	0	0	0	0	0	0	0	0	0	0	0	0	0	0	0	0	0	0	0	0	0	0	0	0	0	0	0	0
ENSG00000184292.6	TACSTD2	0	0	4	0	0	10	0	1	0	0	0	0	0	0	0	0	0	0	0	0	0	0	2	0	0	0	0	0	0	2	1	0	0	0	0	0	0	0	0	0	0	0	0	0	0	0	0	0
ENSG00000185839.3	RP4-592A1.2	0	0	0	0	0	0	0	0	0	0	0	0	0	0	0	0	0	0	0	0	0	0	0	0	0	0	0	0	0	0	0	0	0	0	0	0	0	0	0	0	0	0	1	0	0	0	0	0
ENSG00000162601.9	MYSM1	10	11	4	36	19	38	11	6	4	0	1	25	23	7	8	16	3	29	5	5	30	1	1	11	17	8	2	10	17	26	29	0	31	29	11	7	1	0	0	65	16	13	10	2	0	4	13	1
ENSG00000283445.1	RP11-63G10.4	0	0	0	0	0	0	0	0	0	0	0	0	0	0	0	0	0	0	0	0	0	0	0	0	0	0	0	0	0	0	0	0	0	0	0	0	0	0	0	0	0	0	0	0	0	0	0	0
ENSG00000177606.6	JUN	50	17	190	34	50	130	39	24	195	212	202	35	23	45	50	6	22	126	100	51	78	118	189	40	25	99	155	86	10	17	69	170	192	256	38	78	31	90	160	348	65	181	133	7	9	217	363	359
ENSG00000234807.5	LINC01135	0	0	0	0	0	0	0	0	0	0	0	0	0	0	0	0	0	0	0	0	0	0	0	0	0	0	0	0	0	0	0	0	0	0	0	0	0	0	0	0	0	0	0	0	0	0	0	0
ENSG00000272226.1	RP11-63G10.3	0	0	0	0	0	0	0	0	0	0	0	0	0	0	0	0	0	0	0	0	0	0	0	0	0	0	0	0	0	0	0	0	0	0	0	0	0	0	0	0	0	0	0	0	0	0	0	0
ENSG00000231740.1	RP11-63G10.2	0	0	0	0	0	0	0	0	0	0	0	0	0	0	0	0	0	0	0	0	0	0	0	0	0	0	0	0	0	0	0	0	0	0	0	0	0	0	0	0	0	0	0	0	0	0	0	0
ENSG00000232453.6	RP4-794H19.1	0	0	0	0	0	0	0	0	0	0	0	0	0	0	0	0	0	0	0	0	0	0	0	1	0	0	0	0	6	0	0	0	0	0	0	0	0	0	0	0	0	2	4	0	0	0	0	0
ENSG00000237352.3	LINC01358	0	0	0	0	0	0	0	0	0	0	0	0	0	0	0	0	0	0	0	1	0	0	0	0	0	0	0	0	0	0	0	0	1	16	0	0	1	0	0	0	0	5	0	0	0	0	0	0
ENSG00000228121.1	PHBP3	0	0	0	0	0	0	0	0	0	0	0	0	0	0	0	0	0	0	0	0	0	0	0	0	0	0	0	0	0	0	0	0	0	0	0	0	0	0	0	0	0	0	0	0	0	0	0	0
ENSG00000241042.1	RP11-145M4.1	0	0	0	0	0	0	0	0	0	0	0	0	0	0	0	0	0	0	0	0	0	0	0	0	0	0	0	0	0	0	0	0	0	0	0	0	0	0	0	0	0	0	0	0	0	0	0	0
ENSG00000235215.2	RP11-145M4.2	0	0	0	0	0	0	0	0	0	0	0	0	0	0	0	0	0	0	0	0	0	0	0	0	0	0	0	0	0	0	0	0	0	0	0	0	0	0	0	0	0	0	0	0	0	0	0	0
ENSG00000224609.6	HSD52	0	0	0	0	0	0	0	0	0	0	0	0	0	0	0	0	0	0	0	0	0	0	0	1	0	0	0	0	0	0	0	0	1	0	0	0	0	0	0	0	0	0	0	0	0	0	0	0
ENSG00000270457.1	RP11-467C18.1	0	0	0	0	0	1	0	0	0	0	0	0	0	0	2	0	0	0	0	0	0	0	0	0	0	0	0	0	0	0	1	0	0	0	0	0	0	0	0	0	0	0	2	0	0	0	0	0
ENSG00000172456.17	FGGY	1	0	46	3	5	49	5	2	3	3	0	0	0	11	19	4	0	11	0	8	2	3	8	6	4	22	3	4	9	1	50	9	46	60	0	0	0	3	18	3	8	25	6	4	0	3	26	13
ENSG00000266150.1	MIR4711	0	0	0	0	0	0	0	0	0	0	0	0	0	0	0	0	0	0	0	0	0	0	0	0	0	0	0	0	0	0	0	0	0	0	0	0	0	0	0	0	0	0	0	0	0	0	0	0
ENSG00000226883.1	RP4-782L23.2	0	0	0	0	0	0	0	0	0	0	0	0	0	0	0	0	0	0	0	0	0	0	0	0	0	0	0	0	0	0	0	0	0	0	0	0	0	0	0	0	0	0	0	0	0	0	0	0
ENSG00000134709.10	HOOK1	9	12	26	30	12	24	18	22	33	11	6	36	29	33	16	15	5	42	0	28	32	15	18	45	35	11	48	0	41	33	39	30	35	25	14	33	7	37	0	58	56	19	37	10	7	46	25	30
ENSG00000134716.9	CYP2J2	30	7	14	6	16	19	10	3	8	1	0	1	0	14	7	5	14	17	0	13	7	16	9	14	1	21	36	103	30	4	17	26	33	17	12	0	2	22	25	2	17	11	0	2	0	22	8	33
ENSG00000265535.2	RN7SL475P	0	0	0	0	0	0	0	0	0	0	0	0	0	0	0	0	0	0	0	0	0	0	0	0	0	0	0	0	0	0	0	0	0	0	0	0	0	0	0	0	0	0	0	0	0	0	0	0
ENSG00000162598.13	C1orf87	0	0	1	0	0	0	0	0	0	0	0	0	0	0	0	0	0	0	0	0	0	0	0	0	0	0	0	0	0	1	0	0	0	0	0	0	0	0	0	0	0	0	0	0	0	0	0	0
ENSG00000229332.2	PGBD4P8	0	0	0	0	0	0	0	0	0	0	0	0	0	0	0	0	0	0	0	0	0	0	0	0	0	0	0	0	0	0	0	0	0	0	0	0	0	0	0	0	0	0	0	0	0	0	0	0
ENSG00000238242.1	RP11-575B7.3	0	0	0	0	0	0	0	0	0	0	0	0	0	0	0	0	0	0	0	0	0	0	0	0	0	0	0	0	0	0	0	0	0	0	0	0	0	0	0	0	0	0	0	0	0	0	0	0
ENSG00000226476.3	RP11-776H12.1	0	0	2	0	1	0	0	0	0	0	0	0	0	0	1	0	0	1	0	0	1	0	0	2	0	0	0	0	0	0	0	0	0	0	2	0	0	0	0	0	0	0	1	0	0	0	0	0
ENSG00000231252.2	RP11-436K8.1	0	0	0	1	0	0	0	0	0	0	0	0	0	0	0	0	0	0	0	0	1	0	0	0	0	0	0	0	3	0	0	0	0	0	0	0	0	0	0	0	0	0	0	0	0	0	0	0
ENSG00000162599.15	NFIA	44	13	106	75	44	266	105	29	61	26	62	30	23	38	83	26	56	121	131	71	37	39	54	97	30	77	162	22	48	35	200	175	193	136	0	60	22	117	129	98	43	166	92	132	38	98	131	162
ENSG00000237928.5	NFIA-AS2	0	1	0	0	0	0	0	0	0	0	0	0	0	0	0	0	0	0	0	0	0	0	0	0	0	0	0	0	0	0	0	0	0	0	0	0	0	0	0	0	0	0	0	0	0	0	0	0
ENSG00000270742.1	RP4-802A10.1	0	0	0	0	0	0	0	0	0	0	0	0	0	0	0	2	0	0	0	0	0	0	0	0	0	0	0	0	0	0	0	0	0	0	0	0	0	0	0	0	0	0	0	0	0	0	0	0
ENSG00000237853.6	NFIA-AS1	0	0	0	0	0	0	0	0	0	0	0	0	0	0	0	0	0	0	0	0	0	0	0	0	0	0	0	0	0	0	0	0	0	0	0	0	0	0	0	0	0	0	1	0	0	0	0	0
ENSG00000223920.2	RP11-430G17.1	0	0	0	0	0	0	0	0	0	0	0	0	0	0	0	0	0	0	0	0	0	0	0	0	0	0	0	0	0	0	0	0	0	0	0	0	0	0	0	0	0	0	0	0	0	0	0	0
ENSG00000162604.12	TM2D1	11	22	21	19	33	24	7	16	22	0	34	20	15	8	13	23	0	13	26	18	50	3	19	31	19	0	7	49	29	23	31	97	36	7	30	15	9	26	7	58	56	13	28	6	0	23	23	11
ENSG00000271200.1	RP11-430G17.3	0	1	0	0	2	5	0	0	0	0	0	0	3	0	0	0	0	0	0	0	2	0	0	0	2	0	0	0	0	0	2	0	0	0	0	0	0	0	0	0	2	0	0	0	0	0	0	0
ENSG00000132849.19	PATJ	1	1	12	7	4	24	2	4	0	0	0	4	0	0	6	12	0	0	0	2	7	1	3	10	0	0	1	9	19	6	19	64	4	0	0	3	0	0	0	8	4	3	2	1	1	16	13	5
ENSG00000200575.1	RNU6-414P	0	0	0	0	0	0	0	0	0	0	0	0	0	0	0	0	0	0	0	0	0	0	0	0	0	0	0	0	3	0	0	0	0	0	0	0	0	0	0	10	0	0	1	0	0	0	0	0
ENSG00000212360.1	RNU6-1177P	0	0	0	0	0	0	0	0	0	0	0	0	0	0	0	0	0	0	0	0	0	0	0	0	0	0	0	0	0	0	0	0	0	0	0	0	0	0	0	0	0	0	0	0	0	0	0	0
ENSG00000236646.1	LAMTOR5P1	0	0	0	0	0	0	0	0	0	0	0	0	0	0	0	0	0	0	0	0	0	0	0	0	0	0	0	0	0	0	0	0	0	0	0	0	0	0	0	0	0	0	0	0	0	0	0	0
ENSG00000242860.3	RN7SL180P	0	0	0	0	0	0	0	0	0	0	0	0	0	0	0	0	0	0	0	0	0	0	0	0	0	0	0	0	1	0	0	0	0	0	2	0	0	0	4	0	0	0	0	0	0	0	1	0
ENSG00000263908.1	MIR3116-1	0	0	0	0	0	0	0	0	0	0	0	0	0	0	0	0	0	0	0	0	0	0	0	0	0	0	0	0	0	0	0	0	0	0	0	0	0	0	0	0	0	0	0	0	0	0	0	0
ENSG00000283690.1	MIR3116-2	0	0	0	0	0	0	0	0	0	0	0	0	0	0	0	0	0	0	0	0	0	0	0	0	0	0	0	0	0	0	0	0	0	0	0	0	0	0	2	0	0	0	0	0	0	0	0	0
ENSG00000234204.1	PIGPP2	0	0	0	0	0	0	0	0	0	0	0	0	0	0	0	0	0	0	0	0	0	0	0	0	0	0	0	0	0	0	0	0	0	0	0	0	0	0	0	0	0	0	0	0	0	0	0	0
ENSG00000234088.1	RPS15AP7	0	0	0	0	0	0	0	0	0	0	0	0	0	0	0	0	0	0	0	0	0	0	0	0	0	0	0	0	0	0	0	0	0	0	0	0	0	0	0	0	0	0	0	0	0	0	0	0
ENSG00000240563.1	L1TD1	0	0	0	0	0	0	0	0	0	0	0	0	0	0	0	0	0	0	0	0	0	0	0	0	0	0	0	0	0	0	0	0	1	0	0	0	0	0	0	0	0	0	0	0	0	0	0	0
ENSG00000237227.1	RP5-1155K23.4	0	0	0	0	0	0	0	0	0	0	0	0	0	0	0	0	0	0	0	0	0	0	0	0	0	0	0	0	0	0	0	0	0	0	0	0	0	0	0	0	0	0	0	0	0	0	0	0
ENSG00000200174.1	Y_RNA	0	0	0	0	0	0	0	0	0	0	0	0	0	0	0	0	0	0	0	0	0	0	0	0	0	0	0	0	0	0	0	0	0	0	0	0	0	0	0	0	0	0	0	0	0	0	0	0
ENSG00000132854.18	KANK4	3	1	0	7	0	0	11	1	0	0	0	0	7	0	3	5	7	0	0	4	7	0	0	19	6	0	2	6	6	5	3	0	4	11	0	0	2	0	0	7	15	1	17	1	0	12	0	0
ENSG00000201153.1	RNU6-371P	0	0	0	0	0	0	0	0	0	0	0	0	0	0	0	0	0	0	0	0	0	0	0	0	0	0	0	0	0	0	0	0	0	1	0	0	0	0	0	0	0	1	0	0	0	0	0	0
ENSG00000162607.12	USP1	13	9	9	18	34	15	5	18	3	8	0	12	4	11	8	24	8	6	5	3	19	6	0	31	28	3	9	15	13	32	8	32	12	5	11	7	5	0	5	14	26	13	25	12	2	15	12	7
ENSG00000116641.17	DOCK7	9	12	14	29	19	23	13	11	0	3	28	14	10	4	12	7	0	4	19	13	16	2	11	20	8	19	22	4	11	31	19	54	6	41	7	7	21	2	0	26	10	9	28	0	1	8	31	11
ENSG00000270549.1	RP11-293K19.1	0	0	0	0	0	0	0	0	0	0	0	0	0	0	0	0	0	0	0	0	0	0	0	0	0	0	0	0	0	0	0	0	0	0	0	0	0	0	0	0	0	0	0	0	0	0	0	0
ENSG00000132855.4	ANGPTL3	98	13	144	41	17	156	126	17	169	143	0	50	9	89	20	13	55	106	0	100	5	61	74	57	2	123	257	0	50	29	158	10	334	292	0	58	24	258	163	97	16	263	35	85	33	117	264	264
ENSG00000278967.1	RP5-849H19.3	13	3	35	3	0	4	13	0	0	0	0	4	0	2	1	1	0	2	0	2	1	2	0	2	0	4	11	0	4	1	10	0	5	10	0	3	0	2	0	5	0	2	2	0	0	0	12	6
ENSG00000213703.2	RP5-849H19.2	0	0	0	3	1	0	0	0	0	3	0	0	0	0	0	0	3	0	1	0	0	0	0	1	1	0	0	2	0	0	2	0	0	0	0	0	0	0	0	0	1	1	1	1	0	0	1	1
ENSG00000235545.1	RP11-230B22.1	0	0	0	0	0	0	0	0	0	0	0	0	0	0	0	0	0	0	0	0	0	0	0	0	0	0	0	0	0	0	0	0	0	0	0	0	0	0	0	0	0	0	0	0	0	0	0	0
ENSG00000125703.14	ATG4C	5	3	2	6	6	8	11	8	0	0	2	1	7	4	6	5	0	1	8	4	9	7	2	5	12	8	0	8	3	4	2	6	12	0	6	3	6	0	0	4	7	13	7	0	3	14	4	0
ENSG00000234318.1	RP4-771M4.3	0	0	0	0	0	0	0	0	0	0	0	0	0	0	0	0	0	0	0	0	0	0	0	0	0	0	0	0	0	0	0	0	0	0	0	0	0	0	0	0	0	0	0	0	0	0	0	0
ENSG00000237163.1	RP4-771M4.2	0	0	0	0	0	0	0	0	0	0	0	0	0	0	0	0	0	0	0	0	0	0	0	0	0	0	0	0	0	0	0	0	0	0	0	0	0	0	0	0	0	0	0	0	0	0	0	0
ENSG00000229537.5	RP11-5P4.1	0	0	0	0	0	0	0	0	0	0	0	0	0	0	0	0	0	0	0	0	0	0	0	0	0	0	0	0	0	0	0	0	0	0	0	0	0	0	0	0	0	0	0	0	0	0	0	0
ENSG00000227485.1	RP11-5P4.2	0	0	0	0	0	0	0	0	0	0	0	0	0	0	0	0	0	0	0	0	0	0	0	0	0	0	0	0	0	0	0	0	0	0	0	0	0	0	0	0	0	1	0	0	0	0	0	0
ENSG00000229225.1	RP11-5P4.3	0	0	0	0	0	0	0	0	0	0	0	0	0	0	0	0	0	0	0	0	0	0	0	0	0	0	0	0	0	0	0	0	0	0	0	0	0	0	0	0	0	0	0	0	0	0	0	0
ENSG00000203605.3	RP11-335E6.2	0	0	0	0	0	0	0	0	0	0	0	0	0	0	0	0	0	0	0	0	0	0	0	0	0	0	0	0	0	0	0	0	0	0	0	0	0	0	0	0	0	0	0	0	0	0	0	0
ENSG00000224209.7	LINC00466	0	0	0	0	0	0	0	0	0	0	0	0	0	0	6	0	0	0	0	0	0	0	0	0	0	0	0	0	0	0	0	0	0	0	0	0	0	0	0	0	0	0	0	0	0	0	0	0
ENSG00000252259.1	RNA5SP49	0	0	6	0	0	0	0	0	1	0	0	0	0	0	0	0	0	0	0	0	0	0	0	0	0	0	0	0	0	0	0	0	0	0	0	0	0	0	4	0	2	0	0	0	0	0	0	0
ENSG00000228734.2	RP11-335E6.3	0	0	0	0	0	0	0	0	0	0	0	0	0	0	0	0	0	0	0	0	0	0	0	0	0	0	0	0	0	0	0	0	0	0	0	0	0	0	0	0	0	0	0	0	0	0	0	0
ENSG00000223683.1	RPSAP65	0	0	0	0	0	0	0	0	0	0	0	0	0	0	0	0	0	0	0	0	0	0	0	0	0	0	0	0	0	0	0	0	0	0	0	0	0	0	0	0	0	0	0	0	0	0	0	0
ENSG00000230798.5	FOXD3-AS1	0	1	0	0	0	1	0	0	0	0	0	0	0	0	0	0	0	0	0	0	0	0	0	0	1	0	4	0	0	0	2	0	0	0	0	0	0	0	0	0	0	2	0	0	0	0	0	0
ENSG00000187140.5	FOXD3	0	0	0	0	0	0	0	0	0	0	0	0	0	0	0	0	0	0	0	0	0	0	0	0	0	0	0	0	0	0	0	0	0	0	0	0	0	0	0	0	0	0	0	0	0	0	0	0
ENSG00000275836.1	MIR6068	0	0	0	0	0	0	0	0	0	0	0	0	0	0	0	0	0	0	0	0	0	0	0	0	0	0	0	0	0	0	0	0	0	0	0	0	0	0	0	0	0	0	0	0	0	0	0	0
ENSG00000252784.1	Y_RNA	0	0	0	0	0	0	0	0	0	0	0	0	0	0	0	0	0	0	0	0	0	0	0	0	0	0	0	0	0	0	0	0	0	0	0	0	0	0	0	0	0	0	0	0	0	0	0	0
ENSG00000236674.1	RP4-792G4.3	0	0	0	3	1	0	0	0	0	0	0	0	0	0	0	0	0	0	0	0	0	0	0	0	1	0	6	0	0	1	1	0	4	0	1	0	0	0	0	0	0	0	2	0	0	1	0	0
ENSG00000088035.15	ALG6	1	1	0	7	6	6	3	4	0	1	0	0	0	11	5	23	7	13	3	0	10	0	5	12	13	0	0	14	24	11	5	0	15	3	3	10	4	0	0	48	18	8	3	0	0	6	0	0
ENSG00000142856.16	ITGB3BP	10	7	0	11	10	4	4	5	1	0	6	0	0	0	5	10	2	0	9	6	12	2	0	14	18	0	10	3	4	19	16	9	0	0	7	0	6	0	0	21	6	1	11	5	0	2	9	0
ENSG00000203965.12	EFCAB7	0	3	1	3	2	4	0	1	0	0	3	0	0	0	0	1	0	0	0	0	1	0	0	0	2	0	1	11	2	1	0	0	0	0	3	0	4	16	0	0	9	0	3	0	0	0	0	0
ENSG00000264271.2	RN7SL488P	0	0	0	0	0	0	0	0	0	0	0	0	0	0	0	0	0	0	0	0	0	0	0	0	0	0	0	0	0	0	0	0	0	0	0	0	0	0	0	0	0	0	0	0	0	0	0	0
ENSG00000251720.1	RNU7-123P	0	0	0	0	0	0	0	0	0	0	0	0	0	0	0	0	0	0	0	0	0	0	0	0	0	0	0	0	0	0	0	0	0	0	0	0	0	0	0	0	0	0	0	0	0	0	0	0
ENSG00000116652.6	DLEU2L	1	0	0	1	0	1	0	0	0	0	0	0	0	0	0	1	0	0	0	0	0	0	0	0	0	0	0	0	1	0	5	0	0	0	0	0	1	0	0	0	1	0	3	0	12	0	0	0
ENSG00000276884.1	DLEU2_6	0	0	0	0	0	0	0	0	0	0	0	0	0	0	0	0	0	0	0	0	0	0	0	0	0	0	0	0	0	0	0	0	0	0	0	0	0	0	0	0	0	0	0	0	0	0	0	0
ENSG00000278287.1	DLEU2_5	0	0	0	0	0	0	0	0	0	0	0	0	0	0	0	0	0	0	0	0	0	0	0	0	0	0	0	0	0	0	0	0	0	0	0	0	0	0	0	0	0	0	0	0	0	0	0	0
ENSG00000277565.1	DLEU2_4	0	0	0	0	0	0	0	0	0	0	0	0	0	0	0	0	0	0	0	0	0	0	0	0	0	0	0	0	0	0	0	0	0	0	0	0	0	0	0	0	0	0	0	0	0	0	0	0
ENSG00000275823.1	DLEU2_3	0	0	0	0	0	0	0	0	0	0	0	0	0	0	0	0	0	0	0	0	0	0	0	0	0	0	0	0	0	0	0	0	0	0	0	0	0	0	0	0	0	0	0	0	0	0	0	0
ENSG00000277689.1	DLEU2_2	0	0	0	0	0	0	0	0	0	0	0	0	0	0	0	0	0	0	0	0	0	0	0	0	0	0	0	0	0	0	0	0	0	0	0	0	0	0	0	0	0	0	0	0	0	0	0	0
ENSG00000274199.1	DLEU2_1	0	0	0	0	0	0	0	0	0	0	0	0	0	0	0	0	0	0	0	0	0	0	0	0	0	0	0	0	0	0	0	0	0	0	0	0	0	0	0	0	0	0	0	0	0	0	0	0
ENSG00000079739.15	PGM1	78	19	53	76	62	145	112	52	86	43	8	74	35	76	58	34	51	126	11	77	59	51	74	106	46	39	122	59	73	53	137	23	201	238	48	14	21	96	118	76	58	107	47	42	79	114	77	119
ENSG00000244256.3	RN7SL130P	0	0	0	0	1	0	0	0	0	0	0	0	0	0	0	0	0	0	0	1	3	0	1	3	2	0	0	0	0	1	0	0	0	0	0	0	1	0	0	0	0	4	0	8	3	0	0	0
ENSG00000185483.11	ROR1	1	8	10	8	7	11	4	4	0	0	6	0	4	0	0	5	0	1	5	0	1	0	0	5	8	0	0	16	1	0	5	28	0	0	0	0	0	0	0	0	0	1	2	0	0	0	1	0
ENSG00000177452.7	RP4-597J3.1	0	2	1	7	9	6	1	2	3	0	0	0	1	2	0	4	0	0	0	2	2	0	1	12	13	0	4	12	10	19	4	14	9	1	1	0	0	0	0	10	12	1	7	0	0	1	0	5
ENSG00000228056.3	CFL1P3	0	0	0	0	0	0	0	0	0	0	0	0	0	0	0	0	0	0	0	0	0	0	0	0	0	0	0	0	0	0	0	0	0	0	0	0	0	0	0	0	0	0	0	0	0	0	0	0
ENSG00000207190.1	RNU6-809P	0	0	0	0	0	0	0	0	0	0	0	0	0	0	0	0	0	0	0	0	0	0	0	0	0	0	0	0	0	0	0	0	0	0	0	0	0	0	0	0	0	0	0	0	0	0	0	0
ENSG00000200508.1	Y_RNA	0	0	0	0	1	0	0	0	0	0	1	0	0	0	0	0	0	0	0	0	0	0	1	0	0	0	0	0	0	0	0	0	0	0	0	0	0	0	0	0	0	0	0	0	0	0	0	0
ENSG00000223949.6	ROR1-AS1	0	0	0	0	0	0	0	0	0	0	0	0	0	0	0	0	0	0	0	0	0	0	0	0	0	0	0	0	0	0	0	1	0	0	0	0	0	0	0	0	0	0	0	0	0	0	0	0
ENSG00000177414.13	UBE2U	0	0	0	0	0	0	0	0	0	0	0	1	0	0	0	0	0	0	0	0	0	0	0	0	0	0	0	0	0	0	3	0	0	0	0	0	0	0	0	0	0	0	0	0	0	0	0	0
ENSG00000238653.1	RNU7-62P	0	0	0	0	0	0	0	0	0	0	0	0	0	0	0	0	0	0	0	0	0	0	0	0	0	0	0	0	0	0	0	0	0	0	0	0	0	0	0	0	0	0	0	0	0	0	0	0
ENSG00000158966.13	CACHD1	0	5	0	4	7	1	3	9	0	0	0	0	13	4	0	3	0	0	7	0	15	0	0	16	37	0	0	47	0	6	2	9	0	0	31	7	0	0	0	0	1	0	9	1	0	4	4	0
ENSG00000264470.1	MIR4794	0	0	0	0	0	0	0	2	0	0	0	0	0	0	0	0	0	0	0	0	0	0	0	0	0	0	0	0	0	0	1	0	0	0	0	0	0	0	0	0	1	0	0	0	0	0	0	0
ENSG00000162437.14	RAVER2	4	4	5	4	8	2	2	3	0	0	3	6	3	0	3	9	0	1	0	0	3	0	0	7	10	2	3	74	18	8	1	8	2	0	32	7	2	0	0	6	10	4	5	1	0	0	0	0
ENSG00000162434.11	JAK1	13	15	14	71	42	125	30	28	31	18	36	38	22	60	23	31	48	37	116	58	27	45	29	47	21	34	31	105	46	23	82	128	76	44	19	44	8	3	0	157	28	53	55	23	8	24	72	59
ENSG00000234784.2	RP11-182I10.1	0	0	0	0	0	0	0	0	0	0	0	0	0	0	0	0	0	0	0	0	0	0	0	0	0	0	0	0	0	0	0	0	0	0	0	0	0	0	0	0	0	0	0	0	0	0	0	0
ENSG00000233877.2	RP11-182I10.2	0	0	0	0	1	0	0	0	0	0	0	0	0	0	0	1	0	0	0	0	0	0	0	0	0	0	0	0	0	0	1	0	0	0	0	0	0	0	0	0	2	0	0	0	0	0	0	0
ENSG00000226891.7	LINC01359	0	0	0	0	0	2	0	1	0	0	0	0	0	0	0	0	0	0	0	0	0	0	0	2	0	0	0	4	0	0	0	0	0	0	0	0	0	0	0	0	0	0	1	0	1	0	0	0
ENSG00000185031.6	SLC2A3P2	0	0	0	0	0	0	0	0	0	0	0	0	0	0	0	0	0	0	0	0	0	0	2	0	0	0	0	0	0	0	0	0	0	0	0	0	0	0	0	0	0	0	0	0	0	0	0	0
ENSG00000272506.1	RP4-535B20.4	0	2	0	4	1	4	2	0	1	0	0	0	0	0	0	0	0	2	0	1	3	1	1	1	0	0	0	2	0	2	4	8	2	5	0	1	1	1	2	1	2	3	5	4	1	2	3	3
ENSG00000212257.1	RNU6-1176P	0	0	0	0	0	0	0	0	0	0	0	0	0	0	0	0	0	0	0	0	0	0	0	0	0	0	0	0	0	0	0	0	0	0	0	0	0	0	0	0	0	0	0	0	0	0	0	0
ENSG00000265996.1	MIR3671	1	0	0	0	0	2	0	0	0	0	0	0	3	0	0	0	0	0	0	0	0	0	0	1	0	0	0	7	1	0	0	0	0	0	0	4	0	0	0	5	0	2	0	0	0	0	0	0
ENSG00000199135.1	MIR101-1	0	0	0	0	0	0	0	0	0	0	0	0	0	0	0	0	0	0	0	0	0	0	0	0	0	0	0	0	0	0	0	0	0	0	0	0	0	0	0	0	0	0	0	0	0	0	0	0
ENSG00000231485.1	RP4-535B20.1	0	0	0	0	0	0	0	1	0	0	0	0	0	0	0	0	0	0	0	0	0	0	0	0	0	0	0	0	0	0	0	0	0	0	0	0	0	0	0	0	0	0	0	0	0	0	0	0
ENSG00000235804.2	RP4-535B20.2	0	0	0	0	0	0	0	0	0	0	0	0	0	0	0	0	0	0	0	1	0	0	0	1	0	0	0	0	0	0	0	1	0	0	0	0	0	0	0	0	0	0	2	0	0	0	0	0
ENSG00000234496.2	MRPS21P1	0	0	0	0	0	0	0	0	0	0	0	0	0	0	0	0	0	0	0	0	0	0	0	0	0	0	0	0	0	0	0	0	0	0	0	0	0	0	0	0	0	0	0	0	0	0	0	0
ENSG00000162433.14	AK4	59	14	5	35	16	34	15	5	1	9	0	10	0	2	8	13	1	0	0	14	9	3	2	40	7	8	28	4	35	13	13	0	8	3	0	11	12	14	0	20	20	30	30	12	1	11	9	4
ENSG00000231622.1	RP4-700A9.1	0	0	0	0	0	0	0	0	3	0	0	0	0	0	0	1	0	0	0	0	0	0	0	0	0	0	0	0	0	0	2	0	0	0	0	0	0	0	0	0	2	0	0	0	0	0	0	0
ENSG00000116675.15	DNAJC6	0	1	0	2	2	10	3	1	0	0	4	0	7	0	1	5	0	0	0	0	2	0	0	1	4	0	6	16	5	0	3	0	0	5	9	0	0	0	0	26	4	0	0	0	0	2	0	0
ENSG00000229294.1	RP5-1044H5.1	0	0	0	0	0	0	0	0	0	0	0	0	0	0	0	0	0	0	0	0	0	0	0	0	0	0	0	0	0	0	0	0	0	0	0	0	0	0	0	0	0	0	0	0	0	0	0	0
ENSG00000234144.1	COX6CP13	0	0	0	0	0	0	0	0	0	0	0	0	0	0	0	0	0	0	0	0	0	0	0	0	0	0	0	0	0	0	0	0	0	0	0	0	0	0	0	0	0	0	0	0	0	0	0	0
ENSG00000222624.1	RNU2-15P	0	0	0	0	0	0	0	0	0	0	0	0	0	0	0	0	0	0	0	0	0	0	0	0	0	0	0	0	0	0	0	0	0	0	0	0	0	0	0	0	0	0	0	0	0	0	0	0
ENSG00000213625.8	LEPROT	63	43	76	67	42	150	40	31	10	50	23	33	28	52	29	44	15	42	39	52	46	8	23	107	66	21	78	72	61	34	88	59	53	36	38	42	14	27	28	144	119	51	88	34	20	90	44	24
ENSG00000116678.18	LEPR	127	78	148	309	224	333	143	29	94	27	0	88	88	78	57	112	42	125	21	190	197	46	33	305	92	59	130	40	62	83	143	94	225	29	0	18	0	120	20	229	198	170	256	107	47	30	102	89
ENSG00000237852.1	RP4-630A11.3	0	0	0	0	0	0	0	0	0	0	0	0	0	0	0	0	0	0	0	0	0	0	0	0	0	0	0	0	0	0	0	0	0	0	0	0	0	0	0	0	0	4	0	0	0	0	0	0
ENSG00000224570.1	RP11-430H12.2	0	0	0	0	0	0	0	0	0	0	0	0	0	0	0	0	0	0	0	0	0	0	0	0	0	0	0	0	0	0	0	0	0	0	0	0	0	0	0	0	0	0	0	0	0	0	0	0
ENSG00000239319.3	RN7SL854P	0	0	0	0	0	0	0	0	0	0	0	0	0	0	0	0	0	0	0	0	0	0	0	0	0	0	0	0	0	0	0	0	0	0	0	0	0	0	0	0	0	0	0	0	0	0	0	0
ENSG00000184588.17	PDE4B	0	3	0	0	0	1	0	0	4	0	3	0	0	3	0	4	0	0	0	0	4	0	0	0	2	0	9	44	0	8	1	23	1	7	35	0	0	0	0	44	0	0	1	0	0	0	7	7
ENSG00000227466.1	RP11-397C12.1	0	0	0	0	0	0	0	0	0	0	0	0	0	0	0	0	0	0	0	0	0	0	0	0	0	0	0	0	0	0	0	0	0	0	0	0	0	0	0	0	0	0	0	0	0	0	0	0
ENSG00000223152.1	RNU4-88P	0	0	0	0	0	0	0	0	0	0	0	0	0	0	0	0	0	0	0	0	0	0	0	0	0	0	0	0	0	0	0	0	0	0	0	0	0	0	0	0	0	0	0	0	0	0	0	0
ENSG00000118473.21	SGIP1	0	0	1	1	0	7	0	1	0	1	0	0	13	0	0	1	0	0	32	0	0	0	0	0	0	0	0	0	0	0	8	0	2	1	2	8	0	0	5	8	0	4	1	0	0	0	0	0
ENSG00000264720.3	MIR3117	0	0	0	0	0	0	0	0	0	0	0	0	0	0	0	0	0	0	0	0	0	0	0	0	0	0	0	0	0	0	0	0	0	0	0	0	0	0	0	0	0	0	0	0	0	0	0	0
ENSG00000248458.2	RP4-598P13.1	0	0	0	0	0	0	0	0	0	0	0	0	0	0	0	0	0	0	0	0	0	0	0	0	0	0	0	0	0	0	0	0	0	0	0	0	0	0	0	0	0	0	0	0	0	1	0	0
ENSG00000152760.9	TCTEX1D1	0	2	0	1	0	0	0	1	0	0	0	0	0	0	0	0	0	0	0	0	1	0	0	0	0	0	0	0	0	1	0	0	0	0	0	0	0	0	0	0	0	0	0	1	0	0	1	0
ENSG00000172410.4	INSL5	0	0	0	0	0	0	0	0	0	0	0	0	0	0	0	0	0	0	0	0	0	0	0	0	0	0	0	0	0	0	0	0	0	0	0	0	0	0	0	0	0	0	0	0	0	0	0	0
ENSG00000152763.16	WDR78	0	1	4	1	0	2	0	2	0	0	3	0	0	0	0	5	0	0	2	0	0	0	0	0	3	0	0	1	2	5	0	6	0	0	3	0	4	0	0	0	0	0	0	0	0	3	0	0
ENSG00000231080.1	RP11-342H21.2	0	0	0	0	0	0	0	0	0	0	0	0	0	0	0	0	0	0	0	1	0	0	0	0	0	0	0	0	0	0	0	0	0	0	0	0	0	0	0	0	0	0	0	0	0	0	0	0
ENSG00000198160.14	MIER1	5	8	14	19	15	27	2	5	14	3	11	13	11	6	8	13	10	9	29	5	16	4	4	14	11	1	9	7	6	20	18	27	8	1	5	0	9	2	0	0	12	22	4	0	0	4	11	20
ENSG00000116704.7	SLC35D1	30	19	12	23	35	39	15	9	13	22	6	7	11	39	25	27	5	26	3	32	17	13	10	58	28	12	50	37	35	18	37	33	59	109	0	20	21	37	0	41	34	51	21	19	6	42	33	19
ENSG00000203963.11	C1orf141	0	0	0	0	0	0	0	0	0	0	0	0	0	0	0	0	0	1	0	0	0	0	1	0	0	0	0	0	0	0	0	0	0	0	0	0	0	0	0	0	0	0	0	0	0	0	0	1
ENSG00000252433.1	SNORA31	0	0	0	0	0	0	0	0	0	0	0	0	1	0	0	0	0	0	0	0	0	0	0	0	1	0	0	0	0	0	0	0	0	0	0	0	0	0	0	0	0	0	0	0	0	0	0	0
ENSG00000275678.1	RP4-547N15.3	0	0	3	1	0	0	0	0	0	0	0	0	0	0	0	1	0	0	0	0	0	0	0	1	0	0	0	0	0	0	0	0	0	8	0	0	0	0	0	1	1	0	0	0	0	0	0	0
ENSG00000162594.15	IL23R	0	0	0	0	0	0	0	0	0	0	0	0	0	0	0	0	0	0	0	0	0	0	0	0	0	0	0	0	0	0	0	0	0	0	0	0	0	0	0	0	0	0	0	0	0	0	0	0
ENSG00000253074.1	RNU6-586P	0	0	0	0	0	0	0	0	0	0	0	0	0	0	0	0	0	0	0	0	0	0	0	0	0	0	0	0	0	0	0	0	0	0	0	0	0	0	0	0	0	0	0	0	0	0	0	0
ENSG00000252116.1	RNU4ATAC4P	0	0	0	0	0	0	0	0	0	0	0	0	0	0	0	0	0	0	0	0	0	0	0	0	0	0	0	0	0	0	0	0	0	0	0	0	0	0	0	0	0	0	0	0	0	0	0	0
ENSG00000228523.1	RP11-131O15.2	0	0	0	0	0	0	0	0	0	0	0	0	0	0	0	0	0	0	0	0	0	0	0	0	0	0	0	0	0	0	0	0	0	0	0	0	0	0	0	0	0	0	0	0	0	0	0	0
ENSG00000081985.10	IL12RB2	0	0	0	0	0	0	0	0	0	0	0	0	0	0	0	0	0	0	0	0	0	0	0	0	0	0	0	0	0	0	0	0	0	0	0	0	0	0	0	0	0	0	0	0	0	0	0	0
ENSG00000142864.14	SERBP1	40	27	13	79	54	59	15	66	16	15	14	37	15	34	29	73	12	19	7	43	50	20	28	82	115	25	48	69	63	87	57	74	44	32	35	14	33	29	37	108	88	24	80	29	22	26	24	48
ENSG00000223263.1	RNU6-387P	0	0	0	0	0	0	0	0	0	0	0	0	0	0	0	0	0	0	0	1	0	0	0	0	0	0	0	0	0	0	0	0	0	0	0	0	0	0	0	0	0	0	0	0	0	0	0	0
ENSG00000235200.2	RP11-393N21.2	0	0	0	0	0	6	1	0	0	0	0	0	0	1	2	0	0	22	0	0	0	6	5	0	0	0	11	0	6	0	4	0	5	9	0	0	0	17	43	0	0	0	0	0	0	3	6	0
ENSG00000207504.1	RNU6-1031P	0	0	0	0	0	0	0	0	0	0	0	0	0	0	0	0	0	0	0	0	0	0	0	0	0	0	0	0	0	0	0	0	0	0	0	0	0	0	0	0	0	0	0	0	0	0	0	0
ENSG00000238139.2	RP11-393N21.1	0	0	0	0	0	0	0	0	0	0	0	0	0	0	0	0	0	0	0	0	0	0	0	0	0	0	0	0	0	0	0	0	0	0	0	0	0	0	0	0	0	0	0	0	0	0	0	0
ENSG00000242482.3	RN7SL392P	0	0	0	0	0	0	0	0	0	0	0	0	0	0	0	2	0	0	0	0	0	0	0	0	0	0	3	2	0	0	0	0	0	0	0	0	0	0	0	0	0	0	0	7	0	0	0	3
ENSG00000232048.2	HNRNPCP9	0	0	0	0	0	0	0	0	0	0	0	0	0	0	0	0	0	0	0	0	0	0	0	0	0	0	0	0	0	0	0	0	0	0	0	0	0	0	0	0	0	0	0	0	0	0	0	0
ENSG00000116717.11	GADD45A	34	20	67	47	68	53	12	51	68	13	0	5	37	19	28	28	12	22	34	6	29	24	23	51	74	20	12	33	15	45	29	228	57	34	0	12	16	125	82	29	32	24	67	6	4	28	179	96
ENSG00000172380.5	GNG12	8	9	23	27	5	32	8	13	2	3	2	0	6	8	10	12	12	9	21	6	15	3	9	19	11	1	22	14	19	23	39	26	14	9	0	3	7	0	3	43	24	6	10	10	8	11	29	5
ENSG00000238778.1	RNU7-80P	0	0	0	1	0	0	0	0	0	0	0	0	0	0	0	3	0	0	0	0	0	0	0	0	0	0	0	0	0	0	0	0	0	0	0	0	0	0	0	0	0	0	0	0	0	0	0	0
ENSG00000232284.7	GNG12-AS1	0	0	0	0	0	0	0	0	0	0	0	0	0	0	0	0	0	0	0	0	0	0	1	1	0	0	2	0	0	0	0	0	0	0	0	0	0	0	0	0	0	0	0	0	0	0	0	0
ENSG00000235055.3	RP4-609E1.2	0	0	0	0	0	0	0	0	0	0	0	0	0	0	0	0	0	0	0	0	0	0	0	0	0	0	0	0	0	0	0	0	0	0	0	0	0	0	0	0	0	0	0	0	0	0	0	0
ENSG00000162595.5	DIRAS3	0	0	0	0	0	0	0	0	0	0	0	0	14	0	0	0	0	0	8	0	0	0	0	3	2	0	0	0	0	0	1	0	4	0	0	0	0	0	0	13	0	0	0	0	0	0	0	0
ENSG00000228431.1	ARL5AP3	0	0	0	0	0	0	0	0	0	0	0	0	0	0	0	0	0	0	0	0	0	0	0	0	0	0	0	0	0	0	0	0	0	0	0	0	0	0	0	0	0	0	0	0	0	0	0	0
ENSG00000116729.13	WLS	0	5	22	2	1	25	10	0	0	4	0	0	1	0	0	0	2	3	15	0	6	0	0	0	0	0	0	44	0	4	12	169	1	5	52	0	11	2	12	0	0	0	0	0	5	0	10	0
ENSG00000234383.1	CTBP2P8	0	0	0	0	0	0	0	0	0	0	0	0	0	0	0	0	0	0	0	0	0	0	0	0	0	0	0	0	0	0	0	0	0	0	0	0	0	0	0	0	0	0	0	0	0	0	0	0
ENSG00000221203.1	MIR1262	0	0	0	0	0	0	0	0	0	0	0	0	0	0	0	0	0	0	0	0	0	0	0	0	0	0	0	0	0	0	0	0	0	0	0	0	0	0	0	0	0	0	0	0	0	0	0	0
ENSG00000229133.1	RPS7P4	3	1	2	4	4	3	2	6	1	0	1	1	0	0	0	9	0	0	3	0	3	1	0	3	7	0	2	2	3	5	4	1	2	1	4	9	3	2	0	8	17	2	3	0	0	5	1	2
ENSG00000225242.2	COX6B1P7	0	0	0	0	0	0	0	0	0	0	0	0	0	0	0	0	0	0	0	0	0	0	0	0	0	0	0	0	0	0	0	0	0	0	0	0	0	0	0	0	0	0	0	0	0	0	0	0
ENSG00000237622.1	TCEB1P18	0	0	0	0	0	0	0	0	0	0	0	0	0	0	0	0	0	0	0	0	0	0	0	0	0	0	0	4	0	0	0	0	0	0	0	0	0	0	0	0	0	0	0	0	0	0	0	0
ENSG00000229440.1	RP5-1033K19.2	0	0	0	0	0	0	0	0	0	0	0	0	0	0	0	0	0	0	0	0	0	0	0	0	0	0	0	0	0	0	0	0	0	0	0	0	0	0	0	0	0	0	0	0	0	0	0	0
ENSG00000116745.6	RPE65	0	0	0	0	0	0	0	0	0	0	0	0	0	0	0	0	0	0	0	0	0	0	0	0	0	0	0	0	0	0	0	0	0	0	0	0	0	0	0	0	0	0	0	0	0	0	0	0
ENSG00000024526.16	DEPDC1	0	13	0	6	4	0	0	7	0	0	0	0	0	0	0	2	0	0	0	0	13	0	0	13	20	0	0	0	5	7	1	0	0	0	0	0	0	0	0	0	17	0	1	0	0	0	0	0
ENSG00000233589.1	RP4-694A7.2	0	1	0	0	0	0	0	0	0	0	0	0	0	0	0	0	0	0	0	0	0	0	0	0	0	0	0	0	0	0	0	0	0	0	0	0	0	0	0	0	0	1	0	0	0	0	0	0
ENSG00000234264.1	DEPDC1-AS1	0	0	0	0	0	0	0	1	0	0	0	0	0	0	0	0	0	0	0	0	0	0	0	0	0	0	0	0	0	3	0	0	0	0	0	0	0	0	0	0	0	0	0	0	0	0	0	0
ENSG00000225167.1	TXNP2	0	0	0	0	0	0	0	0	0	0	0	0	0	0	0	0	0	0	0	0	0	0	0	0	0	0	0	0	0	0	0	0	0	0	0	0	0	0	0	0	0	0	0	0	0	0	0	0
ENSG00000223883.1	RP11-424D14.1	0	0	0	0	0	0	0	0	0	0	0	0	0	0	0	0	0	0	0	0	0	0	0	0	0	0	0	0	0	0	0	0	0	0	0	0	0	0	0	0	0	0	0	0	0	0	0	0
ENSG00000235446.1	RP11-74K19.1	0	0	0	1	1	1	0	0	0	0	0	0	0	0	0	0	0	0	0	0	0	0	0	0	0	0	0	0	0	0	0	0	0	0	0	0	0	0	0	0	0	0	0	0	0	0	0	0
ENSG00000229639.1	RP3-380B4.1	0	0	0	0	0	0	0	0	0	0	0	0	0	0	0	0	0	0	0	0	0	0	0	0	0	0	0	0	0	0	0	0	0	0	0	0	0	0	0	0	0	0	0	0	0	0	0	0
ENSG00000033122.18	LRRC7	0	0	0	0	0	8	0	0	0	0	0	0	0	0	0	0	0	0	0	0	1	0	0	0	0	0	0	0	0	0	0	0	0	1	0	0	0	0	0	0	0	0	0	0	0	0	0	0
ENSG00000270615.1	SGO1P1	0	2	0	0	0	0	0	0	0	0	0	0	0	0	0	0	0	0	0	0	0	0	0	1	0	0	0	0	0	0	0	0	0	0	0	0	0	0	0	0	0	0	0	0	1	0	1	0
ENSG00000240692.3	RN7SL538P	0	0	0	0	0	0	0	0	0	0	0	0	0	0	0	0	0	0	0	0	0	0	0	0	0	0	0	0	0	0	0	0	0	0	0	0	0	0	0	0	0	0	0	0	0	0	0	0
ENSG00000229359.2	PIN1P1	3	0	0	0	3	1	0	2	0	2	0	1	0	0	0	1	0	0	2	0	2	0	2	5	1	0	0	9	0	0	1	0	0	0	9	0	5	0	0	0	3	0	2	0	0	0	0	1
ENSG00000237919.5	RP11-181B18.1	0	0	0	0	0	0	0	0	0	0	0	0	0	0	0	0	0	0	0	0	0	0	0	0	0	0	1	0	0	0	0	0	0	0	0	0	0	0	0	0	0	0	0	0	0	0	0	0
ENSG00000066557.5	LRRC40	4	6	0	10	17	30	10	3	11	1	0	6	2	9	4	23	2	15	12	11	7	0	14	18	25	0	0	17	12	24	17	13	15	2	43	0	7	0	0	57	6	6	16	2	1	20	9	20
ENSG00000244389.3	RN7SL242P	0	0	3	0	1	0	0	0	0	0	0	0	0	0	0	2	0	0	0	6	0	0	0	0	0	1	0	0	0	2	0	0	0	3	0	0	0	0	0	0	0	5	3	0	0	0	0	0
ENSG00000116754.13	SRSF11	136	86	28	202	187	156	82	88	50	31	28	39	72	60	99	154	48	57	99	88	196	56	30	163	169	62	73	221	192	217	153	161	107	79	100	39	28	77	45	170	158	93	266	19	31	78	74	65
ENSG00000228988.1	RP4-677H15.4	0	0	0	0	0	0	0	0	0	0	0	0	0	0	0	0	0	0	0	0	0	0	0	0	0	0	0	0	0	0	0	0	0	0	0	0	0	0	0	0	0	0	0	0	0	0	0	0
ENSG00000118454.12	ANKRD13C	11	3	6	4	13	22	0	2	2	0	4	6	0	5	12	1	0	4	0	0	5	0	6	6	11	6	4	29	9	19	15	9	7	0	15	4	0	0	0	20	31	8	13	3	0	0	10	10
ENSG00000197568.13	HHLA3	0	0	0	0	0	0	0	0	0	0	0	3	0	0	0	0	0	0	0	0	0	0	0	0	0	0	0	0	1	0	0	0	8	0	0	0	0	0	0	0	0	0	0	0	0	0	0	0
ENSG00000226088.1	RP11-180O5.2	0	0	0	0	0	0	0	0	0	0	0	0	0	0	0	0	0	0	0	0	0	0	0	0	0	0	0	0	0	0	0	0	0	0	0	0	0	0	0	0	0	0	0	0	0	0	0	0
ENSG00000279230.1	AL158839.1	0	0	0	0	0	0	0	0	0	0	0	0	0	0	0	0	0	0	0	0	0	0	0	0	0	0	0	0	0	0	0	0	0	0	0	0	0	0	0	0	0	0	0	0	0	0	0	0
ENSG00000116761.11	CTH	14	5	0	5	2	25	20	1	17	6	0	0	0	8	3	0	23	35	0	17	1	12	14	10	5	34	40	6	2	6	12	0	26	26	0	7	2	27	0	0	0	16	4	0	0	3	8	7
ENSG00000278636.1	Metazoa_SRP	0	0	0	0	0	0	0	0	0	0	0	0	0	0	0	0	0	0	0	0	0	6	0	0	0	0	0	0	0	0	0	0	0	0	0	0	0	0	0	0	0	0	0	0	0	0	0	0
ENSG00000271992.1	RP11-42O15.3	1	1	3	0	0	7	0	0	4	0	0	2	6	4	0	0	0	12	0	4	1	0	7	13	1	12	7	0	1	0	8	0	10	33	0	0	0	0	0	0	8	6	0	1	1	0	6	13
ENSG00000233020.1	RP11-42O15.2	2	0	0	3	5	0	1	6	0	1	0	0	1	0	0	1	1	0	0	0	1	0	1	2	3	0	1	3	1	4	0	0	2	0	0	0	0	0	0	0	1	0	5	0	0	1	2	0
ENSG00000237033.2	CASP3P1	0	0	0	0	2	0	0	0	0	0	0	0	0	0	0	0	0	0	0	0	0	0	0	4	0	0	0	0	0	4	0	0	0	0	0	0	0	0	0	0	0	0	0	0	0	4	0	0
ENSG00000229051.1	RP5-952N6.1	0	1	0	0	0	0	0	0	0	0	0	0	0	0	0	0	0	0	0	0	0	0	0	0	0	0	0	0	0	0	0	0	0	0	0	0	0	0	0	0	0	0	0	0	0	0	0	0
ENSG00000226208.1	RP11-99H8.1	0	0	0	0	0	0	0	0	0	0	0	0	0	0	0	0	0	0	0	0	0	0	0	0	0	0	0	0	0	0	0	0	0	0	0	0	0	0	0	0	0	0	0	0	0	0	0	0
ENSG00000050628.20	PTGER3	0	0	3	0	0	0	0	0	0	0	0	0	0	0	0	0	0	0	12	0	0	2	1	0	0	0	0	0	0	0	0	0	0	0	0	2	0	0	0	0	0	0	0	0	0	0	0	0
ENSG00000235782.1	RP3-333A15.1	0	0	0	0	0	0	0	0	0	0	0	0	0	0	0	0	0	0	0	1	0	0	0	0	0	0	0	0	0	0	0	0	0	0	0	0	0	0	0	0	0	0	0	0	0	0	0	0
ENSG00000269933.1	RP3-333A15.2	0	0	0	0	0	0	0	0	0	0	0	0	0	0	0	0	0	0	0	0	0	0	0	0	0	0	0	0	0	0	0	0	0	0	0	0	0	0	0	0	0	0	0	0	0	0	0	0
ENSG00000235079.1	ZRANB2-AS1	0	0	0	0	0	0	0	0	0	0	0	0	0	0	0	0	0	0	0	0	0	0	0	0	0	0	0	0	0	0	0	0	0	0	0	0	0	0	0	0	0	0	0	0	0	0	0	0
ENSG00000132485.13	ZRANB2	34	74	61	97	92	105	27	53	13	8	22	50	57	61	30	76	27	37	74	37	70	21	46	84	86	36	19	88	91	79	54	69	58	39	70	24	28	15	1	128	109	53	104	8	10	31	35	31
ENSG00000207721.1	MIR186	3	0	0	4	1	5	6	0	0	0	0	5	1	2	3	2	0	0	0	0	3	0	0	5	1	0	0	5	0	5	3	2	5	0	3	0	0	0	0	10	0	6	1	0	0	0	0	0
ENSG00000229956.10	ZRANB2-AS2	0	0	7	0	0	1	0	0	0	0	1	0	0	0	0	1	0	0	0	0	0	0	0	0	0	1	0	0	0	0	0	0	3	0	0	0	0	0	0	0	0	0	0	0	0	0	0	0
ENSG00000226324.1	RP11-115M14.1	0	0	0	0	0	0	0	0	0	0	0	0	0	0	0	0	0	0	0	0	0	0	0	0	0	0	0	0	0	0	0	0	0	0	0	0	0	0	0	0	0	0	0	0	0	0	0	0
ENSG00000172260.14	NEGR1	0	0	0	0	1	3	0	10	0	0	0	0	0	0	0	35	0	0	0	0	8	3	0	3	40	0	0	2	0	5	0	0	1	0	8	1	0	0	0	1	12	3	1	0	2	0	1	0
ENSG00000231985.1	RP11-82L20.1	0	0	0	0	0	0	0	0	0	0	0	0	0	0	0	0	0	0	0	0	0	0	0	0	0	0	0	0	0	0	0	0	0	0	0	0	0	0	0	0	0	0	0	0	0	0	0	0
ENSG00000271618.1	RP11-175G14.2	0	0	0	0	0	0	0	0	0	0	0	0	0	0	0	0	0	0	0	0	0	0	0	0	0	0	0	0	0	0	0	0	0	0	0	0	0	0	0	0	0	0	0	0	0	0	0	0
ENSG00000228853.1	NEGR1-IT1	0	0	0	0	0	0	0	0	0	0	0	0	0	0	0	0	0	0	0	0	0	0	0	0	0	0	0	0	0	0	0	0	0	0	0	0	0	0	0	0	0	0	0	0	0	0	0	0
ENSG00000233994.2	GDI2P2	0	0	0	0	1	0	0	1	0	0	0	0	0	0	0	0	0	0	0	0	0	0	0	1	0	0	1	0	0	0	0	4	0	0	0	0	0	0	0	0	0	5	0	0	0	0	0	0
ENSG00000227207.2	RPL31P12	1	5	0	12	15	8	5	0	0	0	0	1	0	1	0	7	0	0	0	7	12	0	5	22	19	0	9	38	8	11	4	11	6	8	3	0	4	23	1	6	13	11	15	0	0	11	4	0
ENSG00000212366.1	RNU6-1246P	0	0	0	0	0	0	0	0	0	0	0	0	0	0	0	0	0	0	1	0	0	0	0	0	0	0	0	0	0	0	1	0	0	0	0	0	0	0	0	1	0	0	0	0	0	0	0	0
ENSG00000225087.1	RP4-660H19.1	0	0	0	0	0	0	0	0	0	0	0	0	0	0	0	1	0	0	0	0	0	0	0	0	0	0	0	0	0	0	0	0	0	0	0	0	0	0	0	0	0	0	0	0	0	0	0	0
ENSG00000227016.3	RP11-262K1.1	0	0	0	0	0	0	0	0	0	0	0	0	0	0	0	0	0	0	0	0	0	0	0	0	0	0	0	0	0	0	0	0	2	0	0	0	0	0	0	0	0	0	0	0	0	0	0	0
ENSG00000280317.1	RP11-25L19.1	0	0	0	0	0	0	0	0	0	0	0	0	0	0	0	0	0	0	0	0	0	0	0	0	0	0	0	0	0	0	0	0	0	0	0	0	0	0	0	0	0	0	0	0	0	0	0	0
ENSG00000229636.2	KRT8P21	0	0	0	0	0	0	0	0	0	0	0	0	0	0	0	0	0	0	0	0	0	0	0	0	0	0	0	0	0	0	0	0	0	0	0	0	0	0	0	0	0	0	0	0	0	0	0	0
ENSG00000251825.1	RN7SKP19	0	0	0	0	0	0	0	0	0	0	0	0	0	0	0	0	0	0	0	0	0	0	0	0	0	0	0	0	0	0	0	0	0	0	0	0	0	0	0	0	0	0	0	0	0	0	0	0
ENSG00000233973.6	LINC01360	4	0	0	0	0	0	0	0	0	0	0	0	0	0	0	0	0	0	0	0	0	0	0	1	0	0	0	1	0	0	0	0	0	0	0	0	0	0	0	0	0	0	0	0	0	1	0	0
ENSG00000223479.3	RP4-788P17.1	0	0	0	0	0	0	0	0	0	0	0	0	0	0	0	0	0	0	0	0	0	0	0	0	0	0	0	0	0	0	0	0	0	0	0	0	0	0	0	0	0	0	0	0	0	0	0	0
ENSG00000200601.1	RNA5SP50	0	0	0	0	0	0	0	0	0	0	0	0	0	0	0	0	0	0	0	0	0	0	0	0	0	0	0	0	0	0	0	0	0	0	0	0	0	0	0	0	0	0	0	0	0	0	0	0
ENSG00000252005.2	RNU4ATAC8P	0	0	0	0	0	0	0	0	0	0	0	0	0	0	0	0	0	0	0	0	0	0	0	0	0	0	0	0	0	0	0	0	0	0	0	0	0	0	0	0	0	0	0	0	0	0	0	0
ENSG00000162620.15	LRRIQ3	2	0	0	1	0	4	2	0	0	0	0	0	0	0	1	4	0	0	0	0	0	1	2	1	0	0	7	3	0	5	3	0	0	0	0	0	3	1	0	0	1	0	0	0	8	0	0	0
ENSG00000254685.6	FPGT	9	4	0	4	3	2	0	2	5	0	0	2	0	0	6	2	0	17	21	0	3	0	0	4	2	0	0	2	4	2	5	2	1	0	0	5	0	0	0	10	1	3	0	0	0	0	3	0
ENSG00000259030.6	FPGT-TNNI3K	0	1	0	0	0	2	0	0	0	0	6	0	0	0	0	0	0	1	7	0	0	0	0	0	0	0	3	0	3	2	5	0	0	0	3	7	0	0	0	0	0	0	0	0	0	0	0	0
ENSG00000116783.14	TNNI3K	0	0	0	0	0	0	0	0	0	0	10	0	0	0	0	0	0	0	0	0	0	0	0	0	0	0	0	0	0	0	0	0	0	0	0	0	0	0	0	0	0	0	0	0	0	0	0	0
ENSG00000237324.3	RP11-439H8.4	0	0	0	0	0	0	0	0	0	0	4	0	0	0	0	0	0	0	0	0	0	0	0	0	0	0	0	0	0	0	0	0	0	0	0	0	0	0	0	1	0	0	0	0	0	0	0	0
ENSG00000233894.1	RP4-650F12.2	0	0	0	0	0	0	0	1	0	0	0	0	0	0	0	2	0	0	0	0	0	0	0	0	0	0	0	0	0	0	3	0	0	0	0	0	2	0	0	0	0	0	0	0	0	0	0	0
ENSG00000162621.6	LRRC53	0	0	0	0	0	0	0	0	0	0	0	0	0	0	0	0	0	0	0	0	0	0	0	0	0	0	0	0	0	0	0	0	0	0	0	0	0	0	0	0	0	0	0	0	0	0	0	0
ENSG00000178965.13	ERICH3	0	3	0	2	0	3	0	5	0	0	0	0	0	0	0	1	0	0	0	0	1	0	0	0	1	0	0	0	0	10	0	0	0	0	0	1	0	0	0	0	1	0	2	0	0	0	0	0
ENSG00000234497.5	ERICH3-AS1	0	0	0	0	0	0	0	0	0	0	0	0	0	0	0	0	0	0	0	0	0	0	0	0	0	0	0	0	0	0	0	0	0	0	0	0	0	0	0	0	0	0	0	0	0	0	0	0
ENSG00000272864.1	RP11-17E13.2	0	1	0	1	3	4	0	0	0	0	0	2	3	1	2	0	0	0	0	3	1	0	0	1	0	0	14	0	1	3	0	0	14	0	0	10	0	0	0	0	3	4	3	0	0	0	5	0
ENSG00000116791.13	CRYZ	52	18	43	45	20	70	25	15	10	7	36	31	2	49	13	29	11	4	0	15	29	13	15	52	28	13	45	54	52	37	64	83	46	12	3	18	26	5	79	106	69	26	38	28	0	21	32	36
ENSG00000162623.15	TYW3	3	7	15	31	15	21	15	20	17	1	13	11	18	13	22	22	1	19	35	8	22	4	16	42	21	2	38	20	14	48	9	21	11	5	4	1	27	13	16	26	32	6	17	4	0	18	22	13
ENSG00000229943.1	RP11-93N20.1	0	0	0	0	0	0	0	0	0	0	0	0	0	0	0	0	0	0	0	0	0	0	0	0	0	0	0	0	0	0	0	0	0	0	0	0	0	0	0	0	0	0	0	0	0	0	0	0
ENSG00000261213.1	RP11-510C10.4	0	0	0	0	0	0	0	0	0	0	0	0	0	0	0	0	0	0	0	0	0	0	0	0	0	0	0	3	0	0	0	0	0	0	0	0	0	0	0	0	0	0	0	0	0	0	0	0
ENSG00000224127.1	RP11-510C10.2	0	0	0	0	0	0	0	0	0	0	0	0	0	0	0	0	0	0	0	0	0	0	0	0	0	0	0	0	0	0	0	0	0	0	0	0	0	0	0	0	0	0	0	0	0	0	0	0
ENSG00000162624.14	LHX8	0	0	0	0	0	0	0	0	0	0	0	0	0	0	0	0	0	0	0	0	0	0	0	0	0	0	0	0	0	0	0	0	0	0	2	0	0	0	0	0	0	0	0	0	0	0	0	0
ENSG00000224149.1	RP11-510C10.3	0	0	0	0	0	0	0	0	0	0	0	0	0	0	0	0	0	0	0	0	0	0	0	0	0	0	0	0	0	0	0	0	0	0	0	0	0	0	0	0	0	0	0	0	0	0	0	0
ENSG00000206999.1	RNU6-622P	0	0	0	0	0	0	0	0	0	0	0	0	0	0	0	0	0	0	0	0	0	0	0	0	0	0	0	0	0	0	0	0	0	0	0	0	0	0	0	0	0	0	0	0	0	0	0	0
ENSG00000137968.16	SLC44A5	2	6	0	0	0	0	0	2	0	0	0	1	2	0	1	2	0	0	5	0	5	0	0	0	0	0	0	0	0	0	0	0	0	0	7	0	0	0	0	0	0	0	0	0	0	0	2	0
ENSG00000224493.1	RP11-87O11.1	0	0	0	0	0	0	0	0	0	0	0	0	0	0	0	0	0	0	0	0	0	0	0	0	0	0	0	0	0	0	0	0	0	0	0	0	0	0	0	0	0	0	0	0	0	0	0	0
ENSG00000252338.1	RNU6-503P	0	0	0	0	0	0	0	0	0	0	0	0	0	0	0	0	0	0	0	0	0	0	0	0	0	0	0	0	0	0	0	0	0	0	0	0	0	0	0	0	0	0	0	0	0	0	0	0
ENSG00000213579.3	RP4-595K12.1	0	0	0	0	0	0	0	0	0	0	0	0	0	0	0	0	0	0	0	0	0	0	0	0	0	0	0	0	0	0	0	0	0	0	0	0	0	0	0	0	0	0	0	0	0	0	0	0
ENSG00000230863.2	RP4-595K12.2	0	0	0	0	0	0	0	0	0	0	0	0	0	0	0	0	0	0	0	0	0	0	0	0	0	0	0	0	0	0	0	0	0	0	0	0	0	0	0	0	0	0	0	0	0	0	0	0
ENSG00000178193.5	RP4-682C21.5	0	0	0	0	0	0	0	0	0	0	0	0	0	0	0	0	0	0	0	0	0	0	0	0	0	0	0	0	0	0	0	0	0	0	0	0	0	0	0	0	0	0	0	0	0	0	0	0
ENSG00000117054.13	ACADM	26	16	17	48	16	75	27	10	33	35	6	10	3	25	13	15	9	32	7	35	13	20	19	41	38	22	119	14	33	13	49	3	88	73	16	12	7	123	99	57	27	35	42	35	17	45	52	67
ENSG00000181227.3	RP4-682C21.2	0	0	0	0	0	0	0	0	0	0	0	0	0	0	0	0	0	0	0	0	0	0	0	0	0	0	0	0	0	0	0	0	0	0	0	0	0	0	0	0	0	0	0	0	0	0	0	0
ENSG00000137955.15	RABGGTB	50	24	8	35	41	27	16	23	9	2	2	40	20	38	11	10	7	0	0	16	19	7	6	49	40	11	25	24	25	42	27	62	14	48	17	16	20	47	29	67	25	12	76	12	7	15	18	7
ENSG00000206620.1	SNORD45C	0	0	0	0	0	0	0	0	0	0	0	0	0	0	0	0	0	0	0	0	0	0	0	0	0	0	0	0	0	0	0	0	0	0	0	0	0	0	0	0	0	0	0	0	0	0	0	0
ENSG00000207241.1	SNORD45A	0	0	0	0	0	0	0	0	0	0	0	0	0	0	0	0	0	0	0	0	0	0	0	0	0	0	0	0	0	0	0	0	0	0	0	0	0	0	0	0	0	0	0	0	0	0	0	0
ENSG00000201487.1	SNORD45B	0	0	0	0	0	0	0	0	0	0	0	0	0	0	0	0	0	0	0	0	0	0	0	0	0	0	0	0	0	0	0	0	0	0	0	0	0	0	0	0	0	0	0	0	0	0	0	0
ENSG00000057468.6	MSH4	0	0	0	0	0	0	0	0	0	0	0	0	0	0	0	0	0	0	0	0	0	0	0	0	0	0	0	0	0	0	0	0	0	0	0	0	0	0	0	0	0	0	0	0	0	0	0	0
ENSG00000154007.6	ASB17	0	0	0	0	0	0	0	0	0	0	0	0	0	0	0	0	0	0	0	0	0	0	0	0	0	0	0	0	0	0	0	0	0	0	0	0	0	0	0	0	0	0	0	0	0	0	0	0
ENSG00000225605.2	RP11-550H2.1	0	0	0	0	0	0	0	0	0	0	0	0	0	0	0	0	0	0	0	0	0	0	0	0	0	0	0	0	0	0	0	0	0	0	0	0	0	0	0	0	0	0	0	0	0	0	0	0
ENSG00000230027.1	RP11-550H2.2	0	0	0	0	0	0	0	0	0	0	0	2	0	0	0	0	0	0	0	0	0	0	0	0	0	0	0	0	0	0	0	0	0	0	0	0	0	0	0	0	0	0	0	0	0	0	0	0
ENSG00000184005.10	ST6GALNAC3	0	0	0	0	0	4	0	0	0	0	0	3	0	1	0	0	0	0	0	0	0	0	0	0	0	0	3	0	0	1	1	0	0	2	0	0	0	0	0	0	0	7	0	0	0	0	0	0
ENSG00000223905.1	RP11-335E14.1	0	0	0	0	0	0	0	0	0	0	0	0	0	0	0	0	0	0	0	0	0	0	0	0	0	0	0	0	0	0	0	0	0	0	0	0	0	0	0	0	0	0	0	0	0	0	0	0
ENSG00000272855.1	RP5-1102E8.3	0	0	0	0	0	0	0	0	0	0	0	0	0	0	0	0	0	0	0	0	0	0	0	0	0	0	0	0	0	0	0	0	0	0	0	0	0	0	0	0	0	0	0	0	0	0	0	0
ENSG00000226415.1	TPI1P1	0	0	0	0	0	0	0	0	0	0	0	0	0	0	0	1	0	0	0	0	0	0	0	0	0	0	0	0	0	0	0	0	0	0	0	0	0	0	0	0	0	0	0	0	0	0	0	0
ENSG00000199921.1	RNU6-161P	0	0	0	0	0	0	0	0	0	0	0	0	0	0	0	0	0	0	0	0	0	0	0	0	0	0	0	0	0	0	0	0	0	0	0	0	0	0	0	0	0	0	0	0	0	0	0	0
ENSG00000237552.1	RP11-415A20.1	0	0	0	0	0	0	0	0	0	0	0	0	0	0	0	0	0	0	0	0	0	0	0	0	0	0	0	0	0	0	0	0	0	0	0	0	0	0	0	0	0	0	0	0	0	0	0	0
ENSG00000117069.14	ST6GALNAC5	0	0	0	1	0	0	1	0	0	0	0	0	0	0	0	0	0	0	0	0	0	0	0	0	2	0	0	0	0	0	0	0	0	0	2	0	0	0	0	0	0	0	0	0	0	0	0	0
ENSG00000276081.1	MIR7156	0	0	0	0	0	0	0	0	0	0	0	0	0	0	0	0	0	0	0	0	0	0	0	0	0	0	0	0	0	0	0	0	0	0	0	0	0	0	0	0	0	0	0	0	0	0	0	0
ENSG00000230498.1	RP4-564M11.2	0	0	0	0	0	0	0	0	0	0	0	0	0	0	0	0	0	0	0	0	0	0	0	0	0	0	0	0	0	0	0	0	0	0	0	0	0	0	0	0	0	0	0	0	0	0	0	0
ENSG00000142892.14	PIGK	17	16	18	15	7	37	3	19	0	3	5	4	1	8	4	20	7	6	1	1	16	9	0	35	26	5	3	32	19	14	16	27	16	0	50	8	14	7	0	42	25	12	13	12	2	15	5	3
ENSG00000226084.5	RP4-706A16.3	0	0	0	1	0	0	0	0	0	0	0	0	0	0	0	0	0	0	0	0	0	0	0	0	0	0	0	0	0	0	0	0	0	0	0	0	0	0	0	0	1	0	0	0	0	0	0	0
ENSG00000228187.1	RP11-363H12.1	3	0	0	0	2	1	0	0	0	0	0	0	0	0	0	0	0	0	0	0	0	0	0	1	1	0	0	8	0	0	0	0	1	0	0	0	0	0	0	0	3	0	0	0	0	0	0	0
ENSG00000154027.18	AK5	0	1	0	0	2	0	0	0	0	0	0	0	0	0	0	0	0	0	0	0	0	0	0	0	0	0	0	7	0	0	0	0	0	0	10	0	0	0	0	0	0	0	0	0	0	0	0	0
ENSG00000233099.1	RP11-375A5.1	0	0	0	0	0	0	0	0	0	0	0	0	0	0	0	0	0	0	0	0	0	0	0	0	0	0	0	0	0	0	0	0	0	0	0	0	0	0	0	0	0	0	0	0	0	0	0	0
ENSG00000251767.1	RNU7-8P	0	0	0	0	0	0	0	0	0	0	0	0	0	0	0	0	0	0	0	0	0	0	0	0	0	0	0	0	0	0	0	0	0	0	0	0	0	0	0	0	0	0	0	0	0	0	0	0
ENSG00000036549.12	ZZZ3	17	22	11	62	49	26	15	18	7	14	5	9	15	10	18	45	14	13	10	16	26	15	13	51	23	8	0	25	47	46	25	41	10	9	39	5	6	23	0	33	48	25	32	2	9	21	13	2
ENSG00000251785.1	RNA5SP20	0	0	0	0	0	0	0	0	0	0	0	0	0	0	0	0	0	0	0	0	0	0	0	0	0	0	0	0	0	0	0	0	1	0	0	0	0	0	0	0	0	0	0	0	0	0	0	0
ENSG00000243437.3	RN7SL370P	0	0	0	0	0	0	0	0	0	0	0	0	0	0	0	0	0	0	0	0	0	0	0	0	0	0	0	0	0	0	0	0	0	0	0	0	2	0	0	0	0	0	0	0	0	0	0	0
ENSG00000077254.14	USP33	20	11	16	32	25	30	12	11	9	13	28	15	4	1	10	14	25	0	49	13	24	14	0	28	24	0	33	31	17	19	27	15	12	12	13	13	1	0	0	69	41	18	36	0	1	9	14	6
ENSG00000232672.1	ACTG1P21	0	0	0	0	0	0	0	0	0	0	0	0	0	0	0	0	0	0	0	0	0	0	0	0	0	0	0	0	0	0	0	0	0	0	0	0	0	0	0	0	0	0	0	0	0	0	0	0
ENSG00000180488.14	FAM73A	12	2	19	26	14	16	1	10	6	0	0	2	3	2	4	8	8	9	7	8	16	4	9	18	13	1	6	25	9	12	10	28	8	16	19	13	3	5	11	13	5	10	13	0	0	17	3	3
ENSG00000222849.1	RNA5SP21	0	0	0	0	0	0	0	0	0	0	0	0	0	0	0	0	0	0	0	0	0	0	0	0	0	0	0	0	0	0	0	0	0	0	0	0	0	0	0	0	0	0	0	0	0	0	0	0
ENSG00000219201.4	RP11-181C21.4	0	0	0	1	0	1	0	2	0	0	0	0	0	0	0	0	0	0	0	1	1	2	0	1	2	0	0	0	0	0	0	1	0	0	0	0	0	0	0	0	0	0	0	0	0	0	0	0
ENSG00000235613.2	NSRP1P1	33	23	23	56	47	55	11	28	9	0	10	8	17	6	38	42	3	40	48	10	31	9	26	49	45	4	24	104	53	75	25	49	19	32	55	2	11	2	0	53	22	21	25	12	6	15	8	3
ENSG00000232015.2	HSPE1P25	0	0	0	0	0	0	0	0	0	0	0	0	0	0	0	0	0	0	0	0	0	0	0	0	0	0	0	0	0	0	0	0	0	0	0	0	0	0	0	0	0	0	0	0	0	0	0	0
ENSG00000235927.4	NEXN-AS1	0	0	0	0	0	0	0	2	0	0	0	0	0	0	0	0	0	0	0	0	0	0	0	0	0	0	0	0	0	0	0	0	0	0	0	0	0	0	0	0	0	0	0	0	0	0	0	0
ENSG00000162614.18	NEXN	0	2	34	7	2	12	1	1	5	0	32	1	2	0	0	7	1	1	18	1	0	0	0	2	0	0	4	2	0	1	22	0	7	3	7	2	0	0	0	3	1	2	0	4	0	0	0	10
ENSG00000162613.16	FUBP1	19	46	13	76	59	65	24	57	3	7	17	59	44	40	26	65	18	14	54	38	97	19	15	71	83	18	30	173	50	85	51	156	33	13	88	14	35	35	0	107	96	25	57	7	5	12	38	47
ENSG00000162616.8	DNAJB4	6	9	26	8	4	5	0	3	0	17	0	7	1	3	6	3	0	1	6	18	5	5	13	11	6	11	26	14	2	3	10	0	2	0	0	2	4	4	0	0	2	6	10	8	0	16	10	8
ENSG00000137960.5	GIPC2	4	4	10	6	1	5	6	1	1	4	0	2	0	0	3	5	0	1	0	1	1	7	10	10	2	0	7	0	4	3	4	15	5	9	0	10	1	9	5	19	6	14	5	0	0	2	6	6
ENSG00000273338.1	RP11-386I14.4	0	0	0	0	0	1	0	0	0	0	0	0	0	0	0	0	0	0	0	0	0	0	0	1	1	0	0	0	0	0	0	8	0	0	0	0	0	0	0	21	0	0	0	0	0	0	0	0
ENSG00000213561.4	RP11-386I14.2	0	0	0	0	0	0	0	0	0	0	0	0	0	0	0	0	0	0	0	0	0	0	0	1	0	0	0	0	0	0	0	0	0	0	1	0	0	0	0	0	1	0	0	0	0	0	0	0
ENSG00000251958.1	RNU6-1102P	0	0	0	0	0	0	0	0	0	0	0	0	0	0	0	0	0	0	0	0	0	0	0	0	0	0	0	0	0	0	0	0	0	0	0	0	0	0	0	0	0	0	0	0	0	0	0	0
ENSG00000213560.4	RP11-386I14.3	0	2	0	1	0	1	0	0	0	0	0	0	0	0	3	0	0	0	3	0	0	0	4	1	0	0	0	0	1	1	2	0	0	0	0	0	0	0	0	0	0	0	0	0	0	0	0	0
ENSG00000202263.1	RNA5SP22	0	0	0	0	0	0	0	0	0	0	0	0	0	0	0	0	0	0	0	0	0	0	0	0	0	0	0	0	0	0	0	0	0	0	0	0	0	0	0	0	0	1	0	0	0	0	0	0
ENSG00000233333.2	RNFT1P2	0	0	0	0	0	0	0	0	0	0	0	0	0	0	0	0	0	0	0	0	0	0	0	0	0	0	0	0	0	0	0	0	0	0	0	0	0	0	0	0	0	0	0	0	0	0	0	0
ENSG00000237413.5	MGC27382	0	0	0	2	0	2	1	0	0	0	0	1	0	0	0	0	2	2	0	0	1	0	0	0	2	0	0	0	2	0	1	2	2	0	0	0	0	0	0	1	0	6	0	0	0	0	1	0
ENSG00000122420.9	PTGFR	0	0	0	0	0	0	0	0	0	0	0	0	0	0	0	1	0	0	0	0	0	0	0	0	1	0	0	0	0	0	2	0	3	0	0	0	0	0	0	0	0	0	0	0	0	0	1	0
ENSG00000227556.1	RP11-472F19.1	0	0	0	0	0	0	0	0	0	0	0	0	0	0	0	0	0	0	0	0	0	0	0	0	0	0	0	0	0	0	0	0	0	0	0	0	0	0	0	0	0	0	0	0	0	0	0	0
ENSG00000212308.1	RNA5SP23	0	0	0	0	0	0	0	0	0	0	0	0	0	0	0	0	0	0	0	0	0	0	0	0	0	0	0	0	0	0	0	0	0	0	0	0	0	0	0	0	0	0	0	0	0	0	0	0
ENSG00000137959.15	IFI44L	5	0	10	3	0	28	2	2	5	5	22	0	0	1	3	1	3	6	6	0	1	0	2	3	0	0	8	8	13	2	50	3	15	3	17	22	6	14	12	68	0	18	1	0	0	1	3	2
ENSG00000137965.10	IFI44	2	0	14	4	2	36	0	0	9	0	18	0	0	0	3	1	8	16	17	0	0	1	3	3	0	14	17	45	9	5	34	8	16	12	7	4	5	38	31	28	0	23	1	3	2	8	2	9
ENSG00000238015.2	RP4-641G12.3	82	96	62	146	114	101	56	68	19	11	15	45	22	55	52	93	18	27	46	72	95	15	24	137	82	44	48	88	133	129	77	87	48	12	43	30	136	40	6	107	129	69	153	41	20	46	37	28
ENSG00000235400.1	RP4-641G12.4	2	2	0	6	2	1	0	1	0	0	0	2	0	0	3	2	0	4	0	5	3	0	1	0	1	0	0	0	2	2	3	1	7	0	0	0	0	0	0	0	0	0	2	1	0	0	4	0
ENSG00000162618.12	ADGRL4	1	0	11	14	8	40	5	10	0	0	16	2	0	7	3	9	0	0	0	12	7	2	3	13	8	3	8	18	11	1	42	12	11	18	0	1	4	4	0	14	16	5	13	0	0	3	10	13
ENSG00000230787.1	PSAT1P3	0	0	0	0	0	0	0	0	0	0	0	0	0	0	0	0	0	0	0	0	0	0	0	0	0	0	0	0	0	0	0	0	0	0	0	0	0	0	9	0	0	0	1	0	0	0	0	0
ENSG00000282898.1	RP4-726F1.2	0	0	0	0	0	0	0	0	0	0	0	0	0	0	0	0	0	0	0	0	0	0	0	0	0	0	0	0	0	0	0	0	0	0	0	0	0	0	0	0	0	0	0	0	0	0	0	0
ENSG00000235011.2	RP4-726F1.1	0	0	0	0	0	0	0	0	0	0	0	0	0	0	0	0	0	0	0	0	0	0	0	0	0	0	0	0	0	0	0	0	0	0	0	0	0	0	0	0	0	0	0	0	0	0	0	1
ENSG00000232676.1	ADH5P2	0	0	0	1	2	3	0	5	2	0	0	0	0	0	1	4	0	0	6	3	5	2	0	2	0	0	1	0	1	5	1	0	0	1	0	0	0	0	0	0	1	0	2	1	0	2	0	0
ENSG00000235756.2	RP11-339A11.1	0	0	0	1	0	0	0	1	0	0	0	0	0	3	0	0	0	0	0	0	0	0	0	0	3	0	0	2	0	0	0	0	0	0	0	0	0	0	0	0	0	0	0	0	0	0	0	0
ENSG00000260322.1	RP11-339A11.2	0	0	0	0	0	0	0	0	0	0	0	0	0	0	0	0	0	0	0	0	0	0	0	0	0	0	0	0	0	0	0	0	0	0	0	0	0	0	0	0	0	0	0	0	0	0	0	0
ENSG00000277670.1	RP11-339A11.3	0	0	0	0	0	0	0	0	0	0	0	0	0	0	0	0	0	0	0	0	0	0	0	0	0	0	0	0	0	0	0	0	0	0	0	0	0	0	0	0	0	0	0	0	0	0	0	0
ENSG00000236407.1	HMGB1P18	0	0	0	0	0	0	0	0	0	0	0	0	0	0	0	0	0	1	0	0	0	0	0	0	0	0	0	0	0	0	0	0	0	0	0	0	0	0	0	0	0	0	0	0	0	0	0	0
ENSG00000225598.1	RP11-339D23.1	0	0	0	0	0	0	0	0	0	0	0	0	0	0	0	0	0	0	0	0	0	0	0	0	0	0	0	0	0	0	0	0	0	0	0	0	0	0	0	0	0	0	0	0	0	0	0	0
ENSG00000213559.4	HNRNPA1P64	0	0	0	0	0	0	0	0	0	0	0	0	0	0	0	0	0	0	0	0	0	0	0	0	0	0	0	0	0	0	0	0	0	0	0	0	0	0	0	0	0	0	0	0	0	0	0	0
ENSG00000227062.2	RP11-115A15.4	0	0	0	0	0	0	0	0	0	0	0	0	0	0	0	0	0	0	0	0	0	0	0	0	0	0	0	0	0	0	0	0	0	0	0	0	0	0	0	0	0	0	0	0	0	0	0	0
ENSG00000234108.1	RP11-115A15.2	0	0	0	0	0	0	0	0	0	0	0	0	0	0	0	0	0	0	0	0	0	0	0	0	0	0	0	0	0	0	0	0	0	0	0	0	0	0	0	0	0	0	0	0	0	0	0	0
ENSG00000224326.1	RP5-933B4.1	0	0	0	0	0	0	0	0	0	0	0	0	0	0	0	0	0	0	0	0	0	0	0	0	0	0	0	0	0	0	0	0	0	0	0	0	0	0	0	0	0	0	0	0	0	0	0	0
ENSG00000234184.5	RP5-887A10.1	0	0	0	0	0	0	0	0	0	0	0	0	0	0	0	0	0	0	0	0	0	0	0	0	0	0	0	0	0	0	0	0	0	0	0	0	0	0	0	0	0	0	0	0	0	0	0	0
ENSG00000227937.1	MTND2P30	0	0	0	0	0	0	0	0	0	0	0	0	0	0	0	0	0	0	0	0	0	0	0	0	0	0	0	0	0	0	0	0	0	0	0	0	0	0	0	0	0	0	0	0	0	0	0	0
ENSG00000229752.1	RPL7P10	0	0	0	0	0	0	0	0	0	0	0	0	0	0	0	0	0	0	0	0	0	0	0	0	0	0	0	0	0	0	0	0	0	0	0	0	0	0	0	0	0	0	0	0	0	0	0	0
ENSG00000235089.1	RP3-445O10.1	0	0	0	0	0	0	0	0	1	0	0	0	0	0	0	0	0	0	0	0	0	0	0	1	1	0	0	0	0	1	0	0	0	0	0	0	1	0	0	0	1	1	0	0	0	1	0	0
ENSG00000223026.1	RN7SKP247	0	0	0	0	0	0	0	0	0	0	0	0	0	0	0	0	0	0	0	0	0	0	0	0	0	0	0	0	0	0	0	0	0	0	0	0	0	0	0	0	0	0	0	0	0	0	0	0
ENSG00000117114.19	ADGRL2	6	10	15	57	38	46	11	32	6	0	25	3	19	8	3	0	0	25	47	18	25	5	14	25	11	15	29	19	14	22	33	60	29	29	1	19	32	0	16	52	65	5	12	4	2	24	24	13
ENSG00000224494.1	HNRNPA3P14	0	0	0	0	0	0	0	0	0	0	0	1	0	0	0	0	0	0	1	0	0	0	0	0	0	0	0	0	0	0	0	1	0	0	0	0	2	0	0	0	0	0	0	0	0	0	0	1
ENSG00000227288.3	RP5-837I24.1	0	0	0	0	0	0	0	0	0	0	0	0	0	0	0	0	0	0	0	0	0	0	0	0	0	0	0	0	0	0	0	0	0	0	0	0	0	0	0	0	0	0	0	0	0	0	0	0
ENSG00000227960.1	RP5-837I24.6	0	0	0	0	0	0	0	0	0	0	0	0	0	0	0	0	0	0	0	0	0	0	0	0	0	0	0	0	0	0	0	0	0	0	0	0	0	0	0	0	0	0	0	0	0	0	0	0
ENSG00000234953.2	RP5-837I24.2	0	0	0	0	0	0	0	0	0	0	0	0	0	0	0	0	0	0	0	0	0	0	0	0	0	0	0	0	0	0	0	0	0	0	0	0	0	0	0	0	0	0	0	0	0	0	0	0
[truncated: 56,038 more rows]
[truncated: 24 more columns]
