# Supplementary material for: A developmental biliary lineage program cooperates with Wnt activation to promote cell proliferation in hepatoblastoma
Source: Nat Commun. 2024 Nov 20;15:10007. doi: 10.1038/s41467-024-53802-4 (PMC11579301; doi:10.1038/s41467-024-53802-4)
Supplement: Supplementary file 6 — Supplementary Data 2 [file 41467_2024_53802_MOESM6_ESM.xlsx]

## Sheet: Description
Supplementary Data 2: Differentially Expressed Genes in Different Components of Hepatoblastoma
FetvNorm: DE genes (Fetal vs. Normal liver, padj>0.05, sorted by log2FoldChange)
EmbvNorm: DE genes (Embryonal vs. Normal liver, padj>0.05, sorted by log2FoldChange)
MesvNorm: DE genes (Mesenchymal vs. Normal liver, padj>0.05, sorted by log2FoldChange)
EmbvFet: DE genes (Embryonal vs. Fetal, padj>0.05, sorted by log2FoldChange)
MesvEmb: DE genes (Mesenchymal vs. Embryonal, padj>0.05, sorted by log2FoldChange)

## Sheet: FetvNorm
gene ID	gene_short_name	baseMean	log2FoldChange	lfcSE	stat	pvalue	padj
ENSG00000130829.17	DUSP9	22.482	7.36435	0.855149	8.61178	7.19e-18	3.66e-15
ENSG00000260230.2	FRRS1L	8.04117	5.99981	0.668169	8.97947	2.72e-19	1.7e-16
ENSG00000185559.13	DLK1	15.8292	5.90876	0.740246	7.98215	1.44e-15	5.33e-13
ENSG00000147257.13	GPC3	342.154	5.7499	0.542821	10.5926	3.22e-26	4.92e-23
ENSG00000081051.7	AFP	97.9879	5.69312	0.776184	7.33475	2.22e-13	5.44e-11
ENSG00000139219.17	COL2A1	26.0695	5.61292	0.839416	6.68669	2.28e-11	3.77e-09
ENSG00000092758.15	COL9A3	26.308	5.61258	1.13688	4.93681	7.94e-07	4.56e-05
ENSG00000172016.15	REG3A	141.258	5.54357	1.10052	5.03721	4.72e-07	2.92e-05
ENSG00000242265.5	PEG10	271.075	5.46918	0.462369	11.8286	2.78e-32	7.62e-29
ENSG00000096088.16	PGC	13.4997	5.37747	0.969473	5.54679	2.91e-08	2.64e-06
ENSG00000107984.9	DKK1	43.024	5.34242	0.805529	6.63219	3.31e-11	5.16e-09
ENSG00000215262.7	KCNU1	3.32945	5.17053	0.800615	6.4582	1.06e-10	1.47e-08
ENSG00000154856.12	APCDD1	92.3121	5.14061	0.792203	6.48901	8.64e-11	1.22e-08
ENSG00000165152.8	TMEM246	4.78258	5.04245	0.731361	6.89461	5.4e-12	1.04e-09
ENSG00000187772.7	LIN28B	7.39536	4.94444	0.880837	5.61334	1.98e-08	1.89e-06
ENSG00000140807.6	NKD1	85.9465	4.87871	0.513985	9.49193	2.27e-21	1.83e-18
ENSG00000227906.7	SNAP25-AS1	2.73524	4.86965	0.729547	6.6749	2.47e-11	3.96e-09
ENSG00000018625.14	ATP1A2	4.00683	4.83443	1.42916	3.38272	0.00071772	0.01174
ENSG00000206557.5	TRIM71	4.15595	4.76417	0.637597	7.47208	7.89e-14	2.08e-11
ENSG00000174498.13	IGDCC3	18.2721	4.7466	0.672677	7.05629	1.71e-12	3.67e-10
ENSG00000168243.10	GNG4	13.1916	4.67058	0.676094	6.90819	4.91e-12	9.62e-10
ENSG00000250337.5	LINC01021	3.83433	4.64309	1.04516	4.44245	8.89e-06	0.00034385
ENSG00000015413.9	DPEP1	8.7324	4.52101	0.847176	5.33656	9.47e-08	7.26e-06
ENSG00000147255.18	IGSF1	5.58979	4.4765	0.786108	5.6945	1.24e-08	1.23e-06
ENSG00000225746.9	SNHG23	20.6851	4.42301	0.65486	6.75413	1.44e-11	2.5e-09
ENSG00000223403.3	MEG9	3.41035	4.34499	0.872616	4.97927	6.38e-07	3.81e-05
ENSG00000149948.13	HMGA2	8.40137	4.31973	0.730605	5.91255	3.37e-09	3.79e-07
ENSG00000159167.11	STC1	1.95765	4.30447	0.817531	5.26521	1.4e-07	1.04e-05
ENSG00000138795.9	LEF1	8.56689	4.28648	0.739438	5.79694	6.75e-09	7.13e-07
ENSG00000204291.10	COL15A1	8.6484	4.28467	0.74302	5.76656	8.09e-09	8.23e-07
ENSG00000231764.8	DLX6-AS1	8.85922	4.21348	0.887236	4.749	2.04e-06	0.00010021
ENSG00000168065.15	SLC22A11	2.53639	4.14942	0.652746	6.35687	2.06e-10	2.72e-08
ENSG00000164683.16	HEY1	5.752	4.13912	0.863532	4.79324	1.64e-06	8.37e-05
ENSG00000183036.10	PCP4	2.28443	4.13786	1.03536	3.99656	6.43e-05	0.00182249
ENSG00000235026.5	DPP10-AS1	2.29474	4.09667	1.30169	3.14719	0.00164846	0.022433
ENSG00000184489.11	PTP4A3	7.59033	4.09099	0.600087	6.81733	9.28e-12	1.67e-09
ENSG00000125046.14	SSUH2	2.38852	4.06519	0.83309	4.87966	1.06e-06	5.91e-05
ENSG00000198300.12	PEG3	76.2452	4.02606	0.425638	9.45888	3.11e-21	2.37e-18
ENSG00000182389.19	CACNB4	6.57096	4.00268	0.610405	6.55742	5.47e-11	8.17e-09
ENSG00000119888.10	EPCAM	12.9904	3.99488	0.58102	6.87562	6.17e-12	1.16e-09
ENSG00000214548.14	MEG3	599.58	3.96555	0.464851	8.5308	1.45e-17	6.88e-15
ENSG00000159217.9	IGF2BP1	32.1438	3.95883	0.514274	7.6979	1.38e-14	4.41e-12
ENSG00000151012.13	SLC7A11	6.65059	3.93384	0.835115	4.71054	2.47e-06	0.00011774
ENSG00000021645.18	NRXN3	5.31861	3.92503	0.81429	4.82019	1.43e-06	7.4e-05
ENSG00000121075.9	TBX4	4.03563	3.92429	1.11298	3.52594	0.00042199	0.00780565
ENSG00000074410.13	CA12	2.65695	3.88276	0.878278	4.42088	9.83e-06	0.00037686
ENSG00000183979.7	NPB	2.22182	3.87655	0.685404	5.65586	1.55e-08	1.51e-06
ENSG00000130300.8	PLVAP	12.556	3.87123	0.587839	6.58552	4.53e-11	6.91e-09
ENSG00000172986.12	GXYLT2	4.13337	3.8572	0.734798	5.24934	1.53e-07	1.1e-05
ENSG00000078814.15	MYH7B	30.7054	3.85467	1.105	3.4884	0.00048592	0.00866131
ENSG00000203883.6	SOX18	5.25883	3.8522	0.736368	5.23135	1.68e-07	1.18e-05
ENSG00000099953.9	MMP11	13.5183	3.8277	0.705703	5.42395	5.83e-08	4.76e-06
ENSG00000110492.15	MDK	10.0045	3.82487	0.665495	5.74741	9.06e-09	9.08e-07
ENSG00000164330.16	EBF1	5.72402	3.8232	0.624574	6.12128	9.28e-10	1.12e-07
ENSG00000132031.12	MATN3	15.2935	3.80645	1.0031	3.7947	0.00014782	0.00345041
ENSG00000183888.4	C1orf64	3.99339	3.78301	0.882562	4.2864	1.82e-05	0.00062153
ENSG00000164283.12	ESM1	2.77269	3.7784	0.820551	4.60471	4.13e-06	0.00018228
ENSG00000151715.7	TMEM45B	5.30354	3.73838	0.78287	4.77523	1.8e-06	8.96e-05
ENSG00000168743.12	NPNT	20.3248	3.72282	0.601607	6.18813	6.09e-10	7.53e-08
ENSG00000171425.9	ZNF581	3.35028	3.71924	0.689761	5.39207	6.97e-08	5.59e-06
ENSG00000165685.8	TMEM52B	3.86972	3.70065	1.05166	3.51885	0.00043342	0.00796352
ENSG00000109205.16	ODAM	1.62973	3.6678	1.2353	2.96914	0.00298631	0.0347542
ENSG00000147889.17	CDKN2A	2.07825	3.65256	0.967093	3.77684	0.00015883	0.00365147
ENSG00000083720.12	OXCT1	7.40086	3.62885	0.674291	5.38172	7.38e-08	5.82e-06
ENSG00000260428.2	SCX	3.63386	3.62231	0.931521	3.8886	0.00010082	0.00257693
ENSG00000147481.14	SNTG1	2.24118	3.61702	0.729904	4.95548	7.22e-07	4.21e-05
ENSG00000179546.4	HTR1D	2.50973	3.60788	0.954085	3.7815	0.00015588	0.00360186
ENSG00000189120.4	SP6	18.8777	3.5682	0.935785	3.81305	0.00013726	0.00325934
ENSG00000225110.2	LL0XNC01-16G2.1	1.88281	3.55926	0.925232	3.84689	0.00011963	0.00293191
ENSG00000142149.8	HUNK	6.43444	3.53317	0.80524	4.38772	1.15e-05	0.00042605
ENSG00000214595.11	EML6	2.2051	3.51716	0.755197	4.65727	3.2e-06	0.00014858
ENSG00000127863.15	TNFRSF19	10.3734	3.51315	0.64677	5.43184	5.58e-08	4.58e-06
ENSG00000204248.10	COL11A2	96.2526	3.49943	0.835198	4.18994	2.79e-05	0.00090322
ENSG00000136108.14	CKAP2	3.73924	3.4972	0.640975	5.45606	4.87e-08	4.12e-06
ENSG00000204335.3	SP5	13.9977	3.49417	0.587444	5.94809	2.71e-09	3.1e-07
ENSG00000168785.7	TSPAN5	14.1481	3.48806	0.863882	4.03766	5.4e-05	0.00156653
ENSG00000225356.3	RP11-433O3.1	1.59252	3.47832	0.875873	3.97126	7.15e-05	0.00198229
ENSG00000171388.11	APLN	1.88615	3.47536	1.08217	3.21147	0.00132058	0.0187824
ENSG00000186283.13	TOR3A	1.45466	3.45573	0.800477	4.31708	1.58e-05	0.00055733
ENSG00000233392.5	AC104809.4	6.10635	3.43444	0.77647	4.42315	9.73e-06	0.00037397
ENSG00000183844.16	FAM3B	9.13583	3.41647	0.529239	6.45543	1.08e-10	1.48e-08
ENSG00000091409.14	ITGA6	29.8129	3.40215	0.460259	7.39182	1.45e-13	3.61e-11
ENSG00000177133.10	LINC00982	1.64926	3.38506	0.790966	4.27965	1.87e-05	0.00063775
ENSG00000185697.16	MYBL1	1.42279	3.36357	1.0142	3.31649	0.00091157	0.0140104
ENSG00000068366.19	ACSL4	56.1957	3.3546	0.406664	8.24906	1.6e-16	6.64e-14
ENSG00000125434.10	SLC25A35	1.99219	3.35235	0.935622	3.58302	0.00033965	0.00665004
ENSG00000117724.12	CENPF	6.13882	3.34985	0.851734	3.93298	8.39e-05	0.0022535
ENSG00000169507.9	SLC38A11	8.77949	3.34524	0.787542	4.24769	2.16e-05	0.00072301
ENSG00000132164.9	SLC6A11	1.97282	3.34288	0.855038	3.90963	9.24e-05	0.00242582
ENSG00000159712.10	ANKRD18CP	2.12256	3.33017	0.729637	4.56415	5.02e-06	0.00021377
ENSG00000152583.12	SPARCL1	7.48051	3.32331	0.858673	3.87029	0.00010871	0.00274769
ENSG00000105647.15	PIK3R2	1.46195	3.3138	0.768778	4.31048	1.63e-05	0.00057091
ENSG00000116017.10	ARID3A	35.549	3.30609	0.431584	7.66037	1.85e-14	5.78e-12
ENSG00000251095.6	RP11-115D19.1	3.06268	3.30376	1.13585	2.90862	0.0036303	0.0397335
ENSG00000105997.22	HOXA3	4.72063	3.29014	0.805706	4.08355	4.44e-05	0.00132916
ENSG00000066279.16	ASPM	4.53021	3.26138	0.832612	3.91705	8.96e-05	0.00237792
ENSG00000274750.2	HIST1H3E	2.50186	3.25753	0.883232	3.68819	0.00022585	0.00488929
ENSG00000224057.1	EGFR-AS1	1.37019	3.24618	0.976832	3.32317	0.00089001	0.0137871
ENSG00000163501.6	IHH	4.07308	3.2433	0.794335	4.08304	4.45e-05	0.00132918
ENSG00000184828.9	ZBTB7C	4.03632	3.24119	0.712836	4.54689	5.44e-06	0.00022713
ENSG00000173391.8	OLR1	8.68304	3.24054	1.00974	3.20929	0.00133063	0.0189056
ENSG00000148123.14	PLPPR1	7.47029	3.23546	0.478291	6.76464	1.34e-11	2.35e-09
ENSG00000120262.9	CCDC170	5.48886	3.23413	0.832354	3.88552	0.00010211	0.00260498
ENSG00000164379.6	FOXQ1	14.1942	3.22594	0.666672	4.83888	1.31e-06	6.87e-05
ENSG00000111110.11	PPM1H	4.39686	3.22406	0.767391	4.20132	2.65e-05	0.00086102
ENSG00000132330.16	SCLY	1.56037	3.22203	0.904197	3.56342	0.00036606	0.00701695
ENSG00000165821.11	SALL2	2.47412	3.21527	0.814683	3.94666	7.93e-05	0.00215815
ENSG00000115085.13	ZAP70	5.1056	3.20184	0.884996	3.61791	0.00029699	0.00599434
ENSG00000249746.1	RP11-254I22.3	2.87831	3.19467	0.963692	3.31503	0.00091632	0.0140519
ENSG00000278909.1	RP11-401P9.7	2.84502	3.14958	0.932771	3.37658	0.00073392	0.0119775
ENSG00000184678.10	HIST2H2BE	6.10064	3.1467	0.699294	4.49983	6.8e-06	0.00027683
ENSG00000104549.11	SQLE	45.568	3.14384	0.454516	6.9169	4.62e-12	9.18e-10
ENSG00000185269.11	NOTUM	99.2054	3.13707	0.649596	4.82927	1.37e-06	7.12e-05
ENSG00000253552.7	HOXA-AS2	2.85065	3.13369	0.789055	3.97144	7.14e-05	0.00198229
ENSG00000215035.2	FDPSP5	4.55242	3.10575	0.631897	4.91496	8.88e-07	5.04e-05
ENSG00000162444.11	RBP7	1.52958	3.10396	0.93132	3.33286	0.00085957	0.0134413
ENSG00000169855.19	ROBO1	39.2973	3.0922	0.386304	8.00457	1.2e-15	4.7e-13
ENSG00000168952.15	STXBP6	3.34417	3.06824	0.575162	5.33456	9.58e-08	7.3e-06
ENSG00000160336.14	ZNF761	2.08414	3.06004	0.766864	3.99032	6.6e-05	0.00185664
ENSG00000189298.13	ZKSCAN3	2.57011	3.04233	0.858271	3.54472	0.00039304	0.00739978
ENSG00000136231.13	IGF2BP3	2.68332	3.03873	0.82239	3.695	0.00021989	0.00478285
ENSG00000139292.12	LGR5	15.0323	3.03706	0.691032	4.39497	1.11e-05	0.00041432
ENSG00000165905.17	LARGE2	1.65232	3.03418	1.05152	2.88552	0.00390767	0.041608
ENSG00000272758.5	RP11-299J3.8	1.04419	3.03229	1.02665	2.95358	0.00314113	0.0359233
ENSG00000163132.6	MSX1	46.6978	3.02976	0.746583	4.05816	4.95e-05	0.00144127
ENSG00000100625.8	SIX4	2.88947	3.01908	1.01043	2.98793	0.00280874	0.0333623
ENSG00000104177.17	MYEF2	2.83451	3.0171	0.840341	3.59033	0.00033026	0.00648467
ENSG00000133169.5	BEX1	23.1923	3.01033	0.539176	5.5832	2.36e-08	2.18e-06
ENSG00000128242.12	GAL3ST1	7.19266	2.99979	0.668879	4.4848	7.3e-06	0.00029118
ENSG00000054690.13	PLEKHH1	2.35196	2.99742	0.846802	3.53969	0.0004006	0.00749069
ENSG00000175832.12	ETV4	2.21146	2.98168	0.85449	3.48943	0.00048406	0.00864377
ENSG00000144354.13	CDCA7	6.51218	2.96847	0.845244	3.51197	0.0004448	0.00812899
ENSG00000163535.17	SGO2	1.96381	2.95408	0.786286	3.75701	0.00017196	0.00389454
ENSG00000177511.5	ST8SIA3	3.27372	2.95122	0.830031	3.55556	0.00037718	0.00718997
ENSG00000163536.12	SERPINI1	7.66705	2.95085	0.698345	4.2255	2.38e-05	0.00078252
ENSG00000115750.16	TAF1B	1.58534	2.94423	0.82287	3.578	0.00034623	0.00674049
ENSG00000170322.14	NFRKB	1.81467	2.93078	0.729682	4.01651	5.91e-05	0.00168539
ENSG00000134323.10	MYCN	7.07375	2.92809	0.816316	3.58696	0.00033455	0.00655964
ENSG00000140511.11	HAPLN3	3.14302	2.92223	0.900075	3.24665	0.00116771	0.0169775
ENSG00000144935.14	TRPC1	5.61115	2.91955	0.606547	4.81339	1.48e-06	7.63e-05
ENSG00000146013.10	GFRA3	2.42864	2.91934	0.799071	3.65341	0.00025878	0.0053652
ENSG00000077616.10	NAALAD2	2.67637	2.91755	0.960543	3.0374	0.00238632	0.0295331
ENSG00000138111.14	MFSD13A	1.11873	2.91753	0.995123	2.93183	0.00336976	0.0376459
ENSG00000266680.1	RP5-1148A21.3	1.55201	2.89236	0.857035	3.37485	0.00073856	0.0120389
ENSG00000119969.14	HELLS	9.09208	2.88656	0.543958	5.30659	1.12e-07	8.47e-06
ENSG00000199331.1	Y_RNA	1.33898	2.88089	0.868075	3.31871	0.00090433	0.0139617
ENSG00000103742.11	IGDCC4	2.23003	2.87565	0.846923	3.3954	0.00068528	0.011291
ENSG00000131747.14	TOP2A	14.5651	2.8711	0.677259	4.23929	2.24e-05	0.00074698
ENSG00000261150.2	EPPK1	2.44477	2.83262	0.844695	3.35342	0.0007982	0.0126797
ENSG00000158373.8	HIST1H2BD	8.94059	2.82853	0.580085	4.87606	1.08e-06	5.97e-05
ENSG00000229425.2	AJ006998.2	2.52573	2.8243	0.955459	2.95596	0.00311694	0.0357393
ENSG00000148541.12	FAM13C	1.80782	2.82181	0.796459	3.54295	0.00039568	0.00742919
ENSG00000128298.16	BAIAP2L2	2.55369	2.79933	0.807813	3.46532	0.00052959	0.00927127
ENSG00000187244.10	BCAM	82.2764	2.79596	0.272363	10.2656	1.01e-24	1.06e-21
ENSG00000196517.11	SLC6A9	1.6923	2.78972	0.903312	3.08833	0.00201288	0.026063
ENSG00000088899.14	RP5-1187M17.10	4.83891	2.78424	0.50688	5.49291	3.95e-08	3.5e-06
ENSG00000138759.17	FRAS1	4.28665	2.78034	0.803721	3.45934	0.00054151	0.00943933
ENSG00000176771.15	NCKAP5	2.08617	2.77706	0.814164	3.41093	0.00064742	0.0107968
ENSG00000091972.18	CD200	3.89026	2.77065	0.794849	3.48575	0.00049075	0.00872484
ENSG00000175643.8	RMI2	2.19486	2.76549	0.829355	3.3345	0.00085453	0.0133969
ENSG00000158352.15	SHROOM4	2.53143	2.75926	0.721061	3.82667	0.00012989	0.00310269
ENSG00000198182.12	ZNF607	1.2628	2.75122	0.888488	3.09652	0.00195808	0.0257037
ENSG00000137868.18	STRA6	5.29468	2.74811	0.976594	2.81398	0.00489326	0.0485611
ENSG00000169174.10	PCSK9	1.84152	2.74411	0.691689	3.96726	7.27e-05	0.00200373
ENSG00000156463.17	SH3RF2	2.00168	2.72712	0.781567	3.48929	0.0004843	0.00864377
ENSG00000168268.10	NT5DC2	8.10294	2.72647	0.603172	4.52022	6.18e-06	0.00025462
ENSG00000108375.12	RNF43	11.1755	2.72605	0.552462	4.93436	8.04e-07	4.6e-05
ENSG00000073969.18	NSF	1.53026	2.72508	0.947626	2.87569	0.00403146	0.0423998
ENSG00000059588.9	TARBP1	5.83851	2.71257	0.60656	4.47206	7.75e-06	0.00030554
ENSG00000125378.15	BMP4	25.3091	2.70929	0.63136	4.2912	1.78e-05	0.0006113
ENSG00000164946.19	FREM1	3.22016	2.7011	0.895221	3.01724	0.00255087	0.0310654
ENSG00000253146.1	CIR1P1	1.85613	2.69701	0.892277	3.02262	0.002506	0.0306822
ENSG00000271789.1	RP5-1112D6.7	1.88829	2.67286	0.894515	2.98805	0.00280762	0.0333623
ENSG00000265688.1	MAFG-AS1	1.28462	2.63953	0.900336	2.93171	0.00337098	0.0376459
ENSG00000146555.18	SDK1	1.92973	2.63003	0.832164	3.16047	0.00157515	0.0216622
ENSG00000158528.11	PPP1R9A	7.06865	2.62522	0.57062	4.60065	4.21e-06	0.00018512
ENSG00000166450.12	PRTG	9.5136	2.62181	0.750587	3.49301	0.00047761	0.00857747
ENSG00000170312.15	CDK1	4.72971	2.61773	0.916967	2.85477	0.00430678	0.0440825
ENSG00000167780.11	SOAT2	3.98587	2.61049	0.69567	3.75249	0.00017509	0.00395895
ENSG00000164171.10	ITGA2	11.5202	2.60676	0.679413	3.83679	0.00012466	0.00301478
ENSG00000184368.15	MAP7D2	3.17036	2.59865	0.66749	3.89317	9.89e-05	0.00254782
ENSG00000110881.11	ASIC1	2.39239	2.59757	0.926805	2.80272	0.00506739	0.0497495
ENSG00000006042.11	TMEM98	2.03292	2.58961	0.774669	3.34286	0.00082919	0.0130661
ENSG00000117834.12	SLC5A9	3.31531	2.58459	0.673296	3.83871	0.00012368	0.00299922
ENSG00000088970.15	KIZ	1.80637	2.58453	0.861594	2.99971	0.00270238	0.0325352
ENSG00000166912.16	MTMR10	2.79687	2.58414	0.81901	3.15519	0.00160392	0.0219698
ENSG00000100612.13	DHRS7	2.60059	2.58021	0.785811	3.28349	0.00102529	0.0153429
ENSG00000187605.15	TET3	3.91794	2.57776	0.659326	3.90969	9.24e-05	0.00242582
ENSG00000129484.13	PARP2	3.15367	2.56539	0.701176	3.6587	0.0002535	0.00528832
ENSG00000183060.15	LYSMD4	1.32853	2.55844	0.862955	2.96474	0.00302935	0.0350572
ENSG00000165868.13	HSPA12A	3.77142	2.55813	0.811011	3.15424	0.00160915	0.0220195
ENSG00000198203.9	SULT1C2	12.8547	2.55568	0.554361	4.61013	4.02e-06	0.00017817
ENSG00000171848.13	RRM2	8.11682	2.551	0.701491	3.63654	0.00027632	0.005652
ENSG00000237984.3	PTENP1	2.49943	2.54692	0.663858	3.83654	0.00012478	0.00301478
ENSG00000186314.11	PRELID2	2.31664	2.53208	0.829333	3.05315	0.00226454	0.0282897
ENSG00000132677.12	RHBG	15.7011	2.52403	0.520904	4.84549	1.26e-06	6.69e-05
ENSG00000053747.15	LAMA3	1.5201	2.52346	0.760858	3.3166	0.00091119	0.0140104
ENSG00000231747.1	AC079922.2	1.45447	2.52142	0.813101	3.10099	0.00192876	0.0254052
ENSG00000222033.1	LINC01124	1.40577	2.51605	0.869352	2.89417	0.00380163	0.0408192
ENSG00000227682.2	ATP5A1P2	2.55631	2.50094	0.755406	3.31073	0.00093053	0.0142216
ENSG00000070061.14	IKBKAP	27.547	2.48557	0.422132	5.88813	3.91e-09	4.36e-07
ENSG00000100526.19	CDKN3	2.59627	2.48504	0.764455	3.25074	0.00115107	0.0167832
ENSG00000260963.1	RP11-297L17.2	3.18969	2.48211	0.75987	3.2665	0.00108886	0.0160521
ENSG00000054392.12	HHAT	3.22209	2.48211	0.75889	3.27071	0.00107279	0.0159102
ENSG00000168646.12	AXIN2	16.6682	2.46927	0.529814	4.66063	3.15e-06	0.00014668
ENSG00000223768.1	LINC00205	2.55049	2.46432	0.744412	3.31043	0.00093153	0.0142216
ENSG00000162415.6	ZSWIM5	4.59711	2.46108	0.741334	3.3198	0.00090082	0.0139231
ENSG00000266402.3	SNHG25	8.08119	2.46107	0.611226	4.02645	5.66e-05	0.0016293
ENSG00000183779.6	ZNF703	12.0976	2.45948	0.540006	4.55454	5.25e-06	0.00022103
ENSG00000163482.11	STK36	1.31939	2.45423	0.853809	2.87445	0.00404731	0.0424043
ENSG00000181450.17	ZNF678	2.95148	2.43822	0.72725	3.35266	0.00080038	0.0126997
ENSG00000137168.7	PPIL1	6.50963	2.43549	0.572825	4.25172	2.12e-05	0.00071186
ENSG00000073792.15	IGF2BP2	26.055	2.42679	0.43058	5.6361	1.74e-08	1.68e-06
ENSG00000196139.13	AKR1C3	10.8646	2.42323	0.594654	4.07502	4.6e-05	0.00135511
ENSG00000144749.13	LRIG1	2.02475	2.42198	0.774546	3.12697	0.00176617	0.0236494
ENSG00000213424.8	KRT222	2.72801	2.41987	0.807989	2.99493	0.00274505	0.0329334
ENSG00000182636.5	NDN	13.4366	2.41946	0.563414	4.29429	1.75e-05	0.00060437
ENSG00000162063.12	CCNF	2.39077	2.41843	0.741089	3.26334	0.00110106	0.0162147
ENSG00000110318.13	CEP126	3.60598	2.41072	0.856836	2.81352	0.0049003	0.0485958
ENSG00000136731.12	UGGT1	41.8949	2.40238	0.376358	6.38325	1.73e-10	2.36e-08
ENSG00000179222.17	MAGED1	65.5338	2.39311	0.319064	7.50041	6.36e-14	1.71e-11
ENSG00000274979.1	RP11-1143G9.5	10.9402	2.3854	0.69546	3.42995	0.00060368	0.0102417
ENSG00000196208.13	GREB1	8.52045	2.37843	0.561922	4.23268	2.31e-05	0.00076007
ENSG00000176912.3	TYMSOS	1.7372	2.37334	0.812683	2.92038	0.00349602	0.0386336
ENSG00000095539.15	SEMA4G	4.53264	2.36981	0.65195	3.63496	0.00027803	0.00567046
ENSG00000167508.11	MVD	9.79687	2.36048	0.440254	5.36163	8.25e-08	6.43e-06
ENSG00000112130.16	RNF8	3.94225	2.36035	0.539161	4.37783	1.2e-05	0.00044107
ENSG00000189056.13	RELN	68.3404	2.35665	0.430598	5.47297	4.43e-08	3.84e-06
ENSG00000089685.14	BIRC5	5.10161	2.35264	0.641423	3.66785	0.0002446	0.00519176
ENSG00000082516.8	GEMIN5	2.49452	2.35048	0.768975	3.05665	0.00223827	0.0280807
ENSG00000234009.1	RPL5P34	9.24164	2.34834	0.512412	4.58292	4.59e-06	0.0001979
ENSG00000167244.18	IGF2	89.232	2.34173	0.48197	4.85866	1.18e-06	6.38e-05
ENSG00000034053.14	APBA2	2.48334	2.31199	0.683532	3.38242	0.00071852	0.01174
ENSG00000158882.13	TOMM40L	3.89634	2.30014	0.764588	3.00834	0.00262682	0.0317648
ENSG00000161277.10	THAP8	2.2283	2.2991	0.737445	3.11766	0.00182293	0.0242204
ENSG00000164035.9	EMCN	2.73208	2.28445	0.766418	2.98068	0.00287611	0.0339713
ENSG00000225697.11	SLC26A6	4.2905	2.28087	0.594807	3.83464	0.00012575	0.00302789
ENSG00000147180.16	ZNF711	8.24171	2.28044	0.59297	3.8458	0.00012016	0.00293972
ENSG00000188807.12	TMEM201	2.94761	2.27871	0.811557	2.80783	0.00498766	0.0492132
ENSG00000168918.13	INPP5D	8.15707	2.27669	0.630531	3.61075	0.00030532	0.00609963
ENSG00000112320.11	SOBP	25.4904	2.27111	0.497465	4.56536	4.99e-06	0.00021336
ENSG00000135446.16	CDK4	4.26687	2.26274	0.604922	3.74054	0.00018362	0.00411133
ENSG00000143324.13	XPR1	7.26243	2.25766	0.66175	3.41166	0.00064569	0.0107942
ENSG00000161249.20	DMKN	7.8575	2.25672	0.557006	4.05152	5.09e-05	0.00147966
ENSG00000152117.17	AC093838.4	1.45574	2.25672	0.765249	2.949	0.00318805	0.0361557
ENSG00000196465.10	MYL6B	5.39123	2.24691	0.630192	3.56544	0.00036325	0.00697873
ENSG00000261716.1	RP11-196G18.22	2.49248	2.24475	0.759495	2.95558	0.00312085	0.0357543
ENSG00000183734.4	ASCL2	2.15889	2.24154	0.784223	2.8583	0.00425921	0.0438214
ENSG00000213212.3	NCLP1	5.35109	2.23983	0.633168	3.5375	0.00040393	0.00753246
ENSG00000138131.3	LOXL4	8.29582	2.23623	0.74126	3.01679	0.00255467	0.0310841
ENSG00000181690.7	PLAG1	7.50888	2.23195	0.674029	3.31136	0.00092843	0.014206
ENSG00000087586.17	AURKA	4.17718	2.22781	0.73447	3.03322	0.00241961	0.0298644
ENSG00000167992.12	VWCE	5.53919	2.22196	0.614536	3.61567	0.00029957	0.00602867
ENSG00000146733.13	PSPH	6.70351	2.21755	0.517226	4.28739	1.81e-05	0.00062031
ENSG00000181626.11	ANKRD62	2.22868	2.2165	0.747825	2.96393	0.0030374	0.0350982
ENSG00000116128.10	BCL9	4.05642	2.21615	0.700958	3.1616	0.00156903	0.0215998
ENSG00000258301.3	RP11-488C13.5	4.43736	2.20385	0.612624	3.5974	0.00032142	0.00634746
ENSG00000168496.3	FEN1	5.47001	2.19914	0.654029	3.36245	0.00077254	0.0124569
ENSG00000256771.2	ZNF253	2.53977	2.19791	0.638758	3.44092	0.00057974	0.00997109
ENSG00000079459.12	FDFT1	16.7863	2.19411	0.417663	5.25329	1.49e-07	1.09e-05
ENSG00000174151.14	CYB561D1	3.55765	2.18693	0.754418	2.89883	0.00374564	0.0404794
ENSG00000120860.10	CCDC53	5.20874	2.1831	0.669627	3.26018	0.00111341	0.0163756
ENSG00000167625.10	ZNF526	1.40835	2.17288	0.707134	3.0728	0.00212063	0.0270718
ENSG00000114026.21	OGG1	2.36845	2.16257	0.638544	3.38672	0.00070733	0.0115987
ENSG00000134602.15	STK26	7.15089	2.15805	0.746026	2.89273	0.00381915	0.0409015
ENSG00000119547.5	ONECUT2	58.6809	2.15514	0.350121	6.15542	7.49e-10	9.18e-08
ENSG00000163517.14	HDAC11	4.6634	2.15513	0.5656	3.81034	0.00013878	0.00328961
ENSG00000176890.15	TYMS	16.1603	2.15342	0.577255	3.73044	0.00019115	0.00425201
ENSG00000251369.8	ZNF550	3.48307	2.14497	0.681689	3.14655	0.0016521	0.022433
ENSG00000230647.1	AC022816.2	2.56527	2.14447	0.65973	3.25053	0.00115189	0.0167832
ENSG00000162769.12	FLVCR1	9.06006	2.1442	0.449464	4.77057	1.84e-06	9.14e-05
ENSG00000137266.14	SLC22A23	13.3837	2.13963	0.49704	4.30474	1.67e-05	0.00058385
ENSG00000230177.1	RP5-1112D6.4	3.4654	2.1338	0.51551	4.1392	3.49e-05	0.0010822
ENSG00000198728.10	LDB1	1.89289	2.13013	0.676736	3.14765	0.0016459	0.0224329
ENSG00000242110.7	AMACR	5.02538	2.1289	0.589309	3.61253	0.00030323	0.00607558
ENSG00000148908.14	RGS10	7.44208	2.12073	0.632387	3.35352	0.0007979	0.0126797
ENSG00000162929.13	KIAA1841	2.24569	2.11788	0.736418	2.87593	0.00402845	0.0423998
ENSG00000125447.16	GGA3	5.16656	2.11289	0.531751	3.97346	7.08e-05	0.00197204
ENSG00000204611.6	ZNF616	2.32766	2.1126	0.703235	3.00411	0.00266355	0.0321241
ENSG00000072422.16	RHOBTB1	10.6715	2.10969	0.569293	3.70581	0.00021072	0.00462003
ENSG00000142657.20	PGD	4.28535	2.10869	0.635111	3.32019	0.00089955	0.0139192
ENSG00000141756.18	FKBP10	54.3496	2.10298	0.465476	4.51792	6.24e-06	0.00025662
ENSG00000218208.1	RP11-367G18.2	1.81316	2.09757	0.686102	3.05722	0.00223397	0.0280523
ENSG00000131242.16	RAB11FIP4	5.79436	2.09571	0.564743	3.71091	0.00020652	0.00453515
ENSG00000076770.14	MBNL3	91.4444	2.09421	0.340608	6.14843	7.83e-10	9.5e-08
ENSG00000122644.12	ARL4A	5.29395	2.0796	0.708031	2.93716	0.00331238	0.0371728
ENSG00000101004.14	NINL	7.44888	2.07684	0.566615	3.66534	0.00024701	0.00522371
ENSG00000272398.5	CD24	61.391	2.07349	0.57965	3.57713	0.00034739	0.00675334
ENSG00000162836.11	ACP6	4.27483	2.06713	0.602131	3.43302	0.00059689	0.0101516
ENSG00000136040.8	PLXNC1	4.31517	2.05834	0.666296	3.08922	0.0020068	0.026058
ENSG00000099284.13	H2AFY2	8.10528	2.05635	0.551741	3.72702	0.00019376	0.00430309
ENSG00000101189.6	MRGBP	4.19741	2.0497	0.59858	3.42427	0.00061646	0.0104198
ENSG00000156711.16	MAPK13	7.62972	2.0372	0.608515	3.34782	0.00081449	0.0128938
ENSG00000137817.16	PARP6	4.22158	2.03114	0.70745	2.87106	0.00409092	0.042763
ENSG00000174059.16	CD34	6.74079	2.03068	0.678319	2.9937	0.00275621	0.0330095
ENSG00000166813.14	KIF7	4.8418	2.02809	0.59632	3.401	0.0006714	0.0111158
ENSG00000177427.12	MIEF2	2.41629	2.02355	0.638481	3.16931	0.00152799	0.0211408
ENSG00000170899.10	GSTA4	8.51067	2.02071	0.578223	3.4947	0.0004746	0.00854297
ENSG00000115129.13	TP53I3	11.9265	2.01795	0.534923	3.77241	0.00016168	0.00369627
ENSG00000271122.1	RP11-379H18.1	2.37194	2.01601	0.713855	2.82412	0.00474113	0.0473243
ENSG00000135821.17	GLUL	176.118	2.01325	0.385353	5.22443	1.75e-07	1.21e-05
ENSG00000205643.10	CDPF1	5.12388	2.01143	0.562403	3.5765	0.00034823	0.00675622
ENSG00000109193.10	SULT1E1	31.9823	2.00909	0.653631	3.07373	0.00211399	0.0270154
ENSG00000163214.20	DHX57	2.9282	2.00297	0.530714	3.77411	0.00016058	0.00367939
ENSG00000172890.11	NADSYN1	1.83966	2.0021	0.686397	2.91682	0.00353623	0.0389212
ENSG00000184381.18	PLA2G6	4.33576	2.0001	0.580259	3.4469	0.00056705	0.0098144
ENSG00000152127.8	MGAT5	6.21504	1.98958	0.621971	3.19884	0.00137984	0.0194438
ENSG00000084207.15	GSTP1	18.2873	1.98389	0.544989	3.64025	0.00027238	0.00560478
ENSG00000183010.16	PYCR1	17.1961	1.98379	0.64808	3.06103	0.00220579	0.0277747
ENSG00000117139.16	KDM5B	9.10733	1.98276	0.432133	4.5883	4.47e-06	0.00019409
ENSG00000048991.16	R3HDM1	9.10602	1.98049	0.443287	4.46775	7.9e-06	0.00031086
ENSG00000160767.20	FAM189B	6.83927	1.97477	0.552975	3.57118	0.00035538	0.00684091
ENSG00000163032.11	VSNL1	11.8797	1.96988	0.57888	3.40292	0.00066671	0.0110514
ENSG00000278540.4	ACACA	6.44082	1.96488	0.500164	3.92847	8.55e-05	0.00228271
ENSG00000020426.10	MNAT1	4.21163	1.96254	0.527276	3.72203	0.00019763	0.00436794
ENSG00000197122.11	SRC	7.79333	1.95568	0.501484	3.89979	9.63e-05	0.0025122
ENSG00000197121.14	PGAP1	8.98145	1.95519	0.570459	3.42739	0.00060941	0.0103261
ENSG00000165443.11	PHYHIPL	7.91098	1.95278	0.543671	3.59183	0.00032836	0.00645669
ENSG00000160285.14	LSS	22.671	1.95054	0.424595	4.59388	4.35e-06	0.00018957
ENSG00000106789.12	CORO2A	4.62209	1.94004	0.684745	2.83323	0.00460809	0.0461987
ENSG00000083457.11	ITGAE	9.2618	1.9391	0.473068	4.09899	4.15e-05	0.00125726
ENSG00000109881.16	CCDC34	8.16242	1.9378	0.534261	3.62706	0.00028666	0.00582879
ENSG00000113161.15	HMGCR	25.1705	1.93643	0.447544	4.3268	1.51e-05	0.0005403
ENSG00000135218.17	CD36	27.4079	1.93569	0.489662	3.95313	7.71e-05	0.00210477
ENSG00000119866.20	BCL11A	6.05967	1.92722	0.676168	2.8502	0.00436917	0.0443214
ENSG00000011376.9	LARS2	2.52084	1.92159	0.668155	2.87597	0.00402792	0.0423998
ENSG00000144120.12	TMEM177	5.051	1.91476	0.61177	3.12987	0.00174884	0.0234744
ENSG00000169635.9	HIC2	6.35392	1.91446	0.534687	3.58052	0.00034292	0.00668538
ENSG00000064933.16	PMS1	4.05671	1.91146	0.667057	2.8655	0.00416346	0.043225
ENSG00000186020.12	ZNF529	4.32619	1.90881	0.529437	3.60536	0.00031172	0.00620049
ENSG00000249115.8	HAUS5	3.76153	1.89845	0.624586	3.03953	0.00236948	0.0293777
ENSG00000232341.2	RPL4P2	7.90644	1.8969	0.633937	2.99225	0.00276929	0.0330925
ENSG00000136643.11	RPS6KC1	9.49215	1.89479	0.499004	3.79714	0.00014637	0.00342472
ENSG00000276293.4	PIP4K2B	8.19704	1.89209	0.498778	3.79345	0.00014857	0.00346194
ENSG00000149639.14	SOGA1	4.21608	1.88921	0.610775	3.09314	0.00198053	0.0258637
ENSG00000242527.1	RP11-159H22.1	3.57512	1.88755	0.635974	2.96796	0.00299783	0.0348393
ENSG00000144591.18	GMPPA	3.94175	1.88673	0.569478	3.3131	0.00092269	0.0141339
ENSG00000168781.21	PPIP5K1	3.10576	1.88367	0.63233	2.97893	0.00289256	0.0340686
ENSG00000090382.6	LYZ	163.539	1.88204	0.591403	3.18233	0.00146097	0.0204194
ENSG00000125846.15	ZNF133	2.13516	1.88165	0.644575	2.91921	0.00350921	0.0387226
ENSG00000158270.11	COLEC12	14.9132	1.88012	0.657376	2.86003	0.00423602	0.0436851
ENSG00000066248.14	NGEF	8.3814	1.87863	0.51989	3.61352	0.00030207	0.00607014
ENSG00000264215.1	RP11-283C24.1	40.3171	1.87316	0.419548	4.46471	8.02e-06	0.00031351
ENSG00000109189.12	USP46	3.46265	1.87301	0.632965	2.9591	0.00308535	0.0354958
ENSG00000177125.5	ZBTB34	3.60705	1.86447	0.60305	3.09173	0.00198995	0.0259127
ENSG00000273820.1	USP27X	8.11941	1.86249	0.589613	3.15884	0.00158398	0.0217619
ENSG00000241388.4	HNF1A-AS1	16.2667	1.8607	0.457991	4.06273	4.85e-05	0.00141937
ENSG00000112118.17	MCM3	13.0227	1.85785	0.465677	3.98957	6.62e-05	0.00185787
ENSG00000104756.15	KCTD9	3.4343	1.85623	0.661778	2.80491	0.00503301	0.0495183
ENSG00000213553.4	RPLP0P6	2.42979	1.84519	0.656714	2.80972	0.00495839	0.0491009
ENSG00000162437.14	RAVER2	4.7192	1.83259	0.564693	3.24528	0.00117335	0.0170416
ENSG00000146872.17	TLK2	6.74882	1.82603	0.427306	4.27335	1.93e-05	0.00065416
ENSG00000260260.1	SNHG19	18.0178	1.82594	0.415763	4.39178	1.12e-05	0.00041931
ENSG00000173611.17	SCAI	3.41665	1.82485	0.607814	3.00231	0.00267941	0.032287
ENSG00000131089.14	ARHGEF9	3.90876	1.82205	0.574991	3.16883	0.00153054	0.0211548
ENSG00000078699.21	CBFA2T2	7.2543	1.81988	0.459351	3.96186	7.44e-05	0.00203736
ENSG00000177225.16	PDDC1	3.66949	1.81813	0.561057	3.24055	0.00119299	0.0172902
ENSG00000184677.16	ZBTB40	4.47296	1.81257	0.556437	3.25745	0.00112417	0.0164843
ENSG00000173762.7	CD7	8.91978	1.81036	0.59696	3.03263	0.00242435	0.029896
ENSG00000154269.14	ENPP3	4.19684	1.80779	0.638049	2.8333	0.00460697	0.0461987
ENSG00000080298.15	RFX3	5.40493	1.80509	0.55246	3.26736	0.00108555	0.0160207
ENSG00000237506.3	RPSAP15	9.60316	1.80497	0.574744	3.14047	0.00168674	0.0228309
ENSG00000141564.13	RPTOR	4.19375	1.80064	0.619954	2.90448	0.00367862	0.0401663
ENSG00000135912.10	TTLL4	3.9043	1.80019	0.57042	3.15591	0.00159998	0.0219378
ENSG00000136738.14	STAM	2.74033	1.79163	0.616834	2.90455	0.00367778	0.0401663
ENSG00000116117.17	PARD3B	9.40475	1.78277	0.609157	2.92661	0.00342673	0.0381133
ENSG00000165526.8	RPUSD4	7.63392	1.78066	0.465962	3.82148	0.00013265	0.00315541
ENSG00000100077.14	GRK3	4.52871	1.77577	0.557524	3.1851	0.00144705	0.0202755
ENSG00000113048.16	MRPS27	8.67947	1.77545	0.434512	4.08609	4.39e-05	0.00132044
ENSG00000205978.5	NYNRIN	5.15586	1.77431	0.609062	2.91319	0.00357758	0.0392504
ENSG00000256235.1	SMIM3	6.25799	1.77431	0.623663	2.84498	0.00444137	0.0448983
ENSG00000156802.12	ATAD2	9.916	1.77243	0.527166	3.36219	0.00077328	0.0124569
ENSG00000112972.14	HMGCS1	62.3852	1.77152	0.374633	4.72868	2.26e-06	0.00010883
ENSG00000071054.16	MAP4K4	68.5815	1.77136	0.273917	6.46676	1e-10	1.4e-08
ENSG00000182263.13	FIGN	21.5101	1.77029	0.459588	3.85191	0.0001172	0.00289312
ENSG00000214029.4	ZNF891	3.43951	1.76894	0.612243	2.88928	0.0038613	0.0411463
ENSG00000133460.19	SLC2A11	7.13192	1.76596	0.593533	2.97534	0.00292662	0.0342145
ENSG00000147130.14	ZMYM3	8.54727	1.7637	0.481973	3.65933	0.00025288	0.00528832
ENSG00000154864.11	PIEZO2	20.039	1.76309	0.483799	3.64426	0.00026816	0.00553466
ENSG00000226121.2	AC009487.6	6.30079	1.76014	0.607581	2.89696	0.00376794	0.0406245
ENSG00000101464.10	PIGU	4.49248	1.75955	0.502416	3.50217	0.00046149	0.00836714
ENSG00000133812.15	SBF2	131.653	1.75874	0.35795	4.91338	8.95e-07	5.06e-05
ENSG00000180573.9	HIST1H2AC	27.9049	1.74586	0.384562	4.53987	5.63e-06	0.00023411
ENSG00000131748.15	STARD3	15.8331	1.74553	0.409412	4.26349	2.01e-05	0.00068036
ENSG00000122779.17	TRIM24	28.4247	1.74542	0.274344	6.36217	1.99e-10	2.68e-08
ENSG00000081721.11	DUSP12	5.15289	1.74491	0.590872	2.95311	0.0031459	0.0359233
ENSG00000212694.8	LINC01089	5.39237	1.74319	0.53589	3.2529	0.00114235	0.0166973
ENSG00000198911.11	SREBF2	31.8381	1.73747	0.315918	5.49975	3.8e-08	3.41e-06
ENSG00000114739.13	ACVR2B	9.33973	1.73624	0.542167	3.2024	0.00136287	0.0192244
ENSG00000109861.15	CTSC	38.9823	1.73265	0.501197	3.45703	0.00054617	0.00950088
ENSG00000085382.11	HACE1	2.96966	1.72905	0.483477	3.57628	0.00034852	0.00675622
ENSG00000094916.14	CBX5	12.1268	1.72709	0.421936	4.09325	4.25e-05	0.00128315
ENSG00000134779.14	TPGS2	3.88348	1.72332	0.615214	2.80117	0.00509182	0.0498824
ENSG00000150776.17	C11orf57	6.70598	1.72198	0.516682	3.33277	0.00085985	0.0134413
ENSG00000139998.14	RAB15	5.4863	1.71535	0.473629	3.62172	0.00029265	0.00593305
ENSG00000145348.16	TBCK	6.48082	1.71409	0.447953	3.82649	0.00012999	0.00310269
ENSG00000128739.21	SNRPN	17.4622	1.70805	0.489331	3.49059	0.00048196	0.00862432
ENSG00000103932.11	RPAP1	6.86904	1.69111	0.56803	2.97715	0.00290938	0.0341293
ENSG00000106392.10	C1GALT1	11.1011	1.68913	0.586731	2.87888	0.00399088	0.0421344
ENSG00000151693.9	ASAP2	6.93715	1.68311	0.528495	3.18473	0.00144892	0.0202755
ENSG00000120526.10	NUDCD1	4.03383	1.67453	0.505066	3.31547	0.00091489	0.0140456
ENSG00000141738.13	GRB7	8.23335	1.67073	0.428494	3.89909	9.66e-05	0.00251469
ENSG00000067955.13	CBFB	6.68645	1.66964	0.508935	3.28065	0.00103569	0.015451
ENSG00000033867.16	SLC4A7	7.44626	1.66857	0.546443	3.05351	0.00226183	0.0282897
ENSG00000132950.18	ZMYM5	3.22768	1.66781	0.566713	2.94295	0.00325098	0.0366637
ENSG00000119772.16	DNMT3A	28.821	1.6633	0.341912	4.86468	1.15e-06	6.22e-05
ENSG00000132405.18	TBC1D14	7.91538	1.65384	0.436976	3.78474	0.00015387	0.00356894
ENSG00000165185.14	KIAA1958	8.85971	1.65331	0.447428	3.69514	0.00021977	0.00478285
ENSG00000214612.3	RPS19P1	12.6247	1.65182	0.433822	3.80759	0.00014033	0.00330929
ENSG00000243423.1	RP5-837J1.1	1.48273	1.65117	0.564152	2.92683	0.00342442	0.0381133
ENSG00000152104.11	PTPN14	13.4706	1.64993	0.483074	3.41549	0.00063668	0.0106609
ENSG00000067064.10	IDI1	67.1287	1.64772	0.332666	4.95308	7.3e-07	4.25e-05
ENSG00000180616.8	SSTR2	5.05205	1.64012	0.552263	2.96982	0.00297973	0.0347172
ENSG00000143869.6	GDF7	6.65025	1.63781	0.532406	3.07625	0.00209624	0.0268135
ENSG00000196911.10	KPNA5	7.33862	1.63597	0.471809	3.46743	0.00052546	0.0092224
ENSG00000168275.14	COA6	20.2947	1.63483	0.405751	4.02916	5.6e-05	0.00161746
ENSG00000134014.16	ELP3	7.34368	1.61163	0.42445	3.79698	0.00014647	0.00342472
ENSG00000085449.14	WDFY1	9.84652	1.60892	0.369155	4.35839	1.31e-05	0.00047449
ENSG00000071564.14	TCF3	13.8295	1.60804	0.329713	4.87709	1.08e-06	5.96e-05
ENSG00000134986.13	NREP	14.7489	1.60482	0.500855	3.20416	0.00135459	0.0191865
ENSG00000254726.2	MEX3A	25.0562	1.60349	0.466179	3.43964	0.00058249	0.0100059
ENSG00000160870.12	CYP3A7	64.822	1.59853	0.509718	3.1361	0.0017121	0.0230605
ENSG00000234797.5	RPS3AP6	24.8249	1.59551	0.45194	3.53036	0.00041499	0.00769696
ENSG00000088876.11	ZNF343	2.95512	1.59356	0.5674	2.80853	0.0049769	0.0491777
ENSG00000196739.14	COL27A1	55.274	1.58468	0.332502	4.76594	1.88e-06	9.31e-05
ENSG00000101363.12	MANBAL	10.5179	1.57469	0.365935	4.30318	1.68e-05	0.00058649
ENSG00000146281.5	PM20D2	9.83005	1.57351	0.407859	3.85797	0.00011433	0.00284758
ENSG00000090857.13	PDPR	8.68422	1.56897	0.45397	3.45612	0.00054801	0.00952081
ENSG00000114120.11	SLC25A36	15.5694	1.56848	0.362729	4.3241	1.53e-05	0.00054316
ENSG00000130816.14	DNMT1	7.97458	1.56727	0.487993	3.21167	0.00131967	0.0187824
ENSG00000269821.1	KCNQ1OT1	86.748	1.56295	0.397315	3.93377	8.36e-05	0.00225047
ENSG00000230291.5	RP11-244J10.1	6.05731	1.56077	0.526937	2.96197	0.00305673	0.0352255
ENSG00000110400.10	NECTIN1	6.33328	1.55969	0.528155	2.95309	0.00314607	0.0359233
ENSG00000116906.11	GNPAT	21.7477	1.5562	0.405668	3.83614	0.00012498	0.00301478
ENSG00000119688.20	ABCD4	10.5478	1.55314	0.454233	3.41926	0.00062791	0.0105788
ENSG00000130956.13	HABP4	14.4069	1.55204	0.437996	3.54351	0.00039484	0.00742343
ENSG00000198952.8	SMG5	11.1853	1.54973	0.380809	4.06958	4.71e-05	0.00138422
ENSG00000244313.3	RP11-425L10.1	4.70962	1.54787	0.44727	3.4607	0.00053877	0.00941986
ENSG00000196950.13	SLC39A10	7.0262	1.54747	0.510854	3.02918	0.0024522	0.0301463
ENSG00000106692.13	FKTN	7.55483	1.54326	0.459345	3.35971	0.00078025	0.0125104
ENSG00000118971.7	CCND2	23.7873	1.54112	0.467282	3.29805	0.00097359	0.0147489
ENSG00000101557.14	USP14	14.1739	1.54105	0.369964	4.16541	3.11e-05	0.00099896
ENSG00000242951.1	RP11-507E23.1	17.3279	1.53635	0.457258	3.35992	0.00077966	0.0125104
ENSG00000167747.13	C19orf48	5.82101	1.52547	0.495174	3.08067	0.00206534	0.0264923
ENSG00000054793.13	ATP9A	6.20166	1.52429	0.537719	2.83473	0.00458642	0.0460545
ENSG00000134824.13	FADS2	25.0134	1.52362	0.44394	3.43204	0.00059906	0.0101759
ENSG00000204387.12	C6orf48	22.2397	1.52201	0.334594	4.54883	5.39e-06	0.00022643
ENSG00000138385.15	SSB	21.4873	1.52186	0.416965	3.64984	0.0002624	0.00542639
ENSG00000234741.7	GAS5	27.9614	1.52117	0.351647	4.32584	1.52e-05	0.0005403
ENSG00000177337.7	DLGAP1-AS1	4.10353	1.51958	0.527152	2.88263	0.00394376	0.0417333
ENSG00000104341.16	LAPTM4B	19.5551	1.51731	0.44186	3.43392	0.00059492	0.0101306
ENSG00000267253.1	RP11-209M4.1	4.29541	1.51104	0.493468	3.06208	0.00219801	0.0277022
ENSG00000158411.10	MITD1	8.57322	1.51043	0.401241	3.7644	0.00016695	0.00379367
ENSG00000164976.8	KIAA1161	9.4743	1.50724	0.424037	3.55449	0.00037871	0.0072092
ENSG00000265936.1	RP11-563H6.1	20.7617	1.50414	0.391198	3.84496	0.00012057	0.00294459
ENSG00000119927.13	GPAM	91.375	1.5021	0.380999	3.94253	8.06e-05	0.00218525
ENSG00000105127.8	AKAP8	6.22129	1.50173	0.518439	2.89663	0.00377197	0.040636
ENSG00000081059.19	TCF7	20.2017	1.49909	0.386251	3.88113	0.00010397	0.00264625
ENSG00000229119.3	CTB-63M22.1	61.9078	1.49616	0.473131	3.16226	0.00156552	0.0215901
ENSG00000240376.1	RP11-36C20.1	11.9493	1.49056	0.301868	4.93777	7.9e-07	4.56e-05
ENSG00000138363.14	ATIC	12.8505	1.48952	0.483132	3.08305	0.00204891	0.0263802
ENSG00000116521.10	SCAMP3	8.32059	1.48854	0.479416	3.10491	0.00190339	0.0251434
ENSG00000180767.9	CHST13	33.7373	1.4874	0.418006	3.55831	0.00037325	0.00712501
ENSG00000198700.9	IPO9	25.3822	1.48725	0.284117	5.23466	1.65e-07	1.17e-05
ENSG00000232463.1	RP11-195C7.2	8.40452	1.48635	0.372108	3.99441	6.49e-05	0.00183538
ENSG00000162409.10	PRKAA2	17.4204	1.48355	0.516318	2.87333	0.00406176	0.0424906
ENSG00000204310.11	AGPAT1	16.5791	1.47964	0.371745	3.98026	6.88e-05	0.00192433
ENSG00000101493.10	ZNF516	13.9132	1.4692	0.416811	3.52485	0.00042373	0.00781202
ENSG00000168883.19	USP39	6.90834	1.46454	0.46938	3.12017	0.00180747	0.0240616
ENSG00000240463.1	RPS19P3	22.653	1.46394	0.325818	4.49313	7.02e-06	0.00028212
ENSG00000214748.2	RP11-332E4.1	19.4976	1.45709	0.37707	3.86425	0.00011143	0.00280105
ENSG00000181045.14	SLC26A11	7.34811	1.45252	0.478021	3.03861	0.00237673	0.029441
ENSG00000169925.16	BRD3	20.1048	1.44208	0.289314	4.98446	6.21e-07	3.74e-05
ENSG00000115355.15	CCDC88A	21.9476	1.43849	0.406479	3.53891	0.00040179	0.00750271
ENSG00000173273.15	TNKS	6.98742	1.43041	0.49221	2.9061	0.00365961	0.0400225
ENSG00000101126.15	ADNP	14.6252	1.4278	0.388501	3.67516	0.0002377	0.00507374
ENSG00000182858.13	ALG12	15.9511	1.42307	0.391179	3.63791	0.00027486	0.0056306
ENSG00000100207.18	TCF20	12.7924	1.42248	0.448359	3.17264	0.00151058	0.0210057
ENSG00000173726.10	TOMM20	43.3207	1.42202	0.276742	5.13843	2.77e-07	1.8e-05
ENSG00000106771.12	TMEM245	70.822	1.41283	0.304238	4.64384	3.42e-06	0.00015646
ENSG00000186468.12	RPS23	6.60531	1.40816	0.471057	2.98937	0.00279558	0.0333067
ENSG00000226338.1	AC079150.2	9.01656	1.40704	0.500626	2.81057	0.00494543	0.0490079
ENSG00000127990.15	SGCE	19.0208	1.40499	0.325476	4.31672	1.58e-05	0.00055733
ENSG00000121413.12	ZSCAN18	6.57631	1.39938	0.499385	2.8022	0.00507547	0.0497933
ENSG00000196700.8	ZNF512B	7.77614	1.39662	0.474175	2.94536	0.00322583	0.0365
ENSG00000167904.14	TMEM68	4.87584	1.39656	0.479611	2.91186	0.00359281	0.0393861
ENSG00000126261.12	UBA2	12.739	1.39554	0.356918	3.90999	9.23e-05	0.00242582
ENSG00000116062.14	MSH6	6.34448	1.39471	0.432138	3.22746	0.00124895	0.0179308
ENSG00000174695.9	TMEM167A	16.9231	1.39274	0.366288	3.80232	0.00014335	0.00337468
ENSG00000180891.12	CUEDC1	6.92813	1.39045	0.479021	2.90269	0.00369972	0.0402498
ENSG00000244398.1	RP11-466H18.1	87.1167	1.38808	0.262643	5.28505	1.26e-07	9.37e-06
ENSG00000235508.3	RPS2P7	23.2923	1.38717	0.455736	3.04379	0.00233615	0.0290694
ENSG00000166439.5	RNF169	6.39637	1.38459	0.436575	3.17149	0.00151662	0.0210471
ENSG00000177034.14	MTX3	10.4579	1.38362	0.448227	3.08687	0.00202274	0.0261413
ENSG00000135111.15	TBX3	27.543	1.38283	0.4099	3.37357	0.000742	0.0120722
ENSG00000157259.6	GATAD1	13.7732	1.38148	0.397645	3.47415	0.00051248	0.00905248
ENSG00000133131.14	MORC4	13.2078	1.3782	0.431411	3.19463	0.00140012	0.0196891
ENSG00000135775.13	COG2	7.11742	1.37688	0.491438	2.80174	0.00508274	0.049829
ENSG00000090661.11	CERS4	10.7878	1.37189	0.472485	2.90357	0.00368935	0.0401876
ENSG00000127616.17	SMARCA4	24.3445	1.36712	0.338787	4.03533	5.45e-05	0.00157885
ENSG00000156521.13	TYSND1	4.58807	1.36692	0.45875	2.97966	0.00288566	0.0340255
ENSG00000213281.4	NRAS	6.37635	1.36629	0.465312	2.93628	0.00332172	0.0372472
ENSG00000107937.18	GTPBP4	8.91241	1.35905	0.435129	3.12333	0.00178814	0.0238738
ENSG00000007047.14	MARK4	4.39103	1.35326	0.474786	2.85025	0.00436854	0.0443214
ENSG00000119906.11	SLF2	13.453	1.35272	0.433468	3.12068	0.00180432	0.024043
ENSG00000112144.15	ICK	11.9447	1.35129	0.426227	3.17034	0.00152259	0.0210874
ENSG00000062485.18	CS	13.9589	1.3453	0.390755	3.44282	0.00057569	0.00991812
ENSG00000158201.9	ABHD3	18.6098	1.34495	0.404589	3.32423	0.00088664	0.0137654
ENSG00000130733.10	YIPF2	10.8499	1.34269	0.403124	3.33071	0.00086626	0.0135261
ENSG00000132680.10	KIAA0907	13.0302	1.33746	0.426394	3.13667	0.00170877	0.0230382
ENSG00000178301.3	AQP11	6.22886	1.33671	0.446913	2.99098	0.00278082	0.0331884
ENSG00000119285.10	HEATR1	6.54525	1.33072	0.469288	2.83562	0.00457367	0.045988
ENSG00000111300.9	NAA25	7.36907	1.33058	0.458167	2.90414	0.00368258	0.0401776
ENSG00000214259.3	RP11-568J23.1	13.1843	1.33004	0.417637	3.18467	0.0014492	0.0202755
ENSG00000114904.12	NEK4	9.19059	1.32709	0.430675	3.08141	0.00206024	0.0264516
ENSG00000167716.18	WDR81	8.82894	1.32698	0.463823	2.86097	0.0042235	0.0436503
ENSG00000099194.5	SCD	544.582	1.32631	0.37241	3.56142	0.00036886	0.00705094
ENSG00000113300.11	CNOT6	5.8767	1.32601	0.452914	2.92773	0.00341446	0.0380694
ENSG00000244363.3	RPL7P23	13.5747	1.32576	0.431907	3.06955	0.00214385	0.0271693
ENSG00000138801.8	PAPSS1	15.2866	1.32555	0.436475	3.03695	0.00238985	0.0295501
ENSG00000139624.12	CERS5	6.20359	1.31774	0.462275	2.85055	0.00436441	0.0443214
ENSG00000213326.4	RPS7P11	13.1115	1.31611	0.378272	3.47927	0.00050279	0.00889825
ENSG00000136709.11	WDR33	15.6342	1.31387	0.323498	4.06145	4.88e-05	0.00142417
ENSG00000231767.3	RP11-92K2.2	87.4913	1.31089	0.256618	5.10833	3.25e-07	2.08e-05
ENSG00000255198.4	SNHG9	5.42854	1.30546	0.455286	2.86735	0.00413926	0.0430716
ENSG00000160113.5	NR2F6	34.7713	1.2997	0.238019	5.46049	4.75e-08	4.06e-06
ENSG00000214846.4	RP11-115L11.1	17.2061	1.29792	0.353878	3.6677	0.00024474	0.00519176
ENSG00000151247.12	EIF4E	6.8294	1.29675	0.444519	2.9172	0.00353188	0.0389091
ENSG00000144228.8	SPOPL	15.7364	1.2967	0.451111	2.87445	0.00404733	0.0424043
ENSG00000220583.1	RPL35P2	20.7503	1.29515	0.387263	3.34437	0.00082471	0.0130255
ENSG00000148180.18	GSN	32.6562	1.29248	0.395299	3.26962	0.00107691	0.0159102
ENSG00000183579.15	ZNRF3	31.5383	1.29214	0.439728	2.9385	0.0032981	0.0370429
ENSG00000244879.5	GABPB1-AS1	31.9303	1.28953	0.422199	3.05431	0.0022558	0.0282748
ENSG00000128602.9	SMO	22.0837	1.28735	0.421046	3.0575	0.0022319	0.028052
ENSG00000124151.18	NCOA3	28.0101	1.28364	0.306931	4.18218	2.89e-05	0.0009324
ENSG00000243592.1	RPL17P22	19.4249	1.28351	0.297083	4.32036	1.56e-05	0.00055104
ENSG00000215467.2	RPL27AP	7.48657	1.2825	0.380359	3.37182	0.00074673	0.0121144
ENSG00000198856.12	OSTC	15.7153	1.27607	0.413991	3.08236	0.00205365	0.0264164
ENSG00000152818.18	UTRN	44.2134	1.27543	0.283972	4.49139	7.08e-06	0.00028315
ENSG00000133935.6	C14orf1	23.2075	1.27406	0.388185	3.2821	0.00103038	0.0153884
ENSG00000196504.15	PRPF40A	44.0445	1.27391	0.289519	4.40008	1.08e-05	0.0004058
ENSG00000165655.16	ZNF503	28.0889	1.27104	0.345739	3.6763	0.00023664	0.00505897
ENSG00000177485.6	ZBTB33	14.4747	1.26814	0.371059	3.41763	0.0006317	0.0106121
ENSG00000273841.4	TAF9	15.6045	1.26591	0.430038	2.94371	0.00324299	0.0366338
ENSG00000167378.8	IRGQ	6.90351	1.25759	0.367324	3.42364	0.00061789	0.0104311
ENSG00000105810.9	CDK6	50.9807	1.25286	0.423829	2.95606	0.00311599	0.0357393
ENSG00000198715.11	GLMP	20.4383	1.25067	0.341742	3.6597	0.00025252	0.00528832
ENSG00000163251.3	FZD5	17.8412	1.25019	0.393099	3.18035	0.00147099	0.0205354
ENSG00000124422.11	USP22	30.0119	1.2499	0.307201	4.06866	4.73e-05	0.0013867
ENSG00000104946.11	TBC1D17	10.4452	1.24748	0.411778	3.02949	0.00244969	0.0301463
ENSG00000233016.6	SNHG7	11.8886	1.24574	0.353738	3.52165	0.00042886	0.0078903
ENSG00000166887.15	VPS39	7.65349	1.24507	0.43986	2.8306	0.00464606	0.0465114
ENSG00000161202.17	DVL3	10.3935	1.2428	0.363885	3.41538	0.00063694	0.0106609
ENSG00000168118.11	RAB4A	14.0768	1.24053	0.395052	3.14017	0.00168851	0.0228323
ENSG00000182004.12	SNRPE	18.8647	1.2382	0.369202	3.35372	0.00079734	0.0126797
ENSG00000135926.13	TMBIM1	29.9428	1.23753	0.297731	4.15655	3.23e-05	0.0010257
ENSG00000233859.2	ADH5P4	9.76551	1.23691	0.420563	2.94109	0.00327056	0.0368239
ENSG00000256162.2	SMLR1	23.6695	1.23516	0.371596	3.32392	0.00088761	0.0137654
ENSG00000159788.18	RGS12	7.19371	1.23492	0.416658	2.96387	0.00303801	0.0350982
ENSG00000131473.16	ACLY	20.4053	1.22134	0.326324	3.74272	0.00018204	0.00408833
ENSG00000213075.7	RPL31P11	10.8573	1.21739	0.354325	3.4358	0.0005908	0.0101106
ENSG00000171475.13	WIPF2	10.9565	1.20798	0.390124	3.09639	0.00195891	0.0257037
ENSG00000263266.2	RPS7P1	310.66	1.19977	0.211708	5.66711	1.45e-08	1.43e-06
ENSG00000055950.16	MRPL43	16.4374	1.19487	0.398844	2.99584	0.00273688	0.0328641
ENSG00000115947.13	ORC4	10.0807	1.19159	0.42471	2.80565	0.00502151	0.0494762
ENSG00000148672.8	GLUD1	358.852	1.19109	0.225029	5.29306	1.2e-07	9.02e-06
ENSG00000187147.17	RNF220	15.6635	1.18849	0.344882	3.44607	0.00056881	0.00983236
ENSG00000168397.16	ATG4B	12.5617	1.18777	0.421752	2.81627	0.00485843	0.0482503
ENSG00000183741.11	CBX6	35.1959	1.18775	0.339503	3.49849	0.00046791	0.00847235
ENSG00000228462.1	RP11-445N18.3	73.1013	1.18228	0.265105	4.45966	8.21e-06	0.00031918
ENSG00000110917.7	MLEC	56.0376	1.18199	0.34805	3.39603	0.00068372	0.0112789
ENSG00000159352.15	PSMD4	23.576	1.1789	0.32191	3.66221	0.00025005	0.00526372
ENSG00000173473.10	SMARCC1	27.0894	1.17885	0.332845	3.54175	0.00039748	0.00744417
ENSG00000236976.1	RP11-165H4.2	8.88209	1.17863	0.31641	3.725	0.00019531	0.00433067
ENSG00000184924.5	PTRHD1	9.03929	1.17487	0.411854	2.85263	0.00433597	0.0442673
ENSG00000218739.9	CEBPZOS	17.4807	1.17447	0.411814	2.85194	0.00434539	0.0442673
ENSG00000137075.17	RNF38	12.5495	1.17431	0.3539	3.31818	0.00090605	0.0139725
ENSG00000232713.2	AC010733.5	24.4631	1.16459	0.398765	2.92049	0.00349476	0.0386336
ENSG00000099899.14	TRMT2A	9.19872	1.16347	0.395137	2.94448	0.00323502	0.0365739
ENSG00000155229.20	MMS19	9.86346	1.15998	0.400637	2.89535	0.00378732	0.0407374
ENSG00000072042.12	RDH11	67.7735	1.15814	0.262246	4.41624	1e-05	0.00038184
ENSG00000115966.16	ATF2	24.4001	1.1577	0.358878	3.22589	0.00125583	0.0179919
ENSG00000213315.5	CTD-3035D6.1	52.6136	1.15645	0.257028	4.49931	6.82e-06	0.00027683
ENSG00000253719.3	ATXN7L3B	14.1211	1.15539	0.30704	3.76299	0.00016789	0.00380883
ENSG00000078246.16	TULP3	11.7703	1.1543	0.373469	3.09074	0.00199658	0.0259499
ENSG00000115216.13	NRBP1	23.8335	1.15245	0.309499	3.72359	0.00019641	0.00434792
ENSG00000205940.8	HSP90AB2P	114.237	1.1511	0.314034	3.66552	0.00024684	0.00522371
ENSG00000135744.7	AGT	720.479	1.14979	0.306731	3.74853	0.00017788	0.00401539
ENSG00000197965.11	MPZL1	23.8329	1.14675	0.363151	3.15779	0.00158972	0.0218188
ENSG00000125691.12	RPL23	25.1838	1.14228	0.391812	2.91538	0.00355252	0.0390691
ENSG00000136628.17	EPRS	18.2086	1.1404	0.382312	2.98291	0.00285526	0.0338123
ENSG00000175061.17	LRRC75A-AS1	119.366	1.14021	0.24493	4.65523	3.24e-06	0.00014955
ENSG00000151846.8	PABPC3	14.9743	1.13741	0.389197	2.92244	0.003473	0.0385032
ENSG00000226781.1	TBCAP1	21.1229	1.13283	0.313225	3.61666	0.00029843	0.00601451
ENSG00000224631.4	RP11-51O6.1	215.564	1.13236	0.168014	6.73964	1.59e-11	2.72e-09
ENSG00000232383.1	AC010677.5	19.3795	1.12951	0.248368	4.5477	5.42e-06	0.00022694
ENSG00000117523.15	PRRC2C	114.381	1.12919	0.227666	4.95985	7.05e-07	4.17e-05
ENSG00000116984.12	MTR	20.3062	1.12768	0.373294	3.0209	0.00252024	0.0307742
ENSG00000168958.19	MFF	12.6138	1.1233	0.344576	3.25994	0.00111438	0.0163756
ENSG00000064601.16	CTSA	71.683	1.1231	0.242844	4.62477	3.75e-06	0.00016876
ENSG00000136720.6	HS6ST1	30.5067	1.12187	0.34116	3.28839	0.00100762	0.0151308
ENSG00000223803.1	RPS20P14	32.8823	1.1201	0.317551	3.52732	0.00041979	0.00777554
ENSG00000101158.13	NELFCD	15.9104	1.11917	0.385659	2.90196	0.00370833	0.0402664
ENSG00000277258.4	PCGF2	9.90322	1.11153	0.383978	2.89477	0.00379441	0.0407817
ENSG00000102316.16	MAGED2	42.2318	1.10517	0.242085	4.56521	4.99e-06	0.00021336
ENSG00000099956.18	SMARCB1	18.3318	1.10468	0.370302	2.98318	0.00285273	0.0338115
ENSG00000140836.14	ZFHX3	69.1666	1.10192	0.260145	4.23578	2.28e-05	0.00075144
ENSG00000183495.13	EP400	12.9362	1.09713	0.370985	2.95736	0.00310289	0.0356506
ENSG00000157741.14	UBN2	12.4325	1.0938	0.367296	2.97797	0.00290161	0.034082
ENSG00000155506.16	LARP1	103.849	1.09139	0.212397	5.13844	2.77e-07	1.8e-05
ENSG00000221978.11	CCNL2	40.7579	1.09041	0.282521	3.85956	0.00011359	0.00283794
ENSG00000108443.13	RPS6KB1	9.33594	1.08451	0.358574	3.02452	0.00249032	0.0305448
ENSG00000115275.11	MOGS	9.25918	1.07388	0.371312	2.89213	0.00382641	0.0409015
ENSG00000244086.1	RPS20P35	23.3703	1.07277	0.316318	3.39142	0.00069532	0.0114163
ENSG00000234742.1	AC144530.1	19.1959	1.07275	0.268844	3.99021	6.6e-05	0.00185664
ENSG00000230629.2	RPS23P8	92.6505	1.07244	0.35334	3.03516	0.0024041	0.0296996
ENSG00000147526.19	TACC1	52.9256	1.07099	0.304463	3.51764	0.0004354	0.0079785
ENSG00000213891.3	RPL3P6	17.216	1.06783	0.371298	2.87594	0.0040283	0.0423998
ENSG00000275023.4	MLLT6	24.261	1.06499	0.357893	2.97573	0.00292293	0.0342005
ENSG00000233913.7	CTC-575D19.1	38.1134	1.06331	0.322553	3.29653	0.00097887	0.0148125
ENSG00000078674.17	PCM1	19.365	1.0624	0.339486	3.12944	0.00175139	0.0234744
ENSG00000249921.2	CTC-329H14.1	42.2242	1.06128	0.27486	3.86119	0.00011284	0.00282609
ENSG00000188342.11	GTF2F2	10.4858	1.05872	0.363364	2.91367	0.00357211	0.0392218
ENSG00000163346.16	PBXIP1	39.8994	1.0581	0.272767	3.87913	0.00010483	0.0026595
ENSG00000149273.14	RPS3	207.986	1.0533	0.202351	5.2053	1.94e-07	1.32e-05
ENSG00000146731.10	CCT6A	27.866	1.05088	0.343352	3.06066	0.00220851	0.0277835
ENSG00000241431.1	RPL37P6	41.6411	1.04778	0.234725	4.46387	8.05e-06	0.00031385
ENSG00000101337.15	TM9SF4	14.0376	1.04664	0.359721	2.90958	0.00361912	0.0396428
ENSG00000125835.18	SNRPB	19.5664	1.0437	0.337292	3.09435	0.00197243	0.025807
ENSG00000170017.12	ALCAM	42.8321	1.0413	0.314644	3.30946	0.00093477	0.0142394
ENSG00000164032.11	H2AFZ	42.7943	1.03997	0.352639	2.9491	0.00318706	0.0361557
ENSG00000116001.15	TIA1	36.9069	1.03932	0.273395	3.80156	0.00014379	0.00337933
ENSG00000239559.2	RPL37P2	48.437	1.03463	0.342366	3.02199	0.00251119	0.030691
ENSG00000232888.4	RPS11P5	12.9158	1.03435	0.358735	2.88332	0.00393512	0.0417169
ENSG00000235175.1	RPL26P37	41.4452	1.03246	0.318792	3.23866	0.00120093	0.0173503
ENSG00000214078.12	CPNE1	19.2138	1.02256	0.313913	3.25745	0.00112418	0.0164843
ENSG00000217716.3	RPS10P3	96.6085	1.02229	0.231418	4.41748	9.99e-06	0.00038178
ENSG00000130726.11	TRIM28	19.3165	1.01899	0.351485	2.8991	0.00374231	0.0404753
ENSG00000070756.14	PABPC1	238.242	1.0188	0.17422	5.84777	4.98e-09	5.43e-07
ENSG00000226243.1	RPL37AP1	79.3504	1.01739	0.327143	3.10991	0.00187142	0.0247687
ENSG00000181524.6	RPL24P4	15.3214	1.0095	0.351195	2.87449	0.00404687	0.0424043
ENSG00000080345.17	RIF1	15.9349	1.00882	0.355281	2.8395	0.00451838	0.0454654
ENSG00000047410.13	TPR	45.3255	1.00411	0.277946	3.61259	0.00030315	0.00607558
ENSG00000196510.12	ANAPC7	13.0226	1.00388	0.347933	2.88526	0.00391086	0.0416097
ENSG00000242299.1	RP11-234A1.1	69.6839	1.00264	0.29274	3.425	0.00061479	0.0104045
ENSG00000235552.4	RPL6P27	62.332	1.00148	0.295301	3.3914	0.00069538	0.0114163
ENSG00000132613.14	MTSS1L	33.7958	0.995883	0.320554	3.10675	0.00189155	0.0250111
ENSG00000146247.13	PHIP	40.4952	0.99376	0.291583	3.40815	0.00065404	0.0108808
ENSG00000090863.11	GLG1	23.2027	0.993653	0.284097	3.49759	0.00046949	0.00848978
ENSG00000109084.13	TMEM97	28.3471	0.992429	0.334729	2.96487	0.0030281	0.0350572
ENSG00000237441.9	RGL2	26.664	0.991981	0.307178	3.22933	0.0012408	0.0178699
ENSG00000087460.23	GNAS	284.334	0.987568	0.146602	6.73637	1.62e-11	2.75e-09
ENSG00000112306.7	RPS12	37.707	0.97878	0.227552	4.30135	1.7e-05	0.00058986
ENSG00000162736.15	NCSTN	24.3951	0.978202	0.305442	3.20258	0.00136202	0.0192244
ENSG00000134318.13	ROCK2	34.2307	0.974038	0.344038	2.83119	0.00463752	0.0464598
ENSG00000132300.18	PTCD3	20.9269	0.970919	0.312772	3.10424	0.0019077	0.0251761
ENSG00000114302.15	PRKAR2A	29.5741	0.959446	0.228142	4.20547	2.61e-05	0.00084736
ENSG00000188021.8	UBQLN2	20.9653	0.951051	0.289107	3.28962	0.00100324	0.0151146
ENSG00000158711.13	ELK4	16.1914	0.950698	0.323211	2.94142	0.00326716	0.0368159
ENSG00000196591.11	HDAC2	45.5747	0.947391	0.246207	3.84794	0.00011912	0.00292463
ENSG00000242358.1	RPS21P4	49.3017	0.945761	0.334318	2.82892	0.00467047	0.0466876
ENSG00000155097.11	ATP6V1C1	11.5796	0.945345	0.336528	2.80911	0.00496785	0.0491417
ENSG00000138326.18	RPS24	149.071	0.94064	0.196267	4.79266	1.65e-06	8.37e-05
ENSG00000244053.1	RPL13AP2	16.6616	0.934032	0.242481	3.85198	0.00011717	0.00289312
ENSG00000112977.15	DAP	61.0693	0.931838	0.253342	3.67818	0.0002349	0.00504543
ENSG00000136485.14	DCAF7	25.4804	0.929482	0.329612	2.81993	0.00480343	0.0477732
ENSG00000234277.2	CTD-2090I13.1	12.9137	0.927953	0.31531	2.94299	0.00325061	0.0366637
ENSG00000227615.1	RP11-864N7.2	279.212	0.927067	0.17949	5.165	2.4e-07	1.59e-05
ENSG00000136699.19	SMPD4	19.7805	0.927054	0.311006	2.98082	0.00287476	0.0339713
ENSG00000213820.3	RPL13P2	201.045	0.922809	0.181174	5.0935	3.52e-07	2.22e-05
ENSG00000241685.8	ARPC1A	37.3581	0.920185	0.235931	3.90023	9.61e-05	0.0025122
ENSG00000106351.12	AGFG2	37.2948	0.918224	0.278866	3.29271	0.00099227	0.0149823
ENSG00000277443.2	MARCKS	147.483	0.917494	0.279924	3.27766	0.00104673	0.0155817
ENSG00000186298.11	PPP1CC	36.4622	0.908724	0.259067	3.50769	0.00045202	0.00824999
ENSG00000257511.1	RP11-278C7.1	28.2067	0.902259	0.303613	2.97174	0.00296119	0.0345598
ENSG00000220660.2	RP3-406A7.3	10.6956	0.896466	0.25564	3.50675	0.00045362	0.00825998
ENSG00000239344.1	RP11-771F20.1	144.79	0.895609	0.202799	4.41624	1e-05	0.00038184
ENSG00000174684.6	B4GAT1	22.231	0.894851	0.314611	2.84431	0.00445081	0.0449502
ENSG00000087086.14	FTL	1834.23	0.894296	0.172737	5.17721	2.25e-07	1.51e-05
ENSG00000114942.13	EEF1B2	49.6954	0.879874	0.263883	3.33433	0.00085506	0.0133969
ENSG00000225200.2	AB019441.29	121.047	0.876743	0.265833	3.2981	0.00097343	0.0147489
ENSG00000244485.1	RPL18P13	39.0418	0.871236	0.281667	3.09314	0.00198052	0.0258637
ENSG00000124767.6	GLO1	43.8949	0.866742	0.221031	3.92135	8.81e-05	0.00234213
ENSG00000069329.15	VPS35	38.3541	0.861531	0.261391	3.29594	0.00098092	0.0148272
ENSG00000173272.14	MZT2A	15.8285	0.861016	0.289614	2.97298	0.00294926	0.0344498
ENSG00000175390.12	EIF3F	30.8332	0.853801	0.260048	3.28324	0.00102622	0.0153429
ENSG00000182899.14	RPL35A	75.8802	0.853713	0.215167	3.96767	7.26e-05	0.00200373
ENSG00000074319.12	TSG101	20.5359	0.852292	0.279615	3.04809	0.00230298	0.0287088
ENSG00000147684.7	NDUFB9	22.9844	0.843083	0.252841	3.33443	0.00085474	0.0133969
ENSG00000243504.1	RPS23P1	91.6707	0.842644	0.273844	3.07709	0.00209033	0.0267879
ENSG00000125676.19	THOC2	48.7036	0.834215	0.280141	2.97784	0.00290287	0.034082
ENSG00000187109.13	NAP1L1	176.221	0.83293	0.216038	3.85547	0.00011551	0.00286159
ENSG00000180172.7	RPS12P23	82.0737	0.832047	0.217224	3.83036	0.00012795	0.00306486
ENSG00000060339.13	CCAR1	32.3689	0.829175	0.294375	2.81673	0.00485153	0.0482167
ENSG00000087088.19	BAX	18.3055	0.827416	0.275866	2.99934	0.00270565	0.0325461
ENSG00000180211.5	RP1-278E11.3	45.7342	0.826231	0.237888	3.47318	0.00051432	0.00907334
ENSG00000088247.16	KHSRP	40.6932	0.823532	0.283982	2.89995	0.00373225	0.0404081
ENSG00000148730.6	EIF4EBP2	38.9626	0.820385	0.272843	3.00681	0.00264009	0.0318972
ENSG00000114857.17	NKTR	34.9433	0.815191	0.285535	2.85496	0.0043042	0.0440825
ENSG00000125970.11	RALY	54.1066	0.811988	0.214539	3.78481	0.00015383	0.00356894
ENSG00000117335.19	CD46	65.7025	0.799223	0.218136	3.66388	0.00024842	0.00524553
ENSG00000182774.10	RPS17	208.6	0.799097	0.176979	4.5152	6.33e-06	0.00025916
ENSG00000149084.12	HSD17B12	53.0065	0.792762	0.218593	3.62666	0.00028711	0.00582924
ENSG00000118705.16	RPN2	81.4733	0.78586	0.238969	3.28854	0.00100708	0.0151308
ENSG00000226396.1	RP5-1056L3.3	105.918	0.785553	0.189449	4.14651	3.38e-05	0.00106023
ENSG00000232176.1	RP11-146N23.1	66.1595	0.782656	0.229833	3.40532	0.00066087	0.0109679
ENSG00000198918.7	RPL39	208.557	0.775966	0.156547	4.95675	7.17e-07	4.2e-05
ENSG00000229659.1	RP11-345K20.2	141.28	0.76166	0.226945	3.35615	0.00079037	0.0125991
ENSG00000231333.2	RPL34P6	25.2	0.758664	0.259739	2.92087	0.0034906	0.0386336
ENSG00000259121.2	RP11-545M17.2	30.9314	0.752846	0.251907	2.98858	0.00280275	0.0333623
ENSG00000135390.17	ATP5G2	44.2244	0.745716	0.210076	3.54975	0.0003856	0.00731149
ENSG00000145833.15	DDX46	28.6173	0.743759	0.249696	2.97865	0.0028952	0.0340686
ENSG00000086758.15	HUWE1	48.3289	0.743074	0.223256	3.32836	0.00087359	0.0136251
ENSG00000056097.15	ZFR	30.7083	0.730012	0.249901	2.9212	0.00348686	0.0386256
ENSG00000198034.10	RPS4X	170.933	0.724292	0.192152	3.76936	0.00016366	0.00372518
ENSG00000234287.1	RP11-761N21.2	175.834	0.723432	0.246509	2.93471	0.00333857	0.0373751
ENSG00000182383.8	RPL27AP5	103.094	0.720273	0.194995	3.6938	0.00022093	0.00479779
ENSG00000156976.15	EIF4A2	96.1615	0.71219	0.17131	4.15732	3.22e-05	0.0010257
ENSG00000105438.8	KDELR1	76.5141	0.710138	0.201144	3.5305	0.00041478	0.00769696
ENSG00000215030.5	RPL13P12	232.24	0.704952	0.206651	3.41132	0.0006465	0.0107946
ENSG00000147140.15	NONO	72.1567	0.682855	0.219305	3.11372	0.00184747	0.0244991
ENSG00000186591.11	UBE2H	39.0806	0.679334	0.241941	2.80785	0.00498741	0.0492132
ENSG00000168264.10	IRF2BP2	67.3971	0.678797	0.218753	3.10303	0.00191547	0.0252545
ENSG00000109475.16	RPL34	141.806	0.676695	0.207841	3.25583	0.00113061	0.016548
ENSG00000049618.22	ARID1B	62.4157	0.674589	0.212586	3.17326	0.0015074	0.0209828
ENSG00000168036.16	CTNNB1	133.425	0.671375	0.187504	3.58058	0.00034283	0.00668538
ENSG00000204435.13	CSNK2B	77.7584	0.665048	0.198014	3.35859	0.00078341	0.0125318
ENSG00000174748.18	RPL15	170.299	0.652523	0.197535	3.30332	0.00095546	0.0145063
ENSG00000160710.15	ADAR	47.3077	0.651047	0.226823	2.87028	0.00410103	0.0428361
ENSG00000108424.9	KPNB1	52.9358	0.648995	0.219712	2.95385	0.0031384	0.0359233
ENSG00000259180.1	RP11-420M1.2	33.3094	0.647042	0.223691	2.89257	0.003821	0.0409015
ENSG00000243680.1	RPL37P23	65.8596	0.623757	0.204899	3.04422	0.00233285	0.0290548
ENSG00000136149.6	RPL13AP25	126.542	0.604481	0.18664	3.23875	0.00120056	0.0173503
ENSG00000148248.13	SURF4	57.4553	0.587052	0.20899	2.80899	0.00496967	0.0491417
ENSG00000105223.19	PLD3	101.393	0.585183	0.204123	2.86682	0.00414619	0.043111
ENSG00000136942.14	RPL35	62.6813	0.582232	0.191385	3.0422	0.00234853	0.0291971
ENSG00000162244.10	RPL29	75.1213	0.575539	0.183888	3.12983	0.00174908	0.0234744
ENSG00000129351.17	ILF3	48.4394	0.570031	0.198281	2.87487	0.00404195	0.0424043
ENSG00000145741.15	BTF3	163.852	0.518688	0.158614	3.27014	0.00107496	0.0159102
ENSG00000213741.8	RPS29	268.979	0.504487	0.13986	3.60708	0.00030966	0.00616852
ENSG00000189043.9	NDUFA4	184.689	-0.45635	0.136556	-3.34187	0.00083217	0.0130894
ENSG00000136527.17	TRA2B	69.2935	-0.49174	0.172397	-2.85237	0.0043395	0.0442673
ENSG00000198668.10	CALM1	95.9988	-0.517142	0.171503	-3.01535	0.00256683	0.0312044
ENSG00000168710.17	AHCYL1	58.6202	-0.57279	0.197941	-2.89374	0.00380682	0.0408192
ENSG00000182919.14	C11orf54	54.1697	-0.647124	0.222966	-2.90234	0.00370386	0.0402498
ENSG00000141905.17	NFIC	139.334	-0.648485	0.201119	-3.22439	0.0012624	0.0180672
ENSG00000116044.15	NFE2L2	68.8551	-0.658751	0.213524	-3.08514	0.00203456	0.02622
ENSG00000167193.7	CRK	31.3933	-0.658868	0.198608	-3.31743	0.00090848	0.0139943
ENSG00000181722.16	ZBTB20	79.4557	-0.677185	0.236788	-2.85987	0.00423812	0.0436851
ENSG00000131187.9	F12	82.3943	-0.704404	0.246679	-2.85555	0.0042963	0.0440825
ENSG00000117984.13	CTSD	120.105	-0.710482	0.198899	-3.57207	0.00035417	0.00683286
ENSG00000196914.8	ARHGEF12	71.8278	-0.723228	0.185739	-3.89379	9.87e-05	0.00254782
ENSG00000107372.12	ZFAND5	51.2298	-0.755201	0.244501	-3.08875	0.00201003	0.026063
ENSG00000121310.16	ECHDC2	218.958	-0.755461	0.245874	-3.07255	0.00212235	0.0270718
ENSG00000143162.7	CREG1	36.8762	-0.761738	0.248097	-3.07032	0.00213829	0.0271427
ENSG00000241399.6	CD302	77.869	-0.778129	0.277576	-2.8033	0.00505828	0.0497313
ENSG00000127540.11	UQCR11	61.4444	-0.77823	0.202509	-3.84295	0.00012157	0.00295831
ENSG00000164733.20	CTSB	116.109	-0.787999	0.223532	-3.52522	0.00042312	0.00781202
ENSG00000008294.20	SPAG9	40.2542	-0.789804	0.219738	-3.59429	0.00032528	0.00640521
ENSG00000063854.12	HAGH	36.3773	-0.79511	0.274909	-2.89226	0.00382481	0.0409015
ENSG00000101160.13	CTSZ	60.1681	-0.80124	0.240962	-3.32517	0.00088365	0.0137507
ENSG00000079739.15	PGM1	77.1887	-0.806798	0.261434	-3.08605	0.00202837	0.0261672
ENSG00000101856.9	PGRMC1	85.7306	-0.807722	0.230982	-3.4969	0.0004707	0.00849931
ENSG00000139644.12	TMBIM6	268.005	-0.819233	0.156741	-5.22665	1.73e-07	1.2e-05
ENSG00000197249.13	SERPINA1	3260.58	-0.820143	0.27782	-2.95207	0.00315654	0.0360005
ENSG00000140374.15	ETFA	31.0168	-0.829179	0.290456	-2.85475	0.00430708	0.0440825
ENSG00000102786.14	INTS6	25.8011	-0.832385	0.271092	-3.07049	0.00213709	0.0271427
ENSG00000131174.4	COX7B	33.4835	-0.854206	0.233502	-3.65824	0.00025395	0.00528832
ENSG00000143149.12	ALDH9A1	36.4293	-0.859731	0.3022	-2.84491	0.0044424	0.0448983
ENSG00000073712.14	FERMT2	16.0802	-0.872396	0.305746	-2.85334	0.00432625	0.0442458
ENSG00000122042.9	UBL3	20.0408	-0.89146	0.312463	-2.853	0.0043308	0.0442593
ENSG00000161813.21	LARP4	39.3605	-0.908938	0.245927	-3.69597	0.00021905	0.00477965
ENSG00000174238.14	PITPNA	13.4316	-0.910078	0.314848	-2.89053	0.00384595	0.0410464
ENSG00000134294.13	SLC38A2	149.897	-0.913104	0.271825	-3.35917	0.00078178	0.0125203
ENSG00000167397.14	VKORC1	48.9821	-0.919157	0.221659	-4.14672	3.37e-05	0.00106023
ENSG00000117410.13	ATP6V0B	28.4709	-0.925567	0.271403	-3.41031	0.0006489	0.0108084
ENSG00000229604.2	MTATP8P2	97.1588	-0.930037	0.268776	-3.46027	0.00053964	0.00942302
ENSG00000128311.13	TST	95.1488	-0.945187	0.252178	-3.7481	0.00017818	0.00401567
ENSG00000104805.15	NUCB1	22.3075	-0.954297	0.295674	-3.22753	0.00124865	0.0179308
ENSG00000130779.19	CLIP1	23.3404	-0.955602	0.28596	-3.34173	0.00083257	0.0130894
ENSG00000197283.13	SYNGAP1	18.4894	-0.956426	0.314432	-3.04175	0.00235204	0.0292142
ENSG00000116688.16	MFN2	24.7625	-0.964213	0.319975	-3.0134	0.00258337	0.0313222
ENSG00000185896.10	LAMP1	73.5172	-0.974177	0.205279	-4.74563	2.08e-06	0.00010117
ENSG00000197451.11	HNRNPAB	22.1079	-0.974197	0.304856	-3.1956	0.00139542	0.0196432
ENSG00000106565.17	TMEM176B	205.942	-0.976684	0.301066	-3.24409	0.00117827	0.0170949
ENSG00000182934.11	SRPRA	41.6098	-0.980675	0.236628	-4.14438	3.41e-05	0.00106771
ENSG00000122729.18	ACO1	37.9676	-0.98179	0.317132	-3.09584	0.00196254	0.0257268
ENSG00000127241.16	MASP1	26.5056	-0.985028	0.315305	-3.12405	0.00178382	0.0238392
ENSG00000250722.5	SEPP1	361.772	-0.98693	0.249538	-3.95502	7.65e-05	0.00209231
ENSG00000152558.14	TMEM123	101.58	-0.988228	0.229855	-4.29935	1.71e-05	0.0005937
ENSG00000139370.10	SLC15A4	10.4816	-0.989117	0.350462	-2.82232	0.00476775	0.0475217
ENSG00000139112.10	GABARAPL1	67.8684	-0.98967	0.2268	-4.36363	1.28e-05	0.00046694
ENSG00000214274.9	ANG	98.2856	-0.992686	0.296334	-3.34988	0.00080846	0.012813
ENSG00000142168.14	SOD1	41.0614	-0.997568	0.229846	-4.34017	1.42e-05	0.00051154
ENSG00000090013.9	BLVRB	19.6461	-1.00141	0.227504	-4.40172	1.07e-05	0.00040384
ENSG00000151552.11	QDPR	38.4233	-1.00488	0.29681	-3.38559	0.00071025	0.0116326
ENSG00000127884.4	ECHS1	114.303	-1.00545	0.265666	-3.78463	0.00015394	0.00356894
ENSG00000176720.4	BOK	24.7198	-1.00674	0.342562	-2.93885	0.00329434	0.0370309
ENSG00000205726.14	ITSN1	23.3934	-1.01511	0.217677	-4.66339	3.11e-06	0.0001457
ENSG00000064666.14	CNN2	35.2629	-1.0226	0.354822	-2.88201	0.00395141	0.0417821
ENSG00000080503.21	SMARCA2	19.1547	-1.02606	0.316767	-3.23917	0.00119879	0.0173503
ENSG00000162496.8	DHRS3	90.175	-1.0276	0.296238	-3.46885	0.0005227	0.00918624
ENSG00000008394.12	MGST1	160.497	-1.02975	0.279373	-3.68594	0.00022786	0.00490949
ENSG00000159335.15	PTMS	88.2301	-1.03919	0.259512	-4.00439	6.22e-05	0.00177054
ENSG00000114541.14	FRMD4B	17.9281	-1.0445	0.352828	-2.96037	0.00307274	0.0353804
ENSG00000170540.14	ARL6IP1	87.943	-1.04938	0.225158	-4.66062	3.15e-06	0.00014668
ENSG00000162407.8	PLPP3	71.0345	-1.05037	0.284597	-3.69073	0.00022361	0.00484841
ENSG00000182551.13	ADI1	82.7865	-1.05061	0.235285	-4.46528	8e-06	0.00031351
ENSG00000283566.1	ABC13-47656900H15.1	21.3422	-1.0507	0.284266	-3.69619	0.00021886	0.00477965
ENSG00000143416.20	SELENBP1	26.9184	-1.05356	0.313569	-3.35988	0.00077976	0.0125104
ENSG00000113924.11	HGD	50.8323	-1.05915	0.375394	-2.82144	0.00478082	0.0476174
ENSG00000171766.15	GATM	220.47	-1.05961	0.322211	-3.28858	0.00100695	0.0151308
ENSG00000161533.11	ACOX1	75.3339	-1.06276	0.231215	-4.59639	4.3e-06	0.0001879
ENSG00000130382.8	MLLT1	23.1954	-1.07006	0.309843	-3.45356	0.00055323	0.00959934
ENSG00000138356.13	AOX1	155.893	-1.07037	0.357678	-2.99256	0.00276646	0.0330925
ENSG00000109072.13	VTN	201.283	-1.07266	0.319483	-3.35748	0.00078655	0.0125675
ENSG00000177606.6	JUN	107.898	-1.07814	0.363576	-2.96538	0.0030231	0.0350439
ENSG00000148175.12	STOM	90.5326	-1.07828	0.324196	-3.32602	0.00088096	0.0137244
ENSG00000113140.10	SPARC	691.595	-1.08218	0.375835	-2.87939	0.00398439	0.0420984
ENSG00000107537.13	PHYH	113.506	-1.08849	0.33282	-3.2705	0.00107359	0.0159102
ENSG00000060971.17	ACAA1	100.825	-1.09105	0.264947	-4.11801	3.82e-05	0.0011708
ENSG00000133657.14	ATP13A3	78.7256	-1.09188	0.198678	-5.49576	3.89e-08	3.47e-06
ENSG00000009724.16	MASP2	20.0515	-1.0922	0.37652	-2.90078	0.00372235	0.0403548
ENSG00000137491.14	SLCO2B1	49.7701	-1.09523	0.297095	-3.68646	0.0002274	0.00490725
ENSG00000187824.8	TMEM220	16.7407	-1.10594	0.372248	-2.97099	0.00296844	0.034615
ENSG00000062716.11	VMP1	100.883	-1.10817	0.315228	-3.51545	0.00043901	0.00803392
ENSG00000171503.11	ETFDH	14.797	-1.11028	0.366548	-3.02903	0.00245344	0.0301463
ENSG00000143878.9	RHOB	130.809	-1.11706	0.293258	-3.80915	0.00013945	0.00329986
ENSG00000134109.10	EDEM1	21.9928	-1.1234	0.315364	-3.56222	0.00036774	0.00703928
ENSG00000157110.15	RBPMS	27.8883	-1.1286	0.39491	-2.85787	0.00426491	0.0438471
ENSG00000088682.13	COQ9	12.9339	-1.13039	0.379794	-2.97632	0.00291728	0.0341635
ENSG00000128641.18	MYO1B	73.7552	-1.13589	0.216211	-5.25363	1.49e-07	1.09e-05
ENSG00000130707.17	ASS1	133.084	-1.1371	0.397621	-2.85976	0.0042396	0.0436851
ENSG00000106049.8	HIBADH	23.0476	-1.1412	0.309547	-3.68668	0.0002272	0.00490725
ENSG00000053770.11	AP5M1	13.7846	-1.14166	0.394509	-2.89387	0.0038052	0.0408192
ENSG00000170412.16	GPRC5C	27.7407	-1.14502	0.332394	-3.44476	0.00057157	0.00986767
ENSG00000152078.9	TMEM56	44.4878	-1.14508	0.277486	-4.1266	3.68e-05	0.00113043
ENSG00000069399.13	BCL3	47.1053	-1.1458	0.38669	-2.96309	0.00304563	0.0351566
ENSG00000212907.2	MT-ND4L	17.9845	-1.14683	0.391369	-2.93032	0.00338619	0.0377849
ENSG00000196083.9	IL1RAP	27.1318	-1.15089	0.396332	-2.90386	0.0036859	0.0401818
ENSG00000118271.9	TTR	64.4192	-1.15357	0.381462	-3.02408	0.00249389	0.0305613
ENSG00000137720.7	C11orf1	7.39078	-1.15437	0.40481	-2.85163	0.00434961	0.0442673
ENSG00000139194.7	RBP5	18.1867	-1.15691	0.386156	-2.99596	0.00273581	0.0328641
ENSG00000164344.15	KLKB1	20.6288	-1.16311	0.397326	-2.92734	0.00341875	0.0380863
ENSG00000172831.11	CES2	142.251	-1.16398	0.291213	-3.997	6.42e-05	0.00182249
ENSG00000125730.16	C3	49.1525	-1.16573	0.318631	-3.65856	0.00025364	0.00528832
ENSG00000121691.4	CAT	105.697	-1.16902	0.286816	-4.07586	4.58e-05	0.00135316
ENSG00000136877.14	FPGS	16.8726	-1.17136	0.359782	-3.25575	0.00113093	0.016548
ENSG00000005882.11	PDK2	15.3963	-1.17247	0.408684	-2.86888	0.00411922	0.0428956
ENSG00000112773.15	FAM46A	38.279	-1.17381	0.320897	-3.65791	0.00025428	0.00528832
ENSG00000112096.16	SOD2	38.3863	-1.17949	0.376607	-3.1319	0.00173679	0.0233701
ENSG00000085117.11	CD82	19.4929	-1.19169	0.40138	-2.96897	0.00298798	0.0347542
ENSG00000124588.19	NQO2	16.5505	-1.1947	0.382811	-3.12085	0.00180328	0.024043
ENSG00000171223.5	JUNB	115.856	-1.19761	0.426951	-2.80502	0.00503129	0.0495183
ENSG00000186529.14	CYP4F3	39.9084	-1.20462	0.337163	-3.5728	0.00035319	0.00682749
ENSG00000122971.8	ACADS	29.9948	-1.20696	0.295926	-4.07859	4.53e-05	0.00134024
ENSG00000183044.11	ABAT	57.5688	-1.20846	0.285161	-4.23781	2.26e-05	0.00075009
ENSG00000157184.6	CPT2	17.6381	-1.20895	0.409981	-2.9488	0.00319014	0.0361557
ENSG00000163453.11	IGFBP7	491.476	-1.20952	0.423589	-2.85541	0.00429811	0.0440825
ENSG00000084734.8	GCKR	30.9956	-1.21068	0.410485	-2.94939	0.00318405	0.0361557
ENSG00000083123.14	BCKDHB	24.8295	-1.21289	0.329857	-3.67701	0.00023598	0.00505281
ENSG00000110245.11	APOC3	664.7	-1.21593	0.425043	-2.86072	0.00422676	0.0436511
ENSG00000182197.10	EXT1	24.9728	-1.21941	0.343526	-3.54969	0.00038568	0.00731149
ENSG00000106991.13	ENG	26.0237	-1.21972	0.387613	-3.14675	0.00165094	0.022433
ENSG00000067082.14	KLF6	148.052	-1.21977	0.347926	-3.50584	0.00045516	0.00826871
ENSG00000145247.11	OCIAD2	11.402	-1.23166	0.433176	-2.84333	0.00446454	0.0450226
ENSG00000164237.8	CMBL	51.1925	-1.2328	0.312717	-3.94224	8.07e-05	0.00218525
ENSG00000124145.6	SDC4	151.181	-1.23857	0.372582	-3.32428	0.00088648	0.0137654
ENSG00000139793.18	MBNL2	50.8266	-1.2386	0.332829	-3.72143	0.0001981	0.00437119
ENSG00000170099.5	SERPINA6	43.7288	-1.24065	0.311209	-3.98655	6.7e-05	0.00187785
ENSG00000172482.4	AGXT	108.701	-1.24163	0.36314	-3.41915	0.00062818	0.0105788
ENSG00000092820.17	EZR	19.5848	-1.24674	0.427379	-2.91716	0.0035323	0.0389091
ENSG00000137642.12	SORL1	33.7379	-1.24789	0.404369	-3.08602	0.00202856	0.0261672
ENSG00000106258.13	CYP3A5	124.965	-1.25499	0.360104	-3.48508	0.00049199	0.00873546
ENSG00000139517.7	LNX2	9.53033	-1.26508	0.440152	-2.87418	0.00405072	0.0424075
ENSG00000162512.15	SDC3	24.3101	-1.267	0.327731	-3.86599	0.00011064	0.00278628
ENSG00000151726.13	ACSL1	214.754	-1.27226	0.323784	-3.92933	8.52e-05	0.00227898
ENSG00000060762.18	MPC1	45.0131	-1.27255	0.288596	-4.40945	1.04e-05	0.00039183
ENSG00000173221.13	GLRX	15.106	-1.27438	0.450369	-2.82963	0.00466025	0.0466194
ENSG00000135047.14	CTSL	29.1133	-1.27994	0.353492	-3.62085	0.00029364	0.00594421
ENSG00000077238.13	IL4R	21.8891	-1.28503	0.410591	-3.12971	0.00174977	0.0234744
ENSG00000110651.11	CD81	88.6561	-1.28661	0.269069	-4.7817	1.74e-06	8.74e-05
ENSG00000176485.10	PLA2G16	13.0046	-1.28947	0.43117	-2.99063	0.00278405	0.0331982
ENSG00000130208.9	APOC1	229.287	-1.293	0.28554	-4.52827	5.95e-06	0.00024584
ENSG00000132855.4	ANGPTL3	95.8512	-1.29323	0.332149	-3.89352	9.88e-05	0.00254782
ENSG00000165092.12	ALDH1A1	68.9341	-1.29517	0.301523	-4.29545	1.74e-05	0.00060273
ENSG00000166347.18	CYB5A	108.053	-1.29878	0.223825	-5.80267	6.53e-09	6.94e-07
ENSG00000117395.11	EBNA1BP2	13.6457	-1.30357	0.419067	-3.11064	0.00186683	0.0247319
ENSG00000175198.15	PCCA	16.0709	-1.3076	0.306674	-4.26381	2.01e-05	0.00068036
ENSG00000136305.11	CIDEB	32.4763	-1.30984	0.400545	-3.27015	0.00107489	0.0159102
ENSG00000176974.18	SHMT1	55.6811	-1.30998	0.356248	-3.67716	0.00023585	0.00505281
ENSG00000120915.13	EPHX2	36.7179	-1.31161	0.30961	-4.23633	2.27e-05	0.00075141
ENSG00000143384.12	MCL1	118.767	-1.31192	0.29184	-4.49534	6.95e-06	0.00028105
ENSG00000010404.17	IDS	21.2106	-1.32423	0.290646	-4.55616	5.21e-06	0.00022001
ENSG00000115738.9	ID2	73.4572	-1.33415	0.273797	-4.87278	1.1e-06	5.99e-05
ENSG00000173276.13	ZBTB21	21.2125	-1.33475	0.321224	-4.15521	3.25e-05	0.00102778
ENSG00000134240.11	HMGCS2	196.199	-1.3349	0.403357	-3.30948	0.0009347	0.0142394
ENSG00000198099.8	ADH4	309.26	-1.33651	0.448248	-2.98163	0.00286715	0.0339238
ENSG00000186910.3	SERPINA11	28.916	-1.33749	0.361471	-3.70013	0.00021549	0.00471711
ENSG00000092621.11	PHGDH	9.46821	-1.34257	0.463601	-2.89595	0.00378009	0.0406915
ENSG00000159921.14	GNE	23.4668	-1.34278	0.353526	-3.79824	0.00014573	0.00341899
ENSG00000116171.16	SCP2	142.019	-1.34914	0.202252	-6.67057	2.55e-11	4.02e-09
ENSG00000099814.15	CEP170B	9.62627	-1.36508	0.436958	-3.12405	0.0017838	0.0238392
ENSG00000260314.2	MRC1	24.281	-1.36724	0.45657	-2.99458	0.0027482	0.0329424
ENSG00000137700.16	SLC37A4	65.9713	-1.36737	0.283437	-4.82425	1.41e-06	7.28e-05
ENSG00000065057.7	NTHL1	14.6981	-1.36819	0.354718	-3.85711	0.00011473	0.00284758
ENSG00000106327.12	TFR2	141.846	-1.37114	0.374999	-3.6564	0.00025579	0.00531115
ENSG00000163110.14	PDLIM5	28.6989	-1.37159	0.379819	-3.61117	0.00030481	0.0060985
ENSG00000100906.10	NFKBIA	40.7313	-1.37332	0.330427	-4.1562	3.24e-05	0.0010257
ENSG00000163683.11	SMIM14	44.827	-1.37546	0.295594	-4.65318	3.27e-06	0.00015054
ENSG00000144642.21	RBMS3	15.5998	-1.37771	0.449674	-3.0638	0.00218543	0.0275689
ENSG00000110243.11	APOA5	47.2043	-1.38107	0.463967	-2.97666	0.00291409	0.0341554
ENSG00000176907.4	C8orf4	25.7215	-1.38387	0.431727	-3.20543	0.00134859	0.0191299
ENSG00000101335.9	MYL9	31.4806	-1.3913	0.456319	-3.04896	0.00229639	0.0286527
ENSG00000113492.13	AGXT2	8.64516	-1.39675	0.385932	-3.61915	0.00029557	0.00597451
ENSG00000168994.13	PXDC1	23.4973	-1.39758	0.417948	-3.3439	0.00082608	0.0130321
ENSG00000167106.11	FAM102A	14.7253	-1.40588	0.458629	-3.06539	0.00217384	0.027448
ENSG00000118514.13	ALDH8A1	9.15321	-1.4061	0.454723	-3.09222	0.00198667	0.0258946
ENSG00000181458.10	TMEM45A	13.5281	-1.4161	0.42036	-3.36877	0.00075503	0.0122059
ENSG00000119711.12	ALDH6A1	103.462	-1.41888	0.263333	-5.38815	7.12e-08	5.65e-06
ENSG00000117601.13	SERPINC1	365.927	-1.42014	0.36953	-3.84309	0.00012149	0.00295831
ENSG00000115919.14	KYNU	13.6141	-1.42502	0.449453	-3.17056	0.00152145	0.0210874
ENSG00000111275.12	ALDH2	279.59	-1.42744	0.264776	-5.39112	7e-08	5.59e-06
ENSG00000162365.11	CYP4A22	29.5718	-1.42754	0.46476	-3.07156	0.00212943	0.0271368
ENSG00000165949.12	IFI27	55.8137	-1.43501	0.417822	-3.4345	0.00059364	0.0101306
ENSG00000170185.9	USP38	9.60835	-1.4361	0.486634	-2.95109	0.00316651	0.0360368
ENSG00000170365.9	SMAD1	8.08861	-1.43917	0.507699	-2.83469	0.004587	0.0460545
ENSG00000117054.13	ACADM	35.761	-1.4398	0.296893	-4.84955	1.24e-06	6.58e-05
ENSG00000130449.5	ZSWIM6	14.3574	-1.44202	0.446601	-3.22889	0.00124273	0.0178789
ENSG00000137106.17	GRHPR	117.401	-1.44408	0.237231	-6.08724	1.15e-09	1.37e-07
ENSG00000123106.10	CCDC91	5.56747	-1.44593	0.508486	-2.8436	0.00446077	0.0450177
ENSG00000181104.6	F2R	13.8504	-1.45308	0.422695	-3.43766	0.00058677	0.0100612
ENSG00000154734.14	ADAMTS1	24.8127	-1.4553	0.506018	-2.87599	0.00402761	0.0423998
ENSG00000275993.2	CH507-42P11.8	9.23805	-1.45702	0.510274	-2.85537	0.0042987	0.0440825
ENSG00000184232.8	OAF	81.3232	-1.45782	0.265892	-5.48277	4.19e-08	3.66e-06
ENSG00000108387.14	2023-09-04	14.6943	-1.46523	0.513839	-2.85154	0.00435081	0.0442673
ENSG00000130508.10	PXDN	20.6667	-1.46593	0.398506	-3.67856	0.00023456	0.00504543
ENSG00000167601.11	AXL	9.34414	-1.46647	0.497163	-2.94969	0.00318098	0.0361557
ENSG00000171067.10	C11orf24	12.5324	-1.46967	0.35579	-4.13071	3.62e-05	0.00111794
ENSG00000010278.12	CD9	57.5507	-1.47382	0.376734	-3.91211	9.15e-05	0.00241564
ENSG00000163293.11	NIPAL1	5.79717	-1.47513	0.493841	-2.98706	0.00281675	0.0334139
ENSG00000049449.8	RCN1	26.4043	-1.47543	0.3615	-4.08141	4.48e-05	0.00133558
ENSG00000187048.12	CYP4A11	10.667	-1.48046	0.447457	-3.30861	0.00093761	0.0142669
ENSG00000138207.13	RBP4	1559.38	-1.48301	0.333253	-4.45009	8.58e-06	0.0003328
ENSG00000101323.4	HAO1	32.9772	-1.48432	0.45271	-3.27874	0.00104271	0.0155387
ENSG00000147862.15	NFIB	25.6018	-1.4888	0.433501	-3.43436	0.00059396	0.0101306
ENSG00000111269.2	CREBL2	13.5738	-1.48996	0.343407	-4.33877	1.43e-05	0.00051345
ENSG00000165795.22	NDRG2	66.0599	-1.49381	0.339069	-4.40562	1.05e-05	0.00039773
ENSG00000277459.1	RP11-732A21.3	2.95003	-1.49427	0.495139	-3.01788	0.00254548	0.0310273
ENSG00000140526.17	ABHD2	51.304	-1.49429	0.327652	-4.5606	5.1e-06	0.00021608
ENSG00000144655.14	CSRNP1	15.754	-1.49686	0.463265	-3.23111	0.00123312	0.0177779
ENSG00000109181.11	UGT2B10	91.516	-1.49847	0.409136	-3.66254	0.00024973	0.00526372
ENSG00000076555.15	ACACB	15.7212	-1.50356	0.394801	-3.80839	0.00013987	0.00330423
ENSG00000250479.8	CHCHD10	89.3847	-1.50547	0.308873	-4.87407	1.09e-06	5.99e-05
ENSG00000111907.20	TPD52L1	12.4649	-1.51831	0.497201	-3.05371	0.00226029	0.0282897
ENSG00000125148.6	MT2A	124.511	-1.51958	0.394637	-3.85057	0.00011784	0.00290372
ENSG00000069974.15	RAB27A	15.7331	-1.52195	0.491275	-3.09796	0.00194859	0.0256173
ENSG00000021852.12	C8B	60.2259	-1.5245	0.3031	-5.02969	4.91e-07	3.02e-05
ENSG00000131979.18	GCH1	17.6024	-1.5311	0.380767	-4.0211	5.79e-05	0.00165632
ENSG00000106617.13	PRKAG2	9.37904	-1.53132	0.528347	-2.89833	0.00375153	0.0405113
ENSG00000172340.14	SUCLG2	28.0858	-1.53394	0.333454	-4.60016	4.22e-06	0.00018512
ENSG00000181192.11	DHTKD1	35.7906	-1.54349	0.31528	-4.89561	9.8e-07	5.51e-05
ENSG00000167588.12	GPD1	8.2316	-1.55226	0.546247	-2.84168	0.00448772	0.0452065
ENSG00000198951.11	NAGA	9.66277	-1.55341	0.504911	-3.07659	0.00209382	0.0268076
ENSG00000154262.12	ABCA6	21.559	-1.55435	0.493493	-3.14969	0.00163442	0.0222986
ENSG00000101974.14	ATP11C	7.45889	-1.55941	0.523319	-2.97985	0.00288389	0.0340255
ENSG00000147647.12	DPYS	26.9255	-1.56337	0.393405	-3.97396	7.07e-05	0.00197192
ENSG00000150787.7	PTS	10.5854	-1.56398	0.557204	-2.80684	0.00500307	0.0493298
ENSG00000165424.6	ZCCHC24	14.8869	-1.56421	0.394807	-3.96195	7.43e-05	0.00203736
ENSG00000164823.9	OSGIN2	6.11636	-1.56625	0.493821	-3.1717	0.0015155	0.0210471
ENSG00000198959.11	TGM2	52.4552	-1.57147	0.410091	-3.83201	0.0001271	0.00305506
ENSG00000204653.9	ASPDH	6.30304	-1.57225	0.480382	-3.27291	0.00106447	0.0158286
ENSG00000148803.11	FUOM	14.8735	-1.57399	0.452413	-3.4791	0.0005031	0.00889825
ENSG00000018408.14	WWTR1	24.0585	-1.57522	0.420876	-3.74272	0.00018204	0.00408833
ENSG00000103942.12	HOMER2	13.3233	-1.57811	0.535708	-2.94583	0.00322087	0.0364739
ENSG00000179761.11	PIPOX	28.0744	-1.58234	0.362203	-4.36865	1.25e-05	0.00045756
ENSG00000139209.15	SLC38A4	53.8275	-1.58564	0.433055	-3.66153	0.00025072	0.00526966
ENSG00000167315.17	ACAA2	14.8643	-1.59047	0.43755	-3.63494	0.00027805	0.00567046
ENSG00000139289.13	PHLDA1	104.255	-1.59215	0.365883	-4.35152	1.35e-05	0.00048703
ENSG00000074527.11	NTN4	6.5906	-1.59417	0.540047	-2.95192	0.00315807	0.0360005
ENSG00000114626.17	ABTB1	4.34953	-1.59567	0.530798	-3.00617	0.00264563	0.031936
ENSG00000196616.12	ADH1B	587.502	-1.59789	0.55821	-2.86252	0.00420284	0.0435023
ENSG00000177575.12	CD163	24.8387	-1.59869	0.516561	-3.09488	0.00196891	0.0257856
ENSG00000124374.8	PAIP2B	5.90987	-1.60483	0.563004	-2.85047	0.00436543	0.0443214
ENSG00000112992.16	NNT	18.9057	-1.61467	0.326404	-4.94685	7.54e-07	4.37e-05
ENSG00000164442.9	CITED2	17.0385	-1.62878	0.410624	-3.96659	7.29e-05	0.00200531
ENSG00000175311.6	ANKS4B	4.25423	-1.63229	0.562399	-2.90236	0.0037036	0.0402498
ENSG00000241058.3	NSUN6	15.0798	-1.63346	0.433071	-3.7718	0.00016208	0.00369627
ENSG00000127329.15	PTPRB	10.9219	-1.63624	0.485037	-3.37344	0.00074237	0.0120722
ENSG00000100889.11	PCK2	68.5671	-1.63929	0.283549	-5.78131	7.41e-09	7.71e-07
ENSG00000178607.15	ERN1	5.60301	-1.6409	0.573041	-2.86349	0.00419003	0.0434024
ENSG00000249669.8	CARMN	9.18734	-1.64193	0.559336	-2.93549	0.00333022	0.037312
ENSG00000171236.9	LRG1	84.9763	-1.6429	0.398118	-4.12666	3.68e-05	0.00113043
ENSG00000166780.10	C16orf45	7.26519	-1.64832	0.54685	-3.0142	0.00257654	0.031267
ENSG00000107897.18	ACBD5	17.6011	-1.64928	0.402671	-4.09584	4.21e-05	0.00127166
ENSG00000166483.10	WEE1	144.71	-1.6532	0.312013	-5.29849	1.17e-07	8.81e-06
ENSG00000269313.5	MAGIX	3.97474	-1.65647	0.57122	-2.89987	0.00373315	0.0404081
ENSG00000077782.19	FGFR1	41.6687	-1.65801	0.550929	-3.00947	0.00261702	0.0316742
ENSG00000120885.20	CLU	573.865	-1.65996	0.461284	-3.59856	0.00031999	0.00633742
ENSG00000138835.22	RGS3	6.03779	-1.66154	0.480337	-3.45912	0.00054195	0.00943933
ENSG00000160932.10	LY6E	22.7259	-1.68111	0.348	-4.83078	1.36e-06	7.1e-05
ENSG00000173281.4	PPP1R3B	53.4282	-1.68483	0.483899	-3.48179	0.00049808	0.00883218
ENSG00000189233.11	NUGGC	4.97751	-1.68888	0.550312	-3.06895	0.0021481	0.0271981
ENSG00000186480.12	INSIG1	70.1286	-1.68989	0.398843	-4.23698	2.27e-05	0.00075106
ENSG00000160862.12	AZGP1	60.0877	-1.69129	0.315948	-5.35307	8.65e-08	6.67e-06
ENSG00000087074.7	PPP1R15A	17.853	-1.69283	0.43523	-3.8895	0.00010045	0.00257255
ENSG00000166833.19	NAV2	18.0663	-1.69486	0.408448	-4.1495	3.33e-05	0.0010513
ENSG00000174080.10	CTSF	12.7063	-1.69684	0.387564	-4.37821	1.2e-05	0.00044107
ENSG00000105559.11	PLEKHA4	19.8983	-1.70469	0.437749	-3.89421	9.85e-05	0.00254782
ENSG00000123838.10	C4BPA	211.516	-1.70509	0.304992	-5.59061	2.26e-08	2.11e-06
ENSG00000011422.11	PLAUR	5.16538	-1.70975	0.592641	-2.88496	0.00391465	0.0416178
ENSG00000181830.8	SLC35C1	14.0278	-1.71014	0.438732	-3.89791	9.7e-05	0.00252216
ENSG00000075239.13	ACAT1	76.4121	-1.71507	0.254919	-6.72791	1.72e-11	2.88e-09
ENSG00000134463.14	ECHDC3	20.4294	-1.71571	0.502015	-3.41764	0.00063168	0.0106121
ENSG00000270231.3	NBPF8	7.13708	-1.71635	0.479322	-3.58078	0.00034258	0.00668538
ENSG00000099860.8	GADD45B	73.9523	-1.72316	0.486537	-3.5417	0.00039757	0.00744417
ENSG00000210194.1	MT-TE	51.037	-1.72415	0.341821	-5.044	4.56e-07	2.84e-05
ENSG00000106624.9	AEBP1	51.9072	-1.72551	0.544648	-3.16812	0.00153429	0.0211852
ENSG00000151224.12	MAT1A	229.638	-1.72551	0.44827	-3.84927	0.00011847	0.00291398
ENSG00000128016.5	ZFP36	142.335	-1.72659	0.42025	-4.1085	3.98e-05	0.00121194
ENSG00000233493.3	TMEM238	6.30977	-1.7285	0.562922	-3.07058	0.00213644	0.0271427
ENSG00000157131.10	C8A	72.4006	-1.7303	0.318017	-5.44092	5.3e-08	4.41e-06
ENSG00000146112.11	PPP1R18	9.43165	-1.73353	0.591132	-2.93256	0.00336175	0.0376039
ENSG00000117480.15	FAAH	8.68989	-1.73359	0.436942	-3.96756	7.26e-05	0.00200373
ENSG00000100342.20	APOL1	16.6794	-1.7363	0.459421	-3.77932	0.00015726	0.00362146
ENSG00000156218.12	ADAMTSL3	5.41753	-1.73815	0.562247	-3.09143	0.00199195	0.0259143
ENSG00000147027.3	TMEM47	15.6137	-1.74378	0.4687	-3.72046	0.00019886	0.00438104
ENSG00000120594.16	PLXDC2	22.0691	-1.74552	0.448782	-3.88947	0.00010047	0.00257255
ENSG00000162882.14	HAAO	15.6396	-1.74906	0.398942	-4.38425	1.16e-05	0.00043172
ENSG00000169764.14	UGP2	71.8501	-1.7506	0.26228	-6.67454	2.48e-11	3.96e-09
ENSG00000228278.3	ORM2	72.8168	-1.75088	0.362374	-4.83169	1.35e-06	7.09e-05
ENSG00000157557.11	ETS2	62.6566	-1.75315	0.359747	-4.87329	1.1e-06	5.99e-05
ENSG00000143382.14	ADAMTSL4	9.05965	-1.75499	0.608688	-2.88324	0.00393613	0.0417169
ENSG00000139344.7	AMDHD1	12.6666	-1.75672	0.563805	-3.11584	0.00183424	0.0243471
ENSG00000135750.14	KCNK1	12.6796	-1.75834	0.614957	-2.85928	0.00424601	0.0437182
ENSG00000105755.7	ETHE1	9.76431	-1.76065	0.493842	-3.56522	0.00036356	0.00697873
ENSG00000149131.15	SERPING1	283.151	-1.76241	0.224138	-7.86308	3.75e-15	1.32e-12
ENSG00000144136.10	SLC20A1	16.7117	-1.77808	0.527526	-3.3706	0.00075005	0.0121396
ENSG00000142156.14	COL6A1	32.2083	-1.77876	0.366136	-4.85819	1.18e-06	6.38e-05
ENSG00000180432.5	CYP8B1	49.4581	-1.80078	0.441462	-4.07913	4.52e-05	0.00134024
ENSG00000184517.11	ZFP1	6.12254	-1.80397	0.51273	-3.51836	0.00043422	0.00796754
ENSG00000145476.15	CYP4V2	48.5562	-1.81273	0.257695	-7.03438	2e-12	4.23e-10
ENSG00000119139.17	TJP2	9.40378	-1.81326	0.627547	-2.88944	0.00385929	0.0411463
ENSG00000105971.14	CAV2	7.4418	-1.81531	0.587769	-3.08849	0.0020118	0.026063
ENSG00000121361.3	KCNJ8	17.4403	-1.82209	0.462746	-3.93756	8.23e-05	0.00221956
ENSG00000182568.16	SATB1	11.8698	-1.8323	0.626747	-2.92351	0.00346108	0.038402
ENSG00000128791.11	TWSG1	8.63895	-1.83406	0.644086	-2.84754	0.00440579	0.0446269
ENSG00000153086.13	ACMSD	10.2679	-1.83885	0.604809	-3.04038	0.00236283	0.0293217
ENSG00000176894.9	PXMP2	46.0847	-1.84061	0.281569	-6.53696	6.28e-11	9.17e-09
ENSG00000117228.9	GBP1	25.9221	-1.8422	0.519585	-3.54551	0.00039185	0.00739114
ENSG00000229314.5	ORM1	19.3993	-1.84547	0.512967	-3.59764	0.00032111	0.00634746
ENSG00000138080.13	EMILIN1	18.8961	-1.85225	0.533969	-3.46883	0.00052273	0.00918624
ENSG00000196502.11	SULT1A1	18.1363	-1.85709	0.37384	-4.96759	6.78e-07	4.03e-05
ENSG00000160323.18	ADAMTS13	6.36275	-1.86095	0.4274	-4.35411	1.34e-05	0.00048257
ENSG00000086205.16	FOLH1	5.88617	-1.86268	0.545222	-3.41636	0.00063463	0.0106483
ENSG00000023330.14	ALAS1	40.0021	-1.86792	0.385604	-4.84413	1.27e-06	6.71e-05
ENSG00000167772.11	ANGPTL4	16.4287	-1.87237	0.586698	-3.19136	0.00141603	0.0198926
ENSG00000165272.14	AQP3	16.2531	-1.87656	0.440246	-4.26252	2.02e-05	0.00068163
ENSG00000198277.6	RP11-468N14.09	3.23946	-1.87821	0.611774	-3.07011	0.00213977	0.0271427
ENSG00000078070.12	MCCC1	13.0443	-1.88736	0.489046	-3.85927	0.00011372	0.00283794
ENSG00000176919.11	C8G	34.195	-1.88771	0.39982	-4.72139	2.34e-06	0.00011241
ENSG00000105472.12	CLEC11A	6.49064	-1.89038	0.613469	-3.08146	0.00205989	0.0264516
ENSG00000170345.9	FOS	225.939	-1.89374	0.526046	-3.59994	0.00031829	0.00631282
ENSG00000159650.8	UROC1	10.2885	-1.89507	0.627555	-3.01977	0.00252969	0.0308623
ENSG00000204610.12	TRIM15	6.51025	-1.90193	0.58499	-3.25122	0.00114909	0.0167779
ENSG00000165895.17	ARHGAP42	8.30993	-1.90372	0.536959	-3.54539	0.00039204	0.00739114
ENSG00000116260.16	QSOX1	25.0594	-1.92092	0.415641	-4.62158	3.81e-06	0.00016971
ENSG00000115255.10	REEP6	10.6195	-1.92893	0.472742	-4.08031	4.5e-05	0.00133901
ENSG00000104881.15	PPP1R13L	5.06909	-1.94498	0.674547	-2.88339	0.00393423	0.0417169
ENSG00000184012.11	TMPRSS2	6.78501	-1.95162	0.600966	-3.24746	0.0011644	0.0169473
ENSG00000065534.18	MYLK	22.3145	-1.95497	0.496333	-3.93883	8.19e-05	0.00221217
ENSG00000280138.1	RP11-463O12.5	6.77048	-1.95504	0.562958	-3.4728	0.00051506	0.00907479
ENSG00000122641.10	INHBA	14.884	-1.95688	0.517417	-3.78201	0.00015557	0.00360061
ENSG00000198517.9	MAFK	4.92134	-1.96576	0.663542	-2.96252	0.0030513	0.0351925
ENSG00000149591.16	TAGLN	29.5025	-1.97537	0.453121	-4.35948	1.3e-05	0.00047338
ENSG00000172456.17	FGGY	9.09513	-1.97806	0.556823	-3.5524	0.00038173	0.00725659
ENSG00000110887.7	DAO	3.2102	-1.98551	0.572953	-3.46539	0.00052947	0.00927127
ENSG00000124253.10	PCK1	147.22	-1.99637	0.562894	-3.54661	0.00039022	0.00737759
ENSG00000049323.15	LTBP1	6.52917	-1.99686	0.68914	-2.89761	0.00376019	0.0405728
ENSG00000144481.16	TRPM8	4.22526	-1.99776	0.623266	-3.2053	0.0013492	0.0191299
ENSG00000168542.13	COL3A1	279.534	-2.00937	0.473499	-4.24367	2.2e-05	0.00073431
ENSG00000185010.13	F8	3.7237	-2.01336	0.700296	-2.87501	0.00404019	0.0424043
ENSG00000134802.17	SLC43A3	19.4199	-2.0176	0.461284	-4.37387	1.22e-05	0.00044794
ENSG00000175602.3	CCDC85B	4.34671	-2.02175	0.618307	-3.26982	0.00107615	0.0159102
ENSG00000063660.8	GPC1	9.56595	-2.0246	0.644885	-3.13948	0.0016925	0.0228638
ENSG00000230630.3	DNM3OS	10.5268	-2.02505	0.602727	-3.35981	0.00077995	0.0125104
ENSG00000120738.7	EGR1	150.897	-2.0286	0.426885	-4.7521	2.01e-06	9.94e-05
ENSG00000117643.14	MAN1C1	10.3919	-2.0318	0.581425	-3.49452	0.00047492	0.00854297
ENSG00000248144.5	ADH1C	199.142	-2.04202	0.314418	-6.49461	8.32e-11	1.19e-08
ENSG00000107864.14	CPEB3	21.2458	-2.04502	0.40816	-5.01033	5.43e-07	3.31e-05
ENSG00000164023.14	SGMS2	31.483	-2.04704	0.66655	-3.0711	0.00213272	0.0271427
ENSG00000198121.13	LPAR1	17.7565	-2.05511	0.356205	-5.76945	7.95e-09	8.21e-07
ENSG00000138166.5	DUSP5	5.82716	-2.06842	0.682724	-3.02965	0.00244833	0.0301463
ENSG00000151150.21	ANK3	18.4119	-2.06923	0.585761	-3.53256	0.00041156	0.00765409
ENSG00000134107.4	BHLHE40	18.0801	-2.07285	0.514642	-4.02774	5.63e-05	0.00162382
ENSG00000160801.13	PTH1R	13.6938	-2.08504	0.596963	-3.49274	0.00047809	0.00857747
ENSG00000148702.14	HABP2	26.7988	-2.08566	0.661459	-3.15312	0.00161535	0.0220824
ENSG00000125740.13	FOSB	65.9738	-2.0919	0.681734	-3.0685	0.0021514	0.0272147
ENSG00000154447.14	SH3RF1	6.26639	-2.09751	0.560479	-3.74236	0.0001823	0.00408833
ENSG00000266258.1	RP11-41O4.1	4.22465	-2.10372	0.681267	-3.08795	0.00201543	0.0260714
ENSG00000102265.11	TIMP1	111.398	-2.10381	0.46805	-4.49484	6.96e-06	0.00028105
ENSG00000148926.9	ADM	12.0971	-2.10458	0.735609	-2.861	0.00422307	0.0436503
ENSG00000156299.13	TIAM1	6.95147	-2.10638	0.610826	-3.44842	0.00056388	0.00977176
ENSG00000126106.13	TMEM53	5.59585	-2.11582	0.581328	-3.63963	0.00027303	0.00560986
ENSG00000099337.4	KCNK6	8.32106	-2.11987	0.577498	-3.67079	0.00024181	0.00515337
ENSG00000120053.10	GOT1	45.4951	-2.1204	0.310447	-6.83017	8.48e-12	1.57e-09
ENSG00000074416.13	MGLL	9.37433	-2.12131	0.630021	-3.36705	0.00075978	0.0122682
ENSG00000109819.8	PPARGC1A	10.8253	-2.12201	0.617934	-3.43404	0.00059467	0.0101306
ENSG00000182326.14	C1S	246.217	-2.12311	0.353762	-6.00153	1.95e-09	2.29e-07
ENSG00000158716.8	DUSP23	15.963	-2.12819	0.486061	-4.37844	1.2e-05	0.00044107
ENSG00000139926.15	FRMD6	14.349	-2.15132	0.598198	-3.59634	0.00032273	0.00636413
ENSG00000159200.17	RCAN1	27.9273	-2.15646	0.422228	-5.10733	3.27e-07	2.09e-05
ENSG00000100003.17	SEC14L2	18.1817	-2.15809	0.536367	-4.02354	5.73e-05	0.00164268
ENSG00000131196.17	NFATC1	5.31887	-2.17557	0.759645	-2.86393	0.0041842	0.0433748
ENSG00000028137.17	TNFRSF1B	11.4104	-2.18803	0.536454	-4.07869	4.53e-05	0.00134024
ENSG00000140107.10	SLC25A47	64.4866	-2.19537	0.481323	-4.56111	5.09e-06	0.00021608
ENSG00000135447.16	PPP1R1A	8.7934	-2.19987	0.639967	-3.43747	0.00058718	0.0100612
ENSG00000139410.14	SDSL	2.64695	-2.2105	0.690179	-3.20279	0.00136101	0.0192244
ENSG00000102967.11	DHODH	20.0398	-2.22448	0.424839	-5.23606	1.64e-07	1.17e-05
ENSG00000083807.9	SLC27A5	31.5994	-2.22729	0.296475	-7.51258	5.8e-14	1.59e-11
ENSG00000005421.8	PON1	49.1642	-2.22892	0.523731	-4.25585	2.08e-05	0.00070056
ENSG00000171451.13	DSEL	7.31747	-2.23333	0.633632	-3.52465	0.00042404	0.00781202
ENSG00000259820.1	AC083843.1	3.7361	-2.23558	0.703502	-3.17778	0.00148407	0.0206791
ENSG00000164692.17	COL1A2	1294.98	-2.25085	0.64188	-3.50666	0.00045377	0.00825998
ENSG00000197165.10	SULT1A2	4.78178	-2.26486	0.704948	-3.21281	0.00131444	0.0187339
ENSG00000178075.19	GRAMD1C	6.50683	-2.27683	0.753347	-3.02229	0.0025087	0.0306879
ENSG00000071967.11	CYBRD1	12.6571	-2.28941	0.592015	-3.86715	0.00011012	0.00277817
ENSG00000105852.10	PON3	7.38637	-2.2917	0.477204	-4.80234	1.57e-06	8.03e-05
ENSG00000165471.6	MBL2	16.0667	-2.30498	0.422915	-5.45023	5.03e-08	4.24e-06
ENSG00000101670.11	LIPG	8.19711	-2.30709	0.489335	-4.71474	2.42e-06	0.00011574
ENSG00000145545.11	SRD5A1	12.7733	-2.30939	0.512569	-4.50552	6.62e-06	0.00027046
ENSG00000274276.4	CBSL	6.70879	-2.31616	0.599761	-3.86181	0.00011255	0.00282409
ENSG00000163687.13	DNASE1L3	9.20065	-2.31859	0.557064	-4.16216	3.15e-05	0.00101092
ENSG00000150687.11	PRSS23	33.853	-2.32933	0.707958	-3.2902	0.00100115	0.0150998
ENSG00000005471.15	ABCB4	6.62072	-2.33977	0.436788	-5.35676	8.47e-08	6.57e-06
ENSG00000008517.16	IL32	27.9061	-2.34006	0.475177	-4.9246	8.45e-07	4.81e-05
ENSG00000148965.9	SAA4	142.855	-2.34145	0.627124	-3.73364	0.00018873	0.00421199
ENSG00000144668.11	ITGA9	4.76158	-2.343	0.777288	-3.01432	0.00257552	0.031267
ENSG00000106819.11	ASPN	20.5403	-2.34663	0.80206	-2.92576	0.00343617	0.0381874
ENSG00000135547.8	HEY2	4.91424	-2.34763	0.814352	-2.88282	0.00394138	0.0417333
ENSG00000115468.11	EFHD1	12.4907	-2.34896	0.662313	-3.54659	0.00039025	0.00737759
ENSG00000084110.10	HAL	30.1618	-2.35048	0.575468	-4.08447	4.42e-05	0.00132677
ENSG00000109758.8	HGFAC	9.28007	-2.35684	0.449154	-5.24729	1.54e-07	1.11e-05
ENSG00000113594.9	LIFR	38.1044	-2.36007	0.496962	-4.74899	2.04e-06	0.00010021
ENSG00000163430.10	FSTL1	62.2728	-2.37645	0.513944	-4.62396	3.76e-06	0.00016879
ENSG00000148671.13	ADIRF	12.901	-2.37971	0.705891	-3.37121	0.00074838	0.0121269
ENSG00000170458.13	CD14	36.6721	-2.38389	0.326997	-7.29027	3.09e-13	7.45e-11
ENSG00000117009.11	KMO	8.18319	-2.39547	0.493555	-4.8535	1.21e-06	6.5e-05
ENSG00000210191.1	MT-TL2	4.36652	-2.40662	0.706539	-3.40621	0.0006587	0.0109452
ENSG00000108821.13	COL1A1	1967.66	-2.40743	0.581039	-4.14331	3.42e-05	0.00107024
ENSG00000115963.13	RND3	37.6326	-2.41349	0.39795	-6.0648	1.32e-09	1.56e-07
ENSG00000137331.11	IER3	39.9647	-2.41994	0.479905	-5.04254	4.59e-07	2.85e-05
ENSG00000148057.15	IDNK	5.48999	-2.42045	0.641049	-3.77577	0.00015951	0.00366109
ENSG00000114790.12	ARHGEF26	7.72283	-2.42081	0.652044	-3.71264	0.00020511	0.00451139
ENSG00000168874.12	ATOH8	4.82054	-2.43191	0.848523	-2.86605	0.00415623	0.0431826
ENSG00000257017.8	HP	224.368	-2.43397	0.468298	-5.19748	2.02e-07	1.37e-05
ENSG00000116183.10	PAPPA2	7.54396	-2.43426	0.697047	-3.49225	0.00047898	0.00858218
ENSG00000171903.16	CYP4F11	3.50604	-2.43573	0.808493	-3.01268	0.00258955	0.0313694
ENSG00000145335.15	SNCA	2.85464	-2.44516	0.847905	-2.88377	0.00392947	0.0417169
ENSG00000146242.8	TPBG	13.334	-2.46532	0.844531	-2.91916	0.00350972	0.0387226
ENSG00000109576.13	AADAT	5.30017	-2.48312	0.682412	-3.63874	0.00027398	0.00562088
ENSG00000184999.11	SLC22A10	10.5904	-2.48329	0.576133	-4.31027	1.63e-05	0.00057091
ENSG00000104267.9	CA2	22.3673	-2.48456	0.548353	-4.53095	5.87e-06	0.00024348
ENSG00000182902.13	SLC25A18	12.5506	-2.48539	0.589935	-4.21299	2.52e-05	0.00082159
ENSG00000151790.8	TDO2	42.0635	-2.48768	0.520671	-4.77783	1.77e-06	8.88e-05
ENSG00000105767.2	CADM4	2.79122	-2.49111	0.790763	-3.15026	0.00163128	0.0222779
ENSG00000009765.14	IYD	3.69619	-2.49736	0.800914	-3.11814	0.00181999	0.0242048
ENSG00000166482.11	MFAP4	15.5887	-2.5134	0.840002	-2.99213	0.00277037	0.0330925
ENSG00000117525.13	F3	4.73292	-2.51414	0.765008	-3.28643	0.00101467	0.0152201
ENSG00000047457.13	CP	268.9	-2.51748	0.436497	-5.76745	8.05e-09	8.23e-07
ENSG00000100024.14	UPB1	29.7753	-2.52085	0.462898	-5.4458	5.16e-08	4.32e-06
ENSG00000106034.17	CPED1	10.6721	-2.52568	0.503394	-5.01731	5.24e-07	3.21e-05
ENSG00000113389.15	NPR3	7.93512	-2.52862	0.828227	-3.05306	0.00226523	0.0282897
ENSG00000130635.15	COL5A1	51.3663	-2.53568	0.535473	-4.73541	2.19e-06	0.00010603
ENSG00000233585.1	AC115617.2	12.9163	-2.54594	0.548035	-4.64557	3.39e-06	0.00015567
ENSG00000170624.13	SGCD	5.62895	-2.54792	0.751262	-3.39152	0.00069506	0.0114163
ENSG00000173334.3	TRIB1	27.4382	-2.55882	0.474072	-5.39754	6.76e-08	5.49e-06
ENSG00000261701.6	HPR	1619.46	-2.56069	0.456242	-5.61258	1.99e-08	1.89e-06
ENSG00000165841.9	CYP2C19	20.1979	-2.56108	0.560375	-4.5703	4.87e-06	0.00020955
ENSG00000182704.7	TSKU	37.0277	-2.56617	0.455378	-5.63526	1.75e-08	1.68e-06
ENSG00000112964.13	GHR	18.8286	-2.57054	0.600654	-4.27957	1.87e-05	0.00063775
ENSG00000158008.9	EXTL1	1.83677	-2.58412	0.804228	-3.21317	0.00131278	0.0187297
ENSG00000240771.6	ARHGEF25	5.12663	-2.58795	0.807761	-3.20385	0.00135602	0.019187
ENSG00000134853.11	PDGFRA	21.1828	-2.59856	0.532563	-4.87935	1.06e-06	5.91e-05
ENSG00000138670.17	RASGEF1B	9.00157	-2.60288	0.624203	-4.16992	3.05e-05	0.00098173
ENSG00000090512.11	FETUB	6.28828	-2.60602	0.793543	-3.28402	0.00102336	0.0153337
ENSG00000136011.14	STAB2	4.0895	-2.60743	0.779243	-3.34611	0.00081953	0.0129586
ENSG00000228923.1	AP000355.2	9.98356	-2.60912	0.666947	-3.91204	9.15e-05	0.00241564
ENSG00000182492.15	BGN	130.507	-2.61364	0.37547	-6.961	3.38e-12	6.92e-10
ENSG00000106366.8	SERPINE1	131.898	-2.61631	0.674168	-3.8808	0.00010412	0.00264625
ENSG00000116991.10	SIPA1L2	8.81683	-2.62141	0.733906	-3.57185	0.00035446	0.00683286
ENSG00000163959.9	SLC51A	31.984	-2.64124	0.417713	-6.32311	2.56e-10	3.32e-08
ENSG00000232667.10	AC004862.6	2.44066	-2.64243	0.887174	-2.97849	0.00289676	0.0340686
ENSG00000263433.1	RP11-260A9.1	1.60008	-2.64945	0.939512	-2.82003	0.00480191	0.0477732
ENSG00000175183.9	CSRP2	3.21699	-2.65572	0.726027	-3.65789	0.0002543	0.00528832
ENSG00000126759.12	CFP	2.27612	-2.65572	0.835108	-3.1801	0.00147226	0.0205354
ENSG00000105835.11	NAMPT	50.6552	-2.65938	0.386184	-6.8863	5.73e-12	1.09e-09
ENSG00000210107.1	MT-TQ	65.5553	-2.66224	0.390606	-6.81568	9.38e-12	1.67e-09
ENSG00000109846.7	CRYAB	5.37666	-2.66491	0.914303	-2.9147	0.00356035	0.039124
ENSG00000132541.10	RIDA	117.931	-2.66586	0.23362	-11.4111	3.68e-30	8.42e-27
ENSG00000138640.14	FAM13A	11.212	-2.67063	0.605438	-4.41107	1.03e-05	0.00039
ENSG00000144057.15	ST6GAL2	5.57443	-2.67528	0.915005	-2.92379	0.00345799	0.0383988
ENSG00000100197.20	CYP2D6	10.412	-2.69966	0.476605	-5.66435	1.48e-08	1.45e-06
ENSG00000154258.16	ABCA9	8.87172	-2.70646	0.582952	-4.64268	3.44e-06	0.00015682
ENSG00000135205.14	CCDC146	6.86237	-2.70876	0.842795	-3.21402	0.00130891	0.018697
ENSG00000158104.11	HPD	38.856	-2.716	0.411326	-6.60303	4.03e-11	6.21e-09
ENSG00000171234.13	UGT2B7	117.175	-2.71752	0.416604	-6.52301	6.89e-11	9.96e-09
ENSG00000186115.12	CYP4F2	15.4281	-2.71783	0.548189	-4.95783	7.13e-07	4.2e-05
ENSG00000022267.16	FHL1	5.89964	-2.72048	0.852532	-3.19105	0.00141756	0.0198936
ENSG00000162391.11	FAM151A	3.56214	-2.72338	0.661599	-4.11635	3.85e-05	0.00117661
ENSG00000146233.7	CYP39A1	10.3631	-2.72552	0.536427	-5.08087	3.76e-07	2.37e-05
ENSG00000044524.10	EPHA3	4.0308	-2.75266	0.96649	-2.8481	0.00439811	0.044582
ENSG00000280587.1	LINC01348	5.52206	-2.7547	0.718995	-3.83132	0.00012746	0.00305827
ENSG00000162460.6	TMEM82	5.27288	-2.76162	0.75826	-3.64204	0.00027048	0.00557411
ENSG00000162896.5	PIGR	10.0307	-2.76267	0.534937	-5.16447	2.41e-07	1.59e-05
ENSG00000110723.11	EXPH5	3.49581	-2.76776	0.857719	-3.22688	0.00125148	0.0179483
ENSG00000145708.10	CRHBP	9.89103	-2.77217	0.619226	-4.47684	7.58e-06	0.00030051
ENSG00000019991.15	HGF	6.4172	-2.77685	0.769796	-3.60726	0.00030945	0.00616852
ENSG00000222009.8	BTBD19	2.12455	-2.78473	0.886162	-3.14247	0.00167532	0.0226986
ENSG00000131620.17	ANO1	8.6546	-2.78903	0.679746	-4.10304	4.08e-05	0.00123815
ENSG00000187955.11	COL14A1	12.7638	-2.78919	0.827181	-3.37192	0.00074646	0.0121144
ENSG00000138315.12	OIT3	14.9902	-2.81882	0.604048	-4.66656	3.06e-06	0.00014397
ENSG00000116761.11	CTH	19.7142	-2.83159	0.617657	-4.58441	4.55e-06	0.00019712
ENSG00000165140.9	FBP1	100.359	-2.83228	0.431332	-6.56637	5.16e-11	7.78e-09
ENSG00000120833.13	SOCS2	10.6075	-2.84112	0.600337	-4.73254	2.22e-06	0.00010715
ENSG00000170500.12	LONRF2	1.98521	-2.84615	0.999927	-2.84636	0.00442224	0.0447605
ENSG00000154153.13	FAM134B	20.337	-2.87038	0.638888	-4.49278	7.03e-06	0.00028212
ENSG00000244067.2	GSTA2	30.2621	-2.8889	0.662355	-4.36156	1.29e-05	0.00047015
ENSG00000135144.7	DTX1	9.09423	-2.90583	0.925739	-3.13893	0.00169566	0.0228839
ENSG00000159403.15	C1R	300.52	-2.90895	0.381502	-7.62499	2.44e-14	7.44e-12
ENSG00000166391.14	MOGAT2	5.83414	-2.91313	0.620494	-4.69485	2.67e-06	0.00012671
ENSG00000151689.12	INPP1	8.73617	-2.91335	0.55444	-5.25458	1.48e-07	1.09e-05
ENSG00000111713.2	GYS2	11.4622	-2.91411	0.466436	-6.2476	4.17e-10	5.2e-08
ENSG00000124104.18	SNX21	3.76799	-2.91921	0.759814	-3.842	0.00012203	0.00296445
ENSG00000110169.10	HPX	117.357	-2.92256	0.33165	-8.81217	1.23e-18	7.02e-16
ENSG00000011465.16	DCN	81.8279	-2.92994	0.493423	-5.93799	2.89e-09	3.27e-07
ENSG00000151623.14	NR3C2	2.69076	-2.93556	0.932965	-3.14649	0.00165244	0.022433
ENSG00000117152.13	RGS4	4.51047	-2.94512	0.877428	-3.35654	0.00078925	0.0125958
ENSG00000100577.18	GSTZ1	7.63563	-2.95595	0.527707	-5.60149	2.13e-08	2e-06
ENSG00000116729.13	WLS	8.17543	-2.9744	0.91999	-3.23308	0.00122465	0.0176744
ENSG00000146674.14	IGFBP3	154.2	-2.97831	0.372535	-7.99471	1.3e-15	4.95e-13
ENSG00000210135.1	MT-TN	6.82337	-2.97936	0.545687	-5.45984	4.77e-08	4.06e-06
ENSG00000259330.1	INAFM2	5.84928	-2.98028	0.740331	-4.0256	5.68e-05	0.00163178
ENSG00000205866.3	FAM99A	4.9316	-2.99318	0.846495	-3.53597	0.00040628	0.0075661
ENSG00000186352.8	ANKRD37	4.49373	-2.99656	0.769638	-3.89347	9.88e-05	0.00254782
ENSG00000271992.1	RP11-42O15.3	5.35205	-3.0191	0.775607	-3.89257	9.92e-05	0.00254939
ENSG00000183549.10	ACSM5	14.4763	-3.03746	0.477767	-6.35761	2.05e-10	2.72e-08
ENSG00000173918.14	C1QTNF1	15.0717	-3.07671	0.687207	-4.47712	7.57e-06	0.00030051
ENSG00000169894.17	MUC3A	1.24081	-3.08072	1.03835	-2.96693	0.00300789	0.0349266
ENSG00000180447.6	GAS1	3.55225	-3.08968	0.961329	-3.21397	0.00130913	0.018697
ENSG00000136052.9	SLC41A2	9.07842	-3.10188	0.748941	-4.14169	3.45e-05	0.00107298
ENSG00000161031.12	PGLYRP2	6.90548	-3.11876	0.67304	-4.63384	3.59e-06	0.00016206
ENSG00000087116.14	ADAMTS2	12.4704	-3.13067	0.753249	-4.15622	3.24e-05	0.0010257
ENSG00000182050.13	MGAT4C	3.22856	-3.15159	1.01727	-3.09809	0.0019477	0.0256173
ENSG00000084636.17	COL16A1	7.93857	-3.15696	0.900529	-3.50567	0.00045546	0.00826871
ENSG00000136872.17	ALDOB	364.416	-3.17642	0.426047	-7.45557	8.95e-14	2.32e-11
ENSG00000253276.2	CCDC71L	6.36316	-3.17685	0.766911	-4.14239	3.44e-05	0.00107212
ENSG00000050555.17	LAMC3	2.8999	-3.17722	1.13356	-2.80287	0.00506497	0.0497495
ENSG00000134389.9	CFHR5	21.8073	-3.1839	0.508643	-6.2596	3.86e-10	4.86e-08
ENSG00000017427.15	IGF1	16.0614	-3.19539	0.673307	-4.74581	2.08e-06	0.00010117
ENSG00000101955.14	SRPX	3.12942	-3.23409	1.13814	-2.84156	0.00448936	0.0452065
ENSG00000171408.13	PDE7B	2.62603	-3.23979	1.14639	-2.82609	0.00471195	0.047068
ENSG00000166033.11	HTRA1	15.3922	-3.23982	0.555035	-5.83714	5.31e-09	5.74e-07
ENSG00000080493.14	SLC4A4	10.4103	-3.25527	0.702031	-4.63693	3.54e-06	0.00016018
ENSG00000124713.5	GNMT	48.6809	-3.26018	0.477925	-6.82153	9.01e-12	1.65e-09
ENSG00000151892.14	GFRA1	5.13548	-3.29411	0.83786	-3.93158	8.44e-05	0.00226222
ENSG00000211454.13	AKR7L	3.06511	-3.29812	0.826377	-3.99106	6.58e-05	0.00185664
ENSG00000123689.5	G0S2	28.3203	-3.34218	0.724283	-4.61447	3.94e-06	0.00017505
ENSG00000108551.4	RASD1	24.8131	-3.34497	0.723491	-4.62337	3.78e-06	0.00016879
ENSG00000139508.14	SLC46A3	7.26163	-3.35694	0.67109	-5.00222	5.67e-07	3.43e-05
ENSG00000106689.10	LHX2	3.75874	-3.37803	0.883459	-3.82364	0.0001315	0.00313328
ENSG00000164161.9	HHIP	14.9121	-3.38267	0.627241	-5.39293	6.93e-08	5.59e-06
ENSG00000039537.13	C6	51.0095	-3.39584	0.372127	-9.12549	7.14e-20	5.16e-17
ENSG00000246082.2	NUDT16P1	1.22268	-3.40127	1.18536	-2.86941	0.00411238	0.0428735
ENSG00000259370.2	RP11-1069G10.1	1.6087	-3.4065	1.10146	-3.09272	0.00198334	0.0258758
ENSG00000124107.5	SLPI	2.00846	-3.41071	1.17544	-2.90164	0.00371211	0.0402757
ENSG00000049089.13	COL9A2	2.32995	-3.41316	1.20867	-2.82389	0.0047445	0.0473243
ENSG00000122877.14	EGR2	9.87138	-3.4226	0.7293	-4.693	2.69e-06	0.00012742
ENSG00000134760.5	DSG1	1.23784	-3.42528	1.18453	-2.89168	0.00383185	0.0409278
ENSG00000069431.11	ABCC9	6.03994	-3.42533	0.773606	-4.42775	9.52e-06	0.00036711
ENSG00000105550.8	FGF21	2.09321	-3.42857	0.943796	-3.63274	0.00028043	0.0057105
ENSG00000213512.1	GBP7	9.73467	-3.42933	0.575629	-5.95753	2.56e-09	2.95e-07
ENSG00000101981.10	F9	35.0383	-3.43379	0.438282	-7.83466	4.7e-15	1.57e-12
ENSG00000139211.6	AMIGO2	2.28813	-3.43593	1.16187	-2.95725	0.00310401	0.0356506
ENSG00000169083.15	AR	31.9282	-3.45365	0.526921	-6.5544	5.59e-11	8.24e-09
ENSG00000231711.2	LINC00899	1.96411	-3.46181	1.14333	-3.02783	0.00246316	0.0302387
ENSG00000090530.9	P3H2	3.27151	-3.46376	0.990613	-3.49658	0.00047126	0.00849931
ENSG00000116785.13	CFHR3	18.3776	-3.49595	0.626954	-5.57609	2.46e-08	2.25e-06
ENSG00000130222.10	GADD45G	10.5757	-3.50001	0.92796	-3.77172	0.00016212	0.00369627
ENSG00000181649.5	PHLDA2	1.42402	-3.53315	1.18253	-2.9878	0.00280997	0.0333623
ENSG00000073756.11	PTGS2	7.82416	-3.56539	0.990143	-3.60088	0.00031714	0.00629921
ENSG00000135525.18	MAP7	4.53937	-3.59504	0.803299	-4.47535	7.63e-06	0.00030174
ENSG00000112299.7	VNN1	42.6744	-3.60367	0.47854	-7.53056	5.05e-14	1.42e-11
ENSG00000131831.17	RAI2	2.31769	-3.61003	1.14842	-3.14347	0.00166957	0.0226432
ENSG00000188783.5	PRELP	8.18255	-3.61311	0.868549	-4.15994	3.18e-05	0.00101844
ENSG00000160868.14	CYP3A4	414.779	-3.61367	0.704868	-5.12673	2.95e-07	1.91e-05
ENSG00000156222.11	SLC28A1	3.90348	-3.62261	0.780743	-4.63995	3.48e-06	0.00015838
ENSG00000114812.12	VIPR1	3.80518	-3.65381	0.979353	-3.73084	0.00019084	0.00425201
ENSG00000108947.4	EFNB3	1.9757	-3.67798	1.11263	-3.30567	0.00094751	0.0144014
ENSG00000162551.13	ALPL	14.6244	-3.69282	0.705665	-5.23311	1.67e-07	1.17e-05
ENSG00000196620.9	UGT2B15	13.6549	-3.69784	0.440912	-8.38679	5e-17	2.21e-14
ENSG00000052344.15	PRSS8	1.52187	-3.73391	1.21752	-3.06682	0.0021635	0.0273426
ENSG00000087258.13	GNAO1	4.1369	-3.76	0.76867	-4.89157	1e-06	5.6e-05
ENSG00000235200.2	RP11-393N21.2	3.64798	-3.78234	0.965679	-3.91676	8.97e-05	0.00237792
ENSG00000104332.11	SFRP1	3.55951	-3.79667	1.1172	-3.39838	0.00067787	0.0112076
ENSG00000119125.16	GDA	7.80758	-3.81137	0.735676	-5.18077	2.21e-07	1.49e-05
ENSG00000049540.16	ELN	55.6215	-3.85356	0.701662	-5.49205	3.97e-08	3.5e-06
ENSG00000107130.9	NCS1	3.13025	-3.88405	1.05839	-3.66976	0.00024278	0.00516616
ENSG00000180543.4	TSPYL5	2.43676	-3.89056	0.94202	-4.13002	3.63e-05	0.00111878
ENSG00000176399.3	DMRTA1	1.21172	-3.91054	1.36285	-2.86939	0.00411267	0.0428735
ENSG00000115361.7	ACADL	2.2287	-3.91254	1.13647	-3.4427	0.00057594	0.00991812
ENSG00000138678.10	GPAT3	18.0907	-3.91455	0.517075	-7.57058	3.72e-14	1.09e-11
ENSG00000072694.20	FCGR2B	3.88494	-3.91498	1.36444	-2.86929	0.00411398	0.0428735
ENSG00000160339.15	FCN2	6.14841	-3.96728	0.688579	-5.76155	8.33e-09	8.41e-07
ENSG00000167165.18	UGT1A6	1.41081	-3.98789	1.06769	-3.73505	0.00018768	0.00419522
ENSG00000158825.5	CDA	3.70879	-3.99354	0.730565	-5.46637	4.59e-08	3.97e-06
ENSG00000166741.7	NNMT	0.975506	-4.01007	1.36407	-2.93977	0.00328451	0.0369508
ENSG00000143369.14	ECM1	17.3591	-4.01014	0.567974	-7.06042	1.66e-12	3.62e-10
ENSG00000136842.13	TMOD1	2.0491	-4.02859	1.3581	-2.96634	0.00301368	0.0349642
ENSG00000100652.4	SLC10A1	32.2311	-4.09603	0.537722	-7.61738	2.59e-14	7.72e-12
ENSG00000065320.8	NTN1	1.18953	-4.10483	1.43952	-2.85153	0.00435094	0.0442673
ENSG00000025423.11	HSD17B6	81.753	-4.12482	0.417965	-9.86883	5.68e-23	4.87e-20
ENSG00000166148.3	AVPR1A	8.75216	-4.1319	0.799013	-5.17125	2.33e-07	1.55e-05
ENSG00000158125.9	XDH	14.1436	-4.15631	0.622101	-6.68109	2.37e-11	3.88e-09
ENSG00000154080.13	CHST9	1.11559	-4.19975	1.42293	-2.95148	0.00316252	0.0360212
ENSG00000241644.2	INMT	5.44101	-4.2128	1.02414	-4.11348	3.9e-05	0.00118872
ENSG00000091831.21	ESR1	6.80682	-4.22209	0.669462	-6.30669	2.85e-10	3.66e-08
ENSG00000189320.8	FAM180A	5.12097	-4.2301	0.787731	-5.36999	7.87e-08	6.18e-06
ENSG00000182566.13	CLEC4G	14.1651	-4.24654	0.498357	-8.52108	1.58e-17	7.23e-15
ENSG00000237125.8	HAND2-AS1	3.64679	-4.25838	1.0899	-3.90712	9.34e-05	0.00244647
ENSG00000143341.11	HMCN1	7.38633	-4.26548	0.839702	-5.07975	3.78e-07	2.37e-05
ENSG00000149124.10	GLYAT	10.2251	-4.29211	0.578495	-7.41944	1.18e-13	2.99e-11
ENSG00000071991.8	CDH19	4.51807	-4.30736	1.01948	-4.22505	2.39e-05	0.00078252
ENSG00000123454.10	DBH	1.05747	-4.33944	1.37236	-3.16203	0.00156676	0.0215901
ENSG00000149294.16	NCAM1	4.38528	-4.34677	1.05152	-4.13379	3.57e-05	0.00110554
ENSG00000167798.17	C3P1	9.25879	-4.36292	0.695537	-6.27273	3.55e-10	4.51e-08
ENSG00000134339.8	SAA2	24.5106	-4.36878	1.25255	-3.48791	0.00048682	0.00866612
ENSG00000175003.12	SLC22A1	9.72776	-4.37224	0.603398	-7.24603	4.29e-13	1.02e-10
ENSG00000149090.11	PAMR1	1.41239	-4.39588	1.22942	-3.57558	0.00034945	0.00676468
ENSG00000166401.14	SERPINB8	5.54341	-4.4035	0.735156	-5.98988	2.1e-09	2.44e-07
ENSG00000241635.7	UGT1A1	1.39725	-4.44212	0.928459	-4.7844	1.71e-06	8.65e-05
ENSG00000237949.1	LINC00844	1.37979	-4.44894	1.30925	-3.39809	0.00067858	0.0112076
ENSG00000146374.13	RSPO3	2.9512	-4.50016	0.927866	-4.85001	1.23e-06	6.58e-05
ENSG00000104938.16	CLEC4M	5.90182	-4.50948	0.776609	-5.80663	6.37e-09	6.84e-07
ENSG00000145777.14	TSLP	1.69147	-4.51238	1.16473	-3.8742	0.00010698	0.00270895
ENSG00000095596.11	CYP26A1	2.55928	-4.52999	1.15377	-3.92626	8.63e-05	0.00229933
ENSG00000105784.15	RUNDC3B	2.8832	-4.54148	0.821258	-5.52991	3.2e-08	2.89e-06
ENSG00000269353.1	AC092071.1	32.8247	-4.58819	0.879486	-5.2169	1.82e-07	1.25e-05
ENSG00000171385.9	KCND3	4.1007	-4.6022	0.795062	-5.78848	7.1e-09	7.44e-07
ENSG00000138079.13	SLC3A1	1.40713	-4.63139	1.22516	-3.78023	0.00015668	0.00361425
ENSG00000173898.11	SPTBN2	2.08828	-4.63463	0.884066	-5.24241	1.58e-07	1.13e-05
ENSG00000109511.11	ANXA10	12.9356	-4.64301	0.595743	-7.79365	6.51e-15	2.13e-12
ENSG00000169429.10	CXCL8	19.1134	-4.65347	1.20644	-3.85718	0.0001147	0.00284758
ENSG00000156006.4	NAT2	4.526	-4.68318	0.892172	-5.24919	1.53e-07	1.1e-05
ENSG00000139547.7	RDH16	89.5032	-4.68443	0.450991	-10.387	2.84e-25	3.55e-22
ENSG00000250056.5	LINC01018	15.8151	-4.72158	0.518921	-9.09883	9.13e-20	6.27e-17
ENSG00000105697.7	HAMP	163.494	-4.72839	0.926237	-5.10494	3.31e-07	2.1e-05
ENSG00000135423.12	GLS2	11.4564	-4.73011	0.945347	-5.00357	5.63e-07	3.42e-05
ENSG00000132693.12	CRP	8.01146	-4.74011	1.12378	-4.218	2.46e-05	0.00080547
ENSG00000118972.1	FGF23	1.42889	-4.74067	1.29891	-3.64972	0.00026252	0.00542639
ENSG00000198650.10	TAT	83.0798	-4.78796	0.633556	-7.55727	4.12e-14	1.18e-11
ENSG00000164107.8	HAND2	3.361	-4.85031	0.973999	-4.97979	6.37e-07	3.81e-05
ENSG00000157168.18	NRG1	4.12689	-4.85663	0.948002	-5.12302	3.01e-07	1.94e-05
ENSG00000173432.10	SAA1	226.166	-4.91231	0.776388	-6.32714	2.5e-10	3.26e-08
ENSG00000254926.1	AP000445.2	1.64644	-4.91411	1.24565	-3.94501	7.98e-05	0.00216871
ENSG00000151365.2	THRSP	13.7164	-4.92349	0.951108	-5.17658	2.26e-07	1.51e-05
ENSG00000113905.4	HRG	219.139	-4.93779	0.393869	-12.5366	4.71e-36	1.61e-32
ENSG00000130812.10	ANGPTL6	5.04572	-4.94335	0.692489	-7.13852	9.43e-13	2.12e-10
ENSG00000164128.6	NPY1R	3.05235	-4.95031	1.05934	-4.67299	2.97e-06	0.00014001
ENSG00000165682.14	CLEC1B	7.45743	-4.97313	0.692146	-7.18509	6.72e-13	1.54e-10
ENSG00000142748.12	FCN3	12.6447	-4.98005	0.709928	-7.01487	2.3e-12	4.79e-10
ENSG00000184374.2	COLEC10	4.4419	-5.07296	0.90858	-5.58339	2.36e-08	2.18e-06
ENSG00000175336.9	APOF	15.2027	-5.09161	0.589216	-8.64133	5.56e-18	2.93e-15
ENSG00000166183.15	ASPG	4.29776	-5.19525	0.885884	-5.86448	4.51e-09	4.95e-07
ENSG00000168389.17	MFSD2A	4.04066	-5.22905	1.09212	-4.78799	1.68e-06	8.53e-05
ENSG00000145824.12	CXCL14	28.953	-5.24573	0.891157	-5.88643	3.95e-09	4.37e-07
ENSG00000260802.1	LINC00890	2.41458	-5.26194	1.21629	-4.32622	1.52e-05	0.0005403
ENSG00000135094.10	SDS	5.92494	-5.28581	1.01308	-5.21755	1.81e-07	1.25e-05
ENSG00000120907.17	ADRA1A	2.50188	-5.28665	1.02816	-5.14185	2.72e-07	1.79e-05
ENSG00000277893.1	SRD5A2	11.811	-5.31136	0.671034	-7.9152	2.47e-15	8.92e-13
ENSG00000116882.14	HAO2	16.4933	-5.33328	0.587924	-9.07137	1.18e-19	7.68e-17
ENSG00000249948.6	GBA3	10.3492	-5.40101	0.760795	-7.09917	1.26e-12	2.78e-10
ENSG00000197408.8	CYP2B6	57.9363	-5.49029	0.759143	-7.23222	4.75e-13	1.11e-10
ENSG00000113600.10	C9	71.5341	-5.59732	0.511941	-10.9335	7.97e-28	1.37e-24
ENSG00000231405.1	CTA-992D9.7	3.47128	-5.63523	1.96745	-2.86423	0.00418031	0.0433671
ENSG00000126838.9	PZP	8.08765	-5.7237	1.05349	-5.43309	5.54e-08	4.58e-06
ENSG00000019169.10	MARCO	6.26428	-5.73163	0.729964	-7.85194	4.1e-15	1.41e-12
ENSG00000255974.7	CYP2A6	34.5048	-5.8489	0.707691	-8.26476	1.4e-16	6e-14
ENSG00000197444.9	OGDHL	13.3885	-5.88474	0.670651	-8.77467	1.71e-18	9.41e-16
ENSG00000162482.4	AKR7A3	13.0019	-6.14967	0.6196	-9.92522	3.23e-23	2.96e-20
ENSG00000197580.11	BCO2	5.56702	-6.27066	0.772192	-8.12059	4.64e-16	1.87e-13
ENSG00000180875.4	GREM2	6.40425	-6.4453	0.926341	-6.95781	3.46e-12	6.98e-10
ENSG00000172425.10	TTC36	19.5274	-6.48144	0.571972	-11.3317	9.14e-30	1.79e-26
ENSG00000170509.11	HSD17B13	39.7439	-7.0886	0.711908	-9.95718	2.35e-23	2.3e-20
ENSG00000138115.13	CYP2C8	131.405	-7.2819	0.483803	-15.0514	3.38e-51	4.64e-47
ENSG00000256612.7	CYP2B7P	19.8544	-7.33871	0.705387	-10.4038	2.38e-25	3.27e-22
ENSG00000140505.6	CYP1A2	11.7457	-7.40642	0.861393	-8.59819	8.1e-18	3.97e-15
ENSG00000106688.11	SLC1A1	9.48863	-7.48231	0.722331	-10.3586	3.83e-25	4.38e-22
ENSG00000197838.4	CYP2A13	90.7752	-7.54764	0.52926	-14.2608	3.84e-46	2.64e-42
ENSG00000117594.9	HSD11B1	57.7475	-7.61942	0.573786	-13.2792	3.06e-40	1.4e-36
ENSG00000152591.12	DSPP	63.6992	-27.6803	3.13921	-8.81758	1.17e-18	6.98e-16

## Sheet: EmbvNorm
gene ID	gene_short_name	baseMean	log2FoldChange	lfcSE	stat	pvalue	padj
ENSG00000178522.14	AMBN	34.8582	23.1476	3.35848	6.89227	5.49e-12	2.6e-10
ENSG00000120669.15	SOHLH2	4.30926	16.7966	4.02132	4.1769	2.96e-05	0.000344004
ENSG00000029559.6	IBSP	15.2939	14.809	3.29645	4.4924	7.04e-06	9.85e-05
ENSG00000092758.15	COL9A3	26.308	8.56877	1.20165	7.13081	9.98e-13	5.48e-11
ENSG00000172016.15	REG3A	141.258	8.26339	1.17889	7.00947	2.39e-12	1.21e-10
ENSG00000107984.9	DKK1	43.024	8.14231	0.849796	9.58148	9.57e-22	1.9e-19
ENSG00000096088.16	PGC	13.4997	7.60864	1.02589	7.41662	1.2e-13	7.57e-12
ENSG00000154856.12	APCDD1	92.3121	7.58877	0.840865	9.02496	1.8e-19	2.58e-17
ENSG00000078814.15	MYH7B	30.7054	7.28308	1.17676	6.18911	6.05e-10	2.03e-08
ENSG00000130829.17	DUSP9	22.482	6.93344	0.906031	7.65254	1.97e-14	1.41e-12
ENSG00000015413.9	DPEP1	8.7324	6.89202	0.888733	7.75489	8.84e-15	6.57e-13
ENSG00000149948.13	HMGA2	8.40137	6.85319	0.758096	9.04001	1.57e-19	2.27e-17
ENSG00000187772.7	LIN28B	7.39536	6.76975	0.927357	7.30005	2.88e-13	1.72e-11
ENSG00000150893.10	FREM2	7.04197	6.74757	1.2318	5.47779	4.31e-08	1.05e-06
ENSG00000170893.3	TRH	5.88272	6.74168	1.69663	3.97358	7.08e-05	0.000722432
ENSG00000139219.17	COL2A1	26.0695	6.48696	0.891789	7.27409	3.49e-13	2.02e-11
ENSG00000132031.12	MATN3	15.2935	6.46549	1.05856	6.10784	1.01e-09	3.25e-08
ENSG00000140807.6	NKD1	85.9465	6.4231	0.546907	11.7444	7.54e-32	4.17e-29
ENSG00000174498.13	IGDCC3	18.2721	6.35206	0.707536	8.97771	2.76e-19	3.86e-17
ENSG00000163132.6	MSX1	46.6978	6.21494	0.784237	7.92482	2.28e-15	1.87e-13
ENSG00000134323.10	MYCN	7.07375	6.1454	0.84482	7.27422	3.48e-13	2.02e-11
ENSG00000183888.4	C1orf64	3.99339	6.12427	0.919097	6.66336	2.68e-11	1.15e-09
ENSG00000081051.7	AFP	97.9879	6.06238	0.831627	7.28978	3.1e-13	1.85e-11
ENSG00000137868.18	STRA6	5.29468	6.01346	1.01556	5.92134	3.19e-09	9.49e-08
ENSG00000189120.4	SP6	18.8777	5.99281	0.975376	6.14409	8.04e-10	2.63e-08
ENSG00000185559.13	DLK1	15.8292	5.89029	0.781945	7.53286	4.96e-14	3.31e-12
ENSG00000138795.9	LEF1	8.56689	5.86884	0.770588	7.61605	2.62e-14	1.83e-12
ENSG00000260230.2	FRRS1L	8.04117	5.79802	0.700996	8.27112	1.33e-16	1.31e-14
ENSG00000182747.4	SLC35D3	3.43119	5.78097	1.74159	3.31936	0.000902242	0.00619413
ENSG00000165685.8	TMEM52B	3.86972	5.7805	1.10777	5.21814	1.81e-07	3.8e-06
ENSG00000171246.5	NPTX1	4.01666	5.7736	1.00069	5.76959	7.95e-09	2.16e-07
ENSG00000142149.8	HUNK	6.43444	5.76864	0.838345	6.88098	5.94e-12	2.78e-10
ENSG00000141744.3	PNMT	2.85359	5.76111	1.75362	3.28526	0.00101888	0.00684203
ENSG00000110492.15	MDK	10.0045	5.75382	0.693959	8.29129	1.12e-16	1.13e-14
ENSG00000163501.6	IHH	4.07308	5.71587	0.814246	7.01983	2.22e-12	1.14e-10
ENSG00000117724.12	CENPF	6.13882	5.66707	0.891384	6.35761	2.05e-10	7.37e-09
ENSG00000206557.5	TRIM71	4.15595	5.63495	0.660509	8.53122	1.45e-17	1.65e-15
ENSG00000204248.10	COL11A2	96.2526	5.63093	0.881192	6.39013	1.66e-10	6.12e-09
ENSG00000231764.8	DLX6-AS1	8.85922	5.60464	0.934957	5.99454	2.04e-09	6.27e-08
ENSG00000144354.13	CDCA7	6.51218	5.59476	0.883051	6.33572	2.36e-10	8.44e-09
ENSG00000156076.9	WIF1	14.6265	5.53164	1.5083	3.66746	0.000244975	0.00206609
ENSG00000230937.10	MIR205HG	2.3113	5.49305	1.31624	4.1733	3e-05	0.000347421
ENSG00000115085.13	ZAP70	5.1056	5.48281	0.924726	5.92913	3.05e-09	9.07e-08
ENSG00000021645.18	NRXN3	5.31861	5.47188	0.852308	6.42008	1.36e-10	5.1e-09
ENSG00000018625.14	ATP1A2	4.00683	5.45658	1.52636	3.5749	0.000350367	0.00280594
ENSG00000164683.16	HEY1	5.752	5.40156	0.909058	5.94194	2.82e-09	8.43e-08
ENSG00000151012.13	SLC7A11	6.65059	5.39594	0.876518	6.1561	7.46e-10	2.45e-08
ENSG00000152669.8	CCNO	4.03693	5.38162	1.64022	3.28104	0.00103424	0.00692028
ENSG00000121075.9	TBX4	4.03563	5.38148	1.17813	4.56781	4.93e-06	7.13e-05
ENSG00000145721.11	LIX1	3.89451	5.35846	1.12721	4.75374	2e-06	3.22e-05
ENSG00000172986.12	GXYLT2	4.13337	5.33288	0.758902	7.02711	2.11e-12	1.09e-10
ENSG00000168785.7	TSPAN5	14.1481	5.32627	0.917643	5.8043	6.46e-09	1.81e-07
ENSG00000179546.4	HTR1D	2.50973	5.31246	0.998709	5.31933	1.04e-07	2.33e-06
ENSG00000278909.1	RP11-401P9.7	2.84502	5.31142	0.970586	5.47239	4.44e-08	1.08e-06
ENSG00000105880.4	DLX5	9.78609	5.28531	1.10016	4.80411	1.55e-06	2.57e-05
ENSG00000163536.12	SERPINI1	7.66705	5.25424	0.723798	7.25926	3.89e-13	2.24e-11
ENSG00000155011.8	DKK2	4.77294	5.19619	1.44012	3.60816	0.000308379	0.00251556
ENSG00000226887.7	ERVMER34-1	1.8993	5.17266	1.14204	4.52932	5.92e-06	8.42e-05
ENSG00000066279.16	ASPM	4.53021	5.17137	0.870182	5.94286	2.8e-09	8.41e-08
ENSG00000242265.5	PEG10	271.075	5.09212	0.495989	10.2666	9.97e-25	2.75e-22
ENSG00000164946.19	FREM1	3.22016	5.08557	0.927621	5.48238	4.2e-08	1.03e-06
ENSG00000250337.5	LINC01021	3.83433	5.05722	1.11052	4.5539	5.27e-06	7.59e-05
ENSG00000162738.5	VANGL2	3.64352	5.03388	0.830113	6.06408	1.33e-09	4.17e-08
ENSG00000277778.2	PGM5P2	1.86631	5.00852	1.22676	4.08273	4.45e-05	0.000485693
ENSG00000143320.8	CRABP2	8.07552	4.98679	0.93968	5.3069	1.12e-07	2.47e-06
ENSG00000152931.7	PART1	2.22655	4.95257	1.12964	4.38422	1.16e-05	0.000152693
ENSG00000168243.10	GNG4	13.1916	4.94565	0.712683	6.93948	3.94e-12	1.91e-10
ENSG00000147255.18	IGSF1	5.58979	4.92659	0.829093	5.94214	2.81e-09	8.43e-08
ENSG00000173391.8	OLR1	8.68304	4.92004	1.07415	4.58038	4.64e-06	6.77e-05
ENSG00000083720.12	OXCT1	7.40086	4.87779	0.698197	6.98626	2.82e-12	1.4e-10
ENSG00000198758.10	EPS8L3	1.98821	4.87411	1.03871	4.69246	2.7e-06	4.2e-05
ENSG00000112559.13	MDFI	14.7425	4.87227	0.654159	7.44814	9.47e-14	6.14e-12
ENSG00000165152.8	TMEM246	4.78258	4.86096	0.771015	6.30462	2.89e-10	1.01e-08
ENSG00000131747.14	TOP2A	14.5651	4.85342	0.716401	6.77472	1.25e-11	5.66e-10
ENSG00000251095.6	RP11-115D19.1	3.06268	4.84148	1.20165	4.02903	5.6e-05	0.000595083
ENSG00000273706.4	LHX1	2.0802	4.8337	1.21449	3.98002	6.89e-05	0.000704793
ENSG00000235026.5	DPP10-AS1	2.29474	4.8297	1.38607	3.48445	0.000493146	0.00374069
ENSG00000215262.7	KCNU1	3.32945	4.78683	0.848304	5.64282	1.67e-08	4.31e-07
ENSG00000077616.10	NAALAD2	2.67637	4.78674	1.0013	4.78051	1.75e-06	2.86e-05
ENSG00000230453.9	ANKRD18B	2.0873	4.78288	1.08878	4.39289	1.12e-05	0.000147507
ENSG00000147257.13	GPC3	342.154	4.77931	0.582906	8.19912	2.42e-16	2.27e-14
ENSG00000178531.5	CTXN1	2.28715	4.77299	1.15366	4.13726	3.51e-05	0.000397362
ENSG00000241186.8	TDGF1	2.39597	4.75764	0.947394	5.02182	5.12e-07	9.6e-06
ENSG00000177508.11	IRX3	5.35263	4.75755	0.902766	5.26997	1.36e-07	2.95e-06
ENSG00000168268.10	NT5DC2	8.10294	4.74896	0.623301	7.61904	2.56e-14	1.81e-12
ENSG00000119888.10	EPCAM	12.9904	4.74674	0.613053	7.7428	9.73e-15	7.19e-13
ENSG00000105997.22	HOXA3	4.72063	4.73642	0.844239	5.61029	2.02e-08	5.15e-07
ENSG00000158560.14	DYNC1I1	3.30023	4.72193	0.911107	5.18263	2.19e-07	4.49e-06
ENSG00000138759.17	FRAS1	4.28665	4.71875	0.837549	5.63399	1.76e-08	4.52e-07
ENSG00000163535.17	SGO2	1.96381	4.71645	0.806174	5.85041	4.9e-09	1.4e-07
ENSG00000166450.12	PRTG	9.5136	4.68848	0.791812	5.9212	3.2e-09	9.49e-08
ENSG00000075213.10	SEMA3A	3.30361	4.6721	0.995699	4.69228	2.7e-06	4.2e-05
ENSG00000089685.14	BIRC5	5.10161	4.66065	0.658132	7.08163	1.42e-12	7.54e-11
ENSG00000171004.17	HS6ST2	1.86822	4.65657	1.07674	4.32467	1.53e-05	0.000193417
ENSG00000119969.14	HELLS	9.09208	4.65256	0.564355	8.24404	1.66e-16	1.6e-14
ENSG00000054690.13	PLEKHH1	2.35196	4.63596	0.878272	5.2785	1.3e-07	2.83e-06
ENSG00000115596.3	WNT6	9.51477	4.62841	1.27763	3.62266	0.000291591	0.00239802
ENSG00000146013.10	GFRA3	2.42864	4.62008	0.825891	5.59405	2.22e-08	5.61e-07
ENSG00000123219.12	CENPK	2.41403	4.61924	0.980631	4.71048	2.47e-06	3.87e-05
ENSG00000127863.15	TNFRSF19	10.3734	4.60459	0.681519	6.75637	1.41e-11	6.36e-10
ENSG00000159217.9	IGF2BP1	32.1438	4.59441	0.547664	8.38909	4.9e-17	5.3e-15
ENSG00000168065.15	SLC22A11	2.53639	4.5739	0.678772	6.7385	1.6e-11	7.13e-10
ENSG00000184828.9	ZBTB7C	4.03632	4.56935	0.736389	6.20508	5.47e-10	1.85e-08
ENSG00000111206.12	FOXM1	1.46818	4.56895	0.913533	5.00141	5.69e-07	1.06e-05
ENSG00000104177.17	MYEF2	2.83451	4.56516	0.872488	5.23235	1.67e-07	3.53e-06
ENSG00000183036.10	PCP4	2.28443	4.56017	1.09851	4.15123	3.31e-05	0.000375976
ENSG00000170312.15	CDK1	4.72971	4.54078	0.963169	4.71441	2.42e-06	3.81e-05
ENSG00000185269.11	NOTUM	99.2054	4.53888	0.696984	6.51216	7.41e-11	2.93e-09
ENSG00000177133.10	LINC00982	1.64926	4.51458	0.819325	5.51013	3.59e-08	8.88e-07
ENSG00000112742.9	TTK	1.39026	4.51161	0.971306	4.64489	3.4e-06	5.1e-05
ENSG00000171425.9	ZNF581	3.35028	4.50968	0.71816	6.27949	3.4e-10	1.18e-08
ENSG00000024526.16	DEPDC1	1.39648	4.49694	1.17455	3.82864	0.000128853	0.00119771
ENSG00000164171.10	ITGA2	11.5202	4.49552	0.710174	6.33017	2.45e-10	8.68e-09
ENSG00000118193.11	KIF14	2.39961	4.49261	0.844201	5.32173	1.03e-07	2.3e-06
ENSG00000171848.13	RRM2	8.11682	4.48938	0.737674	6.08586	1.16e-09	3.67e-08
ENSG00000165868.13	HSPA12A	3.77142	4.48839	0.842984	5.3244	1.01e-07	2.28e-06
ENSG00000168646.12	AXIN2	16.6682	4.48758	0.555442	8.07929	6.51e-16	5.82e-14
ENSG00000214244.4	SETP21	1.14738	4.48391	1.21449	3.692	0.000222498	0.00190039
ENSG00000160963.13	COL26A1	7.93954	4.48363	0.926886	4.83731	1.32e-06	2.21e-05
ENSG00000162630.5	B3GALT2	3.0336	4.48232	1.15517	3.88022	0.000104362	0.00100187
ENSG00000168743.12	NPNT	20.3248	4.47471	0.639214	7.00033	2.55e-12	1.27e-10
ENSG00000159712.10	ANKRD18CP	2.12256	4.4624	0.753956	5.91865	3.25e-09	9.61e-08
ENSG00000134057.14	CCNB1	1.8432	4.45665	0.901843	4.94172	7.74e-07	1.38e-05
ENSG00000204335.3	SP5	13.9977	4.45149	0.621949	7.15733	8.23e-13	4.55e-11
ENSG00000088325.15	TPX2	7.30889	4.44308	0.785062	5.65952	1.52e-08	3.93e-07
ENSG00000101198.14	NKAIN4	1.19169	4.44002	1.21554	3.65273	0.000259472	0.00217118
ENSG00000143228.12	NUF2	2.02725	4.42578	0.954668	4.63594	3.55e-06	5.29e-05
ENSG00000254726.2	MEX3A	25.0562	4.40088	0.489719	8.98654	2.55e-19	3.59e-17
ENSG00000108018.15	SORCS1	1.52198	4.39354	1.29787	3.3852	0.000711266	0.00514427
ENSG00000186193.8	SAPCD2	2.33889	4.39063	1.06364	4.12792	3.66e-05	0.000411174
ENSG00000136108.14	CKAP2	3.73924	4.39033	0.662119	6.63073	3.34e-11	1.4e-09
ENSG00000111110.11	PPM1H	4.39686	4.38844	0.80378	5.45976	4.77e-08	1.15e-06
ENSG00000177511.5	ST8SIA3	3.27372	4.38789	0.868425	5.0527	4.36e-07	8.26e-06
ENSG00000125378.15	BMP4	25.3091	4.38233	0.670264	6.53822	6.23e-11	2.48e-09
ENSG00000101003.9	GINS1	1.50781	4.3352	1.00975	4.29336	1.76e-05	0.000218388
ENSG00000101311.15	FERMT1	2.16486	4.31363	0.873629	4.9376	7.91e-07	1.41e-05
ENSG00000121742.16	GJB6	1.34215	4.30578	1.20649	3.56885	0.000358552	0.00285185
ENSG00000214595.11	EML6	2.2051	4.29241	0.787006	5.4541	4.92e-08	1.18e-06
ENSG00000156970.12	BUB1B	1.90671	4.28604	0.886205	4.83639	1.32e-06	2.22e-05
ENSG00000260641.1	RP11-1299A16.3	1.18278	4.28601	1.34279	3.19186	0.0014136	0.00893781
ENSG00000072571.19	HMMR	1.28836	4.28598	0.976495	4.38915	1.14e-05	0.0001498
ENSG00000197565.15	COL4A6	1.3563	4.28164	1.4277	2.99898	0.00270885	0.0152826
ENSG00000090889.11	KIF4A	1.96833	4.27083	0.995445	4.29038	1.78e-05	0.000220606
ENSG00000141756.18	FKBP10	54.3496	4.26895	0.493071	8.65788	4.81e-18	5.93e-16
ENSG00000109205.16	ODAM	1.62973	4.26855	1.3133	3.25024	0.00115308	0.00758959
ENSG00000165905.17	LARGE2	1.65232	4.26372	1.10312	3.86516	0.000111017	0.00105828
ENSG00000142945.12	KIF2C	1.51777	4.23533	1.04068	4.06978	4.71e-05	0.000509402
ENSG00000188803.14	SHISA6	1.09121	4.2268	1.43224	2.95117	0.00316569	0.0172472
ENSG00000136999.4	NOV	2.73756	4.22562	1.18931	3.553	0.000380859	0.00300659
ENSG00000184489.11	PTP4A3	7.59033	4.22006	0.627902	6.72088	1.81e-11	7.98e-10
ENSG00000175832.12	ETV4	2.21146	4.21877	0.892273	4.72812	2.27e-06	3.58e-05
ENSG00000101144.12	BMP7	5.17152	4.20805	1.44994	2.90223	0.00370522	0.0194212
ENSG00000164379.6	FOXQ1	14.1942	4.20461	0.708715	5.93272	2.98e-09	8.9e-08
ENSG00000231213.6	PLSCR5	1.18545	4.19877	1.43596	2.92401	0.00345554	0.0184559
ENSG00000232560.6	LINC01549	5.29063	4.19564	1.49845	2.79998	0.00511057	0.0252284
ENSG00000265107.2	GJA5	4.12194	4.19495	1.05339	3.98234	6.82e-05	0.000699153
ENSG00000139734.17	DIAPH3	1.56422	4.1908	0.994564	4.2137	2.51e-05	0.000298087
ENSG00000100526.19	CDKN3	2.59627	4.18249	0.789489	5.29772	1.17e-07	2.58e-06
ENSG00000183010.16	PYCR1	17.1961	4.1814	0.683059	6.12158	9.27e-10	3e-08
ENSG00000162063.12	CCNF	2.39077	4.17909	0.758285	5.51124	3.56e-08	8.84e-07
ENSG00000198300.12	PEG3	76.2452	4.17142	0.455467	9.15856	5.26e-20	8.09e-18
ENSG00000227906.7	SNAP25-AS1	2.73524	4.16906	0.774416	5.38348	7.31e-08	1.68e-06
ENSG00000225356.3	RP11-433O3.1	1.59252	4.16583	0.919374	4.53116	5.87e-06	8.36e-05
ENSG00000109805.9	NCAPG	3.82175	4.15682	0.832954	4.99046	6.02e-07	1.11e-05
ENSG00000196549.10	MME	8.17014	4.14197	1.15456	3.5875	0.00033386	0.00268962
ENSG00000149554.12	CHEK1	2.80589	4.13129	0.970128	4.2585	2.06e-05	0.000250794
ENSG00000151715.7	TMEM45B	5.30354	4.10693	0.828575	4.95662	7.17e-07	1.3e-05
ENSG00000175643.8	RMI2	2.19486	4.10404	0.863308	4.75385	2e-06	3.22e-05
ENSG00000129195.15	FAM64A	1.34712	4.09567	1.0294	3.9787	6.93e-05	0.000708016
ENSG00000099953.9	MMP11	13.5183	4.09521	0.744022	5.50416	3.71e-08	9.17e-07
ENSG00000146555.18	SDK1	1.92973	4.07961	0.862469	4.73016	2.24e-06	3.56e-05
ENSG00000225746.9	SNHG23	20.6851	4.07767	0.698501	5.83774	5.29e-09	1.5e-07
ENSG00000112655.15	PTK7	3.59588	4.0758	0.724346	5.62687	1.84e-08	4.71e-07
ENSG00000169855.19	ROBO1	39.2973	4.06092	0.408975	9.9295	3.1e-23	6.7e-21
ENSG00000229425.2	AJ006998.2	2.52573	4.05962	1.00559	4.03704	5.41e-05	0.000577593
ENSG00000172551.10	MUCL1	1.09486	4.04875	1.51871	2.66591	0.00767798	0.0349975
ENSG00000087586.17	AURKA	4.17718	4.04175	0.765242	5.28167	1.28e-07	2.79e-06
ENSG00000196584.2	XRCC2	0.899486	4.04143	1.20063	3.3661	0.000762381	0.00542719
ENSG00000182389.19	CACNB4	6.57096	4.04092	0.642084	6.29345	3.1e-10	1.09e-08
ENSG00000134690.10	CDCA8	1.75212	4.0401	0.945997	4.27073	1.95e-05	0.000239007
ENSG00000176890.15	TYMS	16.1603	4.03222	0.611229	6.59691	4.2e-11	1.74e-09
ENSG00000115828.15	QPCT	5.42705	4.02955	0.877814	4.59043	4.42e-06	6.47e-05
ENSG00000169679.14	BUB1	1.09361	4.02787	1.2982	3.10266	0.00191791	0.0114752
ENSG00000123485.11	HJURP	3.81637	4.01828	0.910537	4.41308	1.02e-05	0.000135709
ENSG00000198901.13	PRC1	2.94531	4.00354	0.915164	4.37467	1.22e-05	0.000158556
ENSG00000142449.12	FBN3	0.897146	4.00158	1.40993	2.83814	0.00453773	0.022854
ENSG00000150551.10	LYPD1	1.99359	3.99681	1.05544	3.78686	0.000152561	0.00138698
ENSG00000175063.16	UBE2C	4.35944	3.98909	0.714204	5.58537	2.33e-08	5.87e-07
ENSG00000136379.11	ABHD17C	2.17217	3.98841	0.747105	5.33848	9.37e-08	2.12e-06
ENSG00000186185.13	KIF18B	1.08766	3.97299	0.974131	4.0785	4.53e-05	0.000492469
ENSG00000116017.10	ARID3A	35.549	3.96313	0.459818	8.61891	6.76e-18	8.07e-16
ENSG00000080986.12	NDC80	1.57276	3.96304	0.95398	4.15422	3.26e-05	0.000371747
ENSG00000101447.13	FAM83D	5.20345	3.95643	0.812644	4.86859	1.12e-06	1.92e-05
ENSG00000277268.1	RP11-445F12.1	0.98392	3.94165	1.56505	2.51854	0.0117843	0.0485687
ENSG00000148123.14	PLPPR1	7.47029	3.93986	0.498526	7.90302	2.72e-15	2.17e-13
ENSG00000168621.14	GDNF	1.1192	3.93478	1.16041	3.39087	0.000696714	0.00505618
ENSG00000149503.12	INCENP	1.20824	3.93101	0.859698	4.57255	4.82e-06	6.98e-05
ENSG00000138735.15	PDE5A	2.04224	3.92809	1.21111	3.24339	0.00118118	0.00772345
ENSG00000145386.9	CCNA2	4.67816	3.92657	0.779281	5.0387	4.69e-07	8.83e-06
ENSG00000214776.9	RP11-726G1.1	1.26149	3.92561	1.00598	3.90227	9.53e-05	0.000927353
ENSG00000043355.11	ZIC2	2.43485	3.92369	1.40517	2.79233	0.00523301	0.0257229
ENSG00000153012.11	LGI2	1.07261	3.90849	1.1547	3.38485	0.000712159	0.00514824
ENSG00000144792.9	ZNF660	1.75699	3.90719	0.830553	4.70432	2.55e-06	3.98e-05
ENSG00000142731.10	PLK4	0.93005	3.90576	1.07582	3.63049	0.000282878	0.00234004
ENSG00000147481.14	SNTG1	2.24118	3.89868	0.765531	5.09278	3.53e-07	6.9e-06
ENSG00000159259.7	CHAF1B	1.16433	3.89746	0.958563	4.06594	4.78e-05	0.000517491
ENSG00000124205.15	EDN3	1.43613	3.89667	1.35439	2.87707	0.00401385	0.0206332
ENSG00000088970.15	KIZ	1.80637	3.88821	0.890687	4.36541	1.27e-05	0.000164424
ENSG00000101230.5	ISM1	25.2335	3.88486	1.04699	3.71049	0.000206855	0.00178907
ENSG00000157765.11	SLC34A2	4.64063	3.8774	1.43457	2.70283	0.00687528	0.0319667
ENSG00000145920.14	CPLX2	0.804538	3.8754	1.32723	2.91992	0.00350119	0.0186011
ENSG00000117394.19	SLC2A1	2.91249	3.87471	0.984629	3.9352	8.31e-05	0.000828959
ENSG00000110881.11	ASIC1	2.39239	3.87148	0.970972	3.98721	6.69e-05	0.000689696
ENSG00000085999.11	RAD54L	1.26197	3.86994	1.17806	3.28501	0.0010198	0.00684513
ENSG00000164283.12	ESM1	2.77269	3.86651	0.866924	4.46004	8.19e-06	0.000112538
ENSG00000120334.15	CENPL	2.14372	3.8452	0.914505	4.20468	2.61e-05	0.000308292
ENSG00000121152.9	NCAPH	1.35961	3.83848	1.27347	3.0142	0.00257662	0.0146752
ENSG00000021300.13	PLEKHB1	2.23876	3.83747	0.972001	3.948	7.88e-05	0.000793259
ENSG00000169607.12	CKAP2L	0.90776	3.83686	1.1785	3.25573	0.00113101	0.00746408
ENSG00000120149.8	MSX2	6.131	3.83626	1.4419	2.66056	0.00780102	0.0354286
ENSG00000148773.13	MKI67	6.17191	3.83537	0.76099	5.03997	4.66e-07	8.79e-06
ENSG00000166803.10	KIAA0101	2.17452	3.83122	0.920335	4.16286	3.14e-05	0.000359795
ENSG00000119866.20	BCL11A	6.05967	3.82445	0.700698	5.45805	4.81e-08	1.16e-06
ENSG00000170915.8	PAQR8	4.61224	3.81602	0.773355	4.93437	8.04e-07	1.42e-05
ENSG00000183734.4	ASCL2	2.15889	3.8159	0.80938	4.7146	2.42e-06	3.81e-05
ENSG00000165821.11	SALL2	2.47412	3.80004	0.854547	4.44685	8.71e-06	0.000118688
ENSG00000130768.14	SMPDL3B	1.28026	3.79488	1.14392	3.31745	0.000908444	0.00622647
ENSG00000272993.1	RP11-196G18.24	1.73016	3.76387	0.988628	3.80717	0.000140567	0.0012953
ENSG00000177468.6	OLIG3	1.22716	3.75908	1.33535	2.81506	0.00487682	0.0242913
ENSG00000108375.12	RNF43	11.1755	3.75735	0.584233	6.43126	1.27e-10	4.76e-09
ENSG00000180071.19	ANKRD18A	1.89188	3.74834	1.27903	2.93061	0.00338293	0.0181983
ENSG00000154269.14	ENPP3	4.19684	3.74291	0.656749	5.69915	1.2e-08	3.16e-07
ENSG00000102678.6	FGF9	1.51287	3.73636	1.16711	3.20138	0.00136772	0.00868449
ENSG00000133740.10	E2F5	2.4964	3.734	0.819682	4.55542	5.23e-06	7.54e-05
ENSG00000103888.15	CEMIP	13.8527	3.73319	1.09123	3.4211	0.000623681	0.00458636
ENSG00000161800.12	RACGAP1	2.4422	3.72797	0.728768	5.11544	3.13e-07	6.18e-06
ENSG00000115507.9	OTX1	1.02418	3.72796	1.20308	3.09867	0.00194392	0.0116075
ENSG00000163507.13	KIAA1524	2.70631	3.72232	0.838833	4.4375	9.1e-06	0.000122619
ENSG00000198554.11	WDHD1	0.887321	3.72068	1.11284	3.34339	0.000827607	0.00577125
ENSG00000186314.11	PRELID2	2.31664	3.72019	0.85695	4.3412	1.42e-05	0.000181113
ENSG00000173406.15	DAB1	1.26609	3.71907	1.20964	3.07454	0.00210831	0.0123714
ENSG00000139292.12	LGR5	15.0323	3.70676	0.737408	5.02674	4.99e-07	9.37e-06
ENSG00000077152.9	UBE2T	5.51298	3.70489	0.990692	3.7397	0.000184243	0.00163131
ENSG00000160957.12	RECQL4	1.81582	3.70485	0.880286	4.20869	2.57e-05	0.000303824
ENSG00000265688.1	MAFG-AS1	1.28462	3.69722	0.935838	3.95071	7.79e-05	0.000785411
ENSG00000162415.6	ZSWIM5	4.59711	3.69256	0.778811	4.74128	2.12e-06	3.39e-05
ENSG00000121211.7	MND1	1.05675	3.69227	0.969031	3.81027	0.000138812	0.00128071
ENSG00000197301.7	RP11-366L20.2	1.11213	3.68587	1.34687	2.73661	0.00620757	0.0295305
ENSG00000075891.21	PAX2	2.03682	3.68575	1.22156	3.01725	0.00255077	0.0145502
ENSG00000182010.10	RTKN2	1.71677	3.68343	0.867494	4.24606	2.18e-05	0.000262977
ENSG00000143494.15	VASH2	1.8611	3.67948	0.99365	3.70299	0.00021307	0.00183431
ENSG00000199509.1	RNA5SP477	2.77275	3.675	0.856052	4.29296	1.76e-05	0.000218598
ENSG00000138180.15	CEP55	0.97632	3.67298	1.18749	3.09307	0.00198098	0.0117629
ENSG00000128298.16	BAIAP2L2	2.55369	3.67259	0.846912	4.33645	1.45e-05	0.000184278
ENSG00000146670.9	CDCA5	3.50081	3.67121	0.787492	4.66189	3.13e-06	4.75e-05
ENSG00000274588.1	DGKK	0.923895	3.66887	1.19902	3.05989	0.00221418	0.0128762
ENSG00000226383.6	AC093375.1	1.47815	3.64273	1.01807	3.57809	0.000346112	0.00277783
ENSG00000168496.3	FEN1	5.47001	3.63695	0.682005	5.33274	9.67e-08	2.18e-06
ENSG00000137807.13	KIF23	1.63365	3.63495	0.996764	3.64675	0.000265573	0.00221207
ENSG00000121621.6	KIF18A	1.26199	3.63495	0.856543	4.24374	2.2e-05	0.000265284
ENSG00000111432.4	FZD10	0.704598	3.63482	1.39228	2.6107	0.00903579	0.039724
ENSG00000121957.12	GPSM2	5.84209	3.63431	0.804967	4.51486	6.34e-06	8.95e-05
ENSG00000198822.10	GRM3	1.36691	3.63165	1.30541	2.78201	0.00540233	0.0264067
ENSG00000122952.16	ZWINT	2.95654	3.62885	0.816307	4.44545	8.77e-06	0.000119243
ENSG00000177181.14	RIMKLA	0.924667	3.62052	1.33989	2.7021	0.00689034	0.0320034
ENSG00000131153.8	GINS2	2.02072	3.61912	0.975325	3.71068	0.000206705	0.00178881
ENSG00000198826.10	ARHGAP11A	1.92954	3.61058	1.05783	3.41321	0.000642022	0.0047027
ENSG00000065328.16	MCM10	0.692077	3.60945	1.32201	2.73027	0.00632831	0.0299997
ENSG00000120262.9	CCDC170	5.48886	3.60926	0.884512	4.08051	4.49e-05	0.000489282
ENSG00000104341.16	LAPTM4B	19.5551	3.60682	0.465078	7.7553	8.81e-15	6.57e-13
ENSG00000138160.5	KIF11	1.02031	3.60648	1.16455	3.09688	0.00195567	0.0116497
ENSG00000169783.12	LINGO1	4.92991	3.60458	0.764006	4.71801	2.38e-06	3.76e-05
ENSG00000166851.14	PLK1	3.52816	3.60422	0.814641	4.4243	9.68e-06	0.000129538
ENSG00000275004.3	ZNF280B	1.01459	3.60066	1.25339	2.87273	0.00406946	0.0208401
ENSG00000075275.16	CELSR1	2.55385	3.5965	0.999185	3.59943	0.000318912	0.00258453
ENSG00000138778.11	CENPE	1.78606	3.59109	0.904904	3.96848	7.23e-05	0.000736041
ENSG00000183979.7	NPB	2.22182	3.5893	0.72349	4.96109	7.01e-07	1.27e-05
ENSG00000038427.15	VCAN	73.798	3.58831	0.694883	5.16391	2.42e-07	4.89e-06
ENSG00000129810.14	SGO1	1.00188	3.58741	1.21709	2.94752	0.00320335	0.0174132
ENSG00000274750.2	HIST1H3E	2.50186	3.58552	0.932269	3.84601	0.000120055	0.00113358
ENSG00000145569.5	FAM105A	1.77927	3.58416	1.14912	3.11904	0.00181442	0.0109349
ENSG00000214283.4	RAD51AP1P1	1.21846	3.58365	1.00045	3.58204	0.000340926	0.00273915
ENSG00000172260.14	NEGR1	1.64614	3.57972	1.0829	3.30568	0.000947461	0.00644653
ENSG00000136943.10	CTSV	0.777188	3.57837	1.18573	3.01787	0.00254557	0.0145261
ENSG00000101057.15	MYBL2	0.986869	3.57758	1.32234	2.70549	0.00682029	0.0317769
ENSG00000117632.21	STMN1	29.6739	3.57441	0.597717	5.9801	2.23e-09	6.79e-08
ENSG00000144355.14	DLX1	3.21768	3.57021	1.16398	3.06724	0.00216048	0.0126378
ENSG00000251435.1	C1GALT1P2	1.33081	3.55609	1.03919	3.42199	0.000621648	0.00457818
ENSG00000171345.13	KRT19	5.13124	3.55282	0.957035	3.71232	0.000205367	0.00178124
ENSG00000110318.13	CEP126	3.60598	3.55154	0.895431	3.96629	7.3e-05	0.000741326
ENSG00000158966.13	CACHD1	3.26089	3.54888	0.953742	3.72101	0.000198428	0.00173427
ENSG00000169507.9	SLC38A11	8.77949	3.54529	0.833915	4.25139	2.12e-05	0.000257844
ENSG00000152583.12	SPARCL1	7.48051	3.53653	0.914924	3.86538	0.000110918	0.00105801
ENSG00000140511.11	HAPLN3	3.14302	3.53424	0.948376	3.72662	0.000194064	0.00169911
ENSG00000178773.14	CPNE7	1.02235	3.53243	1.07678	3.28054	0.00103608	0.00692585
ENSG00000064933.16	PMS1	4.05671	3.53147	0.686848	5.14156	2.72e-07	5.47e-06
ENSG00000158528.11	PPP1R9A	7.06865	3.5281	0.599909	5.88106	4.08e-09	1.19e-07
ENSG00000011426.10	ANLN	1.62954	3.51887	0.918598	3.8307	0.00012778	0.00119115
ENSG00000165304.7	MELK	0.807864	3.51734	1.20389	2.92165	0.00348185	0.0185419
ENSG00000278891.1	RP11-246E12.2	1.27566	3.51314	1.13854	3.08565	0.00203106	0.0120269
ENSG00000177807.7	KCNJ10	2.12976	3.50982	0.890454	3.9416	8.09e-05	0.000810367
ENSG00000250254.1	PTTG2	1.57027	3.50787	0.988021	3.5504	0.000384644	0.00303166
ENSG00000132470.13	ITGB4	2.46089	3.50732	0.943814	3.71611	0.00020231	0.00176201
ENSG00000144935.14	TRPC1	5.61115	3.50702	0.634861	5.52407	3.31e-08	8.24e-07
ENSG00000168078.9	PBK	3.5315	3.50683	1.01385	3.45892	0.000542349	0.00406231
ENSG00000132970.12	WASF3	1.01889	3.50667	1.06018	3.30762	0.000940914	0.00641076
ENSG00000214548.14	MEG3	599.58	3.50508	0.499653	7.01503	2.3e-12	1.17e-10
ENSG00000181626.11	ANKRD62	2.22868	3.50416	0.773494	4.5303	5.89e-06	8.39e-05
ENSG00000147536.11	GINS4	1.06928	3.50264	1.25867	2.7828	0.00538913	0.0263594
ENSG00000270499.1	MKI67P1	0.835584	3.4959	1.21934	2.86705	0.0041432	0.0211452
ENSG00000164109.13	MAD2L1	7.39579	3.49417	0.74769	4.67328	2.96e-06	4.54e-05
ENSG00000185697.16	MYBL1	1.42279	3.49257	1.07708	3.24263	0.00118431	0.00774052
ENSG00000273451.1	RP4-569M23.4	1.13527	3.49087	0.94626	3.68913	0.000225024	0.00191514
ENSG00000188807.12	TMEM201	2.94761	3.49063	0.846421	4.12398	3.72e-05	0.00041639
ENSG00000150556.16	LYPD6B	0.730176	3.48882	1.1311	3.08444	0.00203938	0.012057
ENSG00000170322.14	NFRKB	1.81467	3.48862	0.760994	4.58429	4.56e-06	6.66e-05
ENSG00000176208.8	ATAD5	1.9977	3.48351	0.999057	3.48679	0.00048885	0.00371755
ENSG00000171208.9	NETO2	1.42121	3.48131	1.26985	2.74152	0.00611556	0.0291671
ENSG00000197121.14	PGAP1	8.98145	3.47465	0.595964	5.83029	5.53e-09	1.56e-07
ENSG00000081181.7	ARG2	3.51647	3.47289	1.07411	3.23326	0.00122386	0.00792958
ENSG00000272398.5	CD24	61.391	3.46708	0.62131	5.58027	2.4e-08	6.04e-07
ENSG00000135451.12	TROAP	1.74244	3.46646	0.879572	3.94107	8.11e-05	0.000811611
ENSG00000223403.3	MEG9	3.41035	3.45909	0.931716	3.7126	0.000205139	0.00178059
ENSG00000112984.11	KIF20A	1.1935	3.45693	1.16514	2.96697	0.00300747	0.01653
ENSG00000103742.11	IGDCC4	2.23003	3.45552	0.891977	3.874	0.000107063	0.00102648
ENSG00000143476.17	DTL	2.2343	3.45393	0.910744	3.79243	0.000149182	0.00136015
ENSG00000113319.11	RASGRF2	1.6723	3.45043	1.0661	3.2365	0.00121004	0.00787424
ENSG00000120875.8	DUSP4	4.67403	3.44573	0.952104	3.61907	0.000295661	0.00241975
ENSG00000221829.9	FANCG	1.14417	3.44132	0.940348	3.65962	0.000252589	0.00212072
ENSG00000279692.1	RP11-1055B8.1	1.20509	3.43288	0.880587	3.8984	9.68e-05	0.000939231
ENSG00000184678.10	HIST2H2BE	6.10064	3.42735	0.738577	4.64048	3.48e-06	5.19e-05
ENSG00000164045.11	CDC25A	0.874648	3.42609	1.03296	3.31677	0.000910644	0.00623582
ENSG00000104147.8	OIP5	0.729688	3.42217	1.15307	2.96788	0.00299864	0.0164989
ENSG00000162062.14	C16orf59	1.09382	3.4209	1.08101	3.16453	0.00155332	0.00962955
ENSG00000159164.9	SV2A	6.18824	3.42059	0.894264	3.82504	0.000130753	0.00121235
ENSG00000170961.6	HAS2	3.2769	3.41226	0.949837	3.59247	0.000327557	0.00264455
ENSG00000161249.20	DMKN	7.8575	3.41211	0.58545	5.82818	5.6e-09	1.58e-07
ENSG00000140451.12	PIF1	2.11845	3.41106	0.955924	3.56834	0.000359249	0.00285563
ENSG00000113758.13	DBN1	7.15874	3.41047	0.566643	6.01874	1.76e-09	5.46e-08
ENSG00000157570.11	TSPAN18	12.5682	3.40673	0.654616	5.20417	1.95e-07	4.06e-06
ENSG00000131771.13	PPP1R1B	1.09613	3.40396	1.14563	2.97126	0.00296579	0.0163975
ENSG00000198182.12	ZNF607	1.2628	3.39956	0.929536	3.65727	0.000254916	0.00213905
ENSG00000196208.13	GREB1	8.52045	3.39888	0.593379	5.72801	1.02e-08	2.73e-07
ENSG00000237649.7	KIFC1	3.21876	3.39623	0.687836	4.93756	7.91e-07	1.41e-05
ENSG00000226950.6	DANCR	1.62548	3.39312	0.973432	3.48573	0.000490805	0.00372862
ENSG00000267187.1	RP11-767C4.1	0.939904	3.38052	0.812038	4.163	3.14e-05	0.000359795
ENSG00000172159.15	FRMD3	0.889284	3.37318	1.28375	2.62761	0.0085988	0.0382032
ENSG00000169174.10	PCSK9	1.84152	3.36774	0.718663	4.68612	2.78e-06	4.32e-05
ENSG00000206190.11	ATP10A	2.31495	3.36633	0.91756	3.66878	0.000243711	0.00205776
ENSG00000270246.3	RP11-701H24.8	1.30723	3.36452	0.932241	3.60907	0.000307299	0.00250812
ENSG00000245694.9	CRNDE	4.26862	3.35969	1.00904	3.32959	0.00086973	0.00600271
ENSG00000250742.2	RP11-834C11.4	2.10423	3.35879	0.95809	3.50571	0.000455391	0.0035114
ENSG00000116128.10	BCL9	4.05642	3.35094	0.732048	4.57748	4.71e-06	6.84e-05
ENSG00000109861.15	CTSC	38.9823	3.34523	0.535086	6.25175	4.06e-10	1.39e-08
ENSG00000034053.14	APBA2	2.48334	3.34496	0.703877	4.75219	2.01e-06	3.24e-05
ENSG00000132321.16	IQCA1	1.80851	3.34466	1.07779	3.10326	0.001914	0.0114564
ENSG00000157456.7	CCNB2	0.903973	3.3355	1.23986	2.69022	0.00714048	0.0329499
ENSG00000149639.14	SOGA1	4.21608	3.33425	0.624695	5.33741	9.43e-08	2.13e-06
ENSG00000102109.8	PCSK1N	1.05776	3.33362	1.29242	2.57936	0.00989841	0.0424242
ENSG00000243364.7	EFNA4	1.28651	3.3335	0.952045	3.50141	0.000462809	0.00356124
ENSG00000100479.12	POLE2	0.820727	3.3316	1.08053	3.0833	0.00204722	0.0120971
ENSG00000136731.12	UGGT1	41.8949	3.33103	0.401307	8.30046	1.04e-16	1.06e-14
ENSG00000136231.13	IGF2BP3	2.68332	3.32869	0.869013	3.83043	0.00012792	0.00119115
ENSG00000153044.9	CENPH	1.78571	3.32615	0.849642	3.91476	9.05e-05	0.000889903
ENSG00000115163.14	CENPA	0.896072	3.32301	1.12743	2.94741	0.00320446	0.0174132
ENSG00000163006.11	CCDC138	1.71108	3.31668	0.852168	3.89204	9.94e-05	0.000961341
ENSG00000187951.10	ARHGAP11B	1.14311	3.31485	1.00203	3.30815	0.000939156	0.0064017
ENSG00000198648.10	STK39	3.47998	3.31366	0.942994	3.51397	0.000441455	0.00341276
ENSG00000260428.2	SCX	3.63386	3.31088	0.99265	3.33539	0.000851793	0.00590439
ENSG00000085840.12	ORC1	0.727566	3.28672	1.29555	2.53693	0.011183	0.0466444
ENSG00000172687.13	ZNF738	1.93476	3.28644	1.04049	3.15856	0.0015855	0.00978513
ENSG00000067445.20	TRO	4.85072	3.27383	0.670484	4.88279	1.05e-06	1.8e-05
ENSG00000091409.14	ITGA6	29.8129	3.26997	0.491943	6.64705	2.99e-11	1.26e-09
ENSG00000188153.12	COL4A5	4.03967	3.2677	0.930092	3.51331	0.000442567	0.00341958
ENSG00000165891.15	E2F7	0.97562	3.26725	1.07967	3.02615	0.0024769	0.0141988
ENSG00000272379.1	RP1-257A7.5	0.841861	3.26481	1.22392	2.66751	0.00764153	0.0348527
ENSG00000162769.12	FLVCR1	9.06006	3.26392	0.46995	6.94526	3.78e-12	1.85e-10
ENSG00000181019.12	NQO1	4.5316	3.26324	0.976038	3.34335	0.000827722	0.00577125
ENSG00000147889.17	CDKN2A	2.07825	3.26303	1.03319	3.1582	0.00158744	0.00978825
ENSG00000115750.16	TAF1B	1.58534	3.26206	0.86498	3.77126	0.000162426	0.0014633
ENSG00000232677.6	LINC00665	1.11424	3.26202	1.08402	3.00919	0.00261947	0.0148573
ENSG00000203883.6	SOX18	5.25883	3.2593	0.782411	4.16571	3.1e-05	0.00035646
ENSG00000073111.13	MCM2	3.84045	3.255	0.830381	3.91989	8.86e-05	0.0008735
ENSG00000277744.1	CTC-435M10.12	0.825393	3.25151	0.951265	3.41809	0.000630618	0.00463281
ENSG00000141696.12	P3H4	5.73201	3.25114	0.698938	4.65154	3.29e-06	4.98e-05
ENSG00000118971.7	CCND2	23.7873	3.24551	0.49306	6.58239	4.63e-11	1.9e-09
ENSG00000122644.12	ARL4A	5.29395	3.23887	0.743679	4.35519	1.33e-05	0.000171388
ENSG00000111247.14	RAD51AP1	2.35062	3.23433	0.765254	4.22648	2.37e-05	0.000283715
ENSG00000100290.2	BIK	1.75338	3.22779	1.02054	3.16284	0.0015624	0.00967381
ENSG00000188312.13	CENPP	3.97462	3.22086	0.82715	3.89393	9.86e-05	0.000954877
ENSG00000115526.10	CHST10	1.08539	3.21704	0.975943	3.29634	0.000979551	0.00663163
ENSG00000185920.15	PTCH1	6.97127	3.21378	0.716878	4.48302	7.36e-06	0.000102293
ENSG00000067225.17	PKM	5.72138	3.20162	0.779481	4.10737	4e-05	0.000442523
ENSG00000184368.15	MAP7D2	3.17036	3.19534	0.699176	4.57015	4.87e-06	7.06e-05
ENSG00000091972.18	CD200	3.89026	3.19395	0.831037	3.84333	0.000121378	0.00114245
ENSG00000100625.8	SIX4	2.88947	3.19137	1.07275	2.97496	0.00293028	0.0162493
ENSG00000101115.12	SALL4	7.75061	3.19057	0.652016	4.89339	9.91e-07	1.72e-05
ENSG00000049192.14	ADAMTS6	2.41774	3.18984	1.00931	3.16043	0.00157538	0.00974203
ENSG00000050438.16	SLC4A8	1.91603	3.18902	1.08967	2.92658	0.00342713	0.0183644
ENSG00000163808.16	KIF15	1.35766	3.18019	1.04408	3.04593	0.00231962	0.0134215
ENSG00000139618.14	BRCA2	1.2353	3.17998	1.00397	3.16741	0.00153806	0.00954285
ENSG00000236972.2	FABP5P1	5.37479	3.17817	0.641682	4.95287	7.31e-07	1.32e-05
ENSG00000125434.10	SLC25A35	1.99219	3.178	0.995694	3.19174	0.0014142	0.00893781
ENSG00000184661.13	CDCA2	0.82778	3.17765	1.09962	2.88977	0.00385525	0.0200178
ENSG00000106086.18	PLEKHA8	3.07764	3.17575	0.662741	4.79184	1.65e-06	2.72e-05
ENSG00000059588.9	TARBP1	5.83851	3.17399	0.640207	4.95775	7.13e-07	1.3e-05
ENSG00000161888.11	SPC24	1.51303	3.1721	0.837991	3.78536	0.000153489	0.00139401
ENSG00000225366.4	TDGF1P3	1.49538	3.17007	1.03948	3.04968	0.00229087	0.0132654
ENSG00000189298.13	ZKSCAN3	2.57011	3.15932	0.909764	3.47268	0.000515297	0.00388699
ENSG00000196950.13	SLC39A10	7.0262	3.15476	0.528334	5.97115	2.36e-09	7.13e-08
ENSG00000092853.13	CLSPN	1.42676	3.15441	1.20766	2.612	0.00900134	0.0396144
ENSG00000163520.13	FBLN2	28.4814	3.15314	0.804263	3.92053	8.84e-05	0.000871734
ENSG00000169122.11	FAM110B	1.24274	3.15047	0.971266	3.24367	0.00117999	0.00772241
ENSG00000113448.17	PDE4D	9.99682	3.14817	0.618968	5.08616	3.65e-07	7.11e-06
ENSG00000134569.9	LRP4	1.40885	3.14781	0.963797	3.26605	0.00109059	0.00724211
ENSG00000141576.14	RNF157	3.31435	3.142	0.811187	3.87333	0.000107357	0.00102864
ENSG00000128045.6	RASL11B	2.91796	3.14177	0.96383	3.25967	0.00111541	0.00737413
ENSG00000163235.15	TGFA	5.94098	3.14016	0.787696	3.98652	6.7e-05	0.00069124
ENSG00000167513.8	CDT1	2.24107	3.13963	1.07408	2.92309	0.00346575	0.0184906
ENSG00000144554.10	FANCD2	0.683999	3.13804	1.19435	2.62741	0.00860368	0.0382136
ENSG00000122778.9	KIAA1549	1.91116	3.13205	0.848968	3.68924	0.000224923	0.00191514
ENSG00000173894.10	CBX2	0.887509	3.12974	1.01542	3.08221	0.00205472	0.0121098
ENSG00000101187.15	SLCO4A1	1.54803	3.12117	1.0216	3.05519	0.0022492	0.0130595
ENSG00000130528.11	HRC	3.60003	3.11649	0.928801	3.35539	0.000792518	0.00559107
ENSG00000270933.1	CTD-2227E11.1	1.93539	3.11428	1.03153	3.01909	0.00253533	0.0144788
ENSG00000183844.16	FAM3B	9.13583	3.1116	0.562597	5.53078	3.19e-08	7.95e-07
ENSG00000214147.2	RP11-332P22.2	1.37526	3.11128	0.968801	3.21148	0.00132055	0.00843218
ENSG00000185585.19	OLFML2A	2.9333	3.11088	0.845922	3.6775	0.000235528	0.00199544
ENSG00000243449.6	C4orf48	0.918363	3.09564	0.910121	3.40135	0.000670545	0.00488526
ENSG00000132164.9	SLC6A11	1.97282	3.08963	0.90901	3.39889	0.000676598	0.00492455
ENSG00000114346.13	ECT2	1.59066	3.08612	0.91772	3.36281	0.000771532	0.00547897
ENSG00000114026.21	OGG1	2.36845	3.08518	0.650894	4.73992	2.14e-06	3.41e-05
ENSG00000146263.11	MMS22L	7.19202	3.08418	0.633021	4.87216	1.1e-06	1.89e-05
ENSG00000104549.11	SQLE	45.568	3.08362	0.486826	6.33413	2.39e-10	8.48e-09
ENSG00000165501.16	LRR1	1.13143	3.08353	1.14287	2.69805	0.00697469	0.0323148
ENSG00000135476.11	ESPL1	0.996373	3.08163	0.995908	3.09429	0.00197285	0.0117287
ENSG00000199331.1	Y_RNA	1.33898	3.0757	0.917018	3.35402	0.000796462	0.00561094
ENSG00000168952.15	STXBP6	3.34417	3.07129	0.60389	5.08584	3.66e-07	7.11e-06
ENSG00000135446.16	CDK4	4.26687	3.06611	0.632355	4.84871	1.24e-06	2.09e-05
ENSG00000182013.17	PNMAL1	2.0738	3.06467	1.0773	2.84478	0.00444422	0.0224284
ENSG00000148908.14	RGS10	7.44208	3.0631	0.661992	4.6271	3.71e-06	5.5e-05
ENSG00000204291.10	COL15A1	8.6484	3.06288	0.796788	3.84403	0.000121028	0.0011406
ENSG00000152104.11	PTPN14	13.4706	3.06196	0.50735	6.0352	1.59e-09	4.95e-08
ENSG00000218996.1	RP1-99E18.2	3.73973	3.05803	0.823649	3.71278	0.000204996	0.00178059
ENSG00000158882.13	TOMM40L	3.89634	3.04635	0.806778	3.77595	0.000159401	0.00143779
ENSG00000225110.2	LL0XNC01-16G2.1	1.88281	3.03898	0.988229	3.07518	0.00210377	0.0123545
ENSG00000235036.4	RP5-1099D15.1	3.23165	3.03616	0.758361	4.00359	6.24e-05	0.000651292
ENSG00000187244.10	BCAM	82.2764	3.03194	0.291229	10.4109	2.21e-25	6.48e-23
ENSG00000100749.7	VRK1	1.3836	3.03173	1.0132	2.99224	0.00276936	0.0155278
ENSG00000257167.2	TMPO-AS1	0.897752	3.02737	1.19818	2.52663	0.0115162	0.0477404
ENSG00000223768.1	LINC00205	2.55049	3.02195	0.773917	3.90475	9.43e-05	0.000919707
ENSG00000183779.6	ZNF703	12.0976	3.01763	0.57369	5.26003	1.44e-07	3.08e-06
ENSG00000074410.13	CA12	2.65695	3.01642	0.940421	3.20752	0.00133883	0.00851921
ENSG00000215012.8	C22orf29	1.52031	3.01366	0.971124	3.10327	0.00191396	0.0114564
ENSG00000137309.19	HMGA1	4.09791	3.01278	0.883856	3.40867	0.000652795	0.00476757
ENSG00000183856.10	IQGAP3	1.52251	3.01175	0.821786	3.66489	0.000247449	0.0020846
ENSG00000156463.17	SH3RF2	2.00168	3.00771	0.823551	3.65212	0.000260081	0.00217507
ENSG00000196659.9	TTC30B	0.996905	3.00666	1.02855	2.92321	0.0034644	0.01849
ENSG00000137285.9	TUBB2B	4.76014	3.00441	0.892473	3.36639	0.000761583	0.0054241
ENSG00000242110.7	AMACR	5.02538	3.0042	0.619482	4.84954	1.24e-06	2.09e-05
ENSG00000099364.16	FBXL19	1.99291	3.00019	0.798778	3.75598	0.000172663	0.00154527
ENSG00000267742.1	FAM60CP	2.17167	2.99706	0.743415	4.03147	5.54e-05	0.000589761
ENSG00000168671.9	UGT3A2	1.38008	2.99459	1.04147	2.87536	0.00403569	0.020724
ENSG00000138028.14	CGREF1	6.18053	2.98667	0.697203	4.28379	1.84e-05	0.000226491
ENSG00000230342.2	FANCD2P2	0.835104	2.97469	0.944058	3.15096	0.00162734	0.0100081
ENSG00000182263.13	FIGN	21.5101	2.9712	0.488915	6.07714	1.22e-09	3.85e-08
ENSG00000151849.14	CENPJ	2.58301	2.96738	0.696258	4.2619	2.03e-05	0.000247417
ENSG00000110400.10	NECTIN1	6.33328	2.96528	0.55037	5.38779	7.13e-08	1.65e-06
ENSG00000233937.6	CTC-338M12.4	2.02393	2.96476	1.02308	2.89789	0.00375678	0.0196157
ENSG00000260400.1	RP11-119F7.5	1.65952	2.96383	1.09234	2.71328	0.00666209	0.0312348
ENSG00000158623.14	COPG2	3.65454	2.96149	0.754156	3.9269	8.6e-05	0.000853518
ENSG00000135919.12	SERPINE2	20.162	2.96013	0.662066	4.47105	7.78e-06	0.000107687
ENSG00000129484.13	PARP2	3.15367	2.95628	0.732046	4.03837	5.38e-05	0.00057555
ENSG00000226338.1	AC079150.2	9.01656	2.95424	0.522157	5.65776	1.53e-08	3.97e-07
ENSG00000151360.9	ALLC	1.13461	2.95179	1.03624	2.84857	0.00439168	0.0221933
ENSG00000168393.12	DTYMK	7.931	2.94689	0.706692	4.16997	3.05e-05	0.000351169
ENSG00000138829.11	FBN2	5.14761	2.94539	1.05444	2.79331	0.00521709	0.0256693
ENSG00000181450.17	ZNF678	2.95148	2.93828	0.763311	3.84938	0.000118415	0.00112093
ENSG00000267312.1	RP11-1094M14.7	3.64878	2.93723	0.729444	4.02667	5.66e-05	0.000599789
ENSG00000269821.1	KCNQ1OT1	86.748	2.93246	0.424982	6.90019	5.19e-12	2.47e-10
ENSG00000112118.17	MCM3	13.0227	2.92926	0.492557	5.94705	2.73e-09	8.22e-08
ENSG00000006042.11	TMEM98	2.03292	2.92798	0.814202	3.59614	0.00032298	0.00261183
ENSG00000064199.6	SPA17	1.02204	2.92193	1.02016	2.8642	0.00418065	0.0212926
ENSG00000006118.14	TMEM132A	0.895983	2.91702	1.15261	2.5308	0.0113802	0.0473478
ENSG00000185818.7	NAT8L	1.97438	2.91428	0.999831	2.91477	0.00355946	0.0188063
ENSG00000162929.13	KIAA1841	2.24569	2.91252	0.765455	3.80495	0.000141831	0.00130373
ENSG00000133169.5	BEX1	23.1923	2.9124	0.577343	5.04448	4.55e-07	8.6e-06
ENSG00000106484.14	MEST	37.1937	2.91084	0.595821	4.88543	1.03e-06	1.78e-05
ENSG00000068489.12	PRR11	2.5972	2.90993	0.930995	3.12561	0.00177438	0.0107228
ENSG00000128242.12	GAL3ST1	7.19266	2.90881	0.713201	4.07853	4.53e-05	0.000492469
ENSG00000236609.3	ZNF853	2.61159	2.90179	0.93534	3.10239	0.00191964	0.0114809
ENSG00000242125.3	SNHG3	1.97611	2.89443	0.922992	3.13592	0.00171316	0.0104341
ENSG00000267736.2	HMGB2P1	0.919259	2.89038	1.02804	2.81153	0.00493059	0.0244938
ENSG00000152642.10	GPD1L	3.53442	2.88929	0.943651	3.06182	0.00219994	0.0128134
ENSG00000261324.2	RP11-174G6.5	2.1937	2.88477	0.935174	3.08474	0.00203729	0.0120542
ENSG00000162981.13	FAM84A	5.46874	2.88354	0.80714	3.57254	0.000353531	0.00281919
ENSG00000231940.1	RPS7P3	2.46996	2.87833	0.770178	3.73723	0.000186061	0.00164448
ENSG00000187605.15	TET3	3.91794	2.87697	0.692723	4.15314	3.28e-05	0.000373137
ENSG00000217241.1	CBX3P9	0.779942	2.87333	1.10386	2.60299	0.00924148	0.0403855
ENSG00000112039.3	FANCE	1.02434	2.87195	1.06322	2.70117	0.00690959	0.0320691
ENSG00000273058.2	RP11-385F5.5	0.741693	2.8699	1.02695	2.79457	0.00519685	0.0255782
ENSG00000184445.11	KNTC1	2.2989	2.86371	0.806711	3.54985	0.000385446	0.00303638
ENSG00000198780.11	FAM169A	8.29962	2.862	0.676069	4.23329	2.3e-05	0.000276796
ENSG00000164294.13	GPX8	2.62146	2.85627	0.992935	2.87659	0.00401999	0.0206576
ENSG00000170779.10	CDCA4	1.33298	2.8542	0.84327	3.38469	0.000712599	0.00514892
ENSG00000185633.10	NDUFA4L2	9.23135	2.84954	0.893928	3.18767	0.00143426	0.00903783
ENSG00000094804.9	CDC6	1.87771	2.84875	0.908874	3.13437	0.00172224	0.0104723
ENSG00000160336.14	ZNF761	2.08414	2.84359	0.813428	3.49581	0.000472619	0.00361619
ENSG00000179051.13	RCC2	10.3637	2.83958	0.540688	5.25179	1.51e-07	3.22e-06
ENSG00000259153.1	RP6-65G23.3	1.4913	2.8378	1.08048	2.62642	0.00862883	0.0382605
ENSG00000198169.8	ZNF251	2.25539	2.83682	0.800224	3.54503	0.000392561	0.00308591
ENSG00000249115.8	HAUS5	3.76153	2.83682	0.648315	4.37568	1.21e-05	0.000157961
ENSG00000146700.8	SSC4D	0.89609	2.83643	1.03005	2.75368	0.00589288	0.0282949
ENSG00000181690.7	PLAG1	7.50888	2.83643	0.716672	3.95777	7.57e-05	0.000766035
ENSG00000136425.12	CIB2	1.79118	2.83464	1.0534	2.69095	0.00712495	0.0329088
ENSG00000225697.11	SLC26A6	4.2905	2.83117	0.623867	4.5381	5.68e-06	8.12e-05
ENSG00000131115.15	ZNF227	1.16029	2.82936	0.82621	3.4245	0.000615931	0.00454055
ENSG00000103064.13	SLC7A6	3.27115	2.82647	0.815419	3.46628	0.000527708	0.0039586
ENSG00000111602.11	TIMELESS	3.61857	2.82458	0.704859	4.0073	6.14e-05	0.000643854
ENSG00000033867.16	SLC4A7	7.44626	2.81442	0.572443	4.91651	8.81e-07	1.54e-05
ENSG00000094916.14	CBX5	12.1268	2.81228	0.443268	6.34442	2.23e-10	7.99e-09
ENSG00000196465.10	MYL6B	5.39123	2.80952	0.664138	4.23032	2.33e-05	0.000279581
ENSG00000204611.6	ZNF616	2.32766	2.80745	0.732584	3.83226	0.000126972	0.0011871
ENSG00000139354.10	GAS2L3	3.53528	2.80348	0.756892	3.70394	0.000212279	0.00182962
ENSG00000092208.16	GEMIN2	1.15423	2.79824	1.0013	2.79461	0.00519623	0.0255782
ENSG00000163923.9	RPL39L	2.21351	2.79692	0.928363	3.01274	0.002589	0.0147345
ENSG00000167680.15	SEMA6B	2.10888	2.79453	0.975294	2.86532	0.00416582	0.0212461
ENSG00000144485.10	HES6	1.56098	2.79308	0.961602	2.90461	0.00367706	0.0193211
ENSG00000135912.10	TTLL4	3.9043	2.79049	0.591507	4.71759	2.39e-06	3.77e-05
ENSG00000183814.15	LIN9	1.47349	2.79019	1.08669	2.5676	0.0102406	0.0436403
ENSG00000115129.13	TP53I3	11.9265	2.79007	0.568383	4.90879	9.16e-07	1.6e-05
ENSG00000171792.10	RHNO1	2.09965	2.77932	0.828794	3.35344	0.000798123	0.00561999
ENSG00000248327.1	NOL8P1	2.02065	2.77695	0.767063	3.62024	0.000294334	0.00241154
ENSG00000084207.15	GSTP1	18.2873	2.77639	0.580979	4.77882	1.76e-06	2.87e-05
ENSG00000196456.10	ZNF775	1.11539	2.77102	0.961423	2.88221	0.00394901	0.0204108
ENSG00000130816.14	DNMT1	7.97458	2.76606	0.509681	5.42705	5.73e-08	1.34e-06
ENSG00000006468.13	ETV1	13.2704	2.76069	0.565728	4.87989	1.06e-06	1.82e-05
ENSG00000071564.14	TCF3	13.8295	2.76031	0.342075	8.06932	7.07e-16	6.21e-14
ENSG00000164266.10	SPINK1	1.6918	2.75635	0.985666	2.79644	0.00516697	0.0254864
ENSG00000114268.11	PFKFB4	0.94721	2.75135	1.09086	2.52219	0.0116627	0.0482943
ENSG00000167550.10	RHEBL1	0.747858	2.75121	1.02052	2.69589	0.00702017	0.0325053
ENSG00000158270.11	COLEC12	14.9132	2.74864	0.688554	3.99191	6.55e-05	0.000678522
ENSG00000112320.11	SOBP	25.4904	2.74608	0.531912	5.16266	2.43e-07	4.9e-06
ENSG00000142657.20	PGD	4.28535	2.74201	0.669682	4.0945	4.23e-05	0.000465758
ENSG00000109881.16	CCDC34	8.16242	2.74117	0.564997	4.85166	1.22e-06	2.07e-05
ENSG00000182636.5	NDN	13.4366	2.73611	0.601038	4.5523	5.31e-06	7.64e-05
ENSG00000159167.11	STC1	1.95765	2.73309	0.891223	3.06667	0.00216457	0.0126567
ENSG00000095739.10	BAMBI	36.8607	2.72957	0.585056	4.66549	3.08e-06	4.68e-05
ENSG00000263731.1	RP11-498C9.15	3.5367	2.72346	0.62729	4.34163	1.41e-05	0.000180913
ENSG00000000460.16	C1orf112	2.44657	2.72213	0.929314	2.92918	0.0033986	0.0182629
ENSG00000234009.1	RPL5P34	9.24164	2.72067	0.543564	5.00524	5.58e-07	1.04e-05
ENSG00000133460.19	SLC2A11	7.13192	2.71842	0.623726	4.35835	1.31e-05	0.000169081
ENSG00000242208.1	RPL5P29	0.955578	2.71837	0.92948	2.92461	0.00344887	0.0184401
ENSG00000164104.11	HMGB2	17.2559	2.71696	0.554487	4.89996	9.59e-07	1.67e-05
ENSG00000149548.14	CCDC15	1.45774	2.71647	0.994289	2.73208	0.00629363	0.0298637
ENSG00000274979.1	RP11-1143G9.5	10.9402	2.71488	0.743694	3.65053	0.000261701	0.00218739
ENSG00000243802.2	RP11-390K5.1	1.21732	2.7133	0.951662	2.85112	0.00435654	0.022068
ENSG00000172985.10	SH3RF3	2.54348	2.71309	0.81636	3.32339	0.000889295	0.00611964
ENSG00000048991.16	R3HDM1	9.10602	2.71299	0.466291	5.81823	5.95e-09	1.67e-07
ENSG00000105011.8	ASF1B	1.54815	2.71028	0.9124	2.9705	0.00297315	0.0164321
ENSG00000108106.13	UBE2S	1.08721	2.71015	0.785499	3.45023	0.000560107	0.00417646
ENSG00000092445.11	TYRO3	3.71311	2.7049	0.699088	3.86918	0.000109201	0.0010443
ENSG00000160767.20	FAM189B	6.83927	2.70473	0.582315	4.64479	3.4e-06	5.1e-05
ENSG00000105647.15	PIK3R2	1.46195	2.70342	0.822624	3.28634	0.00101498	0.00682814
ENSG00000085276.17	MECOM	4.21632	2.70225	0.993711	2.71935	0.00654106	0.0308204
ENSG00000253146.1	CIR1P1	1.85613	2.69592	0.946781	2.84745	0.00440704	0.0222599
ENSG00000186998.15	EMID1	3.84885	2.69012	0.8988	2.99302	0.00276233	0.015514
ENSG00000232341.2	RPL4P2	7.90644	2.68936	0.673588	3.99259	6.54e-05	0.000677607
ENSG00000215447.7	BX322557.10	2.23621	2.68884	0.810811	3.31623	0.000912399	0.00624412
ENSG00000049130.13	KITLG	6.27549	2.68821	0.640622	4.19625	2.71e-05	0.00031873
ENSG00000101391.20	CDK5RAP1	2.69364	2.68815	0.892345	3.01245	0.00259145	0.0147428
ENSG00000154839.9	SKA1	1.59402	2.68712	0.926485	2.90034	0.00372763	0.0194839
ENSG00000213424.8	KRT222	2.72801	2.68703	0.855799	3.1398	0.00169065	0.0103223
ENSG00000101004.14	NINL	7.44888	2.68596	0.599792	4.47816	7.53e-06	0.000104455
ENSG00000100629.16	CEP128	0.820685	2.68528	0.855808	3.13771	0.00170272	0.0103875
ENSG00000157657.14	ZNF618	4.31799	2.68514	0.601072	4.46725	7.92e-06	0.000109416
ENSG00000244405.7	ETV5	13.0578	2.68501	0.596884	4.49838	6.85e-06	9.63e-05
ENSG00000143324.13	XPR1	7.26243	2.68406	0.697732	3.84684	0.00011965	0.00113119
ENSG00000269907.1	RP11-330M2.4	0.903634	2.68119	0.927648	2.89031	0.00384866	0.0199975
ENSG00000160447.6	PKN3	2.61351	2.68115	0.804722	3.33177	0.000862963	0.00596679
ENSG00000138430.15	OLA1	9.48772	2.67757	0.541044	4.9489	7.46e-07	1.34e-05
ENSG00000134986.13	NREP	14.7489	2.67726	0.530998	5.04193	4.61e-07	8.71e-06
ENSG00000143147.14	GPR161	3.24057	2.67566	0.6959	3.84489	0.000120607	0.00113734
ENSG00000236048.2	AC013470.6	2.40854	2.67487	0.669069	3.9979	6.39e-05	0.00066481
ENSG00000147180.16	ZNF711	8.24171	2.67221	0.629773	4.24313	2.2e-05	0.000265795
ENSG00000215035.2	FDPSP5	4.55242	2.6718	0.670468	3.98498	6.75e-05	0.000693167
ENSG00000121988.17	ZRANB3	2.58505	2.66929	0.821831	3.24797	0.0011623	0.00762671
ENSG00000115568.15	ZNF142	1.57353	2.66715	0.907143	2.94016	0.00328042	0.0177492
ENSG00000181007.8	ZFP82	2.26576	2.66076	0.932521	2.85329	0.00432687	0.0219326
ENSG00000113368.11	LMNB1	14.1123	2.6599	0.618504	4.30054	1.7e-05	0.000211784
ENSG00000133216.16	EPHB2	2.60156	2.6577	0.923301	2.87848	0.00399596	0.0205554
ENSG00000144749.13	LRIG1	2.02475	2.65347	0.817846	3.24446	0.00117672	0.0077078
ENSG00000071054.16	MAP4K4	68.5815	2.65175	0.292077	9.07895	1.1e-19	1.61e-17
ENSG00000138801.8	PAPSS1	15.2866	2.65053	0.458494	5.78094	7.43e-09	2.04e-07
ENSG00000176912.3	TYMSOS	1.7372	2.65014	0.857871	3.0892	0.00200694	0.0119029
ENSG00000081803.15	CADPS2	5.57411	2.64411	0.692624	3.81753	0.000134795	0.0012475
ENSG00000138363.14	ATIC	12.8505	2.64035	0.511209	5.16491	2.41e-07	4.87e-06
ENSG00000054392.12	HHAT	3.22209	2.64003	0.803285	3.28655	0.00101424	0.00682621
ENSG00000167900.11	TK1	3.37005	2.63586	0.81457	3.23589	0.00121265	0.00788432
ENSG00000162836.11	ACP6	4.27483	2.6352	0.630432	4.17999	2.92e-05	0.000339767
ENSG00000235432.1	RP5-930J4.5	1.10396	2.63011	0.935134	2.81255	0.00491509	0.0244412
ENSG00000206052.10	DOK6	6.40306	2.62952	0.904862	2.90599	0.00366095	0.0192635
ENSG00000168918.13	INPP5D	8.15707	2.62854	0.670166	3.92223	8.77e-05	0.000866781
ENSG00000131748.15	STARD3	15.8331	2.62663	0.433583	6.05796	1.38e-09	4.32e-08
ENSG00000239899.3	RN7SL674P	1.89039	2.61925	0.887471	2.95136	0.00316379	0.0172432
ENSG00000092969.11	TGFB2	4.54639	2.61787	0.995481	2.62975	0.00854471	0.0380082
ENSG00000124181.14	PLCG1	0.985574	2.61329	0.913202	2.86167	0.00421411	0.0214411
ENSG00000127364.3	TAS2R4	1.48655	2.61097	0.803285	3.25036	0.00115257	0.00758958
ENSG00000231747.1	AC079922.2	1.45447	2.60681	0.859031	3.03459	0.00240862	0.0138398
ENSG00000179222.17	MAGED1	65.5338	2.60472	0.341263	7.6326	2.3e-14	1.64e-12
ENSG00000183762.12	KREMEN1	10.3644	2.6034	0.611818	4.25518	2.09e-05	0.000253712
ENSG00000167625.10	ZNF526	1.40835	2.60333	0.735075	3.54158	0.000397732	0.00312327
ENSG00000197696.9	NMB	1.34755	2.60095	0.979645	2.65499	0.00793098	0.0358551
ENSG00000225889.7	AC074289.1	2.20609	2.59676	0.940318	2.76158	0.0057523	0.0277269
ENSG00000101464.10	PIGU	4.49248	2.59651	0.523843	4.95667	7.17e-07	1.3e-05
ENSG00000076003.4	MCM6	6.41339	2.59453	0.813016	3.19125	0.0014166	0.00894924
ENSG00000172292.14	CERS6	10.959	2.5913	0.530025	4.88901	1.01e-06	1.75e-05
ENSG00000122966.14	CIT	4.85407	2.5905	0.745816	3.47338	0.000513949	0.00388271
ENSG00000175471.19	MCTP1	4.6583	2.58938	0.976121	2.65272	0.00798449	0.0360425
ENSG00000234741.7	GAS5	27.9614	2.58829	0.373249	6.9345	4.08e-12	1.98e-10
ENSG00000132205.10	EMILIN2	2.80152	2.58561	0.742018	3.48457	0.000492934	0.00374069
ENSG00000164649.19	CDCA7L	3.83425	2.58376	0.76409	3.38148	0.000720962	0.00519176
ENSG00000163472.18	TMEM79	1.00716	2.58202	0.862101	2.99503	0.00274414	0.0154234
ENSG00000196782.12	MAML3	5.72953	2.58182	0.608693	4.24159	2.22e-05	0.000267407
ENSG00000188352.12	FOCAD	3.29163	2.58004	0.653693	3.94686	7.92e-05	0.000795447
ENSG00000253384.1	CTD-2547L16.3	2.16499	2.57896	0.832577	3.09756	0.00195119	0.0116323
ENSG00000257674.1	RP11-76E16.2	0.819195	2.57523	0.975223	2.64065	0.00827464	0.0370943
ENSG00000118965.14	WDR35	1.95572	2.57468	0.867363	2.9684	0.00299351	0.0164989
ENSG00000198203.9	SULT1C2	12.8547	2.57389	0.592283	4.34571	1.39e-05	0.000177885
ENSG00000188493.14	C19orf54	2.48877	2.57217	0.831304	3.09414	0.00197383	0.0117299
ENSG00000104738.16	MCM4	9.56071	2.56884	0.628222	4.08906	4.33e-05	0.000474727
ENSG00000236852.1	RP11-3D23.1	2.26636	2.568	0.766927	3.34842	0.000812724	0.00570397
ENSG00000095002.13	MSH2	7.93661	2.56567	0.638786	4.01648	5.91e-05	0.000623208
ENSG00000163214.20	DHX57	2.9282	2.56444	0.548959	4.67146	2.99e-06	4.57e-05
ENSG00000053747.15	LAMA3	1.5201	2.56098	0.803485	3.18734	0.00143585	0.00904407
ENSG00000213212.3	NCLP1	5.35109	2.55909	0.670941	3.81418	0.000136637	0.00126299
ENSG00000111665.11	CDCA3	2.46134	2.55645	0.722721	3.53725	0.000404312	0.00316661
ENSG00000180998.11	GPR137C	2.03814	2.55579	0.895358	2.85449	0.00431059	0.0218575
ENSG00000169255.13	B3GALNT1	3.40335	2.55555	0.705527	3.62218	0.000292131	0.00239875
ENSG00000152117.17	AC093838.4	1.45574	2.55433	0.802958	3.18115	0.00146693	0.00919711
ENSG00000138385.15	SSB	21.4873	2.55363	0.443181	5.76205	8.31e-09	2.26e-07
ENSG00000197122.11	SRC	7.79333	2.55172	0.529916	4.81532	1.47e-06	2.43e-05
ENSG00000180616.8	SSTR2	5.05205	2.55144	0.578032	4.41401	1.01e-05	0.000135251
ENSG00000155755.18	TMEM237	7.62505	2.55084	0.681282	3.74417	0.000180988	0.00161013
ENSG00000114739.13	ACVR2B	9.33973	2.55063	0.574887	4.43675	9.13e-06	0.000122935
ENSG00000178662.15	CSRNP3	6.70388	2.54997	0.823025	3.09829	0.00194642	0.0116171
ENSG00000271789.1	RP5-1112D6.7	1.88829	2.54778	0.951529	2.67756	0.00741606	0.0339774
ENSG00000151338.18	MIPOL1	2.6709	2.54691	0.645437	3.94602	7.95e-05	0.000797705
ENSG00000123080.10	CDKN2C	1.68043	2.5468	0.967138	2.63334	0.00845497	0.0377327
ENSG00000119772.16	DNMT3A	28.821	2.54645	0.363018	7.01467	2.3e-12	1.17e-10
ENSG00000234618.1	RPSAP9	0.896193	2.54443	0.775151	3.2825	0.00102891	0.00689697
ENSG00000161381.13	PLXDC1	1.42128	2.53826	0.996016	2.54842	0.0108213	0.0455299
ENSG00000226435.10	ANKRD18DP	1.21247	2.53808	0.816029	3.11028	0.00186912	0.0112283
ENSG00000221083.1	SNORA77	1.76828	2.53705	0.883768	2.87072	0.00409544	0.0209229
ENSG00000152977.9	ZIC1	3.14779	2.53528	0.608797	4.1644	3.12e-05	0.000357921
ENSG00000105281.12	SLC1A5	14.6948	2.53123	0.544512	4.64863	3.34e-06	5.03e-05
ENSG00000073792.15	IGF2BP2	26.055	2.52934	0.460273	5.49531	3.9e-08	9.62e-07
ENSG00000004700.15	RECQL	1.01663	2.52714	0.968098	2.61042	0.0090432	0.03974
ENSG00000158352.15	SHROOM4	2.53143	2.52641	0.765006	3.30246	0.000958398	0.00650908
ENSG00000204387.12	C6orf48	22.2397	2.52415	0.353012	7.15033	8.66e-13	4.77e-11
ENSG00000174842.16	GLMN	3.51297	2.52232	0.790024	3.19272	0.00140941	0.00891891
ENSG00000084693.15	AGBL5	2.99441	2.5198	0.734435	3.43094	0.000601496	0.00444292
ENSG00000228526.5	MIR34A	2.99918	2.5129	0.650543	3.86277	0.000112106	0.0010673
ENSG00000198728.10	LDB1	1.89289	2.512	0.702988	3.57332	0.00035249	0.002815
ENSG00000189056.13	RELN	68.3404	2.50991	0.462073	5.43185	5.58e-08	1.31e-06
ENSG00000157827.19	FMNL2	16.8473	2.50586	0.543471	4.61084	4.01e-06	5.92e-05
ENSG00000187607.15	ZNF286A	1.06953	2.50208	0.820749	3.04853	0.00229963	0.013311
ENSG00000177225.16	PDDC1	3.66949	2.49939	0.585511	4.26873	1.97e-05	0.000240747
ENSG00000135414.9	GDF11	8.99807	2.49908	0.494734	5.05137	4.39e-07	8.31e-06
ENSG00000213551.4	DNAJC9	5.59712	2.49851	0.631872	3.95414	7.68e-05	0.000776318
ENSG00000155561.14	NUP205	4.85978	2.49791	0.562642	4.43961	9.01e-06	0.000121975
ENSG00000106392.10	C1GALT1	11.1011	2.49386	0.625092	3.98959	6.62e-05	0.000683764
ENSG00000137168.7	PPIL1	6.50963	2.48985	0.609208	4.08703	4.37e-05	0.000478179
ENSG00000177868.11	SVBP	2.63648	2.48766	0.877147	2.83608	0.00456705	0.0229474
ENSG00000172878.13	METAP1D	1.05814	2.48745	0.972288	2.55835	0.0105172	0.0445264
ENSG00000105327.16	BBC3	3.93491	2.48365	0.779621	3.18571	0.00144398	0.00908064
ENSG00000112130.16	RNF8	3.94225	2.47769	0.567848	4.3633	1.28e-05	0.000165731
ENSG00000134901.12	KDELC1	1.84582	2.47467	0.832146	2.97384	0.00294094	0.0162903
ENSG00000171729.13	TMEM51	7.99569	2.47039	0.574225	4.30212	1.69e-05	0.000210977
ENSG00000142686.7	C1orf216	1.73221	2.47017	0.776318	3.18191	0.00146308	0.00918067
ENSG00000111716.12	LDHB	9.48741	2.46904	0.775773	3.18268	0.00145916	0.00916383
ENSG00000258738.1	RP11-73E17.2	1.42332	2.46639	0.926995	2.66063	0.00779955	0.0354286
ENSG00000085382.11	HACE1	2.96966	2.46461	0.497719	4.95181	7.35e-07	1.32e-05
ENSG00000242276.2	RPL5P3	1.01068	2.46398	0.949463	2.59513	0.00945562	0.0410402
ENSG00000257119.1	EEF1B2P4	1.06881	2.46377	0.824832	2.987	0.00281727	0.0157396
ENSG00000196418.12	ZNF124	2.90146	2.4627	0.774217	3.18089	0.00146821	0.00919867
ENSG00000253948.1	RP11-410L14.2	1.67179	2.46177	0.91092	2.70251	0.00688181	0.0319837
ENSG00000140545.14	MFGE8	8.56628	2.46035	0.616459	3.9911	6.58e-05	0.000680117
ENSG00000170417.14	TMEM182	0.875257	2.46008	0.961337	2.55902	0.0104967	0.0444525
ENSG00000139146.13	FAM60A	2.35493	2.45823	0.62563	3.92921	8.52e-05	0.000846447
ENSG00000251369.8	ZNF550	3.48307	2.45702	0.718976	3.41739	0.000632238	0.00464242
ENSG00000070882.12	OSBPL3	2.10872	2.44867	0.868619	2.81903	0.00481684	0.0240407
ENSG00000130300.8	PLVAP	12.556	2.44735	0.630603	3.88097	0.000104043	0.0010001
ENSG00000212694.8	LINC01089	5.39237	2.44665	0.560133	4.36799	1.25e-05	0.000162917
ENSG00000060982.14	BCAT1	13.8982	2.44545	0.682616	3.58246	0.000340369	0.00273615
ENSG00000249459.8	ZNF286B	2.20398	2.4435	0.729877	3.34783	0.000814467	0.00571083
ENSG00000103160.11	HSDL1	6.16381	2.44207	0.732058	3.33589	0.000850264	0.00589811
ENSG00000261716.1	RP11-196G18.22	2.49248	2.44164	0.802439	3.04278	0.00234404	0.0135365
ENSG00000164654.15	MIOS	3.57877	2.43723	0.685357	3.55615	0.000376326	0.0029771
ENSG00000174938.14	SEZ6L2	4.2569	2.43722	0.845932	2.8811	0.00396285	0.0204626
ENSG00000237506.3	RPSAP15	9.60316	2.43555	0.611061	3.98577	6.73e-05	0.0006925
ENSG00000152127.8	MGAT5	6.21504	2.43536	0.653125	3.72878	0.000192411	0.00168967
ENSG00000101189.6	MRGBP	4.19741	2.43484	0.630178	3.86374	0.000111663	0.00106376
ENSG00000129757.12	CDKN1C	25.9802	2.43315	0.663301	3.66824	0.000244222	0.00206091
ENSG00000111445.13	RFC5	2.15377	2.43216	0.844899	2.87864	0.00399397	0.0205522
ENSG00000227034.1	RP11-234N17.1	1.82658	2.43055	0.826635	2.94029	0.00327903	0.0177492
ENSG00000080298.15	RFX3	5.40493	2.4295	0.581843	4.17553	2.97e-05	0.000345119
ENSG00000259605.3	AC074212.5	1.9885	2.42822	0.81233	2.98921	0.00279704	0.01565
ENSG00000101951.16	PAGE4	0.85625	2.42789	0.906781	2.67748	0.00741776	0.0339774
ENSG00000266028.7	SRGAP2	14.435	2.4246	0.599154	4.0467	5.19e-05	0.000556657
ENSG00000143126.7	CELSR2	2.73654	2.42079	0.69872	3.46461	0.00053101	0.00398138
ENSG00000178966.16	RMI1	3.27738	2.41675	0.717045	3.37042	0.000750529	0.00535303
ENSG00000204272.12	LINC01420	2.82591	2.41468	0.821731	2.93853	0.00329771	0.0178141
ENSG00000230177.1	RP5-1112D6.4	3.4654	2.40995	0.540095	4.46208	8.12e-06	0.000111571
ENSG00000122376.11	FAM35A	2.08541	2.40811	0.897244	2.68389	0.00727707	0.0334871
ENSG00000253552.7	HOXA-AS2	2.85065	2.40676	0.844445	2.85011	0.00437035	0.0221126
ENSG00000235508.3	RPS2P7	23.2923	2.40567	0.485552	4.95451	7.25e-07	1.31e-05
ENSG00000242527.1	RP11-159H22.1	3.57512	2.40326	0.669359	3.59039	0.000330184	0.00266432
ENSG00000166557.12	TMED3	2.9637	2.40301	0.824309	2.91518	0.00355489	0.0188052
ENSG00000068366.19	ACSL4	56.1957	2.3985	0.436702	5.4923	3.97e-08	9.77e-07
ENSG00000198933.9	TBKBP1	2.65745	2.39699	0.819401	2.9253	0.00344127	0.0184126
ENSG00000104889.4	RNASEH2A	1.01309	2.39435	0.817365	2.92935	0.00339669	0.0182592
ENSG00000113161.15	HMGCR	25.1705	2.39231	0.478384	5.00081	5.71e-07	1.06e-05
ENSG00000091127.13	PUS7	5.38875	2.38657	0.751803	3.17446	0.00150114	0.00937618
ENSG00000133302.12	SLF1	1.88239	2.38379	0.746583	3.19294	0.00140833	0.00891587
ENSG00000099284.13	H2AFY2	8.10528	2.3836	0.586895	4.06137	4.88e-05	0.000526588
ENSG00000215005.2	HSPD1P7	0.666273	2.38354	0.907444	2.62665	0.00862293	0.0382592
ENSG00000168476.11	REEP4	7.75332	2.38221	0.524492	4.54194	5.57e-06	7.99e-05
ENSG00000127616.17	SMARCA4	24.3445	2.3796	0.35826	6.64211	3.09e-11	1.3e-09
ENSG00000238172.2	RPS2P35	5.51607	2.3783	0.557418	4.26662	1.98e-05	0.000242629
ENSG00000072422.16	RHOBTB1	10.6715	2.37395	0.607643	3.90682	9.35e-05	0.000914227
ENSG00000156103.15	MMP16	9.5215	2.37129	0.733341	3.23354	0.00122267	0.00792533
ENSG00000125398.5	SOX9	9.8747	2.36898	0.833853	2.84101	0.00449711	0.0226647
ENSG00000107816.17	LZTS2	6.68226	2.36871	0.60248	3.93161	8.44e-05	0.000839193
ENSG00000108961.13	RANGRF	2.69756	2.3681	0.68906	3.43671	0.000588828	0.00436663
ENSG00000213740.2	SERBP1P1	4.7494	2.3665	0.608154	3.89128	9.97e-05	0.00096346
ENSG00000260963.1	RP11-297L17.2	3.18969	2.36563	0.809342	2.9229	0.00346788	0.0184954
ENSG00000279307.2	RP11-130L8.3	6.07157	2.3598	0.716267	3.29458	0.000985695	0.0066654
ENSG00000124766.6	SOX4	56.9543	2.35746	0.406529	5.799	6.67e-09	1.86e-07
ENSG00000112394.16	SLC16A10	12.2126	2.35695	0.51314	4.5932	4.36e-06	6.39e-05
ENSG00000168061.14	SAC3D1	4.24388	2.3547	0.721343	3.26432	0.00109726	0.00727998
ENSG00000135931.17	ARMC9	5.49039	2.35442	0.718703	3.27592	0.00105317	0.00701551
ENSG00000162437.14	RAVER2	4.7192	2.3494	0.584672	4.01832	5.86e-05	0.00061969
ENSG00000079459.12	FDFT1	16.7863	2.34713	0.445453	5.2691	1.37e-07	2.96e-06
ENSG00000161277.10	THAP8	2.2283	2.33844	0.780301	2.99684	0.00272795	0.0153555
ENSG00000213326.4	RPS7P11	13.1115	2.33831	0.397522	5.88221	4.05e-09	1.18e-07
ENSG00000241923.2	RPL14P3	2.00119	2.33428	0.728281	3.20519	0.00134974	0.00857764
ENSG00000167747.13	C19orf48	5.82101	2.33031	0.520407	4.47787	7.54e-06	0.000104499
ENSG00000227682.2	ATP5A1P2	2.55631	2.33023	0.802118	2.90509	0.00367147	0.0193053
ENSG00000099139.13	PCSK5	18.2204	2.32965	0.7063	3.29838	0.00097244	0.00658647
ENSG00000173762.7	CD7	8.91978	2.32853	0.636201	3.66005	0.000252161	0.00211832
ENSG00000075218.18	GTSE1	5.81347	2.32705	0.569932	4.08303	4.45e-05	0.000485667
ENSG00000277007.1	RP11-392O17.2	2.79428	2.32658	0.883419	2.6336	0.0084484	0.0377163
ENSG00000146038.11	DCDC2	14.7291	2.32522	0.658757	3.52971	0.000416013	0.00324464
ENSG00000077942.18	FBLN1	10.2858	2.32061	0.635984	3.64885	0.000263412	0.00219677
ENSG00000167992.12	VWCE	5.53919	2.32047	0.653946	3.54841	0.000387558	0.0030498
ENSG00000173611.17	SCAI	3.41665	2.31839	0.63748	3.63681	0.00027604	0.0022899
ENSG00000164663.14	USP49	1.65277	2.31563	0.782644	2.95873	0.00308912	0.0169103
ENSG00000128694.11	OSGEPL1	1.73168	2.31479	0.90558	2.55614	0.010584	0.0447172
ENSG00000123737.12	EXOSC9	1.84254	2.31283	0.834833	2.77042	0.00559849	0.0271874
ENSG00000117834.12	SLC5A9	3.31531	2.31282	0.716938	3.22597	0.00125547	0.00809571
ENSG00000151208.16	DLG5	3.02485	2.31095	0.551421	4.1909	2.78e-05	0.000325308
ENSG00000165655.16	ZNF503	28.0889	2.30942	0.366719	6.29752	3.02e-10	1.06e-08
ENSG00000171448.8	ZBTB26	1.97946	2.30928	0.783519	2.94731	0.00320549	0.0174132
ENSG00000115355.15	CCDC88A	21.9476	2.30919	0.432081	5.34435	9.07e-08	2.06e-06
ENSG00000276043.4	UHRF1	0.893538	2.30903	0.879417	2.62564	0.00864869	0.0383336
ENSG00000170089.15	RP11-423H2.1	2.49942	2.30869	0.795862	2.90087	0.00372126	0.0194574
ENSG00000095539.15	SEMA4G	4.53264	2.30723	0.694451	3.32238	0.000892532	0.00613713
ENSG00000166813.14	KIF7	4.8418	2.3063	0.625424	3.68758	0.000226398	0.00192574
ENSG00000182195.7	LDOC1	5.82678	2.30621	0.753018	3.06262	0.00219405	0.0127941
ENSG00000002016.17	RAD52	1.85678	2.30169	0.88461	2.60192	0.00927027	0.0404639
ENSG00000125046.14	SSUH2	2.38852	2.30045	0.904042	2.54463	0.0109393	0.0459101
ENSG00000164032.11	H2AFZ	42.7943	2.3004	0.375682	6.12325	9.17e-10	2.98e-08
ENSG00000181163.13	NPM1	4.05471	2.29995	0.629301	3.65478	0.000257403	0.00215751
ENSG00000167555.13	ZNF528	6.3095	2.29726	0.619231	3.70986	0.000207372	0.0017925
ENSG00000228007.1	AC011933.2	1.27779	2.29571	0.86061	2.66754	0.00764095	0.0348527
ENSG00000152240.12	HAUS1	2.44681	2.29251	0.724797	3.16297	0.00156169	0.00967339
ENSG00000176731.11	C8orf59	2.33642	2.29178	0.672531	3.40769	0.000655142	0.00478004
ENSG00000139910.19	NOVA1	4.06274	2.29055	0.803448	2.85089	0.00435964	0.0220687
ENSG00000187741.14	FANCA	1.71401	2.2894	0.861903	2.65622	0.00790227	0.0357795
ENSG00000123352.17	SPATS2	7.30104	2.28926	0.519604	4.40577	1.05e-05	0.000139871
ENSG00000125846.15	ZNF133	2.13516	2.28787	0.673506	3.39695	0.000681419	0.00495723
ENSG00000112290.12	WASF1	4.33436	2.28705	0.656345	3.48453	0.000493005	0.00374069
ENSG00000128567.16	PODXL	3.5614	2.28495	0.858712	2.66091	0.00779302	0.0354138
ENSG00000189362.11	NEMP2	2.33419	2.28457	0.775945	2.94424	0.00323745	0.0175549
ENSG00000167508.11	MVD	9.79687	2.2825	0.468642	4.87045	1.11e-06	1.9e-05
ENSG00000244313.3	RP11-425L10.1	4.70962	2.27618	0.464038	4.90515	9.34e-07	1.63e-05
ENSG00000117139.16	KDM5B	9.10733	2.2743	0.457231	4.97407	6.56e-07	1.2e-05
ENSG00000117906.13	RCN2	37.1333	2.27223	0.341426	6.65511	2.83e-11	1.21e-09
ENSG00000106462.10	EZH2	3.2319	2.27207	0.650091	3.49501	0.000474051	0.00361976
ENSG00000135951.14	TSGA10	1.78287	2.26964	0.889835	2.55063	0.0107528	0.0452927
ENSG00000077044.10	DGKD	12.4184	2.26786	0.48658	4.66083	3.15e-06	4.77e-05
ENSG00000170899.10	GSTA4	8.51067	2.26785	0.616258	3.68002	0.000233213	0.00197695
ENSG00000165661.16	QSOX2	3.83736	2.26744	0.806658	2.8109	0.00494025	0.0245336
ENSG00000112699.10	GMDS	3.24769	2.2664	0.738826	3.06757	0.00215805	0.0126285
ENSG00000174469.18	CNTNAP2	6.59031	2.26625	0.705424	3.21261	0.00131536	0.00840931
ENSG00000230832.3	RP11-325P15.2	3.23836	2.26371	0.600249	3.77128	0.000162411	0.0014633
ENSG00000151692.14	RNF144A	2.81228	2.26242	0.84527	2.67656	0.00743819	0.0340605
ENSG00000197905.8	TEAD4	2.72485	2.26212	0.670045	3.37607	0.000735293	0.00526954
ENSG00000113300.11	CNOT6	5.8767	2.2618	0.471707	4.79493	1.63e-06	2.68e-05
ENSG00000257511.1	RP11-278C7.1	28.2067	2.25893	0.319686	7.0661	1.59e-12	8.41e-11
ENSG00000269228.1	CTD-3214H19.12	1.24551	2.25416	0.699979	3.22033	0.00128044	0.00822833
ENSG00000167780.11	SOAT2	3.98587	2.25409	0.742716	3.03492	0.00240596	0.0138299
ENSG00000213051.3	RPL5P5	2.57114	2.25392	0.779456	2.89165	0.00383224	0.0199563
ENSG00000155849.15	ELMO1	20.8592	2.25281	0.481801	4.67582	2.93e-06	4.5e-05
ENSG00000166508.17	MCM7	10.1667	2.2527	0.552738	4.07552	4.59e-05	0.000498442
ENSG00000175130.6	MARCKSL1	49.5707	2.25268	0.349397	6.44733	1.14e-10	4.35e-09
ENSG00000163322.13	FAM175A	2.01192	2.25058	0.638061	3.52721	0.000419959	0.00327029
ENSG00000259953.1	RP11-4O1.2	2.88054	2.24758	0.700012	3.21077	0.0013238	0.00844519
ENSG00000253945.1	RP11-328L11.1	4.6685	2.24757	0.499933	4.49573	6.93e-06	9.73e-05
ENSG00000275395.4	FCGBP	1.66772	2.24729	0.821057	2.73707	0.00619895	0.0294989
ENSG00000203760.8	CENPW	2.70712	2.24215	0.767705	2.92059	0.0034937	0.0185733
ENSG00000263528.7	IKBKE	1.92617	2.24079	0.791611	2.83068	0.00464497	0.0232841
ENSG00000240376.1	RP11-36C20.1	11.9493	2.23931	0.314407	7.12233	1.06e-12	5.8e-11
ENSG00000122779.17	TRIM24	28.4247	2.23621	0.291257	7.67777	1.62e-14	1.17e-12
ENSG00000173273.15	TNKS	6.98742	2.23594	0.517087	4.32411	1.53e-05	0.00019375
ENSG00000091656.15	ZFHX4	11.6875	2.23585	0.579541	3.85796	0.000114336	0.00108576
ENSG00000276644.4	DACH1	5.90487	2.234	0.714133	3.12827	0.00175838	0.0106363
ENSG00000116668.12	SWT1	1.2635	2.23104	0.794032	2.80976	0.00495777	0.0245961
ENSG00000242479.1	RP11-383G6.4	2.49679	2.22887	0.626859	3.55561	0.000377102	0.00298166
ENSG00000143515.16	ATP8B2	12.389	2.22826	0.451424	4.93608	7.97e-07	1.41e-05
ENSG00000177917.10	ARL6IP6	7.64204	2.22767	0.653637	3.40811	0.00065414	0.00477506
ENSG00000178149.16	DALRD3	2.61173	2.22617	0.689262	3.22979	0.0012388	0.00799864
ENSG00000167637.16	ZNF283	1.90457	2.22566	0.82187	2.70804	0.00676818	0.0316428
ENSG00000079150.17	FKBP7	7.69005	2.22516	0.601807	3.69747	0.000217761	0.00186717
ENSG00000137269.14	LRRC1	4.61288	2.22476	0.718186	3.09775	0.00194996	0.0116297
ENSG00000094975.13	SUCO	10.2467	2.22469	0.508177	4.37778	1.2e-05	0.000156725
ENSG00000090382.6	LYZ	163.539	2.22236	0.635636	3.49627	0.000471812	0.0036119
ENSG00000140443.13	IGF1R	5.38809	2.22212	0.6202	3.58291	0.000339794	0.00273354
ENSG00000219559.1	RP11-346C16.4	1.43112	2.21944	0.7084	3.13303	0.00173014	0.0105033
ENSG00000107833.10	NPM3	14.0648	2.21796	0.461465	4.80635	1.54e-06	2.54e-05
ENSG00000231503.4	PTMAP4	6.27097	2.21686	0.607318	3.65024	0.000261993	0.0021886
ENSG00000146733.13	PSPH	6.70351	2.21556	0.550154	4.02717	5.65e-05	0.00059937
ENSG00000138375.12	SMARCAL1	2.36186	2.21413	0.787492	2.81162	0.0049292	0.0244938
ENSG00000102547.18	CAB39L	3.70046	2.21342	0.788709	2.80639	0.00500999	0.0248119
ENSG00000156697.12	UTP14A	3.01914	2.20768	0.612255	3.60582	0.000311168	0.00253002
ENSG00000164330.16	EBF1	5.72402	2.2074	0.678075	3.2554	0.00113233	0.00746949
ENSG00000091947.9	TMEM101	4.18852	2.20678	0.76568	2.88212	0.00395008	0.0204108
ENSG00000130956.13	HABP4	14.4069	2.20675	0.464918	4.74653	2.07e-06	3.32e-05
ENSG00000128944.13	KNSTRN	2.94414	2.20305	0.821471	2.68184	0.00732191	0.0336416
ENSG00000171310.10	CHST11	4.98757	2.20272	0.674628	3.26508	0.00109432	0.00726367
ENSG00000229119.3	CTB-63M22.1	61.9078	2.20187	0.507484	4.3388	1.43e-05	0.000182639
ENSG00000156802.12	ATAD2	9.916	2.20131	0.56131	3.92174	8.79e-05	0.000867953
ENSG00000214612.3	RPS19P1	12.6247	2.19942	0.460875	4.77227	1.82e-06	2.96e-05
ENSG00000089195.14	TRMT6	4.17247	2.19888	0.658802	3.3377	0.000844742	0.00586526
ENSG00000132846.5	ZBED3	8.20922	2.19886	0.499978	4.39792	1.09e-05	0.000144638
ENSG00000218890.1	NUFIP1P	1.7315	2.19423	0.801489	2.73769	0.00618719	0.0294523
ENSG00000133619.17	KRBA1	1.33744	2.19287	0.846753	2.58975	0.00960466	0.0414594
ENSG00000167695.14	FAM57A	2.80037	2.19249	0.832921	2.63229	0.00848105	0.0378151
ENSG00000184381.18	PLA2G6	4.33576	2.1913	0.613003	3.5747	0.00035063	0.00280654
ENSG00000270885.1	RASL10B	5.8374	2.19127	0.635207	3.4497	0.000561211	0.00418052
ENSG00000143179.13	UCK2	6.7997	2.18948	0.575177	3.80662	0.000140877	0.00129736
ENSG00000113441.15	LNPEP	16.9532	2.18839	0.371507	5.89058	3.85e-09	1.13e-07
ENSG00000242951.1	RP11-507E23.1	17.3279	2.18827	0.487266	4.4909	7.09e-06	9.89e-05
ENSG00000068796.16	KIF2A	6.14319	2.18587	0.585725	3.73191	0.000190034	0.00167266
ENSG00000236735.3	RPL31P63	1.52871	2.18168	0.853548	2.55601	0.0105879	0.0447172
ENSG00000176401.5	EID2B	1.47294	2.1783	0.83066	2.62237	0.00873206	0.0385657
ENSG00000234145.1	NAP1L4P3	11.8478	2.17751	0.503652	4.32345	1.54e-05	0.000194002
ENSG00000116830.11	TTF2	2.51033	2.17694	0.564185	3.85855	0.00011406	0.00108383
ENSG00000105486.13	LIG1	2.31523	2.17683	0.735534	2.95953	0.0030811	0.0168788
ENSG00000213553.4	RPLP0P6	2.42979	2.17679	0.689081	3.15898	0.00158321	0.00978226
ENSG00000114120.11	SLC25A36	15.5694	2.1765	0.382816	5.68549	1.3e-08	3.42e-07
ENSG00000080839.11	RBL1	2.84183	2.17017	0.651784	3.32958	0.000869766	0.00600271
ENSG00000164253.13	WDR41	2.55285	2.16957	0.810789	2.67587	0.0074536	0.0341206
ENSG00000012171.18	SEMA3B	5.77502	2.16935	0.646126	3.35747	0.000786588	0.00555974
ENSG00000131437.15	KIF3A	5.57864	2.16756	0.647814	3.34596	0.000819969	0.00574402
ENSG00000165443.11	PHYHIPL	7.91098	2.16341	0.579293	3.73457	0.000188034	0.00165701
ENSG00000105204.13	DYRK1B	1.68694	2.15823	0.812217	2.65721	0.00787906	0.0356961
ENSG00000214029.4	ZNF891	3.43951	2.15778	0.645084	3.34496	0.000822942	0.00575944
ENSG00000116584.17	ARHGEF2	9.46483	2.15658	0.463692	4.65089	3.31e-06	4.99e-05
ENSG00000230291.5	RP11-244J10.1	6.05731	2.14801	0.556442	3.86026	0.000113265	0.00107764
ENSG00000198185.11	ZNF334	3.02021	2.14464	0.788734	2.7191	0.00654605	0.0308263
ENSG00000136048.13	DRAM1	5.31226	2.1433	0.7458	2.87383	0.00405523	0.0207886
ENSG00000132646.10	PCNA	6.27148	2.14248	0.685212	3.12674	0.00176755	0.0106869
ENSG00000112029.9	FBXO5	3.68876	2.14128	0.741708	2.88696	0.00388985	0.0201554
ENSG00000216866.5	RPS2P55	9.90755	2.14049	0.616754	3.47057	0.000519364	0.0039078
ENSG00000162694.13	EXTL2	8.1803	2.14011	0.501201	4.26996	1.96e-05	0.000239613
ENSG00000186104.10	CYP2R1	2.33219	2.1391	0.772363	2.76955	0.00561333	0.0272484
ENSG00000168781.21	PPIP5K1	3.10576	2.13905	0.665268	3.21532	0.00130298	0.00834801
ENSG00000012232.8	EXTL3	2.3219	2.13688	0.711075	3.00514	0.00265463	0.0150335
ENSG00000175279.21	APITD1	2.50884	2.13463	0.837001	2.55033	0.0107622	0.0453196
ENSG00000124574.14	ABCC10	2.54718	2.13406	0.702732	3.03681	0.00239099	0.0137597
ENSG00000105655.18	ISYNA1	4.01931	2.13031	0.516169	4.12716	3.67e-05	0.000411608
ENSG00000198040.10	ZNF84	9.63022	2.12901	0.482265	4.41461	1.01e-05	0.000134998
ENSG00000177732.8	SOX12	4.55114	2.12796	0.566465	3.75657	0.00017226	0.00154259
ENSG00000234797.5	RPS3AP6	24.8249	2.12725	0.482953	4.40466	1.06e-05	0.000140463
ENSG00000106789.12	CORO2A	4.62209	2.12564	0.729262	2.91478	0.00355938	0.0188063
ENSG00000077514.8	POLD3	5.05186	2.12482	0.756835	2.80751	0.00499259	0.0247359
ENSG00000256771.2	ZNF253	2.53977	2.12461	0.6759	3.14338	0.00167008	0.0102176
ENSG00000167244.18	IGF2	89.232	2.12415	0.51786	4.10178	4.1e-05	0.00045268
ENSG00000205643.10	CDPF1	5.12388	2.12201	0.595709	3.56215	0.000367825	0.00291758
ENSG00000243742.5	RPLP0P2	5.85901	2.12067	0.55325	3.83313	0.000126526	0.00118418
ENSG00000106537.7	TSPAN13	7.7437	2.11917	0.672564	3.15088	0.00162778	0.0100081
ENSG00000099956.18	SMARCB1	18.3318	2.11656	0.39097	5.41362	6.18e-08	1.44e-06
ENSG00000163026.11	WDCP	2.52986	2.11215	0.770068	2.74281	0.00609166	0.029081
ENSG00000088899.14	RP5-1187M17.10	4.83891	2.11214	0.541549	3.90017	9.61e-05	0.000933187
ENSG00000198700.9	IPO9	25.3822	2.11139	0.300484	7.02662	2.12e-12	1.09e-10
ENSG00000128581.15	IFT22	3.90737	2.1112	0.652564	3.23523	0.00121544	0.00788985
ENSG00000136040.8	PLXNC1	4.31517	2.10912	0.708631	2.97633	0.00291721	0.0161949
ENSG00000158941.16	CCAR2	2.38309	2.10754	0.662809	3.17971	0.00147423	0.00922735
ENSG00000171163.15	ZNF692	14.5313	2.10679	0.61363	3.43332	0.000596232	0.00440839
ENSG00000182621.17	PLCB1	19.3484	2.10615	0.544828	3.86572	0.000110762	0.0010572
ENSG00000258301.3	RP11-488C13.5	4.43736	2.10476	0.651089	3.23267	0.00122639	0.00794252
ENSG00000169683.7	LRRC45	4.53313	2.10285	0.597016	3.52226	0.000427883	0.00332853
ENSG00000180626.9	ZNF594	2.77156	2.10284	0.819725	2.56531	0.0103085	0.0438668
ENSG00000119285.10	HEATR1	6.54525	2.09614	0.493525	4.24729	2.16e-05	0.000261755
ENSG00000164125.15	FAM198B	4.90388	2.09479	0.725974	2.88549	0.00390801	0.0202345
ENSG00000235162.8	C12orf75	6.11622	2.09451	0.781542	2.67997	0.00736291	0.0337987
ENSG00000224040.1	HMGN1P4	9.14842	2.09242	0.626251	3.34119	0.000834216	0.00581109
ENSG00000182004.12	SNRPE	18.8647	2.09215	0.391636	5.34207	9.19e-08	2.09e-06
ENSG00000116957.12	TBCE	4.43024	2.09133	0.654173	3.1969	0.00138911	0.0088091
ENSG00000083457.11	ITGAE	9.2618	2.08935	0.502863	4.15491	3.25e-05	0.000371106
ENSG00000155034.18	FBXL18	2.08167	2.08865	0.794081	2.63027	0.00853166	0.0379727
ENSG00000214389.2	RPS3AP26	5.28349	2.0815	0.699827	2.9743	0.00293657	0.0162782
ENSG00000139624.12	CERS5	6.20359	2.08108	0.481474	4.32232	1.54e-05	0.000194833
ENSG00000070087.13	PFN2	13.4743	2.07943	0.621784	3.34429	0.000824922	0.0057635
ENSG00000084774.13	CAD	5.37915	2.07847	0.62024	3.35108	0.000804969	0.00565752
ENSG00000119862.12	LGALSL	5.79717	2.07819	0.684638	3.03546	0.00240171	0.0138108
ENSG00000163517.14	HDAC11	4.6634	2.07773	0.601264	3.45561	0.000549045	0.00410629
ENSG00000263266.2	RPS7P1	310.66	2.07719	0.22703	9.14941	5.72e-20	8.72e-18
ENSG00000129219.13	PLD2	9.15962	2.076	0.644164	3.22278	0.00126952	0.00816871
ENSG00000102898.11	NUTF2	9.83293	2.07095	0.526328	3.93471	8.33e-05	0.000829518
ENSG00000234586.2	RP11-382H24.2	3.94789	2.07047	0.707087	2.92817	0.00340966	0.0183091
ENSG00000136026.13	CKAP4	65.3849	2.06874	0.324104	6.38294	1.74e-10	6.39e-09
ENSG00000094880.10	CDC23	3.14166	2.0678	0.731697	2.82603	0.00471288	0.0235928
ENSG00000107731.12	UNC5B	37.7939	2.06723	0.61098	3.38346	0.000715795	0.00516202
ENSG00000250891.1	CTD-2281M20.1	1.04346	2.06715	0.81966	2.52196	0.0116702	0.0483078
ENSG00000111052.7	LIN7A	13.8348	2.06676	0.460563	4.48746	7.21e-06	0.000100371
ENSG00000232463.1	RP11-195C7.2	8.40452	2.06666	0.389681	5.30346	1.14e-07	2.51e-06
ENSG00000152422.15	XRCC4	2.06691	2.06589	0.789565	2.61649	0.00888395	0.0391208
ENSG00000067955.13	CBFB	6.68645	2.06558	0.537555	3.84255	0.000121764	0.00114392
ENSG00000011376.9	LARS2	2.52084	2.06383	0.706474	2.92131	0.00348564	0.0185419
ENSG00000134779.14	TPGS2	3.88348	2.06126	0.649649	3.17288	0.00150933	0.00941549
ENSG00000020426.10	MNAT1	4.21163	2.06096	0.556649	3.70244	0.000213538	0.00183623
ENSG00000122965.10	RBM19	3.02267	2.06082	0.672114	3.06618	0.00216814	0.0126727
ENSG00000221909.2	FAM200A	2.79912	2.05776	0.792143	2.59771	0.00938469	0.0408082
ENSG00000141564.13	RPTOR	4.19375	2.05694	0.657214	3.12978	0.00174937	0.0105994
ENSG00000154608.14	CEP170P1	2.26515	2.05691	0.711552	2.89074	0.00384335	0.0199838
ENSG00000265936.1	RP11-563H6.1	20.7617	2.05532	0.416618	4.93335	8.08e-07	1.43e-05
ENSG00000135862.5	LAMC1	26.4305	2.05413	0.405018	5.07169	3.94e-07	7.56e-06
ENSG00000244716.3	RP11-20O24.4	3.63347	2.0526	0.474325	4.3274	1.51e-05	0.000191358
ENSG00000183579.15	ZNRF3	31.5383	2.05168	0.469897	4.36623	1.26e-05	0.000163948
ENSG00000236859.6	NIFK-AS1	2.97045	2.05121	0.6711	3.05649	0.00223945	0.013008
ENSG00000173473.10	SMARCC1	27.0894	2.04874	0.353692	5.79243	6.94e-09	1.92e-07
ENSG00000273576.1	RP11-390P24.1	2.46153	2.04849	0.761398	2.69044	0.00713585	0.0329388
ENSG00000131981.15	LGALS3	4.70354	2.04825	0.7161	2.86028	0.00423267	0.0215062
ENSG00000091651.8	ORC6	4.74277	2.04685	0.606716	3.37366	0.000741753	0.00531074
ENSG00000091136.13	LAMB1	26.835	2.0442	0.516519	3.95765	7.57e-05	0.000766035
ENSG00000240463.1	RPS19P3	22.653	2.04331	0.345966	5.90609	3.5e-09	1.03e-07
ENSG00000174442.11	ZWILCH	2.22913	2.043	0.761263	2.6837	0.00728127	0.0334961
ENSG00000136824.18	SMC2	8.71534	2.04062	0.694942	2.93638	0.00332066	0.017915
ENSG00000040275.16	SPDL1	4.6409	2.03869	0.705194	2.89096	0.00384071	0.0199806
ENSG00000163947.11	ARHGEF3	5.98957	2.03863	0.632017	3.22559	0.00125714	0.00810299
ENSG00000067369.13	TP53BP1	9.55864	2.03741	0.394615	5.16303	2.43e-07	4.9e-06
ENSG00000132436.11	FIGNL1	2.26258	2.03498	0.809858	2.51277	0.0119788	0.0492075
ENSG00000075618.17	FSCN1	21.9214	2.03468	0.578607	3.51651	0.000437268	0.00338935
ENSG00000197362.14	ZNF786	1.29787	2.03168	0.808938	2.51154	0.0120207	0.0493298
ENSG00000243667.6	WDR92	1.35693	2.03148	0.798808	2.54314	0.010986	0.0460154
ENSG00000137804.12	NUSAP1	5.847	2.03032	0.648283	3.13185	0.00173712	0.010537
ENSG00000255717.6	SNHG1	5.88797	2.02914	0.696844	2.9119	0.0035924	0.0189563
ENSG00000204576.11	PRR3	3.03697	2.02684	0.563738	3.59536	0.00032394	0.00261818
ENSG00000168275.14	COA6	20.2947	2.02671	0.433012	4.68049	2.86e-06	4.41e-05
ENSG00000214846.4	RP11-115L11.1	17.2061	2.0255	0.374978	5.40166	6.6e-08	1.53e-06
ENSG00000229133.1	RPS7P4	2.14595	2.02508	0.579391	3.49518	0.000473741	0.00361924
ENSG00000079246.15	XRCC5	35.2692	2.02434	0.303648	6.66673	2.62e-11	1.13e-09
ENSG00000244398.1	RP11-466H18.1	87.1167	2.01665	0.280923	7.17866	7.04e-13	3.92e-11
ENSG00000177125.5	ZBTB34	3.60705	2.01646	0.637704	3.16207	0.00156653	0.00969535
ENSG00000178761.14	FAM219B	3.01942	2.01425	0.569187	3.53882	0.000401917	0.00315117
ENSG00000108423.14	TUBD1	2.95399	2.01413	0.780862	2.57937	0.00989816	0.0424242
ENSG00000258732.1	RP11-603B24.1	3.46054	2.01384	0.733993	2.74368	0.00607545	0.0290315
ENSG00000168883.19	USP39	6.90834	2.01216	0.495154	4.0637	4.83e-05	0.000522105
ENSG00000224032.6	EPB41L4A-AS1	3.20968	2.01192	0.722322	2.78535	0.00534704	0.0261964
ENSG00000109189.12	USP46	3.46265	2.0113	0.670996	2.99749	0.00272215	0.0153286
ENSG00000109193.10	SULT1E1	31.9823	2.01087	0.701946	2.8647	0.00417406	0.0212736
ENSG00000203739.3	RP11-296O14.3	3.86569	2.01077	0.801842	2.50769	0.0121523	0.0497283
ENSG00000131089.14	ARHGEF9	3.90876	2.00854	0.605774	3.31567	0.000914248	0.0062519
ENSG00000100196.10	KDELR3	9.96478	2.00824	0.777825	2.58186	0.00982686	0.0422267
ENSG00000112144.15	ICK	11.9447	2.00755	0.451862	4.44283	8.88e-06	0.00012056
ENSG00000144401.14	METTL21A	5.93136	2.00191	0.682755	2.93211	0.00336668	0.0181371
ENSG00000177034.14	MTX3	10.4579	1.99699	0.473804	4.21481	2.5e-05	0.000297022
ENSG00000153015.15	CWC27	6.09186	1.99398	0.508855	3.91857	8.91e-05	0.000877128
ENSG00000155858.5	LSM11	2.10669	1.99384	0.791117	2.52029	0.0117258	0.0484465
ENSG00000100077.14	GRK3	4.52871	1.9908	0.590344	3.37227	0.000745507	0.0053325
ENSG00000163032.11	VSNL1	11.8797	1.99061	0.619514	3.21319	0.00131272	0.00839637
ENSG00000214114.8	MYCBP	2.66018	1.98676	0.687099	2.89151	0.00383392	0.0199563
ENSG00000169635.9	HIC2	6.35392	1.98632	0.569111	3.49022	0.00048262	0.00367767
ENSG00000132680.10	KIAA0907	13.0302	1.98605	0.451695	4.39687	1.1e-05	0.000145083
ENSG00000168916.15	ZNF608	4.33287	1.98398	0.6854	2.89462	0.00379615	0.0198074
ENSG00000106080.10	FKBP14	6.36161	1.98325	0.646944	3.06557	0.00217256	0.0126836
ENSG00000101363.12	MANBAL	10.5179	1.97997	0.386262	5.12596	2.96e-07	5.88e-06
ENSG00000276293.4	PIP4K2B	8.19704	1.97931	0.530823	3.72877	0.00019242	0.00168967
ENSG00000148200.16	NR6A1	8.75291	1.97929	0.628408	3.14969	0.00163444	0.0100407
ENSG00000119965.12	C10orf88	1.61651	1.97873	0.75806	2.61025	0.00904752	0.0397473
ENSG00000244879.5	GABPB1-AS1	31.9303	1.97819	0.451322	4.38311	1.17e-05	0.000153206
ENSG00000214756.7	METTL12	3.61015	1.97671	0.752567	2.62662	0.00862363	0.0382592
ENSG00000175061.17	LRRC75A-AS1	119.366	1.97534	0.262043	7.53823	4.76e-14	3.23e-12
ENSG00000110583.12	NAA40	6.41175	1.97385	0.619204	3.18773	0.00143395	0.00903783
ENSG00000166503.8	RP11-382A20.3	4.49267	1.97356	0.750436	2.62988	0.00854138	0.0380047
ENSG00000260260.1	SNHG19	18.0178	1.97133	0.444115	4.43878	9.05e-06	0.000122108
ENSG00000143633.12	C1orf131	7.17987	1.9692	0.462039	4.26199	2.03e-05	0.000247417
ENSG00000147130.14	ZMYM3	8.54727	1.96875	0.512296	3.84299	0.000121544	0.00114301
ENSG00000187109.13	NAP1L1	176.221	1.968	0.230946	8.52146	1.58e-17	1.78e-15
ENSG00000180767.9	CHST13	33.7373	1.96717	0.447396	4.39693	1.1e-05	0.000145083
ENSG00000271335.5	RP11-324I22.4	2.30123	1.96405	0.728567	2.69577	0.00702253	0.0325062
ENSG00000230793.1	SMARCE1P5	3.48928	1.96305	0.698973	2.80847	0.00497775	0.0246706
ENSG00000101493.10	ZNF516	13.9132	1.96281	0.442113	4.4396	9.01e-06	0.000121975
ENSG00000266402.3	SNHG25	8.08119	1.96166	0.654964	2.99506	0.00274391	0.0154234
ENSG00000142330.19	CAPN10	3.66661	1.95893	0.670521	2.9215	0.00348347	0.0185419
ENSG00000273373.1	RP5-1074L1.4	3.22223	1.95885	0.714819	2.74034	0.00613749	0.029253
ENSG00000005436.13	GCFC2	5.27056	1.9573	0.53978	3.6261	0.00028773	0.00237174
ENSG00000115365.11	LANCL1	9.88798	1.95516	0.501005	3.90248	9.52e-05	0.000927353
ENSG00000273841.4	TAF9	15.6045	1.95425	0.457258	4.27386	1.92e-05	0.000236242
ENSG00000213281.4	NRAS	6.37635	1.95357	0.490136	3.98576	6.73e-05	0.0006925
ENSG00000165185.14	KIAA1958	8.85971	1.95303	0.47446	4.11633	3.85e-05	0.000428851
ENSG00000123416.15	TUBA1B	71.9876	1.95109	0.385732	5.05815	4.23e-07	8.08e-06
ENSG00000113048.16	MRPS27	8.67947	1.94957	0.461415	4.2252	2.39e-05	0.000285094
ENSG00000145348.16	TBCK	6.48082	1.94811	0.474072	4.10931	3.97e-05	0.000439798
ENSG00000156136.9	DCK	3.68282	1.94766	0.648641	3.00268	0.00267612	0.0151265
ENSG00000213371.4	NAP1L1P3	11.8358	1.94562	0.454799	4.27798	1.89e-05	0.000232292
ENSG00000180198.15	RCC1	4.22944	1.94549	0.643049	3.02542	0.00248291	0.0142229
ENSG00000152818.18	UTRN	44.2134	1.94528	0.302031	6.44069	1.19e-10	4.49e-09
ENSG00000151693.9	ASAP2	6.93715	1.9441	0.559688	3.47354	0.000513632	0.00388271
ENSG00000243431.1	RPL5P30	1.67668	1.94377	0.672235	2.8915	0.00383405	0.0199563
ENSG00000196591.11	HDAC2	45.5747	1.94249	0.260779	7.44882	9.42e-14	6.14e-12
ENSG00000186468.12	RPS23	6.60531	1.94092	0.497376	3.90231	9.53e-05	0.000927353
ENSG00000134014.16	ELP3	7.34368	1.94006	0.448535	4.32533	1.52e-05	0.000193
ENSG00000180891.12	CUEDC1	6.92813	1.93977	0.505098	3.84039	0.000122839	0.00115257
ENSG00000203666.12	EFCAB2	3.38221	1.93965	0.584381	3.31916	0.000902896	0.00619413
ENSG00000087053.18	MTMR2	4.56627	1.93832	0.716211	2.70635	0.00680277	0.031725
ENSG00000218208.1	RP11-367G18.2	1.81316	1.93789	0.727442	2.66398	0.00772224	0.0351491
ENSG00000006530.15	AGK	2.90929	1.93713	0.768731	2.5199	0.0117387	0.0484479
ENSG00000100997.18	ABHD12	3.34555	1.9331	0.66545	2.90495	0.00367314	0.0193073
ENSG00000105866.13	SP4	5.19077	1.93271	0.552421	3.49861	0.000467688	0.00358848
ENSG00000164167.9	LSM6	3.36075	1.93194	0.627065	3.08092	0.00206364	0.0121475
ENSG00000008083.13	JARID2	8.83301	1.93183	0.529913	3.64556	0.000266814	0.00221894
ENSG00000205464.11	ATP6AP1L	3.31951	1.93176	0.621261	3.10941	0.00187459	0.0112566
ENSG00000219665.8	CTD-2006C1.2	3.1075	1.93151	0.701223	2.75448	0.00587848	0.0282439
ENSG00000204899.5	MZT1	4.08536	1.93148	0.684682	2.82099	0.00478757	0.0239266
ENSG00000076382.16	SPAG5	4.6893	1.93096	0.646548	2.98656	0.00282131	0.0157445
ENSG00000237984.3	PTENP1	2.49943	1.93083	0.710692	2.71683	0.00659114	0.03098
ENSG00000231006.1	RPL7P32	2.06583	1.92569	0.764566	2.51866	0.0117801	0.0485648
ENSG00000166263.13	STXBP4	4.69931	1.92444	0.60716	3.16957	0.00152663	0.00949562
ENSG00000230629.2	RPS23P8	92.6505	1.9222	0.378701	5.07576	3.86e-07	7.44e-06
ENSG00000128059.8	PPAT	6.25272	1.92127	0.683603	2.81051	0.00494633	0.0245475
ENSG00000244390.2	RPS6P22	4.08629	1.92036	0.598198	3.21024	0.00132623	0.00845702
ENSG00000162076.12	FLYWCH2	4.3512	1.91937	0.733431	2.61698	0.00887121	0.0390763
ENSG00000136940.13	PDCL	4.47377	1.91842	0.646031	2.96954	0.00298247	0.0164593
ENSG00000106268.15	NUDT1	3.57667	1.9166	0.757873	2.52892	0.0114414	0.0475097
ENSG00000029639.10	TFB1M	2.32515	1.91487	0.689644	2.77661	0.00549287	0.0267704
ENSG00000184677.16	ZBTB40	4.47296	1.91307	0.58897	3.24815	0.00116157	0.0076253
ENSG00000231767.3	RP11-92K2.2	87.4913	1.91265	0.274485	6.96813	3.21e-12	1.59e-10
ENSG00000270189.1	RP11-258C19.7	6.92206	1.91021	0.627261	3.04531	0.00232438	0.0134404
ENSG00000162714.12	ZNF496	5.40565	1.91009	0.583354	3.27433	0.00105914	0.00705209
ENSG00000177410.12	ZFAS1	50.8742	1.90986	0.340807	5.60394	2.1e-08	5.32e-07
ENSG00000163468.14	CCT3	17.1021	1.90947	0.600656	3.17898	0.00147796	0.00924686
ENSG00000166165.12	CKB	18.4619	1.90944	0.607597	3.14261	0.0016745	0.0102405
ENSG00000138614.14	VWA9	2.46568	1.90789	0.749118	2.54684	0.0108703	0.0456587
ENSG00000243943.9	ZNF512	11.8184	1.90745	0.504166	3.78338	0.000154715	0.00140272
ENSG00000120526.10	NUDCD1	4.03383	1.90513	0.533171	3.57321	0.00035263	0.002815
ENSG00000037897.16	METTL1	2.39782	1.90394	0.673043	2.82886	0.00467142	0.0234089
ENSG00000136111.12	TBC1D4	6.98305	1.9034	0.58926	3.23015	0.00123725	0.00799208
ENSG00000129534.13	MIS18BP1	2.97165	1.90104	0.74154	2.56364	0.0103581	0.044028
ENSG00000226360.5	RPL10AP6	4.9105	1.89941	0.622321	3.05214	0.00227212	0.0131738
ENSG00000177045.7	SIX5	5.18888	1.89705	0.563112	3.36887	0.000754774	0.00538074
ENSG00000198551.9	ZNF627	3.93427	1.89493	0.725845	2.61066	0.00903689	0.039724
ENSG00000173638.18	SLC19A1	4.74118	1.89465	0.617491	3.0683	0.00215281	0.0126028
ENSG00000196504.15	PRPF40A	44.0445	1.89428	0.308741	6.1355	8.49e-10	2.76e-08
ENSG00000204371.11	EHMT2	7.96408	1.89415	0.577018	3.28266	0.00102831	0.00689608
ENSG00000142856.16	ITGB3BP	4.26852	1.89298	0.64278	2.94498	0.00322972	0.0175194
ENSG00000096093.15	EFHC1	3.93345	1.89279	0.603483	3.13645	0.00171009	0.0104197
ENSG00000183741.11	CBX6	35.1959	1.89278	0.361437	5.2368	1.63e-07	3.47e-06
ENSG00000146731.10	CCT6A	27.866	1.89156	0.365182	5.17977	2.22e-07	4.55e-06
ENSG00000118257.16	NRP2	14.9265	1.89152	0.49864	3.79336	0.000148622	0.00135696
ENSG00000101199.12	ARFGAP1	13.1868	1.88994	0.428362	4.41201	1.02e-05	0.000136263
ENSG00000125459.14	MSTO1	2.38119	1.88931	0.715185	2.64171	0.00824881	0.0370139
ENSG00000158186.12	MRAS	5.09755	1.88916	0.73823	2.55904	0.0104961	0.0444525
ENSG00000120868.13	APAF1	2.06989	1.88897	0.697699	2.70742	0.00678081	0.0316677
ENSG00000149636.15	DSN1	6.30157	1.88757	0.682754	2.76464	0.00569851	0.0275532
ENSG00000131711.14	MAP1B	89.6555	1.88706	0.602942	3.12975	0.00174952	0.0105994
ENSG00000225024.1	AC015977.5	1.1674	1.88702	0.629152	2.99931	0.00270595	0.015272
ENSG00000125885.13	MCM8	4.14896	1.8862	0.613682	3.07357	0.00211512	0.0124065
ENSG00000197756.9	RPL37A	8.27905	1.88605	0.547939	3.44208	0.000577255	0.00429147
ENSG00000159596.6	TMEM69	2.89686	1.88523	0.664684	2.83628	0.00456428	0.0229413
ENSG00000035141.7	FAM136A	6.13079	1.88434	0.56646	3.32653	0.000879354	0.00605489
ENSG00000115758.12	ODC1	21.3764	1.8832	0.575282	3.27353	0.00106214	0.0070658
ENSG00000109685.17	WHSC1	9.11696	1.88194	0.503782	3.73562	0.000187252	0.00165207
ENSG00000162980.16	ARL5A	18.0634	1.8811	0.451659	4.16487	3.12e-05	0.000357457
ENSG00000184612.8	RPL7P26	1.1715	1.88094	0.746039	2.52123	0.0116946	0.0483733
ENSG00000213722.8	DDAH2	28.8443	1.8788	0.380252	4.94092	7.78e-07	1.39e-05
ENSG00000206053.12	HN1L	18.5017	1.87735	0.389391	4.82123	1.43e-06	2.37e-05
ENSG00000081721.11	DUSP12	5.15289	1.876	0.628694	2.98397	0.00284537	0.0158432
ENSG00000161996.18	WDR90	1.65371	1.87456	0.731495	2.56264	0.0103879	0.0441043
ENSG00000163516.13	ANKZF1	10.2919	1.87428	0.52719	3.55522	0.000377662	0.00298451
ENSG00000213075.7	RPL31P11	10.8573	1.86883	0.372353	5.01896	5.2e-07	9.73e-06
ENSG00000198794.11	SCAMP5	4.22416	1.86316	0.516447	3.60765	0.000308984	0.00251764
ENSG00000096063.15	SRPK1	7.29877	1.86275	0.505436	3.68542	0.000228324	0.00194101
ENSG00000232713.2	AC010733.5	24.4631	1.86052	0.425445	4.37312	1.22e-05	0.000159546
ENSG00000135916.15	ITM2C	29.4999	1.86016	0.417665	4.45373	8.44e-06	0.000115473
ENSG00000167775.10	CD320	3.98444	1.85956	0.563205	3.30175	0.000960828	0.00652009
ENSG00000105810.9	CDK6	50.9807	1.85771	0.45428	4.08934	4.33e-05	0.000474489
ENSG00000261278.1	RP11-430C1.2	14.5886	1.85771	0.462109	4.02007	5.82e-05	0.000615985
ENSG00000236768.1	RP11-1029M24.1	2.72533	1.85759	0.586428	3.16763	0.00153689	0.00954045
ENSG00000230799.1	AC007279.2	1.74621	1.85732	0.570091	3.25794	0.00112223	0.00741597
ENSG00000181350.11	LRRC75A	18.6621	1.85561	0.444498	4.17462	2.98e-05	0.000345748
ENSG00000089157.15	RPLP0	2.41144	1.85511	0.672365	2.75908	0.00579642	0.0279126
ENSG00000125266.6	EFNB2	8.18603	1.85293	0.622267	2.97771	0.0029041	0.0161402
ENSG00000230732.4	AC127904.2	1.69952	1.8529	0.733003	2.52782	0.0114773	0.0476323
ENSG00000213315.5	CTD-3035D6.1	52.6136	1.85286	0.273943	6.76369	1.35e-11	6.07e-10
ENSG00000111058.7	ACSS3	30.2073	1.85154	0.483164	3.83211	0.000127051	0.0011871
ENSG00000135486.17	HNRNPA1	40.6014	1.84979	0.336954	5.48974	4.03e-08	9.9e-07
ENSG00000074219.13	TEAD2	11.6998	1.84773	0.388944	4.75064	2.03e-06	3.25e-05
ENSG00000175265.17	GOLGA8A	13.5051	1.84656	0.604793	3.05321	0.00226408	0.0131408
ENSG00000242692.1	RPS27AP1	11.9111	1.84456	0.347894	5.30207	1.14e-07	2.52e-06
ENSG00000101132.9	PFDN4	10.2717	1.84389	0.419875	4.39151	1.13e-05	0.000148312
ENSG00000134058.10	CDK7	5.44026	1.84329	0.602176	3.06104	0.00220568	0.0128368
ENSG00000108468.14	CBX1	4.66908	1.8431	0.512425	3.59682	0.000322131	0.00260638
ENSG00000181827.14	RFX7	6.39972	1.83999	0.493611	3.72762	0.0001933	0.00169342
ENSG00000128739.21	SNRPN	17.4622	1.8369	0.52337	3.50975	0.000448533	0.0034621
ENSG00000116117.17	PARD3B	9.40475	1.83638	0.651505	2.81868	0.00482222	0.0240595
ENSG00000156531.16	PHF6	5.98701	1.83555	0.448607	4.09166	4.28e-05	0.000470374
ENSG00000139438.5	FAM222A	3.37565	1.83493	0.720529	2.54664	0.0108764	0.0456718
ENSG00000116906.11	GNPAT	21.7477	1.83373	0.433429	4.23074	2.33e-05	0.000279278
ENSG00000240023.1	RP11-561B11.1	2.36325	1.83088	0.66292	2.76184	0.00574767	0.0277136
ENSG00000228486.10	LINC01125	2.62918	1.83	0.701185	2.60987	0.00905779	0.0397807
ENSG00000150776.17	C11orf57	6.70598	1.82942	0.548154	3.33741	0.000845632	0.00586871
ENSG00000129347.19	KRI1	2.56601	1.82772	0.605389	3.01909	0.00253535	0.0144788
ENSG00000136261.14	BZW2	6.42939	1.82574	0.484816	3.76584	0.000165988	0.0014909
ENSG00000196139.13	AKR1C3	10.8646	1.82401	0.638344	2.85741	0.00427108	0.0216792
ENSG00000166441.12	RPL27A	5.34802	1.82242	0.531411	3.4294	0.000604925	0.00446383
ENSG00000197461.13	PDGFA	20.3231	1.822	0.609942	2.98717	0.00281575	0.0157396
ENSG00000155189.11	AGPAT5	3.03348	1.82074	0.694718	2.62083	0.00877167	0.0387178
ENSG00000203875.10	SNHG5	65.7581	1.81948	0.364912	4.98607	6.16e-07	1.13e-05
ENSG00000116157.5	GPX7	7.74786	1.81872	0.722315	2.51791	0.0118054	0.0486022
ENSG00000259369.1	RP11-291H24.1	2.27209	1.81759	0.540538	3.36256	0.000772224	0.00547897
ENSG00000219222.1	RPL12P47	8.20895	1.81669	0.485891	3.73889	0.000184833	0.00163459
ENSG00000120800.4	UTP20	3.36759	1.81568	0.699668	2.59507	0.00945729	0.0410402
ENSG00000165757.8	KIAA1462	8.47893	1.81568	0.707456	2.56649	0.0102734	0.0437551
ENSG00000214259.3	RP11-568J23.1	13.1843	1.81567	0.443567	4.09333	4.25e-05	0.000467775
ENSG00000235559.1	NOP56P1	5.11518	1.81444	0.53202	3.41048	0.000648495	0.00474081
ENSG00000227008.2	RP3-417G15.1	1.42706	1.81144	0.715672	2.5311	0.0113705	0.0473206
ENSG00000226121.2	AC009487.6	6.30079	1.81065	0.647732	2.79538	0.00518395	0.0255399
ENSG00000131778.17	CHD1L	4.02916	1.80784	0.678881	2.66296	0.00774555	0.0352195
ENSG00000181315.10	ZNF322	5.02444	1.80484	0.612222	2.94801	0.00319823	0.0173928
ENSG00000242314.1	RPL12P32	7.43455	1.8003	0.487085	3.69607	0.000218961	0.00187638
ENSG00000163682.15	RPL9	4.14802	1.79984	0.504099	3.57041	0.000356417	0.00283765
ENSG00000119906.11	SLF2	13.453	1.79863	0.461162	3.90022	9.61e-05	0.000933187
ENSG00000248794.1	CTD-2248H3.1	3.62095	1.79512	0.607653	2.95418	0.00313498	0.0171111
ENSG00000280128.1	XXbac-BPG283O16.9	5.89567	1.79474	0.576806	3.11151	0.00186136	0.0111861
ENSG00000277258.4	PCGF2	9.90322	1.79385	0.401958	4.46278	8.09e-06	0.00011131
ENSG00000086200.16	IPO11	7.66468	1.79337	0.463406	3.86998	0.000108842	0.00104153
ENSG00000144283.21	PKP4	14.3103	1.79324	0.469202	3.82189	0.000132434	0.00122717
ENSG00000234277.2	CTD-2090I13.1	12.9137	1.79286	0.33001	5.43273	5.55e-08	1.31e-06
ENSG00000228462.1	RP11-445N18.3	73.1013	1.7926	0.283428	6.32472	2.54e-10	8.97e-09
ENSG00000182986.12	ZNF320	4.23341	1.79169	0.630249	2.84283	0.00447155	0.0225511
ENSG00000214078.12	CPNE1	19.2138	1.79059	0.331335	5.40418	6.51e-08	1.52e-06
ENSG00000213015.8	ZNF580	5.35878	1.79004	0.470557	3.80409	0.000142328	0.00130669
ENSG00000071575.11	TRIB2	25.3057	1.78797	0.528373	3.38391	0.000714622	0.00515605
ENSG00000243592.1	RPL17P22	19.4249	1.78741	0.314423	5.68475	1.31e-08	3.42e-07
ENSG00000142599.17	RERE	37.3859	1.78567	0.348668	5.12141	3.03e-07	6e-06
ENSG00000170017.12	ALCAM	42.8321	1.78508	0.335757	5.31659	1.06e-07	2.36e-06
ENSG00000103187.7	COTL1	28.9617	1.78482	0.490419	3.63938	0.0002733	0.00226909
ENSG00000181027.10	FKRP	3.42251	1.78476	0.659814	2.70495	0.00683147	0.0317996
ENSG00000082196.20	C1QTNF3	9.4812	1.7847	0.607218	2.93915	0.00329116	0.0178002
ENSG00000159445.12	THEM4	6.33692	1.78435	0.546753	3.26353	0.00110033	0.00729382
ENSG00000226137.5	BAIAP2-AS1	2.7479	1.78419	0.628718	2.83783	0.00454214	0.0228685
ENSG00000135775.13	COG2	7.11742	1.78281	0.521088	3.42132	0.00062319	0.00458501
ENSG00000197965.11	MPZL1	23.8329	1.78268	0.385029	4.62998	3.66e-06	5.44e-05
ENSG00000108960.7	MMD	19.3868	1.78263	0.423826	4.20604	2.6e-05	0.000306686
ENSG00000242882.1	RPL5P11	2.11014	1.78148	0.562621	3.16639	0.00154342	0.00957215
ENSG00000123975.4	CKS2	8.37066	1.78146	0.686425	2.59527	0.0094517	0.0410398
ENSG00000138439.11	FAM117B	2.99657	1.78145	0.65278	2.72901	0.00635243	0.0300949
ENSG00000069248.11	NUP133	6.13085	1.78124	0.602383	2.95698	0.00310668	0.0169815
ENSG00000146281.5	PM20D2	9.83005	1.78058	0.433382	4.10857	3.98e-05	0.000440552
ENSG00000196290.14	NIF3L1	8.83027	1.78045	0.571067	3.11776	0.00182229	0.0109779
ENSG00000216938.3	RPL7P58	1.86137	1.77927	0.6285	2.83097	0.00464065	0.0232703
ENSG00000049541.10	RFC2	8.14306	1.77555	0.474709	3.7403	0.0001838	0.00162843
ENSG00000214021.15	TTLL3	4.187	1.77521	0.491399	3.61257	0.000303174	0.00247716
ENSG00000105372.6	RPS19	3.66787	1.7723	0.69737	2.5414	0.011041	0.046192
ENSG00000185049.13	NELFA	6.99753	1.76768	0.448023	3.9455	7.96e-05	0.000798894
ENSG00000132405.18	TBC1D14	7.91538	1.76704	0.464286	3.80594	0.000141268	0.00129935
ENSG00000146409.10	SLC18B1	2.28027	1.76667	0.679745	2.59901	0.00934918	0.0407095
ENSG00000116001.15	TIA1	36.9069	1.76344	0.290133	6.07805	1.22e-09	3.84e-08
ENSG00000068650.18	ATP11A	10.7887	1.76245	0.410735	4.29098	1.78e-05	0.000220192
ENSG00000277443.2	MARCKS	147.483	1.76203	0.299999	5.87345	4.27e-09	1.23e-07
ENSG00000090857.13	PDPR	8.68422	1.76176	0.482234	3.65333	0.000258866	0.00216855
ENSG00000125835.18	SNRPB	19.5664	1.76105	0.357636	4.92415	8.47e-07	1.49e-05
ENSG00000069849.10	ATP1B3	32.1533	1.75557	0.389625	4.5058	6.61e-06	9.33e-05
ENSG00000164506.14	STXBP5	13.4835	1.75438	0.631823	2.77669	0.00549156	0.0267704
ENSG00000224631.4	RP11-51O6.1	215.564	1.75435	0.179772	9.75878	1.69e-22	3.46e-20
ENSG00000132842.13	AP3B1	11.2078	1.75214	0.484188	3.61872	0.000296069	0.00242176
ENSG00000215769.8	RP13-104F24.2	9.34938	1.75191	0.466812	3.75292	0.000174785	0.00156052
ENSG00000119547.5	ONECUT2	58.6809	1.7495	0.376029	4.65256	3.28e-06	4.96e-05
ENSG00000184100.6	BRD7P2	16.5414	1.74814	0.447477	3.90665	9.36e-05	0.000914274
ENSG00000243504.1	RPS23P1	91.6707	1.74783	0.292881	5.96772	2.41e-09	7.27e-08
ENSG00000015133.18	CCDC88C	5.11482	1.74775	0.588466	2.97001	0.00297793	0.0164464
ENSG00000057935.13	MTA3	3.45295	1.74766	0.557645	3.13401	0.00172434	0.0104809
ENSG00000108384.14	RAD51C	3.63341	1.74744	0.637064	2.74296	0.00608884	0.0290768
ENSG00000235175.1	RPL26P37	41.4452	1.74743	0.34009	5.13814	2.77e-07	5.55e-06
ENSG00000145246.13	ATP10D	11.8461	1.74455	0.672826	2.59287	0.00951786	0.0412073
ENSG00000205940.8	HSP90AB2P	114.237	1.74435	0.336809	5.17905	2.23e-07	4.56e-06
ENSG00000100207.18	TCF20	12.7924	1.74354	0.477773	3.64931	0.000262941	0.0021953
ENSG00000147316.12	MCPH1	2.29913	1.74218	0.675566	2.57885	0.00991301	0.0424746
ENSG00000137502.9	RAB30	8.10403	1.74178	0.536021	3.24946	0.00115623	0.00760029
ENSG00000112306.7	RPS12	37.707	1.73976	0.240658	7.22917	4.86e-13	2.75e-11
ENSG00000087460.23	GNAS	284.334	1.73789	0.156634	11.0952	1.32e-28	5.06e-26
ENSG00000225200.2	AB019441.29	121.047	1.73737	0.284652	6.1035	1.04e-09	3.33e-08
ENSG00000054793.13	ATP9A	6.20166	1.73677	0.571081	3.04119	0.00235642	0.0135966
ENSG00000115966.16	ATF2	24.4001	1.73589	0.382011	4.54409	5.52e-06	7.91e-05
ENSG00000168612.4	ZSWIM1	3.116	1.73523	0.656428	2.64345	0.00820659	0.0368776
ENSG00000175792.11	RUVBL1	3.48954	1.73318	0.684475	2.53214	0.011337	0.0472074
ENSG00000115392.11	FANCL	7.49527	1.73231	0.6267	2.76417	0.00570676	0.0275698
ENSG00000220583.1	RPL35P2	20.7503	1.73183	0.413205	4.19122	2.77e-05	0.000325112
ENSG00000225770.1	AC092933.3	7.60856	1.73174	0.639439	2.70821	0.00676468	0.0316428
ENSG00000125691.12	RPL23	25.1838	1.73166	0.418096	4.14177	3.45e-05	0.000390636
ENSG00000215467.2	RPL27AP	7.48657	1.7312	0.399936	4.32868	1.5e-05	0.000190417
ENSG00000197744.5	PTMAP2	2.59236	1.73119	0.546531	3.1676	0.00153703	0.00954045
ENSG00000236312.3	RPL34P34	8.98631	1.73057	0.529658	3.26734	0.00108565	0.00721574
ENSG00000144560.13	VGLL4	16.9085	1.7304	0.466775	3.70714	0.000209617	0.00180981
ENSG00000169951.9	ZNF764	3.06133	1.7284	0.582335	2.96805	0.002997	0.0164989
ENSG00000157593.17	SLC35B2	6.53524	1.72725	0.476822	3.62243	0.00029185	0.00239802
ENSG00000116857.16	TMEM9	41.812	1.72675	0.344814	5.00776	5.51e-07	1.02e-05
ENSG00000213303.3	CTC-398G3.2	15.7048	1.72509	0.384084	4.49143	7.07e-06	9.88e-05
ENSG00000127993.15	RBM48	5.88395	1.72501	0.639144	2.69894	0.00695608	0.0322386
ENSG00000232956.8	SNHG15	6.0357	1.72485	0.685905	2.51471	0.0119132	0.0489782
ENSG00000185630.18	PBX1	21.7603	1.72452	0.449881	3.83328	0.000126448	0.00118418
ENSG00000158411.10	MITD1	8.57322	1.72371	0.425669	4.04941	5.13e-05	0.000551437
ENSG00000166965.12	RCCD1	2.15727	1.72275	0.671209	2.56664	0.0102688	0.043748
ENSG00000124422.11	USP22	30.0119	1.72186	0.327111	5.26385	1.41e-07	3.03e-06
ENSG00000175455.14	CCDC14	14.1034	1.72087	0.453092	3.79807	0.000145827	0.00133389
ENSG00000143811.17	PYCR2	12.5977	1.72044	0.465761	3.69382	0.000220906	0.00189088
ENSG00000080345.17	RIF1	15.9349	1.71847	0.375426	4.57737	4.71e-06	6.84e-05
ENSG00000137266.14	SLC22A23	13.3837	1.71729	0.533135	3.22112	0.00127691	0.00820917
ENSG00000229814.1	RPL35AP21	12.3752	1.71569	0.442509	3.87718	0.000105673	0.00101381
ENSG00000240616.1	RPS6P25	16.4183	1.71399	0.428526	3.99972	6.34e-05	0.000661091
ENSG00000153395.9	LPCAT1	16.2587	1.71387	0.432062	3.96673	7.29e-05	0.000740752
ENSG00000076356.6	PLXNA2	12.3776	1.7129	0.393808	4.34959	1.36e-05	0.000175522
ENSG00000239559.2	RPL37P2	48.437	1.7106	0.366132	4.67209	2.98e-06	4.56e-05
ENSG00000135976.16	ANKRD36	11.4124	1.7105	0.450453	3.7973	0.000146279	0.00133721
ENSG00000217716.3	RPS10P3	96.6085	1.70918	0.247314	6.91099	4.81e-12	2.3e-10
ENSG00000267253.1	RP11-209M4.1	4.29541	1.70885	0.520356	3.28399	0.00102347	0.00686668
ENSG00000249617.1	RP11-366M4.17	2.78504	1.70862	0.547382	3.12144	0.00179967	0.0108547
ENSG00000165572.7	KBTBD6	6.02747	1.70845	0.633997	2.69473	0.00704461	0.032578
ENSG00000065911.11	MTHFD2	10.6426	1.70813	0.626621	2.72593	0.00641207	0.0303197
ENSG00000143390.17	RFX5	6.91581	1.70795	0.517289	3.30173	0.000960891	0.00652009
ENSG00000227337.1	RPL23AP43	14.4745	1.7076	0.360879	4.73177	2.23e-06	3.54e-05
ENSG00000143952.19	VPS54	10.5185	1.70737	0.53167	3.21133	0.0013212	0.00843218
ENSG00000142459.8	EVI5L	3.99124	1.7038	0.634644	2.68465	0.00726062	0.0334217
ENSG00000174695.9	TMEM167A	16.9231	1.7036	0.389247	4.37665	1.21e-05	0.0001574
ENSG00000214748.2	RP11-332E4.1	19.4976	1.70274	0.402367	4.2318	2.32e-05	0.000278189
ENSG00000149657.19	LSM14B	11.8577	1.70217	0.395169	4.30745	1.65e-05	0.000206648
ENSG00000082068.8	WDR70	6.17677	1.70063	0.536659	3.16893	0.00153003	0.00950884
ENSG00000175886.10	RPL7AP66	9.40188	1.69999	0.389995	4.35899	1.31e-05	0.000168876
ENSG00000116521.10	SCAMP3	8.32059	1.69994	0.510188	3.33199	0.000862263	0.00596472
ENSG00000078246.16	TULP3	11.7703	1.69957	0.393567	4.31839	1.57e-05	0.00019783
ENSG00000123600.18	METTL8	5.23135	1.69808	0.589477	2.88065	0.00396853	0.0204849
ENSG00000203705.10	TATDN3	2.21366	1.6979	0.614476	2.76316	0.00572443	0.0276283
ENSG00000143578.15	CREB3L4	7.01985	1.69758	0.582267	2.91546	0.00355162	0.0188009
ENSG00000100632.10	ERH	8.71934	1.69588	0.450007	3.76856	0.000164192	0.00147654
ENSG00000141101.12	NOB1	11.727	1.69581	0.481886	3.51912	0.000432983	0.00336294
ENSG00000132640.14	BTBD3	11.0588	1.69574	0.468474	3.61971	0.000294938	0.00241516
ENSG00000101158.13	NELFCD	15.9104	1.6948	0.40995	4.13416	3.56e-05	0.000401975
ENSG00000132341.11	RAN	25.181	1.6948	0.381038	4.44784	8.67e-06	0.000118249
ENSG00000226243.1	RPL37AP1	79.3504	1.69473	0.350469	4.8356	1.33e-06	2.22e-05
ENSG00000108578.14	BLMH	13.85	1.69472	0.470131	3.60479	0.000312409	0.00253873
ENSG00000149273.14	RPS3	207.986	1.69344	0.216781	7.81176	5.64e-15	4.38e-13
ENSG00000124207.16	CSE1L	12.8872	1.69325	0.579899	2.9199	0.0035014	0.0186011
ENSG00000249921.2	CTC-329H14.1	42.2242	1.69319	0.292931	5.78017	7.46e-09	2.05e-07
ENSG00000089006.16	SNX5	6.58124	1.69142	0.485954	3.48062	0.000500255	0.00379077
ENSG00000146247.13	PHIP	40.4952	1.68998	0.310144	5.44902	5.06e-08	1.21e-06
ENSG00000257572.1	RP11-478B9.2	4.86595	1.68675	0.570227	2.95802	0.00309618	0.0169427
ENSG00000143486.15	EIF2D	7.17435	1.68623	0.517205	3.26027	0.00111305	0.00736179
ENSG00000244086.1	RPS20P35	23.3703	1.68436	0.336051	5.01222	5.38e-07	1e-05
ENSG00000111300.9	NAA25	7.36907	1.68382	0.485713	3.4667	0.000526883	0.00395639
ENSG00000141738.13	GRB7	8.23335	1.68213	0.456503	3.68483	0.000228858	0.00194334
ENSG00000228360.1	RP11-365F18.1	11.9132	1.68127	0.419772	4.00521	6.2e-05	0.000648418
ENSG00000130726.11	TRIM28	19.3165	1.67959	0.373118	4.5015	6.75e-06	9.51e-05
ENSG00000183508.4	FAM46C	10.2145	1.67668	0.551634	3.03949	0.00236981	0.0136641
ENSG00000181029.8	TRAPPC5	1.70777	1.67656	0.651597	2.57299	0.0100823	0.0430762
ENSG00000166526.16	ZNF3	10.8015	1.67589	0.417489	4.01421	5.96e-05	0.000627919
ENSG00000224078.12	SNHG14	24.2097	1.67556	0.485708	3.44972	0.000561169	0.00418052
ENSG00000154743.17	TSEN2	4.24898	1.67393	0.591058	2.83208	0.00462457	0.0232052
ENSG00000198856.12	OSTC	15.7153	1.6722	0.440624	3.79508	0.000147595	0.00134841
ENSG00000167904.14	TMEM68	4.87584	1.67146	0.506578	3.29951	0.000968538	0.00656302
ENSG00000185219.16	ZNF445	8.81281	1.67114	0.570824	2.92759	0.00341605	0.0183237
ENSG00000104723.20	TUSC3	6.71592	1.66894	0.626429	2.66422	0.00771666	0.0351491
ENSG00000203667.9	COX20	14.9773	1.66879	0.387331	4.30843	1.64e-05	0.000205905
ENSG00000169925.16	BRD3	20.1048	1.66858	0.307085	5.4336	5.52e-08	1.3e-06
ENSG00000099901.16	RANBP1	13.1874	1.66732	0.346225	4.8157	1.47e-06	2.43e-05
ENSG00000172795.15	DCP2	4.82112	1.66476	0.644727	2.58211	0.00981986	0.0422087
ENSG00000101452.14	DHX35	3.9112	1.66455	0.663561	2.50851	0.012124	0.049681
ENSG00000119685.19	TTLL5	5.62277	1.66176	0.511507	3.24875	0.00115912	0.00761588
ENSG00000197961.11	ZNF121	6.04506	1.66042	0.599278	2.77071	0.0055935	0.0271721
ENSG00000204310.11	AGPAT1	16.5791	1.65671	0.395949	4.18414	2.86e-05	0.000334099
ENSG00000141258.12	SGSM2	7.30727	1.6563	0.648843	2.55269	0.0106894	0.0450884
ENSG00000186141.8	POLR3C	3.26184	1.65019	0.650547	2.53662	0.0111928	0.0466721
ENSG00000204991.10	SPIRE2	4.09515	1.64841	0.519592	3.17251	0.00151127	0.00942364
ENSG00000136295.14	TTYH3	22.3419	1.64812	0.399545	4.12499	3.71e-05	0.000415193
ENSG00000115207.13	GTF3C2	8.96749	1.64772	0.442962	3.71978	0.000199395	0.00174069
ENSG00000269973.1	RP11-95D17.1	4.34283	1.64743	0.573367	2.87325	0.00406271	0.0208127
ENSG00000143621.16	ILF2	26.9406	1.64651	0.34614	4.75678	1.97e-06	3.18e-05
ENSG00000175216.14	CKAP5	14.7261	1.64542	0.510297	3.22444	0.00126218	0.00813079
ENSG00000214182.5	PTMAP5	36.706	1.64516	0.370011	4.44625	8.74e-06	0.000118908
ENSG00000133059.16	DSTYK	6.68894	1.64441	0.491644	3.34471	0.000823679	0.00576184
ENSG00000177595.17	PIDD1	6.10461	1.64346	0.611022	2.6897	0.00715172	0.0329916
ENSG00000259020.3	RP11-529H20.3	5.6625	1.64135	0.509048	3.22436	0.00126254	0.00813079
ENSG00000074582.12	BCS1L	2.08901	1.64128	0.636919	2.57691	0.00996881	0.0426769
ENSG00000130731.15	C16orf13	2.81085	1.641	0.621604	2.63995	0.00829182	0.0371601
ENSG00000239344.1	RP11-771F20.1	144.79	1.63917	0.216852	7.55894	4.06e-14	2.78e-12
ENSG00000241431.1	RPL37P6	41.6411	1.63632	0.2493	6.56366	5.25e-11	2.12e-09
ENSG00000169641.13	LUZP1	4.64921	1.63595	0.546314	2.99452	0.00274875	0.0154435
ENSG00000242299.1	RP11-234A1.1	69.6839	1.63403	0.313209	5.21706	1.82e-07	3.82e-06
ENSG00000144395.17	CCDC150	2.52276	1.63346	0.557283	2.93111	0.00337749	0.0181756
ENSG00000137075.17	RNF38	12.5495	1.63294	0.373933	4.36693	1.26e-05	0.000163569
ENSG00000066117.14	SMARCD1	7.13027	1.62955	0.541441	3.00965	0.00261547	0.0148512
ENSG00000136628.17	EPRS	18.2086	1.62873	0.405465	4.01695	5.9e-05	0.000622866
ENSG00000135111.15	TBX3	27.543	1.62838	0.438491	3.71361	0.000204327	0.00177647
ENSG00000135823.13	STX6	4.05541	1.62816	0.592201	2.74934	0.00597153	0.028599
ENSG00000242358.1	RPS21P4	49.3017	1.62477	0.357412	4.54594	5.47e-06	7.86e-05
ENSG00000140995.16	DEF8	4.24392	1.62442	0.523003	3.10595	0.00189667	0.0113846
ENSG00000136643.11	RPS6KC1	9.49215	1.62337	0.53422	3.03877	0.00237549	0.0136916
ENSG00000214359.3	RPL18P10	2.76068	1.62286	0.611467	2.65405	0.00795322	0.035923
ENSG00000163348.3	PYGO2	8.92436	1.62269	0.505706	3.20875	0.00133313	0.0084902
ENSG00000115652.14	UXS1	8.23588	1.62234	0.576525	2.814	0.00489287	0.024355
ENSG00000060339.13	CCAR1	32.3689	1.62214	0.312743	5.18682	2.14e-07	4.4e-06
ENSG00000236976.1	RP11-165H4.2	8.88209	1.62166	0.331331	4.89437	9.86e-07	1.71e-05
ENSG00000205268.10	PDE7A	6.66952	1.62132	0.637982	2.54133	0.0110431	0.046192
ENSG00000162409.10	PRKAA2	17.4204	1.6198	0.553207	2.92802	0.00341123	0.018311
ENSG00000134308.13	YWHAQ	7.14134	1.61776	0.527693	3.06572	0.00217144	0.0126836
ENSG00000170035.15	UBE2E3	10.2024	1.61758	0.524805	3.08225	0.00205445	0.0121098
ENSG00000157985.18	AGAP1	8.05025	1.61569	0.59563	2.71257	0.00667628	0.0312719
ENSG00000244363.3	RPL7P23	13.5747	1.61452	0.460339	3.50723	0.000452791	0.00349316
ENSG00000224656.1	RP1-212G6.4	4.98984	1.61414	0.535475	3.01441	0.0025748	0.0146704
ENSG00000101126.15	ADNP	14.6252	1.61194	0.413898	3.89453	9.84e-05	0.000953726
ENSG00000115233.11	PSMD14	22.3262	1.60972	0.427862	3.76224	0.000168397	0.00151162
ENSG00000137343.17	ATAT1	7.22943	1.60969	0.610064	2.63855	0.00832608	0.0372577
ENSG00000237049.1	RPL34P1	7.1995	1.60908	0.425883	3.77821	0.000157957	0.00142649
ENSG00000205937.11	RNPS1	4.69554	1.60847	0.480917	3.34459	0.000824057	0.00576184
ENSG00000152926.14	ZNF117	4.35048	1.60806	0.62334	2.57975	0.0098873	0.0424242
ENSG00000163637.11	PRICKLE2	7.98679	1.60756	0.621982	2.58458	0.00974991	0.0419685
ENSG00000103932.11	RPAP1	6.86904	1.6067	0.606453	2.64933	0.00806504	0.0363292
ENSG00000112242.14	E2F3	10.3042	1.60626	0.531606	3.02153	0.00251499	0.0143901
ENSG00000114554.11	PLXNA1	15.8424	1.60353	0.408441	3.92598	8.64e-05	0.000855646
ENSG00000136518.16	ACTL6A	6.37899	1.60281	0.620144	2.58458	0.0097498	0.0419685
ENSG00000165671.18	NSD1	11.8024	1.60031	0.445394	3.59302	0.000326872	0.00264044
ENSG00000167685.14	ZNF444	5.03012	1.60006	0.597302	2.67881	0.0073885	0.0338954
ENSG00000229022.1	RP11-553N16.1	3.85866	1.59879	0.488388	3.2736	0.00106186	0.0070658
ENSG00000121068.13	TBX2	15.0726	1.59749	0.577817	2.7647	0.00569756	0.0275532
ENSG00000114942.13	EEF1B2	49.6954	1.59651	0.281222	5.67705	1.37e-08	3.57e-07
ENSG00000196510.12	ANAPC7	13.0226	1.59573	0.367788	4.33872	1.43e-05	0.000182639
ENSG00000160783.19	PMF1	7.21652	1.59562	0.455685	3.50159	0.000462483	0.00356057
ENSG00000010270.13	STARD3NL	4.38092	1.5953	0.566621	2.81547	0.00487065	0.0242687
ENSG00000109736.14	MFSD10	13.4026	1.59375	0.463858	3.43586	0.000590677	0.004376
ENSG00000235838.1	HSP90AB7P	7.19189	1.59359	0.604582	2.63585	0.00839272	0.0375222
ENSG00000105771.13	SMG9	4.08234	1.59138	0.548094	2.90349	0.00369034	0.0193636
ENSG00000232858.1	RPL34P27	6.41099	1.59128	0.463053	3.4365	0.00058928	0.00436781
ENSG00000143977.13	SNRPG	18.5184	1.58883	0.47562	3.34055	0.000836134	0.00581903
ENSG00000156990.14	RPUSD3	7.71847	1.58842	0.530874	2.99208	0.0027708	0.0155278
ENSG00000141034.9	GID4	4.01505	1.58823	0.538507	2.94932	0.00318475	0.0173321
ENSG00000233016.6	SNHG7	11.8886	1.58606	0.374681	4.23309	2.31e-05	0.000276825
ENSG00000166164.15	BRD7	10.5513	1.58602	0.398247	3.9825	6.82e-05	0.000699153
ENSG00000125970.11	RALY	54.1066	1.58528	0.227541	6.96703	3.24e-12	1.6e-10
ENSG00000089902.9	RCOR1	5.56675	1.58514	0.60793	2.60743	0.00912237	0.0399745
ENSG00000234785.1	EEF1GP5	20.911	1.58478	0.553933	2.86096	0.0042236	0.0214821
ENSG00000115694.14	STK25	11.7995	1.58462	0.461229	3.43564	0.000591157	0.00437738
ENSG00000231167.3	YBX1P2	5.14095	1.58247	0.548392	2.88566	0.00390595	0.0202318
ENSG00000092140.14	G2E3	5.95928	1.58243	0.561772	2.81684	0.00484982	0.024181
ENSG00000151247.12	EIF4E	6.8294	1.58206	0.470541	3.36221	0.000773212	0.00548338
ENSG00000118705.16	RPN2	81.4733	1.58096	0.254952	6.20102	5.61e-10	1.89e-08
ENSG00000187514.15	PTMA	21.1531	1.57884	0.383296	4.11912	3.8e-05	0.000424024
ENSG00000226080.1	RP11-345J13.1	1.43155	1.57716	0.588439	2.68024	0.00735701	0.0337821
ENSG00000099219.13	ERMP1	5.85084	1.57583	0.572778	2.75121	0.00593762	0.0284914
ENSG00000253729.7	PRKDC	27.7745	1.57582	0.353511	4.45762	8.29e-06	0.000113607
ENSG00000110917.7	MLEC	56.0376	1.57559	0.372981	4.22432	2.4e-05	0.000285759
ENSG00000089050.15	RBBP9	5.68068	1.57415	0.482655	3.26143	0.0011085	0.00733498
ENSG00000058804.11	NDC1	8.43947	1.57331	0.616999	2.54993	0.0107744	0.0453581
ENSG00000243199.1	RP11-408P14.1	32.151	1.57315	0.306663	5.1299	2.9e-07	5.79e-06
ENSG00000140391.14	TSPAN3	32.0369	1.57117	0.382291	4.10988	3.96e-05	0.000439042
ENSG00000173914.11	RBM4B	6.22296	1.56997	0.516911	3.03721	0.00238782	0.0137468
ENSG00000227615.1	RP11-864N7.2	279.212	1.56909	0.19237	8.15665	3.44e-16	3.15e-14
ENSG00000101104.12	PABPC1L	5.78174	1.56897	0.544873	2.87952	0.00398285	0.0205313
ENSG00000142541.16	RPL13A	23.3051	1.56878	0.549378	2.85555	0.00429625	0.0217922
ENSG00000223705.9	NSUN5P1	18.5316	1.56801	0.379382	4.13306	3.58e-05	0.000403297
ENSG00000047410.13	TPR	45.3255	1.56721	0.296437	5.28681	1.24e-07	2.72e-06
ENSG00000223803.1	RPS20P14	32.8823	1.56714	0.338773	4.62592	3.73e-06	5.53e-05
ENSG00000166847.9	DCTN5	6.50785	1.56669	0.419315	3.73631	0.000186742	0.00164854
ENSG00000160803.7	UBQLN4	4.59477	1.56548	0.623347	2.51141	0.0120251	0.0493298
ENSG00000115942.8	ORC2	8.83697	1.56539	0.534584	2.92824	0.00340884	0.0183091
ENSG00000137574.10	TGS1	3.92267	1.56438	0.568233	2.75306	0.00590411	0.0283397
ENSG00000004487.15	KDM1A	12.0134	1.56436	0.382983	4.08467	4.41e-05	0.000482715
ENSG00000113810.15	SMC4	10.6193	1.56347	0.514113	3.0411	0.00235718	0.0135966
ENSG00000154380.17	ENAH	29.265	1.5612	0.449162	3.4758	0.000509333	0.00385369
ENSG00000167325.14	RRM1	17.2687	1.55869	0.453097	3.44008	0.000581548	0.00431908
ENSG00000126773.12	PCNX4	16.9598	1.5586	0.388673	4.01005	6.07e-05	0.000637292
ENSG00000231169.4	EEF1B2P1	38.4058	1.55847	0.400213	3.8941	9.86e-05	0.000954813
ENSG00000255198.4	SNHG9	5.42854	1.55739	0.480128	3.2437	0.00117989	0.00772241
ENSG00000177350.6	RPL13AP3	15.2209	1.55737	0.373749	4.16687	3.09e-05	0.000355148
ENSG00000173065.13	FAM222B	7.89415	1.55694	0.474605	3.28049	0.00103627	0.00692585
ENSG00000115216.13	NRBP1	23.8335	1.5565	0.329042	4.7304	2.24e-06	3.55e-05
ENSG00000103351.12	CLUAP1	3.26011	1.55446	0.595739	2.60929	0.009073	0.0398125
ENSG00000146535.13	GNA12	10.6841	1.55431	0.58553	2.65453	0.00794185	0.0358934
ENSG00000136631.12	VPS45	8.1533	1.5543	0.535798	2.9009	0.00372089	0.0194574
ENSG00000018699.11	TTC27	3.41812	1.55427	0.592548	2.62303	0.00871523	0.0385028
ENSG00000143401.14	ANP32E	16.5734	1.55251	0.439037	3.53618	0.000405964	0.00317622
ENSG00000116062.14	MSH6	6.34448	1.55156	0.458039	3.38739	0.000705622	0.00510722
ENSG00000235065.1	RPL24P2	4.78989	1.55118	0.495277	3.13195	0.00173652	0.010537
ENSG00000122687.17	MRM2	2.62567	1.55094	0.5571	2.78396	0.00537002	0.0262746
ENSG00000162521.18	RBBP4	29.2995	1.5509	0.3686	4.20753	2.58e-05	0.000305154
ENSG00000189091.12	SF3B3	16.3833	1.54855	0.404516	3.82816	0.000129105	0.0011993
ENSG00000106771.12	TMEM245	70.822	1.54844	0.326287	4.74562	2.08e-06	3.33e-05
ENSG00000171316.11	CHD7	14.1361	1.54749	0.408103	3.79191	0.000149494	0.00136159
ENSG00000156261.12	CCT8	10.5625	1.54638	0.468465	3.30094	0.000963615	0.00653263
ENSG00000230897.1	RPS18P12	15.5918	1.5451	0.315694	4.89431	9.87e-07	1.71e-05
ENSG00000132677.12	RHBG	15.7011	1.54359	0.560499	2.75396	0.00588781	0.0282797
ENSG00000105127.8	AKAP8	6.22129	1.54231	0.552397	2.79203	0.00523791	0.0257378
ENSG00000117523.15	PRRC2C	114.381	1.54029	0.243731	6.31963	2.62e-10	9.25e-09
ENSG00000114115.9	RBP1	22.7164	1.54006	0.441578	3.48763	0.000487329	0.00370976
ENSG00000064651.13	SLC12A2	25.3289	1.54004	0.611529	2.51835	0.0117906	0.0485693
ENSG00000244053.1	RPL13AP2	16.6616	1.53989	0.253147	6.08298	1.18e-09	3.73e-08
ENSG00000168118.11	RAB4A	14.0768	1.53796	0.421027	3.65289	0.000259309	0.00217104
ENSG00000173726.10	TOMM20	43.3207	1.53686	0.296038	5.19144	2.09e-07	4.3e-06
ENSG00000122406.12	RPL5	13.3668	1.5366	0.380827	4.0349	5.46e-05	0.000581644
ENSG00000232333.1	RPS27AP2	3.01773	1.53623	0.488579	3.14429	0.00166491	0.0101943
ENSG00000146842.16	TMEM209	6.20112	1.53612	0.576694	2.66367	0.00772939	0.0351674
ENSG00000232176.1	RP11-146N23.1	66.1595	1.5359	0.244824	6.27347	3.53e-10	1.22e-08
ENSG00000078699.21	CBFA2T2	7.2543	1.53541	0.490777	3.12853	0.00175681	0.0106349
ENSG00000119688.20	ABCD4	10.5478	1.53335	0.485128	3.16071	0.00157383	0.00973651
ENSG00000155506.16	LARP1	103.849	1.5329	0.227084	6.75038	1.47e-11	6.61e-10
ENSG00000261609.4	GAN	4.38524	1.53183	0.559849	2.73614	0.00621647	0.029554
ENSG00000147400.8	CETN2	6.59239	1.53082	0.582449	2.62825	0.0085826	0.0381653
ENSG00000226221.1	RPL26P19	6.14699	1.53012	0.511404	2.992	0.00277152	0.0155278
ENSG00000165526.8	RPUSD4	7.63392	1.52887	0.498225	3.06863	0.00215041	0.0125937
ENSG00000139998.14	RAB15	5.4863	1.52825	0.505031	3.02605	0.00247775	0.0141988
ENSG00000160818.16	GPATCH4	6.15126	1.52756	0.568643	2.68632	0.00722434	0.0332957
ENSG00000103460.16	TOX3	5.46694	1.52714	0.590144	2.58775	0.00966061	0.0416441
ENSG00000118418.14	HMGN3	37.1813	1.52676	0.273225	5.58792	2.3e-08	5.8e-07
ENSG00000135387.20	CAPRIN1	18.9306	1.52668	0.3248	4.70037	2.6e-06	4.05e-05
ENSG00000138175.8	ARL3	12.2315	1.52452	0.410637	3.71258	0.000205159	0.00178059
ENSG00000226396.1	RP5-1056L3.3	105.918	1.52451	0.201975	7.548	4.42e-14	3.01e-12
ENSG00000087088.19	BAX	18.3055	1.52231	0.290466	5.24092	1.6e-07	3.4e-06
ENSG00000114904.12	NEK4	9.19059	1.52038	0.458061	3.31916	0.000902894	0.00619413
ENSG00000142453.11	CARM1	12.0543	1.51876	0.41215	3.68496	0.000228736	0.00194334
ENSG00000114933.15	INO80D	9.46368	1.51842	0.477722	3.17845	0.00148065	0.00925981
ENSG00000059573.8	ALDH18A1	9.03358	1.51773	0.450012	3.37265	0.000744492	0.00532779
ENSG00000178163.7	ZNF518B	4.1434	1.51723	0.542526	2.7966	0.00516433	0.0254854
ENSG00000101040.19	ZMYND8	24.5354	1.51722	0.467999	3.24193	0.00118724	0.00774951
ENSG00000180172.7	RPS12P23	82.0737	1.51635	0.231767	6.54257	6.05e-11	2.41e-09
ENSG00000232383.1	AC010677.5	19.3795	1.5162	0.262052	5.78587	7.21e-09	1.99e-07
ENSG00000145216.15	FIP1L1	7.65765	1.51594	0.490393	3.09128	0.00199298	0.0118248
ENSG00000230383.1	AC009245.3	7.91318	1.51564	0.464589	3.26232	0.00110504	0.00731531
ENSG00000213087.3	RP11-613F7.1	1.67008	1.51523	0.573761	2.64087	0.00826941	0.0370819
ENSG00000112983.17	BRD8	11.7828	1.51443	0.378717	3.99885	6.37e-05	0.000663075
ENSG00000244048.1	RPS18P6	3.57504	1.51206	0.402054	3.76083	0.000169349	0.00151834
ENSG00000128039.10	SRD5A3	7.84137	1.51138	0.575414	2.6266	0.00862422	0.0382592
ENSG00000167378.8	IRGQ	6.90351	1.51064	0.386856	3.9049	9.43e-05	0.000919706
ENSG00000156508.17	EEF1A1	10.1312	1.50994	0.405295	3.72554	0.000194898	0.00170541
ENSG00000144580.13	CNOT9	8.84556	1.50946	0.426347	3.54046	0.000399423	0.00313326
ENSG00000146083.11	RNF44	7.40533	1.50918	0.49229	3.06563	0.00217211	0.0126836
ENSG00000267002.2	RP11-242D8.1	9.51597	1.509	0.47368	3.18569	0.0014441	0.00908064
ENSG00000110237.3	ARHGEF17	9.23252	1.50809	0.508654	2.96485	0.00302828	0.0166199
ENSG00000226915.1	AC068137.13	7.39664	1.50659	0.549373	2.74238	0.0060996	0.0291096
ENSG00000085449.14	WDFY1	9.84652	1.50647	0.393294	3.8304	0.000127936	0.00119115
ENSG00000076770.14	MBNL3	91.4444	1.50611	0.366133	4.11357	3.9e-05	0.000432727
ENSG00000226110.2	RP11-272G22.2	2.49793	1.50569	0.468092	3.21666	0.00129693	0.0083164
ENSG00000163597.14	SNHG16	17.5338	1.50287	0.407141	3.69127	0.000223138	0.00190343
ENSG00000233859.2	ADH5P4	9.76551	1.50157	0.447446	3.35587	0.000791166	0.00558682
ENSG00000270780.1	RP4-590F24.1	2.75869	1.50034	0.552142	2.71731	0.00658153	0.0309446
ENSG00000167291.15	TBC1D16	5.61093	1.4998	0.569834	2.632	0.00848837	0.0378365
ENSG00000235552.4	RPL6P27	62.332	1.49969	0.316016	4.74562	2.08e-06	3.33e-05
ENSG00000170144.19	HNRNPA3	42.8617	1.49815	0.28838	5.19503	2.05e-07	4.23e-06
ENSG00000157212.18	PAXIP1	4.03789	1.49749	0.581167	2.57669	0.00997505	0.0426914
ENSG00000227304.3	RP11-791G16.2	14.3224	1.49655	0.522567	2.86385	0.00418524	0.0213087
ENSG00000143499.13	SMYD2	24.8891	1.49329	0.513059	2.91056	0.00360778	0.0190106
ENSG00000115053.15	NCL	71.4341	1.49327	0.302021	4.94425	7.64e-07	1.36e-05
ENSG00000178074.5	C2orf69	6.43602	1.49314	0.544325	2.74311	0.00608612	0.0290732
ENSG00000139719.9	VPS33A	7.79505	1.49182	0.539569	2.76483	0.00569523	0.0275532
ENSG00000189007.15	ADAT2	5.87976	1.49114	0.55768	2.67382	0.00749921	0.0343189
ENSG00000182899.14	RPL35A	75.8802	1.4908	0.229412	6.49834	8.12e-11	3.17e-09
ENSG00000168615.11	ADAM9	10.5219	1.48899	0.486567	3.06019	0.00221197	0.0128684
ENSG00000125447.16	GGA3	5.16656	1.48653	0.571134	2.60278	0.00924726	0.0403989
ENSG00000124802.11	EEF1E1	7.19624	1.48292	0.501139	2.9591	0.00308539	0.0168961
ENSG00000282886.1	RP11-307E17.11	6.29293	1.4825	0.393273	3.76964	0.000163483	0.00147105
ENSG00000166681.13	BEX3	54.5783	1.48062	0.279331	5.30058	1.15e-07	2.54e-06
ENSG00000053900.10	ANAPC4	7.28169	1.47912	0.534618	2.76669	0.00566284	0.0274286
ENSG00000099381.16	SETD1A	4.9023	1.4786	0.577659	2.55964	0.010478	0.0443982
ENSG00000106009.15	BRAT1	10.8712	1.47843	0.499912	2.95737	0.00310272	0.0169661
ENSG00000145293.15	ENOPH1	14.3943	1.47824	0.453935	3.2565	0.00112795	0.00744714
ENSG00000233707.3	RPL22P11	8.77418	1.47685	0.35809	4.12424	3.72e-05	0.00041624
ENSG00000204394.12	VARS	13.3886	1.47664	0.380158	3.88429	0.000102628	0.000987772
ENSG00000205763.13	RP9P	11.9739	1.47647	0.512261	2.88226	0.00394833	0.0204108
ENSG00000213820.3	RPL13P2	201.045	1.47356	0.194011	7.59526	3.07e-14	2.12e-12
ENSG00000162736.15	NCSTN	24.3951	1.46931	0.324248	4.53145	5.86e-06	8.36e-05
ENSG00000237190.3	CDKN2AIPNL	5.37898	1.46929	0.494254	2.97274	0.00295151	0.0163273
ENSG00000119705.9	SLIRP	9.1617	1.46838	0.374691	3.9189	8.9e-05	0.000876511
ENSG00000101224.17	CDC25B	7.11821	1.46816	0.462835	3.17211	0.00151337	0.00942753
ENSG00000124562.9	SNRPC	14.758	1.46719	0.542023	2.70688	0.00679193	0.0316943
ENSG00000105254.11	TBCB	11.225	1.46674	0.464325	3.15886	0.00158385	0.00978226
ENSG00000129351.17	ILF3	48.4394	1.46537	0.208948	7.01308	2.33e-12	1.18e-10
ENSG00000213891.3	RPL3P6	17.216	1.46365	0.395188	3.70367	0.000212506	0.00183052
ENSG00000115368.9	WDR75	8.2704	1.46247	0.560099	2.6111	0.00902527	0.039708
ENSG00000035115.21	SH3YL1	13.4343	1.46189	0.446852	3.27154	0.00106964	0.00711253
ENSG00000008838.18	MED24	7.37404	1.46072	0.506998	2.88112	0.00396259	0.0204626
ENSG00000255397.1	AC022182.2	10.044	1.46057	0.485277	3.00977	0.00261443	0.0148509
ENSG00000111605.16	CPSF6	24.2492	1.45911	0.381915	3.82052	0.000133171	0.00123324
ENSG00000187147.17	RNF220	15.6635	1.45888	0.366438	3.98125	6.86e-05	0.000701912
ENSG00000138326.18	RPS24	149.071	1.4584	0.210083	6.94202	3.87e-12	1.89e-10
ENSG00000218426.5	RP11-475C16.1	7.38094	1.4579	0.562757	2.59064	0.00957978	0.0414273
ENSG00000128000.15	ZNF780B	4.84677	1.45745	0.571261	2.55128	0.0107329	0.0452344
ENSG00000131788.15	PIAS3	5.2355	1.45733	0.559509	2.60466	0.00919643	0.0402122
ENSG00000198034.10	RPS4X	170.933	1.45716	0.205541	7.08942	1.35e-12	7.18e-11
ENSG00000137942.16	FNBP1L	13.9155	1.45657	0.401333	3.62933	0.000284162	0.00234882
ENSG00000189079.15	ARID2	12.6436	1.45635	0.386701	3.76608	0.000165829	0.00149036
ENSG00000147044.20	CASK	13.4888	1.45632	0.459115	3.17203	0.00151378	0.00942753
ENSG00000153363.12	LINC00467	9.67625	1.45496	0.525002	2.77135	0.00558248	0.0271362
ENSG00000236762.1	RP11-159H3.1	14.4296	1.45482	0.529483	2.74762	0.00600301	0.0287221
ENSG00000163781.12	TOPBP1	8.66447	1.45416	0.443455	3.27917	0.00104113	0.00695388
ENSG00000172270.18	BSG	27.2072	1.45394	0.317536	4.57881	4.68e-06	6.81e-05
ENSG00000180228.12	PRKRA	9.41016	1.45188	0.459686	3.15842	0.00158628	0.00978513
ENSG00000131473.16	ACLY	20.4053	1.45086	0.347916	4.17014	3.04e-05	0.000351169
ENSG00000157259.6	GATAD1	13.7732	1.44934	0.424181	3.4168	0.000633616	0.00465026
ENSG00000215369.3	RPL37P3	13.0626	1.44933	0.433623	3.34236	0.000830689	0.00578923
ENSG00000169499.14	PLEKHA2	4.08369	1.44927	0.552486	2.62318	0.00871132	0.0384969
ENSG00000153885.14	KCTD15	6.93255	1.44906	0.516359	2.80631	0.00501125	0.0248119
ENSG00000138442.9	WDR12	13.8378	1.44891	0.531091	2.72818	0.00636845	0.0301517
ENSG00000102908.20	NFAT5	7.02771	1.44849	0.530076	2.73262	0.00628335	0.0298244
ENSG00000213719.8	CLIC1	155.48	1.44843	0.281799	5.13993	2.75e-07	5.5e-06
ENSG00000164916.10	FOXK1	8.7206	1.44719	0.487707	2.96732	0.00300405	0.0165173
ENSG00000159352.15	PSMD4	23.576	1.44703	0.343439	4.21336	2.52e-05	0.000298087
ENSG00000114770.16	ABCC5	6.35761	1.44701	0.481591	3.00464	0.00265898	0.0150467
ENSG00000068654.15	POLR1A	6.47268	1.44574	0.569715	2.53765	0.0111601	0.0465616
ENSG00000060688.12	SNRNP40	6.81747	1.44558	0.495731	2.91605	0.00354488	0.0187919
ENSG00000196911.10	KPNA5	7.33862	1.44516	0.503967	2.86758	0.00413629	0.0211171
ENSG00000147677.10	EIF3H	20.8713	1.44495	0.440788	3.2781	0.00104508	0.00697092
ENSG00000107968.9	MAP3K8	8.20851	1.44347	0.495056	2.91578	0.00354803	0.0187936
ENSG00000143294.14	PRCC	15.5805	1.44319	0.415638	3.47223	0.00051616	0.00389153
ENSG00000105618.13	PRPF31	14.7719	1.44186	0.468643	3.07668	0.00209322	0.0123022
ENSG00000102710.19	SUPT20H	9.02088	1.44165	0.556751	2.58941	0.00961418	0.0414799
ENSG00000101557.14	USP14	14.1739	1.44164	0.395334	3.64664	0.000265692	0.00221207
ENSG00000213849.3	AC104306.1	50.1913	1.43982	0.308109	4.67307	2.97e-06	4.54e-05
ENSG00000198242.13	RPL23A	9.6388	1.43941	0.385242	3.73639	0.000186684	0.00164854
ENSG00000077312.8	SNRPA	17.7381	1.43928	0.414792	3.46987	0.00052071	0.00391398
ENSG00000065882.15	TBC1D1	7.90838	1.43887	0.526027	2.73535	0.0062314	0.0296061
ENSG00000081059.19	TCF7	20.2017	1.43829	0.413294	3.48007	0.000501279	0.0037966
ENSG00000145833.15	DDX46	28.6173	1.4382	0.264048	5.44674	5.13e-08	1.22e-06
ENSG00000090447.11	TFAP4	4.81823	1.43742	0.564202	2.54771	0.0108432	0.0455965
ENSG00000137073.20	UBAP2	8.86082	1.43545	0.551537	2.60263	0.0092511	0.0404039
ENSG00000134243.11	SORT1	6.81511	1.43537	0.519274	2.76419	0.0057065	0.0275698
ENSG00000278259.4	MYO19	8.70961	1.43203	0.54706	2.61768	0.00885294	0.0390303
ENSG00000105429.12	MEGF8	12.6083	1.43153	0.395422	3.62025	0.000294314	0.00241154
ENSG00000171603.16	CLSTN1	14.9417	1.43023	0.400153	3.57421	0.000351293	0.00280917
ENSG00000173272.14	MZT2A	15.8285	1.42916	0.305504	4.67803	2.9e-06	4.46e-05
ENSG00000188070.9	C11orf95	11.6172	1.42913	0.524345	2.72555	0.00641946	0.0303451
ENSG00000130826.16	DKC1	13.6299	1.42902	0.485154	2.94549	0.00322447	0.0174972
ENSG00000241179.1	CTB-2L9.1	2.56609	1.42854	0.541757	2.63685	0.00836786	0.0374335
ENSG00000147526.19	TACC1	52.9256	1.42835	0.325829	4.38374	1.17e-05	0.000152899
ENSG00000071073.12	MGAT4A	11.1432	1.42755	0.491935	2.90191	0.00370893	0.0194289
ENSG00000274422.1	LL22NC03-2H8.5	21.7331	1.42314	0.523877	2.71656	0.00659637	0.0309926
ENSG00000213757.3	CTC-451P13.1	42.0469	1.4224	0.354524	4.01213	6.02e-05	0.000632141
ENSG00000163382.11	NAXE	4.98742	1.4208	0.548532	2.59018	0.0095925	0.0414594
ENSG00000106692.13	FKTN	7.55483	1.41818	0.490567	2.8909	0.0038414	0.0199806
ENSG00000137288.9	UQCC2	7.96582	1.41792	0.544274	2.60515	0.00918346	0.0401672
ENSG00000229659.1	RP11-345K20.2	141.28	1.41746	0.243014	5.83281	5.45e-09	1.54e-07
ENSG00000213598.4	RP11-112J1.1	18.4531	1.4174	0.413662	3.42647	0.000611473	0.00450991
ENSG00000160208.12	RRP1B	11.9991	1.41624	0.417096	3.39547	0.000685104	0.00498161
ENSG00000243680.1	RPL37P23	65.8596	1.4156	0.217659	6.50374	7.83e-11	3.09e-09
ENSG00000237991.3	RPL35P1	3.07869	1.41451	0.518854	2.72622	0.00640635	0.0303026
ENSG00000174684.6	B4GAT1	22.231	1.41364	0.334253	4.22926	2.34e-05	0.000280681
ENSG00000266472.5	MRPS21	19.688	1.41351	0.400103	3.53288	0.000411066	0.00321109
ENSG00000164587.11	RPS14	76.4717	1.41165	0.376044	3.75394	0.000174076	0.00155512
ENSG00000153936.16	HS2ST1	12.8874	1.41164	0.470885	2.99786	0.00271886	0.0153217
ENSG00000077232.16	DNAJC10	14.3864	1.41145	0.422625	3.33972	0.000838643	0.00583377
ENSG00000237550.5	RPL9P9	22.3432	1.40846	0.402822	3.49649	0.000471423	0.00361078
ENSG00000109084.13	TMEM97	28.3471	1.40721	0.357617	3.93497	8.32e-05	0.000829179
ENSG00000096070.19	BRPF3	10.0744	1.40683	0.419245	3.35562	0.000791871	0.00558915
ENSG00000196305.17	IARS	5.78866	1.40592	0.524033	2.68289	0.00729899	0.0335672
ENSG00000135390.17	ATP5G2	44.2244	1.40537	0.222482	6.3168	2.67e-10	9.4e-09
ENSG00000228331.2	RPL17P43	4.29481	1.40452	0.433697	3.2385	0.00120162	0.00782814
ENSG00000119682.16	AREL1	6.19109	1.40216	0.468861	2.99057	0.00278457	0.0155919
ENSG00000065060.16	UHRF1BP1	4.96693	1.40043	0.543924	2.57468	0.0100332	0.0428997
ENSG00000225616.2	RP4-604A21.1	8.76396	1.39962	0.353184	3.96287	7.41e-05	0.000750504
ENSG00000145919.10	BOD1	10.6091	1.39832	0.423598	3.30106	0.000963202	0.00653263
ENSG00000101407.12	TTI1	6.77874	1.39701	0.468749	2.98028	0.00287982	0.0160171
ENSG00000162222.13	TTC9C	5.84439	1.39573	0.532692	2.62014	0.00878943	0.0387732
ENSG00000111875.7	ASF1A	7.03837	1.39568	0.531842	2.62424	0.00868427	0.0384117
ENSG00000141424.12	SLC39A6	12.1371	1.395	0.396637	3.51707	0.000436339	0.00338725
ENSG00000123094.15	RASSF8	12.7408	1.39421	0.552991	2.52122	0.0116947	0.0483733
ENSG00000236552.2	RPL13AP5	6.28436	1.39379	0.489104	2.84968	0.00437639	0.022131
ENSG00000198911.11	SREBF2	31.8381	1.39268	0.338942	4.1089	3.98e-05	0.000440249
ENSG00000112249.13	ASCC3	19.5229	1.39043	0.436934	3.18225	0.00146135	0.00917367
ENSG00000139343.10	SNRPF	19.7065	1.38923	0.359267	3.86685	0.000110251	0.00105299
ENSG00000179131.7	RP11-458F8.3	5.02995	1.38796	0.512359	2.70897	0.00674926	0.031584
ENSG00000180776.15	ZDHHC20	13.8699	1.38745	0.46453	2.98678	0.00281931	0.0157445
ENSG00000101138.11	CSTF1	9.32389	1.38631	0.42899	3.23157	0.0012311	0.0079627
ENSG00000135999.11	EPC2	7.3324	1.38614	0.498764	2.77916	0.00545003	0.026605
ENSG00000130332.14	LSM7	13.0354	1.38589	0.450531	3.07613	0.00209708	0.0123201
ENSG00000145592.13	RPL37	10.7814	1.38231	0.413746	3.34096	0.000834891	0.00581308
ENSG00000102900.12	NUP93	2.60103	1.38215	0.524986	2.63273	0.00847021	0.0377781
ENSG00000186197.13	EDARADD	11.1863	1.38102	0.426746	3.23616	0.00121149	0.00788025
ENSG00000234429.1	AC105342.1	9.98537	1.37965	0.493398	2.79621	0.00517057	0.0254908
ENSG00000163479.13	SSR2	84.8982	1.37904	0.289109	4.76998	1.84e-06	2.99e-05
ENSG00000172175.12	MALT1	14.1315	1.37779	0.489815	2.81287	0.00491008	0.0244326
ENSG00000126457.21	PRMT1	13.0158	1.37627	0.438037	3.14191	0.00167851	0.0102539
ENSG00000234287.1	RP11-761N21.2	175.834	1.37606	0.264275	5.20694	1.92e-07	4.01e-06
ENSG00000205581.10	HMGN1	17.6718	1.37605	0.338746	4.06219	4.86e-05	0.000525112
ENSG00000101331.15	CCM2L	2.9627	1.37494	0.54597	2.51834	0.0117909	0.0485693
ENSG00000259160.1	RP11-973N13.5	5.75085	1.37374	0.448623	3.06213	0.00219771	0.0128054
ENSG00000233254.1	RPL21P134	2.70445	1.37211	0.521006	2.63359	0.00844878	0.0377163
ENSG00000096696.13	DSP	49.7889	1.37095	0.329577	4.15973	3.19e-05	0.000363923
ENSG00000128050.8	PAICS	34.5827	1.37031	0.319786	4.28506	1.83e-05	0.000225386
ENSG00000180900.17	SCRIB	15.8805	1.37027	0.420688	3.25722	0.0011251	0.00743163
ENSG00000143222.11	UFC1	17.5893	1.37027	0.476588	2.87516	0.00403825	0.0207301
ENSG00000163444.11	TMEM183A	7.83768	1.3698	0.460742	2.97302	0.00294883	0.0163219
ENSG00000133706.17	LARS	9.81855	1.36951	0.460695	2.97269	0.00295199	0.0163273
ENSG00000115484.14	CCT4	24.6479	1.36809	0.400434	3.41651	0.000634286	0.00465289
ENSG00000281087.1	RP11-983G14.3	59.552	1.36744	0.368366	3.71219	0.000205473	0.00178124
ENSG00000232946.1	RP11-390F4.2	29.548	1.36605	0.39037	3.49936	0.000466375	0.0035813
ENSG00000140262.17	TCF12	17.8932	1.36575	0.367757	3.71372	0.000204234	0.00177647
ENSG00000101871.14	MID1	10.5492	1.3657	0.503728	2.71119	0.00670423	0.031393
ENSG00000105849.5	TWISTNB	6.10534	1.36548	0.441266	3.09447	0.00197167	0.0117263
ENSG00000245910.8	SNHG6	41.4575	1.36175	0.32669	4.16833	3.07e-05	0.000353435
ENSG00000198393.7	ZNF26	8.46129	1.36128	0.419689	3.24354	0.00118054	0.00772268
ENSG00000136699.19	SMPD4	19.7805	1.36074	0.330189	4.1211	3.77e-05	0.000421012
ENSG00000144161.12	ZC3H8	7.98135	1.36002	0.424044	3.20727	0.00134003	0.00852322
ENSG00000112972.14	HMGCS1	62.3852	1.35945	0.40261	3.37658	0.000733924	0.00526479
ENSG00000255074.1	RP11-140L24.3	22.4249	1.35892	0.311764	4.3588	1.31e-05	0.000168878
ENSG00000112855.14	HARS2	8.67184	1.35613	0.484173	2.80092	0.00509567	0.0251798
ENSG00000213020.8	ZNF611	5.06248	1.35537	0.486767	2.78443	0.00536226	0.0262452
ENSG00000181045.14	SLC26A11	7.34811	1.35494	0.510269	2.65534	0.00792284	0.0358401
ENSG00000242262.1	RP11-100N21.1	11.9059	1.35422	0.524117	2.58382	0.00977133	0.0420364
ENSG00000007202.14	KIAA0100	8.77432	1.35327	0.485843	2.78541	0.00534604	0.0261964
ENSG00000007545.15	CRAMP1	6.44912	1.35287	0.512491	2.6398	0.00829552	0.0371655
ENSG00000234742.1	AC144530.1	19.1959	1.35264	0.285269	4.74163	2.12e-06	3.39e-05
ENSG00000156873.15	PHKG2	3.87438	1.35101	0.532017	2.53941	0.0111041	0.046393
ENSG00000163714.17	U2SURP	43.3185	1.35097	0.282644	4.77977	1.75e-06	2.86e-05
ENSG00000174227.15	PIGG	7.54201	1.35024	0.441547	3.05797	0.00222843	0.012949
ENSG00000242602.1	CTD-2339M3.1	8.34769	1.34629	0.328602	4.09702	4.18e-05	0.000461397
ENSG00000165209.18	STRBP	11.2773	1.34504	0.449803	2.99029	0.00278716	0.0156006
ENSG00000128602.9	SMO	22.0837	1.34402	0.450955	2.98039	0.00287878	0.0160171
ENSG00000134152.10	KATNBL1	9.01417	1.34263	0.477684	2.81071	0.00494322	0.0245402
ENSG00000172667.10	ZMAT3	19.1591	1.34047	0.446587	3.00159	0.00268577	0.0151695
ENSG00000215252.11	GOLGA8B	15.1379	1.33985	0.528365	2.53584	0.0112179	0.0467592
ENSG00000135392.15	DNAJC14	5.17083	1.33957	0.495932	2.70111	0.00691094	0.0320691
ENSG00000168958.19	MFF	12.6138	1.33931	0.365543	3.66389	0.000248414	0.00209037
ENSG00000107957.16	SH3PXD2A	17.99	1.33721	0.413753	3.23191	0.00122966	0.00795683
ENSG00000232573.1	RPL3P4	34.0106	1.33682	0.335626	3.98305	6.8e-05	0.00069805
ENSG00000153944.10	MSI2	33.9491	1.33609	0.305793	4.36925	1.25e-05	0.000162119
ENSG00000183495.13	EP400	12.9362	1.33582	0.393725	3.39277	0.000691906	0.00502862
ENSG00000164985.14	PSIP1	9.19048	1.33457	0.405496	3.2912	0.00099761	0.00673251
ENSG00000129317.14	PUS7L	13.3281	1.33101	0.412947	3.22319	0.00126769	0.00816048
ENSG00000057019.15	DCBLD2	7.08414	1.3309	0.513903	2.5898	0.0096032	0.0414594
ENSG00000204392.10	LSM2	20.5765	1.33078	0.316979	4.1983	2.69e-05	0.000316099
ENSG00000138078.15	PREPL	7.84199	1.32825	0.51861	2.56118	0.0104317	0.0442275
ENSG00000110442.11	COMMD9	7.82092	1.32777	0.468748	2.83258	0.00461738	0.0231769
ENSG00000105438.8	KDELR1	76.5141	1.32497	0.214226	6.18495	6.21e-10	2.07e-08
ENSG00000241388.4	HNF1A-AS1	16.2667	1.32429	0.492162	2.69077	0.00712882	0.0329165
ENSG00000146872.17	TLK2	6.74882	1.32334	0.458634	2.8854	0.00390918	0.0202345
ENSG00000177879.14	AP3S1	14.5939	1.32196	0.477497	2.76852	0.00563123	0.027302
ENSG00000168036.16	CTNNB1	133.425	1.32133	0.200234	6.59893	4.14e-11	1.72e-09
ENSG00000048028.11	USP28	10.2725	1.32123	0.437986	3.01661	0.0025562	0.0145756
ENSG00000146433.8	TMEM181	14.977	1.3186	0.396209	3.32804	0.000874593	0.00603045
ENSG00000198612.10	COPS8	11.5643	1.31743	0.417812	3.15318	0.00161505	0.00994203
ENSG00000163539.16	CLASP2	10.3763	1.31739	0.47895	2.75057	0.00594912	0.0285191
ENSG00000035687.9	ADSS	14.6513	1.3164	0.427433	3.07979	0.00207144	0.0121886
ENSG00000116161.17	CACYBP	8.31926	1.31446	0.511756	2.56853	0.0102131	0.0435479
ENSG00000154864.11	PIEZO2	20.039	1.31404	0.519512	2.52937	0.0114266	0.0474615
ENSG00000213237.4	AC008155.1	12.9051	1.31402	0.470018	2.79567	0.0051792	0.025525
ENSG00000221978.11	CCNL2	40.7579	1.31253	0.301942	4.34696	1.38e-05	0.000177333
ENSG00000113648.16	H2AFY	25.9504	1.31122	0.329049	3.98488	6.75e-05	0.000693167
ENSG00000100296.13	THOC5	4.19867	1.31031	0.49745	2.63405	0.00843735	0.0376878
ENSG00000130255.12	RPL36	15.6819	1.31015	0.418081	3.13373	0.00172602	0.0104868
ENSG00000100462.15	PRMT5	7.92601	1.30987	0.519706	2.5204	0.0117222	0.0484465
ENSG00000100823.11	APEX1	27.7758	1.3098	0.273755	4.78458	1.71e-06	2.8e-05
ENSG00000070756.14	PABPC1	238.242	1.30828	0.186825	7.00273	2.51e-12	1.26e-10
ENSG00000030066.13	NUP160	10.2558	1.30805	0.468017	2.79487	0.00519201	0.0255712
ENSG00000213109.4	RP11-55K22.2	7.59536	1.30675	0.311689	4.19246	2.76e-05	0.000323592
ENSG00000103202.12	NME4	34.9423	1.30609	0.332988	3.92234	8.77e-05	0.000866781
ENSG00000182774.10	RPS17	208.6	1.30563	0.189573	6.88721	5.69e-12	2.69e-10
ENSG00000181610.12	MRPS23	7.58775	1.30545	0.475338	2.74637	0.00602595	0.0288226
ENSG00000243024.6	RPS11P6	2.32896	1.30446	0.471947	2.764	0.00570967	0.0275749
ENSG00000114999.7	TTL	14.3263	1.30418	0.342883	3.80356	0.000142629	0.0013079
ENSG00000117899.10	MESDC2	13.732	1.30374	0.445427	2.92693	0.00342323	0.0183556
ENSG00000111364.15	DDX55	7.45955	1.30208	0.502019	2.59368	0.00949559	0.0411586
ENSG00000157741.14	UBN2	12.4325	1.30184	0.390848	3.33082	0.000865921	0.00598447
ENSG00000155850.7	SLC26A2	7.74287	1.30133	0.43925	2.96262	0.00305033	0.0167287
ENSG00000181524.6	RPL24P4	15.3214	1.29815	0.373742	3.47338	0.000513939	0.00388271
ENSG00000232888.4	RPS11P5	12.9158	1.29805	0.381014	3.40683	0.000657219	0.00479285
ENSG00000133275.15	CSNK1G2	8.55917	1.29759	0.395866	3.27785	0.00104601	0.00697401
ENSG00000113194.12	FAF2	17.2208	1.29662	0.382787	3.38732	0.000705801	0.00510722
ENSG00000103495.13	MAZ	21.0298	1.29662	0.267476	4.84761	1.25e-06	2.1e-05
ENSG00000125991.18	ERGIC3	30.3479	1.29659	0.278888	4.64914	3.33e-06	5.02e-05
ENSG00000119335.16	SET	17.1107	1.29541	0.304872	4.24903	2.15e-05	0.000259932
ENSG00000259180.1	RP11-420M1.2	33.3094	1.29397	0.236621	5.46853	4.54e-08	1.1e-06
ENSG00000103197.16	TSC2	3.04162	1.29272	0.475732	2.71733	0.00658115	0.0309446
ENSG00000135829.16	DHX9	10.7934	1.29012	0.491815	2.62318	0.00871127	0.0384969
ENSG00000025770.18	NCAPH2	4.43278	1.29	0.473987	2.72159	0.00649688	0.0306431
ENSG00000171634.16	BPTF	39.561	1.28875	0.336891	3.82543	0.000130546	0.00121193
ENSG00000156521.13	TYSND1	4.58807	1.28747	0.488521	2.63543	0.008403	0.0375569
ENSG00000196700.8	ZNF512B	7.77614	1.28701	0.50698	2.53859	0.0111301	0.0464624
ENSG00000120948.15	TARDBP	12.842	1.28693	0.403852	3.18663	0.0014394	0.00906168
ENSG00000270442.1	CTB-95D12.1	46.8322	1.28458	0.379173	3.38785	0.000704416	0.00510215
ENSG00000132300.18	PTCD3	20.9269	1.28338	0.333065	3.85325	0.000116558	0.00110475
ENSG00000131238.16	PPT1	28.0227	1.28159	0.386903	3.31244	0.000924854	0.00631286
ENSG00000161202.17	DVL3	10.3935	1.28089	0.386182	3.3168	0.000910543	0.00623582
ENSG00000177733.6	HNRNPA0	42.2718	1.28085	0.268069	4.77808	1.77e-06	2.88e-05
ENSG00000133026.12	MYH10	29.4566	1.27832	0.418832	3.05211	0.00227241	0.0131738
ENSG00000274211.4	SOCS7	8.9602	1.27794	0.438523	2.9142	0.00356599	0.0188303
ENSG00000109606.12	DHX15	28.9642	1.27622	0.372962	3.42184	0.000621988	0.00457842
ENSG00000055950.16	MRPL43	16.4374	1.27556	0.426332	2.99194	0.00277207	0.0155278
ENSG00000165322.17	ARHGAP12	6.53643	1.27539	0.498702	2.55743	0.010545	0.044581
ENSG00000159788.18	RGS12	7.19371	1.2744	0.442611	2.87928	0.00398578	0.0205313
ENSG00000147140.15	NONO	72.1567	1.27413	0.233958	5.44596	5.15e-08	1.22e-06
ENSG00000126261.12	UBA2	12.739	1.27191	0.381484	3.33412	0.000855696	0.00592478
ENSG00000114857.17	NKTR	34.9433	1.27158	0.304209	4.17996	2.92e-05	0.000339767
ENSG00000215030.5	RPL13P12	232.24	1.27137	0.221604	5.73712	9.63e-09	2.59e-07
ENSG00000198952.8	SMG5	11.1853	1.27093	0.407662	3.11761	0.00182323	0.0109791
ENSG00000124508.16	BTN2A2	6.68442	1.27047	0.494507	2.56916	0.0101944	0.0434805
ENSG00000077380.15	DYNC1I2	13.3537	1.27005	0.381713	3.32724	0.000877097	0.00604492
ENSG00000244485.1	RPL18P13	39.0418	1.2699	0.300742	4.22256	2.42e-05	0.000287538
ENSG00000173692.12	PSMD1	38.5044	1.26899	0.348143	3.64501	0.000267381	0.00222242
ENSG00000075223.13	SEMA3C	20.3288	1.26816	0.371498	3.41365	0.00064098	0.00469738
ENSG00000229994.1	RPL5P4	25.4367	1.26793	0.356131	3.56029	0.000370446	0.00293525
ENSG00000115241.10	PPM1G	20.4781	1.2653	0.358513	3.52929	0.000416669	0.00324697
ENSG00000074800.13	ENO1	73.7646	1.26444	0.345337	3.66148	0.000250763	0.00210895
ENSG00000218965.1	NACAP7	4.50672	1.26417	0.476915	2.65071	0.00803223	0.0362142
ENSG00000141698.16	NT5C3B	12.3045	1.26347	0.447282	2.82478	0.00473132	0.0236693
ENSG00000184924.5	PTRHD1	9.03929	1.26334	0.438742	2.87945	0.00398369	0.0205313
ENSG00000136709.11	WDR33	15.6342	1.2629	0.345043	3.66013	0.000252092	0.00211832
ENSG00000231500.6	RPS18	40.9773	1.26155	0.267566	4.7149	2.42e-06	3.8e-05
ENSG00000198715.11	GLMP	20.4383	1.26023	0.365465	3.44829	0.000564139	0.00419814
ENSG00000152102.17	FAM168B	30.3819	1.26004	0.306249	4.11443	3.88e-05	0.00043176
ENSG00000220660.2	RP3-406A7.3	10.6956	1.2595	0.266344	4.72883	2.26e-06	3.57e-05
ENSG00000225067.4	RPL23AP2	19.8315	1.2577	0.356149	3.5314	0.000413373	0.00322573
ENSG00000115947.13	ORC4	10.0807	1.25716	0.452958	2.77544	0.00551278	0.0268323
ENSG00000173598.13	NUDT4	10.4897	1.25585	0.497567	2.52398	0.0116036	0.0480627
ENSG00000130827.6	PLXNA3	8.8382	1.25534	0.489434	2.56488	0.0103212	0.0439083
ENSG00000101161.7	PRPF6	9.55132	1.25458	0.458958	2.73353	0.0062659	0.0297511
ENSG00000143353.11	LYPLAL1	12.8794	1.25397	0.424309	2.95531	0.0031235	0.0170547
ENSG00000112739.16	PRPF4B	19.2874	1.25323	0.306987	4.08236	4.46e-05	0.000486121
ENSG00000018510.13	AGPS	18.2046	1.25269	0.399184	3.13814	0.00170026	0.0103767
ENSG00000090924.14	PLEKHG2	7.50282	1.25242	0.499042	2.50964	0.0120853	0.0495357
ENSG00000125386.15	FAM193A	5.5261	1.25079	0.484696	2.58057	0.0098636	0.042348
ENSG00000089154.10	GCN1	25.9662	1.2497	0.298303	4.18938	2.8e-05	0.00032725
ENSG00000170515.13	PA2G4	12.3437	1.24925	0.495363	2.5219	0.0116724	0.0483078
ENSG00000176953.11	NFATC2IP	15.7231	1.24883	0.392196	3.18419	0.00145162	0.00912026
ENSG00000136149.6	RPL13AP25	126.542	1.24732	0.199326	6.25766	3.91e-10	1.34e-08
ENSG00000054118.13	THRAP3	30.4071	1.24666	0.382111	3.26255	0.00110414	0.00731257
ENSG00000145014.17	TMEM44	5.71581	1.24551	0.481564	2.58639	0.00969882	0.0417847
ENSG00000101337.15	TM9SF4	14.0376	1.24456	0.383313	3.24685	0.00116691	0.00765361
ENSG00000066044.14	ELAVL1	13.9116	1.2438	0.439969	2.82701	0.00469844	0.0235363
ENSG00000163900.10	TMEM41A	6.1675	1.24326	0.439832	2.82666	0.00470361	0.0235543
ENSG00000108848.15	LUC7L3	74.4743	1.24212	0.335638	3.70076	0.000214951	0.00184519
ENSG00000164024.11	METAP1	14.6791	1.242	0.38547	3.22205	0.00127276	0.00818605
ENSG00000140365.15	COMMD4	15.8342	1.24029	0.351002	3.53357	0.000409994	0.00320439
ENSG00000139239.7	RPL14P1	43.5991	1.23949	0.368968	3.35933	0.000781304	0.00553025
ENSG00000125676.19	THOC2	48.7036	1.2362	0.299508	4.12745	3.67e-05	0.000411403
ENSG00000198792.12	TMEM184B	20.2633	1.23553	0.443229	2.78755	0.00531077	0.0260615
ENSG00000120333.4	MRPS14	11.9834	1.23501	0.353214	3.49649	0.00047142	0.00361078
ENSG00000082898.16	XPO1	20.2688	1.2348	0.367801	3.35726	0.000787198	0.00556143
ENSG00000143569.18	UBAP2L	35.4753	1.23403	0.321072	3.84347	0.000121305	0.00114245
ENSG00000253719.3	ATXN7L3B	14.1211	1.23382	0.326459	3.77941	0.000157198	0.00142222
ENSG00000155959.10	VBP1	10.2753	1.23266	0.485239	2.54031	0.0110753	0.0462855
ENSG00000111640.14	GAPDH	17.6716	1.23033	0.412711	2.9811	0.00287219	0.0159866
ENSG00000116918.13	TSNAX	11.1846	1.22991	0.465007	2.64492	0.00817108	0.0367293
ENSG00000228501.2	RPL15P18	13.724	1.22921	0.421285	2.91775	0.00352566	0.0187099
ENSG00000136720.6	HS6ST1	30.5067	1.22818	0.365407	3.36114	0.000776214	0.00549683
ENSG00000214832.5	UPF3AP2	16.5004	1.22723	0.442908	2.77085	0.00559095	0.0271685
ENSG00000197894.10	ADH5	32.1457	1.22588	0.38416	3.19106	0.0014175	0.00895109
ENSG00000231333.2	RPL34P6	25.2	1.22566	0.275108	4.45519	8.38e-06	0.000114791
ENSG00000213178.3	RP11-641D5.1	75.7948	1.2245	0.3087	3.96664	7.29e-05	0.000740752
ENSG00000151846.8	PABPC3	14.9743	1.2221	0.415826	2.93896	0.00329317	0.0178002
ENSG00000173653.7	RCE1	6.02349	1.2211	0.470875	2.59326	0.00950707	0.0411844
ENSG00000160049.11	DFFA	10.9359	1.22093	0.48507	2.51702	0.0118353	0.0487115
ENSG00000176624.10	MEX3C	8.51073	1.22042	0.457343	2.66851	0.00761885	0.0347811
ENSG00000125249.6	RAP2A	8.76709	1.21951	0.485584	2.51143	0.0120242	0.0493298
ENSG00000132024.17	CC2D1A	6.78616	1.21751	0.450572	2.70213	0.00688962	0.0320034
ENSG00000166887.15	VPS39	7.65349	1.21717	0.468367	2.59876	0.00935615	0.0407197
ENSG00000128534.7	LSM8	12.3297	1.21608	0.421637	2.88418	0.00392433	0.0202988
ENSG00000178188.14	SH2B1	17.8137	1.21586	0.345806	3.51601	0.000438082	0.00339196
ENSG00000132780.16	NASP	23.5692	1.21542	0.359762	3.3784	0.0007291	0.0052341
ENSG00000070061.14	IKBKAP	27.547	1.21492	0.455106	2.66954	0.00759556	0.0346854
ENSG00000119326.14	CTNNAL1	18.1598	1.2149	0.46245	2.62709	0.00861186	0.0382385
ENSG00000220370.1	RP3-399J4.2	29.1809	1.21315	0.280591	4.32354	1.54e-05	0.000194002
ENSG00000183684.7	ALYREF	17.1273	1.21309	0.410797	2.95301	0.00314696	0.0171702
ENSG00000121390.18	PSPC1	7.62569	1.21272	0.48103	2.5211	0.0116989	0.0483772
ENSG00000167088.10	SNRPD1	14.125	1.21245	0.352555	3.43904	0.000583784	0.00433353
ENSG00000125944.18	HNRNPR	48.2268	1.20764	0.275172	4.3887	1.14e-05	0.000149981
ENSG00000226781.1	TBCAP1	21.1229	1.20736	0.33468	3.60752	0.000309139	0.00251764
ENSG00000125870.10	SNRPB2	12.161	1.2073	0.372526	3.24085	0.00119173	0.00777205
ENSG00000141456.14	PELP1	19.8371	1.20652	0.446835	2.70016	0.00693067	0.0321371
ENSG00000232794.1	HNRNPDP1	6.05933	1.2043	0.458717	2.62536	0.00865566	0.0383418
ENSG00000049618.22	ARID1B	62.4157	1.20416	0.226153	5.32451	1.01e-07	2.28e-06
ENSG00000225921.6	NOL7	10.5483	1.20317	0.442248	2.72057	0.00651687	0.030718
ENSG00000177463.15	NR2C2	10.2298	1.20033	0.474454	2.52992	0.0114087	0.0474004
ENSG00000139163.15	ETNK1	36.7353	1.19968	0.316621	3.78902	0.00015124	0.00137582
ENSG00000100023.18	PPIL2	8.44071	1.19943	0.461466	2.59917	0.00934485	0.0407095
ENSG00000196739.14	COL27A1	55.274	1.19858	0.357247	3.35505	0.000793509	0.00559542
ENSG00000113649.11	TCERG1	24.1821	1.19761	0.334919	3.57582	0.000349134	0.00279908
ENSG00000173660.11	UQCRH	23.275	1.19661	0.382361	3.12953	0.00175086	0.0106032
ENSG00000160094.14	ZNF362	8.23579	1.19459	0.459833	2.59788	0.00938023	0.0408007
ENSG00000125834.12	STK35	7.85386	1.1921	0.445065	2.67848	0.00739575	0.0339182
ENSG00000244038.9	DDOST	15.3172	1.19149	0.406064	2.93424	0.00334364	0.0180325
ENSG00000131469.12	RPL27	15.2494	1.19141	0.40435	2.94647	0.00321425	0.0174545
ENSG00000143889.15	HNRNPLL	8.77047	1.19133	0.438725	2.71545	0.00661868	0.0310796
ENSG00000162244.10	RPL29	75.1213	1.19093	0.195619	6.088	1.14e-09	3.63e-08
ENSG00000135968.20	GCC2	12.3188	1.19021	0.4265	2.79064	0.00526044	0.0258315
ENSG00000088247.16	KHSRP	40.6932	1.18866	0.303474	3.91686	8.97e-05	0.000882802
ENSG00000115825.9	PRKD3	16.8662	1.18777	0.310162	3.82951	0.000128399	0.00119423
ENSG00000180211.5	RP1-278E11.3	45.7342	1.18402	0.253728	4.6665	3.06e-06	4.66e-05
ENSG00000108424.9	KPNB1	52.9358	1.18224	0.233772	5.05726	4.25e-07	8.1e-06
ENSG00000107560.10	RAB11FIP2	11.5105	1.1822	0.454157	2.60307	0.00923942	0.0403855
ENSG00000213613.2	RP11-380G5.3	71.5085	1.18161	0.364474	3.24195	0.00118715	0.00774951
ENSG00000115839.17	RAB3GAP1	11.8276	1.18133	0.459716	2.56971	0.0101785	0.0434375
ENSG00000062485.18	CS	13.9589	1.18118	0.418326	2.82359	0.00474894	0.0237415
ENSG00000136942.14	RPL35	62.6813	1.18073	0.203421	5.80435	6.46e-09	1.81e-07
ENSG00000112977.15	DAP	61.0693	1.17752	0.270959	4.34577	1.39e-05	0.000177885
ENSG00000087302.8	C14orf166	18.868	1.17699	0.362317	3.24852	0.00116006	0.00761874
ENSG00000120889.12	TNFRSF10B	20.3247	1.17631	0.365632	3.2172	0.00129448	0.00830422
ENSG00000237307.2	SRRM1P3	17.2901	1.17265	0.388801	3.01607	0.00256076	0.014596
ENSG00000132694.18	ARHGEF11	15.4515	1.17159	0.38311	3.0581	0.00222745	0.0129484
ENSG00000198586.13	TLK1	20.711	1.17119	0.333255	3.51441	0.00044074	0.003409
ENSG00000121644.18	DESI2	15.2404	1.17001	0.405158	2.88778	0.00387974	0.020117
ENSG00000130733.10	YIPF2	10.8499	1.16972	0.431194	2.71275	0.00667273	0.0312651
ENSG00000105193.8	RPS16	26.4138	1.16858	0.27726	4.21475	2.5e-05	0.000297022
ENSG00000275023.4	MLLT6	24.261	1.16848	0.382871	3.05188	0.00227414	0.0131787
ENSG00000166012.15	TAF1D	13.8052	1.16723	0.390004	2.99287	0.00276371	0.0155159
ENSG00000162613.16	FUBP1	36.3691	1.16712	0.292301	3.99287	6.53e-05	0.000677607
ENSG00000143771.11	CNIH4	12.6891	1.16635	0.425518	2.74101	0.00612515	0.0292035
ENSG00000166226.12	CCT2	11.2276	1.16618	0.429666	2.71415	0.00664469	0.0311826
ENSG00000103018.16	CYB5B	10.767	1.16543	0.392626	2.96829	0.00299463	0.0164989
ENSG00000134910.12	STT3A	31.0891	1.16513	0.334045	3.48794	0.000486748	0.00370724
ENSG00000090989.17	EXOC1	14.1123	1.16347	0.446565	2.60537	0.00917749	0.0401646
ENSG00000188342.11	GTF2F2	10.4858	1.16239	0.385765	3.01322	0.00258494	0.014717
ENSG00000225405.3	RPS15AP17	141.621	1.16233	0.229372	5.06745	4.03e-07	7.72e-06
ENSG00000107758.15	PPP3CB	8.07988	1.16155	0.433072	2.68212	0.00731576	0.033624
ENSG00000101266.17	CSNK2A1	23.1058	1.16085	0.434214	2.67344	0.00750772	0.0343473
ENSG00000111786.8	SRSF9	24.8143	1.15912	0.31609	3.66704	0.000245376	0.00206831
ENSG00000089280.18	FUS	25.3574	1.15895	0.294148	3.94002	8.15e-05	0.000814625
ENSG00000213246.6	SUPT4H1	12.8936	1.15844	0.459592	2.52058	0.0117161	0.0484346
ENSG00000247315.3	ZCCHC3	10.1962	1.15836	0.459629	2.5202	0.0117287	0.0484465
ENSG00000078177.13	N4BP2	10.575	1.15492	0.457464	2.52462	0.0115824	0.0479882
ENSG00000096384.19	HSP90AB1	13.2168	1.15366	0.421808	2.73504	0.00623726	0.0296245
ENSG00000160305.17	DIP2A	11.8826	1.15224	0.442819	2.60206	0.00926651	0.0404593
ENSG00000108582.11	CPD	21.0983	1.15106	0.397752	2.8939	0.00380484	0.0198389
ENSG00000158796.16	DEDD	13.9436	1.1492	0.34522	3.3289	0.000871888	0.00601458
ENSG00000169689.14	STRA13	24.4874	1.14863	0.38349	2.9952	0.00274267	0.0154234
ENSG00000124151.18	NCOA3	28.0101	1.14799	0.328852	3.49091	0.000481382	0.0036701
ENSG00000239809.1	RP11-51L5.2	12.2745	1.14765	0.326446	3.51557	0.000438808	0.00339581
ENSG00000234228.1	NCLP2	11.9062	1.14709	0.444698	2.57947	0.00989513	0.0424242
ENSG00000198918.7	RPL39	208.557	1.14614	0.16763	6.83729	8.07e-12	3.75e-10
ENSG00000166582.9	CENPV	29.1239	1.1454	0.33978	3.37099	0.000748975	0.00534755
ENSG00000115806.12	GORASP2	25.4631	1.14539	0.413212	2.77192	0.00557265	0.0270972
ENSG00000160877.5	NACC1	20.9457	1.14536	0.421632	2.71648	0.00659797	0.0309926
ENSG00000225093.1	RPL3P7	17.0859	1.14435	0.365236	3.13317	0.00172929	0.0105024
ENSG00000143870.12	PDIA6	65.9545	1.14188	0.34325	3.32668	0.000878879	0.00605441
ENSG00000079134.11	THOC1	11.0018	1.14162	0.419221	2.72319	0.00646556	0.0305243
ENSG00000011405.13	PIK3C2A	14.6724	1.14133	0.352756	3.23547	0.00121443	0.00788985
ENSG00000168397.16	ATG4B	12.5617	1.1412	0.451391	2.52818	0.0114657	0.0475973
ENSG00000213916.2	RPL13P	6.03432	1.13938	0.352159	3.23543	0.00121462	0.00788985
ENSG00000241352.3	RP11-392P7.1	13.2133	1.13908	0.405433	2.80954	0.00496118	0.0245966
ENSG00000243014.1	PTMAP8	34.3971	1.13843	0.337717	3.37097	0.000749044	0.00534755
ENSG00000119487.16	MAPKAP1	7.87028	1.13778	0.452854	2.51246	0.0119892	0.0492365
ENSG00000219747.1	RP1-292B18.1	17.9455	1.13745	0.333314	3.41254	0.000643607	0.004712
ENSG00000065150.18	IPO5	13.9518	1.13725	0.430501	2.64169	0.00824928	0.0370139
ENSG00000135040.15	NAA35	11.2118	1.13711	0.408331	2.78477	0.00535649	0.0262256
ENSG00000147274.14	RBMX	18.3161	1.1352	0.426912	2.65911	0.00783482	0.0355388
ENSG00000162607.12	USP1	10.5737	1.1343	0.411749	2.75483	0.0058723	0.0282234
ENSG00000172845.13	SP3	18.3323	1.13408	0.437924	2.58968	0.00960665	0.0414594
ENSG00000143742.12	SRP9	38.66	1.13249	0.345427	3.27851	0.00104355	0.00696386
ENSG00000117691.9	NENF	22.111	1.13158	0.356299	3.17594	0.00149354	0.00933651
ENSG00000117862.11	TXNDC12	24.0371	1.13131	0.375952	3.00918	0.00261954	0.0148573
ENSG00000033800.13	PIAS1	22.4586	1.13111	0.380058	2.97616	0.00291887	0.0161981
ENSG00000164244.20	PRRC1	32.497	1.13102	0.286075	3.95357	7.7e-05	0.000777644
ENSG00000233762.3	AC007969.5	28.5866	1.12963	0.321752	3.51088	0.000446627	0.00344917
ENSG00000108679.12	LGALS3BP	50.5069	1.12864	0.357813	3.15427	0.00160899	0.00991703
ENSG00000188994.12	ZNF292	11.9826	1.12852	0.39309	2.87091	0.00409295	0.0209173
ENSG00000074356.16	NCBP3	11.4613	1.12803	0.39744	2.83823	0.00453648	0.022854
ENSG00000236801.1	RPL24P8	36.7468	1.12644	0.314836	3.57786	0.000346417	0.00277878
ENSG00000125107.17	CNOT1	18.964	1.12627	0.310017	3.63295	0.000280199	0.00231992
ENSG00000196230.12	TUBB	9.88098	1.12477	0.423619	2.65515	0.00792732	0.0358494
ENSG00000111667.13	USP5	7.00769	1.12416	0.403672	2.78483	0.00535556	0.0262256
ENSG00000124222.22	STX16	12.244	1.12161	0.378154	2.96603	0.00301675	0.0165749
ENSG00000229519.2	RP11-58A11.2	35.0137	1.12154	0.260513	4.30514	1.67e-05	0.000208465
ENSG00000125686.11	MED1	14.574	1.12097	0.407499	2.75086	0.00594389	0.0285032
ENSG00000138443.15	ABI2	18.6878	1.1195	0.434911	2.57409	0.0100503	0.042952
ENSG00000078674.17	PCM1	19.365	1.11919	0.36285	3.08444	0.00203935	0.012057
ENSG00000100442.10	FKBP3	25.6049	1.118	0.364179	3.06993	0.00214109	0.0125539
ENSG00000171159.4	C9orf16	13.0895	1.11792	0.396656	2.81837	0.00482688	0.0240747
ENSG00000163882.9	POLR2H	12.0513	1.11736	0.384559	2.90557	0.0036658	0.0192823
ENSG00000109475.16	RPL34	141.806	1.11678	0.222624	5.01643	5.26e-07	9.84e-06
ENSG00000138433.15	CIR1	10.7648	1.11583	0.391878	2.8474	0.00440785	0.0222599
ENSG00000183199.6	HSP90AB3P	28.2214	1.11562	0.439412	2.5389	0.0111203	0.0464347
ENSG00000163161.12	ERCC3	7.74961	1.11468	0.418688	2.66231	0.00776056	0.035277
ENSG00000069329.15	VPS35	38.3541	1.11376	0.278989	3.99212	6.55e-05	0.000678392
ENSG00000052723.11	SIKE1	8.79413	1.11033	0.38497	2.8842	0.00392407	0.0202988
ENSG00000127990.15	SGCE	19.0208	1.10847	0.349039	3.17578	0.00149436	0.00933772
ENSG00000132591.11	ERAL1	6.42716	1.1076	0.427693	2.58971	0.00960571	0.0414594
ENSG00000189060.5	H1F0	31.2698	1.1059	0.353267	3.1305	0.00174508	0.010581
ENSG00000240950.1	RP11-372E1.1	159.487	1.10515	0.226052	4.88895	1.01e-06	1.75e-05
ENSG00000092847.11	AGO1	15.0663	1.10304	0.393912	2.80023	0.00510665	0.0252174
ENSG00000148180.18	GSN	32.6562	1.1027	0.423883	2.60142	0.00928386	0.0404996
ENSG00000226532.1	RP5-1052M9.1	202.127	1.10202	0.324958	3.39126	0.000695713	0.00505136
ENSG00000182383.8	RPL27AP5	103.094	1.10173	0.208507	5.28391	1.26e-07	2.76e-06
ENSG00000090863.11	GLG1	23.2027	1.09836	0.302834	3.62696	0.000286778	0.00236652
ENSG00000073584.18	SMARCE1	21.2124	1.0962	0.324481	3.37832	0.000729296	0.0052341
ENSG00000170234.12	PWWP2A	12.6547	1.09486	0.392099	2.79232	0.00523315	0.0257229
ENSG00000101752.11	MIB1	29.919	1.09434	0.332407	3.29217	0.000994162	0.00671228
ENSG00000153201.15	RANBP2	17.5422	1.09383	0.361324	3.02728	0.00246763	0.0141571
ENSG00000115464.14	USP34	19.3382	1.09319	0.348654	3.13544	0.00171595	0.0104468
ENSG00000136536.14	MARCHF7	29.6489	1.09099	0.302814	3.60283	0.000314776	0.00255518
ENSG00000081377.16	CDC14B	20.0689	1.09033	0.342167	3.18654	0.00143987	0.00906168
ENSG00000170471.14	RALGAPB	11.6788	1.08888	0.405499	2.68529	0.00724667	0.033378
ENSG00000143315.6	PIGM	14.7861	1.08671	0.414106	2.62424	0.00868433	0.0384117
ENSG00000106443.15	PHF14	25.9099	1.08433	0.339493	3.19396	0.00140335	0.00889183
ENSG00000132792.18	CTNNBL1	10.949	1.08211	0.340104	3.18171	0.00146408	0.00918309
ENSG00000188846.13	RPL14	18.6592	1.08069	0.372428	2.90173	0.00371112	0.0194317
ENSG00000101191.16	DIDO1	12.8446	1.08019	0.426727	2.53135	0.0113625	0.0473006
ENSG00000149136.8	SSRP1	25.5509	1.0799	0.35038	3.08208	0.00205562	0.0121098
ENSG00000113387.11	SUB1	28.6695	1.07958	0.337236	3.20126	0.0013683	0.00868449
ENSG00000058262.9	SEC61A1	57.9185	1.07865	0.290905	3.70791	0.000208975	0.00180531
ENSG00000239470.3	RP11-16F15.2	5.08668	1.07845	0.368582	2.92595	0.00343408	0.0183874
ENSG00000182979.17	MTA1	20.9855	1.07662	0.286897	3.75264	0.00017498	0.00156133
ENSG00000124795.14	DEK	35.023	1.07649	0.305411	3.52471	0.000423945	0.00329961
ENSG00000171456.16	ASXL1	18.3683	1.07602	0.32179	3.34386	0.000826215	0.00576612
ENSG00000100316.15	RPL3	7.56705	1.07483	0.318897	3.37046	0.000750426	0.00535303
ENSG00000103275.19	UBE2I	34.1077	1.07372	0.308551	3.47988	0.000501631	0.00379734
ENSG00000178691.10	SUZ12	20.1895	1.07226	0.306366	3.49993	0.000465385	0.00357737
ENSG00000157227.12	MMP14	57.6285	1.06987	0.412049	2.59648	0.00941852	0.0409196
ENSG00000086758.15	HUWE1	48.3289	1.06951	0.237957	4.49456	6.97e-06	9.76e-05
ENSG00000068745.14	IP6K2	14.1903	1.06648	0.382011	2.79174	0.00524255	0.0257522
ENSG00000140718.19	FTO	10.5284	1.06583	0.419133	2.54295	0.0109922	0.0460283
ENSG00000267693.1	CTC-559E9.2	32.3911	1.06478	0.329866	3.22792	0.00124695	0.00804778
ENSG00000143727.15	ACP1	29.9331	1.06429	0.342731	3.10532	0.00190072	0.0113997
ENSG00000197858.10	GPAA1	29.8471	1.06258	0.264092	4.02354	5.73e-05	0.000607394
ENSG00000150753.11	CCT5	28.657	1.06118	0.32047	3.31132	0.000928559	0.00633525
ENSG00000100888.12	CHD8	13.972	1.06096	0.340622	3.11479	0.00184079	0.0110759
ENSG00000281344.1	HELLPAR	13.4129	1.05905	0.296751	3.56883	0.000358583	0.00285185
ENSG00000134884.13	ARGLU1	52.7874	1.05602	0.376906	2.8018	0.0050818	0.0251196
ENSG00000056097.15	ZFR	30.7083	1.05588	0.265787	3.97267	7.11e-05	0.000724695
ENSG00000100804.18	PSMB5	16.8626	1.05296	0.353856	2.97567	0.00292349	0.0162177
ENSG00000185641.6	CTD-2287O16.1	47.7605	1.05097	0.362059	2.90276	0.00369889	0.0193948
ENSG00000105968.18	H2AFV	32.6474	1.05089	0.319645	3.28767	0.00101019	0.00680508
ENSG00000163527.9	STT3B	76.7975	1.05063	0.261794	4.01319	5.99e-05	0.000630204
ENSG00000163960.11	UBXN7	20.9995	1.04852	0.334483	3.13474	0.00172009	0.0104635
ENSG00000105854.12	PON2	82.6346	1.04757	0.229395	4.56665	4.96e-06	7.16e-05
ENSG00000144895.11	EIF2A	17.8322	1.04746	0.346838	3.02003	0.00252748	0.0144505
ENSG00000186298.11	PPP1CC	36.4622	1.04624	0.276851	3.77905	0.000157426	0.00142341
ENSG00000101109.11	STK4	9.73132	1.04611	0.380561	2.74887	0.0059801	0.0286308
ENSG00000145741.15	BTF3	163.852	1.04499	0.169482	6.16581	7.01e-10	2.32e-08
ENSG00000113522.13	RAD50	11.7526	1.04246	0.413687	2.51993	0.0117378	0.0484479
ENSG00000082258.12	CCNT2	9.87551	1.03899	0.39574	2.62544	0.00865366	0.0383418
ENSG00000119977.20	TCTN3	7.83689	1.03873	0.410487	2.53048	0.0113908	0.0473785
ENSG00000253517.1	XRCC6P4	6.88658	1.03734	0.382851	2.70951	0.00673821	0.0315422
ENSG00000100105.17	PATZ1	16.989	1.0355	0.382819	2.70495	0.00683154	0.0317996
ENSG00000089597.16	GANAB	61.7081	1.0343	0.250002	4.13716	3.52e-05	0.000397362
ENSG00000214047.4	RPS11P7	16.5227	1.03338	0.36651	2.8195	0.0048098	0.0240216
ENSG00000164022.16	AIMP1	13.6725	1.02936	0.396987	2.59294	0.00951591	0.0412073
ENSG00000105223.19	PLD3	101.393	1.02786	0.217977	4.71543	2.41e-06	3.8e-05
ENSG00000115275.11	MOGS	9.25918	1.02765	0.396079	2.59456	0.0094712	0.0410767
ENSG00000259121.2	RP11-545M17.2	30.9314	1.02751	0.26816	3.8317	0.000127261	0.00118809
ENSG00000136810.12	TXN	165.595	1.02697	0.197521	5.19927	2e-07	4.15e-06
ENSG00000253558.1	CTD-2179L22.1	12.8199	1.02541	0.388153	2.64177	0.00824735	0.0370139
ENSG00000125863.17	MKKS	23.1191	1.02342	0.396674	2.58001	0.00987986	0.0424056
ENSG00000102317.17	RBM3	29.1579	1.02223	0.335149	3.05008	0.00228781	0.0132528
ENSG00000128951.13	DUT	30.8085	1.02098	0.372083	2.74396	0.00607024	0.0290159
ENSG00000123933.15	MXD4	22.2967	1.01969	0.385469	2.64533	0.00816122	0.0367071
ENSG00000240489.1	SETP14	56.4388	1.01956	0.309623	3.2929	0.000991583	0.00669789
ENSG00000151923.17	TIAL1	32.6643	1.01846	0.352646	2.88804	0.00387645	0.0201139
ENSG00000054267.20	ARID4B	30.8384	1.01636	0.345356	2.94292	0.00325129	0.0176235
ENSG00000230989.6	HSBP1	16.9959	1.01627	0.373324	2.72223	0.00648431	0.0305935
ENSG00000131051.21	RBM39	86.1091	1.01618	0.271423	3.7439	0.000181186	0.00161092
ENSG00000166200.14	COPS2	13.783	1.01303	0.404158	2.50653	0.0121924	0.0498651
ENSG00000155508.13	CNOT8	10.7377	1.01248	0.392488	2.57965	0.00989016	0.0424242
ENSG00000112081.16	SRSF3	29.8083	1.01212	0.28434	3.55955	0.000371494	0.00294199
ENSG00000144724.19	PTPRG	26.3047	1.01151	0.302033	3.349	0.000811032	0.00569478
ENSG00000126934.13	MAP2K2	8.42977	1.01024	0.396948	2.54501	0.0109274	0.0458731
ENSG00000085224.21	ATRX	67.4257	1.00671	0.256491	3.92491	8.68e-05	0.000858874
ENSG00000138095.18	LRPPRC	17.1653	1.00596	0.370721	2.71352	0.00665733	0.0312321
ENSG00000198625.12	MDM4	22.1528	1.00549	0.367274	2.73772	0.00618674	0.0294523
ENSG00000147010.17	SH3KBP1	10.7547	1.00149	0.390305	2.56591	0.0102904	0.0438151
ENSG00000140836.14	ZFHX3	69.1666	1.00117	0.278939	3.58921	0.000331682	0.00267496
ENSG00000134318.13	ROCK2	34.2307	1.00077	0.36886	2.71315	0.00666462	0.0312369
ENSG00000011243.17	AKAP8L	19.2164	1.00013	0.309414	3.23233	0.00122784	0.00794845
ENSG00000127589.4	TUBBP1	9.71589	0.999097	0.337257	2.96242	0.00305228	0.0167332
ENSG00000116747.12	TROVE2	27.1966	0.99827	0.270576	3.68943	0.000224757	0.00191505
ENSG00000114439.18	BBX	28.8137	0.99745	0.389652	2.55985	0.0104717	0.0443844
ENSG00000111530.12	CAND1	23.0947	0.996142	0.344682	2.89003	0.00385202	0.020008
ENSG00000108953.16	YWHAE	32.8539	0.994851	0.325922	3.05242	0.00227002	0.0131702
ENSG00000131067.16	GGT7	14.5292	0.991291	0.363922	2.72391	0.00645132	0.0304764
ENSG00000065029.14	ZNF76	12.3329	0.989579	0.384335	2.57478	0.0100304	0.0428997
ENSG00000113643.8	RARS	18.9146	0.987376	0.346339	2.8509	0.00435957	0.0220687
ENSG00000029363.15	BCLAF1	26.3827	0.97404	0.3128	3.11394	0.00184609	0.0111033
ENSG00000072042.12	RDH11	67.7735	0.973722	0.281594	3.45789	0.000544414	0.00407369
ENSG00000204435.13	CSNK2B	77.7584	0.973549	0.211602	4.60084	4.21e-06	6.18e-05
ENSG00000239524.2	RPL32P34	44.0697	0.973149	0.30275	3.21437	0.00130732	0.00837013
ENSG00000175390.12	EIF3F	30.8332	0.972477	0.277675	3.50221	0.000461415	0.00355418
ENSG00000253352.8	TUG1	33.9263	0.972127	0.275449	3.52925	0.000416747	0.00324697
ENSG00000233913.7	CTC-575D19.1	38.1134	0.972079	0.345991	2.80955	0.00496105	0.0245966
ENSG00000165458.13	INPPL1	24.1564	0.968623	0.346823	2.79284	0.00522469	0.0256982
ENSG00000213988.9	ZNF90	110.103	0.968528	0.179831	5.38576	7.21e-08	1.66e-06
ENSG00000100726.14	TELO2	12.2263	0.967438	0.319201	3.03081	0.00243895	0.0140033
[truncated: 1,653 more rows]

## Sheet: MesvNorm
gene ID	gene_short_name	baseMean	log2FoldChange	lfcSE	stat	pvalue	padj
ENSG00000178522.14	AMBN	34.8582	26.6499	3.71162	7.18011	6.97e-13	2.54e-11
ENSG00000029559.6	IBSP	15.2939	25.9864	3.58536	7.24794	4.23e-13	1.59e-11
ENSG00000120669.15	SOHLH2	4.30926	24.2254	4.40017	5.50555	3.68e-08	6.96e-07
ENSG00000152591.12	DSPP	63.6992	12.2126	3.67408	3.324	0.000887357	0.00523175
ENSG00000092758.15	COL9A3	26.308	10.4924	1.3151	7.97845	1.48e-15	7.45e-14
ENSG00000204248.10	COL11A2	96.2526	9.57298	0.959205	9.98012	1.86e-23	2.04e-21
ENSG00000152592.13	DMP1	22.6329	9.35565	2.66096	3.5159	0.000438274	0.00289096
ENSG00000102174.8	PHEX	24.2225	9.31566	1.75618	5.30449	1.13e-07	1.98e-06
ENSG00000160678.11	S100A1	28.1609	9.15469	1.14494	7.99575	1.29e-15	6.52e-14
ENSG00000133710.15	SPINK5	51.5695	9.12883	2.38191	3.83256	0.000126816	0.00102302
ENSG00000189120.4	SP6	18.8777	8.79313	1.0587	8.30559	9.93e-17	5.54e-15
ENSG00000176842.14	IRX5	13.3276	8.54348	2.207	3.87108	0.000108354	0.000901503
ENSG00000156076.9	WIF1	14.6265	8.4736	1.65514	5.11957	3.06e-07	4.94e-06
ENSG00000162493.16	PDPN	12.1448	8.46095	2.77309	3.05108	0.00228016	0.0114024
ENSG00000154856.12	APCDD1	92.3121	8.20297	0.918506	8.93078	4.23e-19	2.97e-17
ENSG00000154143.2	PANX3	9.51173	8.03784	3.29994	2.43576	0.0148607	0.0495367
ENSG00000183160.8	TMEM119	13.8724	8.0136	1.70046	4.7126	2.45e-06	3.21e-05
ENSG00000171502.14	COL24A1	10.0553	7.92156	1.6922	4.68122	2.85e-06	3.67e-05
ENSG00000106278.11	PTPRZ1	8.39383	7.89728	2.04428	3.86312	0.00011195	0.000924977
ENSG00000163132.6	MSX1	46.6978	7.68129	0.854182	8.99257	2.42e-19	1.75e-17
ENSG00000105880.4	DLX5	9.78609	7.66932	1.19828	6.40027	1.55e-10	4.18e-09
ENSG00000146197.8	SCUBE3	10.969	7.42895	1.18905	6.24779	4.16e-10	1.07e-08
ENSG00000168081.8	PNOC	6.72701	7.23948	1.92143	3.76776	0.000164716	0.0012613
ENSG00000262165.2	RP11-81A22.5	6.78502	7.22418	1.54285	4.68237	2.84e-06	3.66e-05
ENSG00000132688.10	NES	23.6124	7.21803	0.958506	7.5305	5.05e-14	2.1e-12
ENSG00000115596.3	WNT6	9.51477	7.20333	1.39704	5.15614	2.52e-07	4.16e-06
ENSG00000100678.18	SLC8A3	5.91736	7.10667	2.02695	3.50609	0.000454743	0.00297765
ENSG00000103888.15	CEMIP	13.8527	7.07826	1.18767	5.95977	2.53e-09	5.86e-08
ENSG00000154277.12	UCHL1	17.8924	7.0682	0.793489	8.90775	5.21e-19	3.64e-17
ENSG00000123500.9	COL10A1	8.34884	7.01948	1.73773	4.03945	5.36e-05	0.000486119
ENSG00000101144.12	BMP7	5.17152	6.94208	1.58547	4.37857	1.19e-05	0.000132675
ENSG00000131480.8	AOC2	24.1768	6.92804	1.25552	5.51806	3.43e-08	6.53e-07
ENSG00000101230.5	ISM1	25.2335	6.92545	1.14701	6.03784	1.56e-09	3.7e-08
ENSG00000170374.5	SP7	4.52008	6.92542	2.77536	2.49533	0.0125841	0.0438989
ENSG00000166863.11	TAC3	4.23732	6.89799	2.38042	2.89781	0.00375781	0.0172007
ENSG00000232560.6	LINC01549	5.29063	6.87919	1.63985	4.19502	2.73e-05	0.000276848
ENSG00000185633.10	NDUFA4L2	9.23135	6.86449	0.951243	7.21634	5.34e-13	1.98e-11
ENSG00000127083.7	OMD	11.1074	6.83739	1.83636	3.72335	0.000196598	0.00146396
ENSG00000107984.9	DKK1	43.024	6.83705	0.924739	7.39349	1.43e-13	5.72e-12
ENSG00000132031.12	MATN3	15.2935	6.82171	1.1572	5.89501	3.75e-09	8.45e-08
ENSG00000116132.11	PRRX1	4.61937	6.7511	1.6218	4.16272	3.14e-05	0.000312882
ENSG00000204291.10	COL15A1	8.6484	6.74599	0.838218	8.04801	8.42e-16	4.35e-14
ENSG00000113083.12	LOX	45.9859	6.7196	1.08178	6.21159	5.24e-10	1.33e-08
ENSG00000111728.10	ST8SIA1	5.22522	6.71279	1.99173	3.37034	0.000750762	0.0045577
ENSG00000103056.11	SMPD3	9.54518	6.69769	1.46806	4.56228	5.06e-06	6.17e-05
ENSG00000178882.14	FAM101A	4.5762	6.64776	1.5932	4.17258	3.01e-05	0.000301101
ENSG00000143320.8	CRABP2	8.07552	6.57153	1.02048	6.43964	1.2e-10	3.27e-09
ENSG00000188487.11	INSC	3.07438	6.45486	2.15777	2.99145	0.0027766	0.0133536
ENSG00000215187.9	FAM166B	3.19954	6.43287	1.75345	3.6687	0.000243788	0.0017578
ENSG00000099953.9	MMP11	13.5183	6.37962	0.800859	7.96597	1.64e-15	8.13e-14
ENSG00000185499.16	MUC1	6.784	6.25171	1.75177	3.5688	0.000358626	0.00245018
ENSG00000133083.14	DCLK1	3.4504	6.23278	1.18519	5.25887	1.45e-07	2.48e-06
ENSG00000152377.13	SPOCK1	4.48472	6.18422	1.45826	4.24083	2.23e-05	0.000231531
ENSG00000101210.10	EEF1A2	3.59012	6.16856	2.32238	2.65614	0.00790402	0.0308726
ENSG00000131711.14	MAP1B	89.6555	6.14386	0.661148	9.29272	1.5e-20	1.27e-18
ENSG00000138795.9	LEF1	8.56689	6.13936	0.833795	7.36316	1.8e-13	7.1e-12
ENSG00000163235.15	TGFA	5.94098	6.12529	0.83551	7.3312	2.28e-13	8.88e-12
ENSG00000164692.17	COL1A2	1294.98	6.10493	0.759903	8.03382	9.45e-16	4.83e-14
ENSG00000158270.11	COLEC12	14.9132	6.04992	0.739266	8.18369	2.75e-16	1.49e-14
ENSG00000188312.13	CENPP	3.97462	6.04326	0.874796	6.90819	4.91e-12	1.65e-10
ENSG00000104783.11	KCNN4	2.57167	6.0372	1.40476	4.29767	1.73e-05	0.000184822
ENSG00000231764.8	DLX6-AS1	8.85922	6.02681	1.01893	5.91482	3.32e-09	7.57e-08
ENSG00000143127.12	ITGA10	12.8404	6.00016	0.841058	7.13406	9.74e-13	3.5e-11
ENSG00000091972.18	CD200	3.89026	5.99231	0.877301	6.83039	8.47e-12	2.73e-10
ENSG00000245694.9	CRNDE	4.26862	5.94257	1.08771	5.46337	4.67e-08	8.65e-07
ENSG00000136542.8	GALNT5	3.50623	5.91454	1.25022	4.73079	2.24e-06	2.98e-05
ENSG00000170962.12	PDGFD	5.99389	5.9119	0.865537	6.83032	8.47e-12	2.73e-10
ENSG00000205221.12	VIT	2.10104	5.90667	2.3517	2.51166	0.0120166	0.0424042
ENSG00000112559.13	MDFI	14.7425	5.8949	0.707678	8.32992	8.09e-17	4.53e-15
ENSG00000083720.12	OXCT1	7.40086	5.8778	0.749024	7.84728	4.25e-15	2.02e-13
ENSG00000265107.2	GJA5	4.12194	5.81907	1.14541	5.08034	3.77e-07	5.94e-06
ENSG00000121957.12	GPSM2	5.84209	5.8121	0.863935	6.72747	1.73e-11	5.2e-10
ENSG00000107731.12	UNC5B	37.7939	5.80946	0.665573	8.72851	2.58e-18	1.67e-16
ENSG00000013297.10	CLDN11	15.6091	5.7977	1.0097	5.74201	9.36e-09	2e-07
ENSG00000157613.10	CREB3L1	11.2284	5.79398	1.22936	4.71299	2.44e-06	3.21e-05
ENSG00000144810.15	COL8A1	8.7865	5.7631	0.884754	6.51379	7.33e-11	2.05e-09
ENSG00000108813.10	DLX4	4.59305	5.7536	1.87401	3.07021	0.00213908	0.0108368
ENSG00000105664.10	COMP	12.8473	5.73033	1.35603	4.22581	2.38e-05	0.000245746
ENSG00000066735.14	KIF26A	3.46786	5.7255	1.34955	4.24253	2.21e-05	0.000230118
ENSG00000138829.11	FBN2	5.14761	5.70748	1.14166	4.99927	5.75e-07	8.74e-06
ENSG00000117600.12	PLPPR4	2.19858	5.6953	1.47556	3.85975	0.000113503	0.000932968
ENSG00000196154.11	S100A4	47.4912	5.67227	0.63813	8.8889	6.17e-19	4.27e-17
ENSG00000111341.9	MGP	196.837	5.65755	0.819912	6.90019	5.19e-12	1.73e-10
ENSG00000120149.8	MSX2	6.131	5.65558	1.58321	3.57223	0.000353958	0.00242407
ENSG00000109472.13	CPE	39.0898	5.64456	0.745928	7.56717	3.81e-14	1.6e-12
ENSG00000169851.15	PCDH7	24.727	5.64438	0.946947	5.96061	2.51e-09	5.84e-08
ENSG00000171812.11	COL8A2	2.6923	5.64149	1.99778	2.82388	0.00474459	0.0206727
ENSG00000146242.8	TPBG	13.334	5.63831	0.791115	7.12705	1.03e-12	3.67e-11
ENSG00000166923.10	GREM1	5.14434	5.60755	1.14807	4.88432	1.04e-06	1.49e-05
ENSG00000103528.16	SYT17	4.99021	5.55112	1.41052	3.93551	8.3e-05	0.000714809
ENSG00000128045.6	RASL11B	2.91796	5.54789	1.03354	5.36785	7.97e-08	1.43e-06
ENSG00000169507.9	SLC38A11	8.77949	5.53123	0.902556	6.12841	8.88e-10	2.19e-08
ENSG00000135925.8	WNT10A	3.59409	5.52446	1.55141	3.56093	0.000369541	0.00251197
ENSG00000206052.10	DOK6	6.40306	5.5025	0.975123	5.64288	1.67e-08	3.43e-07
ENSG00000165757.8	KIAA1462	8.47893	5.48095	0.745283	7.35419	1.92e-13	7.55e-12
ENSG00000120820.12	GLT8D2	7.14997	5.48045	0.998215	5.49025	4.01e-08	7.55e-07
ENSG00000011028.13	MRC2	48.5335	5.47541	0.821508	6.66508	2.65e-11	7.8e-10
ENSG00000092969.11	TGFB2	4.54639	5.43965	1.07243	5.07228	3.93e-07	6.18e-06
ENSG00000172986.12	GXYLT2	4.13337	5.42258	0.824894	6.57367	4.91e-11	1.4e-09
ENSG00000260428.2	SCX	3.63386	5.42249	1.06958	5.06972	3.98e-07	6.25e-06
ENSG00000155011.8	DKK2	4.77294	5.38082	1.5851	3.39463	0.000687204	0.00424013
ENSG00000204262.11	COL5A2	59.3541	5.37697	0.714543	7.52505	5.27e-14	2.18e-12
ENSG00000128656.13	CHN1	1.91089	5.36669	1.19988	4.47267	7.72e-06	8.98e-05
ENSG00000176049.15	JAKMIP2	2.25793	5.36104	1.29116	4.15212	3.29e-05	0.000325709
ENSG00000108821.13	COL1A1	1967.66	5.35836	0.68956	7.77069	7.81e-15	3.62e-13
ENSG00000162576.16	MXRA8	24.7343	5.35147	0.842994	6.34817	2.18e-10	5.79e-09
ENSG00000172061.8	LRRC15	2.04584	5.33582	1.99698	2.67194	0.00754141	0.0298084
ENSG00000164932.12	CTHRC1	13.8897	5.3246	1.11253	4.78601	1.7e-06	2.33e-05
ENSG00000099139.13	PCSK5	18.2204	5.32179	0.769153	6.91903	4.55e-12	1.54e-10
ENSG00000168077.13	SCARA3	13.0921	5.30821	0.8157	6.50755	7.64e-11	2.14e-09
ENSG00000158560.14	DYNC1I1	3.30023	5.29985	0.992635	5.33917	9.34e-08	1.66e-06
ENSG00000136010.13	ALDH1L2	2.13402	5.27771	1.27728	4.13199	3.6e-05	0.000350984
ENSG00000164879.6	CA3	11.1422	5.2565	1.3595	3.86648	0.000110415	0.000914968
ENSG00000169760.17	NLGN1	1.85491	5.25206	1.54939	3.38975	0.000699555	0.00429598
ENSG00000164330.16	EBF1	5.72402	5.21674	0.698798	7.4653	8.31e-14	3.39e-12
ENSG00000082497.11	SERTAD4	2.62672	5.20415	2.09546	2.48353	0.0130086	0.0448661
ENSG00000136859.9	ANGPTL2	22.9911	5.19749	0.669977	7.75771	8.65e-15	3.95e-13
ENSG00000173546.7	CSPG4	1.98121	5.19598	1.18074	4.40059	1.08e-05	0.000121594
ENSG00000132470.13	ITGB4	2.46089	5.17972	1.01795	5.08838	3.61e-07	5.72e-06
ENSG00000099958.14	DERL3	3.54038	5.17554	1.13573	4.55701	5.19e-06	6.29e-05
ENSG00000198795.10	ZNF521	4.51826	5.15127	0.958092	5.37659	7.59e-08	1.37e-06
ENSG00000115844.10	DLX2	2.11179	5.13818	1.99323	2.57781	0.00994275	0.0366572
ENSG00000151012.13	SLC7A11	6.65059	5.12981	0.957668	5.35656	8.48e-08	1.52e-06
ENSG00000162998.4	FRZB	6.07163	5.12644	1.30847	3.91791	8.93e-05	0.000762183
ENSG00000275385.1	CCL18	2.67311	5.12259	1.7593	2.91172	0.00359448	0.0165855
ENSG00000168243.10	GNG4	13.1916	5.09615	0.77386	6.58536	4.54e-11	1.31e-09
ENSG00000141756.18	FKBP10	54.3496	5.07663	0.541515	9.37487	6.93e-21	6.2e-19
ENSG00000211448.11	DIO2	1.93469	5.06364	1.38506	3.6559	0.000256283	0.00183131
ENSG00000072682.18	P4HA2	14.2544	5.06319	0.776018	6.52458	6.82e-11	1.93e-09
ENSG00000206535.7	LNP1	4.80535	5.05128	0.837598	6.03068	1.63e-09	3.87e-08
ENSG00000060982.14	BCAT1	13.8982	5.0494	0.74161	6.8087	9.85e-12	3.14e-10
ENSG00000139220.16	PPFIA2	3.60725	5.04662	1.29438	3.89887	9.66e-05	0.000816873
ENSG00000156804.7	FBXO32	8.21827	5.0244	0.891087	5.6385	1.72e-08	3.51e-07
ENSG00000164171.10	ITGA2	11.5202	5.02003	0.773124	6.49318	8.4e-11	2.34e-09
ENSG00000167157.10	PRRX2	1.2369	5.0184	1.80377	2.78218	0.00539957	0.0228739
ENSG00000151917.17	BEND6	1.40163	5.00019	1.58718	3.15036	0.0016307	0.00867264
ENSG00000158315.10	RHBDL2	2.30288	4.9967	1.14024	4.38213	1.18e-05	0.000130729
ENSG00000166963.12	MAP1A	2.29854	4.9941	1.29808	3.84731	0.000119422	0.000971585
ENSG00000273301.1	RP11-314B1.2	1.52532	4.9818	1.30857	3.80704	0.000140639	0.00110832
ENSG00000106571.12	GLI3	4.22572	4.9792	1.17173	4.24944	2.14e-05	0.000223791
ENSG00000176692.5	FOXC2	2.06545	4.96873	1.40205	3.5439	0.000394247	0.00265058
ENSG00000156103.15	MMP16	9.5215	4.96245	0.7941	6.24916	4.13e-10	1.06e-08
ENSG00000185565.11	LSAMP	2.26854	4.95958	1.13021	4.38821	1.14e-05	0.000127624
ENSG00000147852.15	VLDLR	2.37464	4.94933	1.4856	3.33153	0.000863692	0.00513023
ENSG00000144857.14	BOC	5.88161	4.90023	1.76597	2.77481	0.00552342	0.0233296
ENSG00000164294.13	GPX8	2.62146	4.89805	1.0702	4.57677	4.72e-06	5.79e-05
ENSG00000182963.9	GJC1	1.92296	4.87679	0.875345	5.57128	2.53e-08	4.96e-07
ENSG00000184347.14	SLIT3	20.6523	4.87575	0.887084	5.49638	3.88e-08	7.32e-07
ENSG00000182168.14	UNC5C	4.21545	4.86688	1.07933	4.50919	6.51e-06	7.69e-05
ENSG00000116106.11	EPHA4	1.80809	4.86294	1.25201	3.8841	0.000102708	0.00086406
ENSG00000181754.6	AMIGO1	2.38896	4.8503	1.43603	3.37757	0.000731282	0.00445643
ENSG00000140937.13	CDH11	13.6519	4.84428	0.793256	6.10684	1.02e-09	2.5e-08
ENSG00000111674.8	ENO2	3.2774	4.81468	1.06023	4.54115	5.59e-06	6.72e-05
ENSG00000197457.9	STMN3	3.67567	4.79271	1.01738	4.71082	2.47e-06	3.23e-05
ENSG00000236824.2	BCYRN1	1.77942	4.79138	1.0898	4.39657	1.1e-05	0.000123193
ENSG00000166086.12	JAM3	4.7605	4.78886	0.891192	5.37354	7.72e-08	1.39e-06
ENSG00000129757.12	CDKN1C	25.9802	4.78367	0.727283	6.57745	4.79e-11	1.37e-09
ENSG00000100625.8	SIX4	2.88947	4.7828	1.16473	4.10635	4.02e-05	0.000385729
ENSG00000164695.4	CHMP4C	7.7926	4.7824	0.93166	5.13321	2.85e-07	4.64e-06
ENSG00000131435.12	PDLIM4	4.0074	4.78101	1.1407	4.19129	2.77e-05	0.000280108
ENSG00000158292.6	GPR153	3.64553	4.74784	0.928428	5.11385	3.16e-07	5.07e-06
ENSG00000095397.13	WHRN	4.96842	4.74638	0.903134	5.25546	1.48e-07	2.52e-06
ENSG00000159164.9	SV2A	6.18824	4.73876	0.974829	4.86112	1.17e-06	1.66e-05
ENSG00000130300.8	PLVAP	12.556	4.72638	0.676889	6.9825	2.9e-12	9.99e-11
ENSG00000138735.15	PDE5A	2.04224	4.72077	1.3279	3.55506	0.000377888	0.00255981
ENSG00000100196.10	KDELR3	9.96478	4.72036	0.844544	5.58924	2.28e-08	4.53e-07
ENSG00000184489.11	PTP4A3	7.59033	4.71931	0.675886	6.98241	2.9e-12	9.99e-11
ENSG00000050165.17	DKK3	11.9271	4.71057	0.774955	6.0785	1.21e-09	2.93e-08
ENSG00000067445.20	TRO	4.85072	4.70427	0.718393	6.54832	5.82e-11	1.66e-09
ENSG00000120370.12	GORAB	4.11519	4.70087	0.910712	5.16175	2.45e-07	4.05e-06
ENSG00000171016.11	PYGO1	3.01547	4.69307	1.13175	4.14675	3.37e-05	0.000331831
ENSG00000203883.6	SOX18	5.25883	4.68294	0.842057	5.56131	2.68e-08	5.2e-07
ENSG00000113140.10	SPARC	691.595	4.65824	0.444838	10.4718	1.16e-25	1.6e-23
ENSG00000219438.8	FAM19A5	7.19075	4.65271	1.4529	3.20235	0.00136309	0.00749673
ENSG00000169184.5	MN1	1.58516	4.64845	1.5108	3.07682	0.00209219	0.0106558
ENSG00000102678.6	FGF9	1.51287	4.64781	1.2775	3.63821	0.000274541	0.00194624
ENSG00000128487.16	SPECC1	2.9017	4.6463	1.16222	3.99778	6.39e-05	0.000570751
ENSG00000176971.3	FIBIN	2.43402	4.64596	1.32757	3.49959	0.000465975	0.00304424
ENSG00000145721.11	LIX1	3.89451	4.64189	1.24321	3.7338	0.000188615	0.00141407
ENSG00000184828.9	ZBTB7C	4.03632	4.6417	0.800985	5.795	6.83e-09	1.49e-07
ENSG00000125378.15	BMP4	25.3091	4.63216	0.736451	6.28985	3.18e-10	8.28e-09
ENSG00000153976.2	HS3ST3A1	1.87218	4.62149	1.45746	3.17093	0.00151953	0.00819972
ENSG00000117598.11	PLPPR5	2.00141	4.62037	1.61261	2.86515	0.0041681	0.0186789
ENSG00000087245.12	MMP2	6.46794	4.60661	0.648902	7.0991	1.26e-12	4.48e-11
ENSG00000134874.17	DZIP1	2.84267	4.59715	1.02405	4.48918	7.15e-06	8.4e-05
ENSG00000189184.11	PCDH18	9.45138	4.59587	0.935843	4.91095	9.06e-07	1.32e-05
ENSG00000008277.14	ADAM22	1.34673	4.59582	1.40027	3.28209	0.0010304	0.00591446
ENSG00000119042.16	SATB2	9.61448	4.59192	1.08446	4.23428	2.29e-05	0.000237527
ENSG00000054598.6	FOXC1	4.20149	4.58411	0.975056	4.70139	2.58e-06	3.36e-05
ENSG00000133069.15	TMCC2	1.497	4.57922	1.61544	2.83466	0.00458744	0.0201635
ENSG00000173641.17	HSPB7	3.61821	4.5783	1.0304	4.44321	8.86e-06	0.000101825
ENSG00000084710.13	EFR3B	2.29033	4.57132	1.06464	4.29375	1.76e-05	0.00018783
ENSG00000142149.8	HUNK	6.43444	4.56946	0.921607	4.95814	7.12e-07	1.06e-05
ENSG00000072832.14	CRMP1	0.945386	4.5682	1.84044	2.48213	0.0130599	0.0450322
ENSG00000143324.13	XPR1	7.26243	4.56649	0.752621	6.06745	1.3e-09	3.1e-08
ENSG00000173926.5	2023-03-03	2.01862	4.55926	1.15173	3.95863	7.54e-05	0.00065934
ENSG00000152207.7	CYSLTR2	1.42813	4.55236	1.67509	2.71768	0.00657405	0.0268261
ENSG00000152661.7	GJA1	35.2172	4.54887	0.765485	5.94247	2.81e-09	6.47e-08
ENSG00000124772.11	CPNE5	2.79882	4.5481	1.11312	4.08592	4.39e-05	0.000413544
ENSG00000170801.9	HTRA3	4.86388	4.54567	0.952837	4.77067	1.84e-06	2.5e-05
ENSG00000100842.12	EFS	6.68241	4.54196	1.74855	2.59755	0.00938917	0.0350949
ENSG00000272720.1	CTA-228A9.3	2.34836	4.53965	1.17627	3.85936	0.000113684	0.000933914
ENSG00000004660.14	CAMKK1	1.09132	4.53708	1.69745	2.67288	0.00752038	0.0297472
ENSG00000136866.13	ZFP37	1.35045	4.53564	1.2049	3.76433	0.000166999	0.00127605
ENSG00000137285.9	TUBB2B	4.76014	4.52829	0.970922	4.66391	3.1e-06	3.95e-05
ENSG00000142686.7	C1orf216	1.73221	4.52407	0.812414	5.56867	2.57e-08	5.01e-07
ENSG00000182013.17	PNMAL1	2.0738	4.51876	1.17004	3.86205	0.000112437	0.000928467
ENSG00000130528.11	HRC	3.60003	4.51817	1.00896	4.47806	7.53e-06	8.8e-05
ENSG00000223768.1	LINC00205	2.55049	4.50229	0.826464	5.44765	5.1e-08	9.4e-07
ENSG00000152076.18	CCDC74B	1.24944	4.49346	1.56039	2.8797	0.00398049	0.0180185
ENSG00000157227.12	MMP14	57.6285	4.48669	0.449155	9.98917	1.7e-23	1.89e-21
ENSG00000135828.11	RNASEL	1.85744	4.48542	1.17868	3.80546	0.000141543	0.00111483
ENSG00000104213.12	PDGFRL	1.09781	4.48033	1.81637	2.46664	0.0136389	0.0464584
ENSG00000179104.8	TMTC2	3.12425	4.46844	0.955485	4.67662	2.92e-06	3.74e-05
ENSG00000262655.3	SPON1	2.27854	4.46709	1.26479	3.53187	0.000412633	0.00275095
ENSG00000196155.12	PLEKHG4	1.05524	4.4553	1.53393	2.90449	0.0036785	0.0169133
ENSG00000105894.11	PTN	25.1733	4.45447	0.833202	5.34621	8.98e-08	1.6e-06
ENSG00000163501.6	IHH	4.07308	4.44316	0.902478	4.92329	8.51e-07	1.24e-05
ENSG00000198648.10	STK39	3.47998	4.43104	1.02659	4.31627	1.59e-05	0.000170689
ENSG00000075275.16	CELSR1	2.55385	4.41847	1.09056	4.05154	5.09e-05	0.000466095
ENSG00000147889.17	CDKN2A	2.07825	4.4183	1.12314	3.93388	8.36e-05	0.000718806
ENSG00000218336.8	TENM3	3.2338	4.41825	1.31393	3.36263	0.000772038	0.0046553
ENSG00000129484.13	PARP2	3.15367	4.41703	0.781553	5.6516	1.59e-08	3.27e-07
ENSG00000196581.10	AJAP1	1.22697	4.40965	1.24629	3.53822	0.00040284	0.00269948
ENSG00000041982.15	TNC	4.22839	4.40938	1.11351	3.95988	7.5e-05	0.000657096
ENSG00000235036.4	RP5-1099D15.1	3.23165	4.40812	0.814177	5.4142	6.16e-08	1.12e-06
ENSG00000227051.6	C14orf132	3.03695	4.40764	1.17107	3.76378	0.000167364	0.00127816
ENSG00000134830.5	C5AR2	4.85611	4.40516	1.02273	4.30725	1.65e-05	0.00017739
ENSG00000076716.8	GPC4	3.03946	4.4013	1.26815	3.47065	0.0005192	0.00333909
ENSG00000095739.10	BAMBI	36.8607	4.40013	0.643747	6.83519	8.19e-12	2.66e-10
ENSG00000224189.6	HAGLR	1.06652	4.3967	1.74544	2.51897	0.0117698	0.0417598
ENSG00000050438.16	SLC4A8	1.91603	4.39287	1.18741	3.69954	0.000215992	0.00158612
ENSG00000043355.11	ZIC2	2.43485	4.39253	1.54739	2.83867	0.00453013	0.0199659
ENSG00000137809.16	ITGA11	4.95274	4.39243	1.03014	4.2639	2.01e-05	0.000211474
ENSG00000152127.8	MGAT5	6.21504	4.37919	0.700277	6.2535	4.01e-10	1.04e-08
ENSG00000114251.13	WNT5A	11.0211	4.37893	1.16028	3.77402	0.000160641	0.0012387
ENSG00000136999.4	NOV	2.73756	4.37875	1.30862	3.34609	0.000819597	0.00489877
ENSG00000148908.14	RGS10	7.44208	4.37698	0.717027	6.10434	1.03e-09	2.53e-08
ENSG00000145506.13	NKD2	1.5769	4.37156	1.56346	2.79608	0.00517258	0.0221435
ENSG00000167771.5	RCOR2	1.02518	4.36963	1.53966	2.83806	0.0045389	0.0199965
ENSG00000125845.6	BMP2	26.9357	4.36752	0.890007	4.90729	9.23e-07	1.34e-05
ENSG00000110318.13	CEP126	3.60598	4.36475	0.97507	4.47635	7.59e-06	8.85e-05
ENSG00000140511.11	HAPLN3	3.14302	4.36443	1.03371	4.22209	2.42e-05	0.000248766
ENSG00000183010.16	PYCR1	17.1961	4.361	0.750096	5.81392	6.1e-09	1.35e-07
ENSG00000169604.19	ANTXR1	12.3806	4.355	0.708295	6.14856	7.82e-10	1.94e-08
ENSG00000187634.11	SAMD11	2.94002	4.35475	1.04184	4.17988	2.92e-05	0.000292217
ENSG00000177508.11	IRX3	5.35263	4.3509	0.990467	4.39278	1.12e-05	0.000125263
ENSG00000233608.3	TWIST2	2.34114	4.34218	1.11128	3.90738	9.33e-05	0.000790518
ENSG00000130224.14	LRCH2	1.59894	4.33585	1.40866	3.07799	0.00208403	0.0106294
ENSG00000243244.5	STON1	2.02873	4.33073	1.10207	3.92963	8.51e-05	0.000730739
ENSG00000110900.14	TSPAN11	2.97539	4.32542	1.17193	3.69085	0.000223504	0.00163125
ENSG00000151136.14	BTBD11	0.838019	4.3237	1.65587	2.61113	0.00902445	0.0340783
ENSG00000186314.11	PRELID2	2.31664	4.31537	0.933641	4.62209	3.8e-06	4.77e-05
ENSG00000101391.20	CDK5RAP1	2.69364	4.31384	0.961133	4.48828	7.18e-06	8.43e-05
ENSG00000162437.14	RAVER2	4.7192	4.30935	0.615506	7.00131	2.54e-12	8.82e-11
ENSG00000248498.3	ASNSP1	1.90708	4.30572	1.10919	3.88185	0.000103666	0.000870589
ENSG00000185818.7	NAT8L	1.97438	4.30335	1.08348	3.97178	7.13e-05	0.000628576
ENSG00000169855.19	ROBO1	39.2973	4.30331	0.447992	9.60577	7.56e-22	7.22e-20
ENSG00000084636.17	COL16A1	7.93857	4.28867	0.876183	4.89473	9.84e-07	1.42e-05
ENSG00000174705.12	SH3PXD2B	1.9611	4.27255	1.16828	3.65714	0.000255045	0.00182336
ENSG00000101447.13	FAM83D	5.20345	4.26118	0.887682	4.80035	1.58e-06	2.19e-05
ENSG00000206432.4	TMEM200C	2.50147	4.26075	1.37962	3.08835	0.00201272	0.0103393
ENSG00000268471.5	MIR4453	2.61969	4.25325	1.11185	3.82539	0.000130564	0.00104854
ENSG00000106483.11	SFRP4	7.96514	4.24411	1.52046	2.79132	0.00524928	0.0224229
ENSG00000113721.13	PDGFRB	23.6956	4.2439	0.590215	7.19043	6.46e-13	2.36e-11
ENSG00000143387.12	CTSK	5.92064	4.23529	0.8212	5.15744	2.5e-07	4.13e-06
ENSG00000090020.10	SLC9A1	2.42629	4.22797	1.04272	4.05477	5.02e-05	0.000460887
ENSG00000250742.2	RP11-834C11.4	2.10423	4.21765	1.04407	4.03964	5.35e-05	0.000486045
ENSG00000137573.13	SULF1	5.35824	4.21692	0.757167	5.56934	2.56e-08	5e-07
ENSG00000108823.15	SGCA	2.73011	4.21676	1.27587	3.30501	0.000949731	0.00554474
ENSG00000236609.3	ZNF853	2.61159	4.21384	1.01394	4.1559	3.24e-05	0.000321035
ENSG00000119681.11	LTBP2	11.9295	4.2128	1.03477	4.07123	4.68e-05	0.000435057
ENSG00000101333.16	PLCB4	1.98115	4.21273	1.53369	2.74679	0.00601822	0.0249922
ENSG00000088756.12	ARHGAP28	1.13637	4.2071	1.65071	2.54866	0.0108138	0.0390743
ENSG00000167555.13	ZNF528	6.3095	4.20565	0.663574	6.33787	2.33e-10	6.16e-09
ENSG00000140807.6	NKD1	85.9465	4.2031	0.60241	6.97715	3.01e-12	1.03e-10
ENSG00000115828.15	QPCT	5.42705	4.20254	0.961431	4.37113	1.24e-05	0.000136748
ENSG00000116127.17	ALMS1	1.71187	4.19429	1.12729	3.72068	0.000198687	0.00147798
ENSG00000137834.14	SMAD6	21.3423	4.19378	0.602587	6.95963	3.41e-12	1.16e-10
ENSG00000149534.8	MS4A2	1.18457	4.19369	1.56584	2.67824	0.00740112	0.0294262
ENSG00000049192.14	ADAMTS6	2.41774	4.19368	1.10029	3.81143	0.000138167	0.00109487
ENSG00000077782.19	FGFR1	41.6687	4.19334	0.623617	6.72423	1.77e-11	5.3e-10
ENSG00000133454.15	MYO18B	1.29717	4.19153	1.47392	2.84379	0.00445804	0.0197374
ENSG00000157766.15	ACAN	0.991902	4.19121	1.55168	2.70107	0.00691165	0.0278546
ENSG00000139329.4	LUM	28.0178	4.19084	0.910037	4.60513	4.12e-06	5.13e-05
ENSG00000172572.6	PDE3A	2.67218	4.19028	0.96392	4.34712	1.38e-05	0.00015097
ENSG00000067798.14	NAV3	1.73322	4.17881	1.53113	2.72923	0.00634821	0.0261278
ENSG00000144214.9	LYG1	0.966051	4.17752	1.61145	2.59239	0.00953111	0.035505
ENSG00000274750.2	HIST1H3E	2.50186	4.1694	1.01878	4.09252	4.27e-05	0.000404603
ENSG00000012171.18	SEMA3B	5.77502	4.16831	0.692792	6.01668	1.78e-09	4.19e-08
ENSG00000137094.14	DNAJB5	2.20125	4.16616	1.03961	4.00743	6.14e-05	0.000550689
ENSG00000134376.14	CRB1	1.4798	4.16513	1.38729	3.00235	0.00267908	0.0129629
ENSG00000021645.18	NRXN3	5.31861	4.15503	0.942914	4.40659	1.05e-05	0.000118746
ENSG00000184916.8	JAG2	3.17666	4.14902	0.935697	4.43415	9.24e-06	0.00010586
ENSG00000121075.9	TBX4	4.03563	4.14309	1.3071	3.16968	0.00152607	0.00822573
ENSG00000145685.13	LHFPL2	2.95276	4.13879	0.924489	4.47684	7.58e-06	8.84e-05
ENSG00000144355.14	DLX1	3.21768	4.13504	1.27815	3.23519	0.00121563	0.00681924
ENSG00000229447.2	RP11-490K7.4	1.51914	4.12207	1.12357	3.66873	0.000243754	0.0017578
ENSG00000158555.14	GDPD5	7.19179	4.12194	0.799819	5.15359	2.56e-07	4.2e-06
ENSG00000105650.21	PDE4C	1.36742	4.11652	1.55488	2.64749	0.00810922	0.0314768
ENSG00000171388.11	APLN	1.88615	4.1078	1.2654	3.24624	0.0011694	0.00659606
ENSG00000174099.10	MSRB3	8.16032	4.10665	0.861338	4.76776	1.86e-06	2.53e-05
ENSG00000121068.13	TBX2	15.0726	4.10591	0.627921	6.53889	6.2e-11	1.76e-09
ENSG00000107821.14	KAZALD1	2.84599	4.10061	1.27147	3.22509	0.00125931	0.0070203
ENSG00000154188.9	ANGPT1	5.55076	4.09911	0.898574	4.56179	5.07e-06	6.18e-05
ENSG00000242861.1	RP11-285F7.2	2.06492	4.09909	1.16227	3.52679	0.000420627	0.00279773
ENSG00000075891.21	PAX2	2.03682	4.09747	1.34452	3.04754	0.00230724	0.0114777
ENSG00000205208.4	C4orf46	1.48534	4.09166	1.11225	3.67871	0.000234413	0.00170306
ENSG00000164683.16	HEY1	5.752	4.08898	1.0056	4.06621	4.78e-05	0.000442195
ENSG00000172349.17	IL16	2.06922	4.07651	1.08751	3.74849	0.000177906	0.00134646
ENSG00000114854.7	TNNC1	1.56696	4.07316	1.49184	2.73029	0.00632791	0.0260742
ENSG00000091592.15	NLRP1	8.7046	4.06672	0.722042	5.63224	1.78e-08	3.61e-07
ENSG00000166813.14	KIF7	4.8418	4.06265	0.66658	6.09477	1.1e-09	2.66e-08
ENSG00000185989.10	RASA3	2.24321	4.05226	0.974897	4.1566	3.23e-05	0.000320265
ENSG00000186026.6	ZNF284	1.63142	4.05201	0.990988	4.08886	4.33e-05	0.000410218
ENSG00000144369.12	FAM171B	1.08813	4.04958	1.60528	2.52266	0.0116472	0.041376
ENSG00000101134.11	DOK5	1.308	4.045	1.59562	2.53506	0.0112429	0.0403009
ENSG00000140545.14	MFGE8	8.56628	4.04378	0.669288	6.04192	1.52e-09	3.63e-08
ENSG00000074181.8	NOTCH3	13.4973	4.0393	0.519898	7.76941	7.89e-15	3.64e-13
ENSG00000038427.15	VCAN	73.798	4.03638	0.768138	5.25476	1.48e-07	2.53e-06
ENSG00000156113.21	KCNMA1	11.0484	4.03334	0.65186	6.18744	6.11e-10	1.54e-08
ENSG00000164176.12	EDIL3	8.25067	4.03136	0.847442	4.7571	1.96e-06	2.65e-05
ENSG00000105948.13	TTC26	1.58274	4.01226	1.01728	3.94412	8.01e-05	0.000693365
ENSG00000126947.12	ARMCX1	2.99563	4.01089	0.85782	4.67568	2.93e-06	3.75e-05
ENSG00000124243.17	BCAS4	1.9373	4.00163	0.972478	4.11487	3.87e-05	0.000374
ENSG00000203930.10	LINC00632	0.831764	3.99995	1.36405	2.93241	0.00336342	0.0157322
ENSG00000197461.13	PDGFA	20.3231	3.98354	0.667734	5.96577	2.43e-09	5.67e-08
ENSG00000146263.11	MMS22L	7.19202	3.97888	0.6893	5.77236	7.82e-09	1.69e-07
ENSG00000085276.17	MECOM	4.21632	3.97815	1.08642	3.66169	0.000250554	0.00179934
ENSG00000174151.14	CYB561D1	3.55765	3.97496	0.859247	4.6261	3.73e-06	4.69e-05
ENSG00000175274.18	TP53I11	10.6104	3.96399	0.608104	6.51861	7.1e-11	2e-09
ENSG00000197956.9	S100A6	91.5671	3.9617	0.536081	7.39011	1.47e-13	5.84e-12
ENSG00000147408.14	CSGALNACT1	1.46165	3.96087	1.04878	3.77664	0.000158958	0.00122836
ENSG00000260249.2	RP11-401P9.5	0.911329	3.95614	1.26947	3.11636	0.00183097	0.00957034
ENSG00000151617.15	EDNRA	3.99781	3.953	0.743776	5.31477	1.07e-07	1.88e-06
ENSG00000112562.18	SMOC2	2.09361	3.95102	1.43783	2.7479	0.00599787	0.0249429
ENSG00000139629.15	GALNT6	2.44137	3.94545	0.973763	4.05175	5.08e-05	0.000465975
ENSG00000176472.10	ZNF575	0.991586	3.94022	1.55732	2.53012	0.0114023	0.0407484
ENSG00000056050.6	HPF1	6.03853	3.93405	0.819664	4.79959	1.59e-06	2.19e-05
ENSG00000163995.19	ABLIM2	3.20865	3.93287	0.974441	4.03603	5.44e-05	0.000492643
ENSG00000155511.17	GRIA1	2.41577	3.92676	0.959142	4.09404	4.24e-05	0.000402489
ENSG00000178531.5	CTXN1	2.28715	3.92563	1.28112	3.06422	0.00218241	0.01103
ENSG00000112655.15	PTK7	3.59588	3.92545	0.792442	4.95361	7.28e-07	1.08e-05
ENSG00000277383.1	CTD-3001H11.2	1.28719	3.9169	1.30161	3.00927	0.00261874	0.012737
ENSG00000173068.17	BNC2	2.71155	3.90869	1.30786	2.98862	0.00280244	0.0134508
ENSG00000153237.17	CCDC148	1.05518	3.90616	1.37921	2.83218	0.00462316	0.0202619
ENSG00000184678.10	HIST2H2BE	6.10064	3.90367	0.805623	4.84554	1.26e-06	1.78e-05
ENSG00000163536.12	SERPINI1	7.66705	3.90273	0.796692	4.89867	9.65e-07	1.39e-05
ENSG00000139880.19	CDH24	1.71902	3.89446	1.05034	3.70782	0.000209047	0.00154622
ENSG00000109738.10	GLRB	3.05785	3.89344	1.32207	2.94495	0.00323004	0.0152026
ENSG00000237172.3	B3GNT9	4.18649	3.88798	0.910408	4.2706	1.95e-05	0.000206129
ENSG00000267575.6	CTC-459F4.3	1.49504	3.88689	1.24037	3.13366	0.00172638	0.00908998
ENSG00000241170.2	RP11-147I3.1	1.40726	3.88667	1.08767	3.57339	0.000352391	0.00241681
ENSG00000162630.5	B3GALT2	3.0336	3.87812	1.27712	3.03662	0.00239248	0.0118197
ENSG00000164283.12	ESM1	2.77269	3.87376	0.954652	4.05777	4.95e-05	0.000455939
ENSG00000126603.8	GLIS2	2.29644	3.869	0.903776	4.28093	1.86e-05	0.000197514
ENSG00000161791.13	FMNL3	8.37242	3.86636	0.585454	6.60404	4e-11	1.16e-09
ENSG00000135919.12	SERPINE2	20.162	3.86627	0.728932	5.30402	1.13e-07	1.98e-06
ENSG00000089472.16	HEPH	1.97595	3.86437	1.16308	3.32253	0.000892043	0.00525074
ENSG00000120332.15	TNN	4.0433	3.86102	1.01337	3.81008	0.000138925	0.00109844
ENSG00000214176.9	PLEKHM1P1	1.78526	3.85767	1.15208	3.34844	0.000812676	0.00486553
ENSG00000198892.6	SHISA4	2.61365	3.85035	0.886829	4.34171	1.41e-05	0.000154153
ENSG00000146426.17	TIAM2	3.64658	3.84683	0.877711	4.3828	1.17e-05	0.000130427
ENSG00000104415.13	WISP1	1.68703	3.84416	1.20765	3.18318	0.00145667	0.00791421
ENSG00000141576.14	RNF157	3.31435	3.84276	0.883191	4.351	1.36e-05	0.000148551
ENSG00000127152.17	BCL11B	2.91432	3.84182	1.16652	3.29341	0.000989813	0.00572509
ENSG00000271857.1	RP1-244F24.1	0.984829	3.8377	1.52789	2.51176	0.0120131	0.0424023
ENSG00000178184.15	PARD6G	4.64258	3.82638	0.756453	5.05832	4.23e-07	6.6e-06
ENSG00000224051.6	CPTP	1.1786	3.82495	1.46915	2.60351	0.00922739	0.0346438
ENSG00000136108.14	CKAP2	3.73924	3.82467	0.729548	5.24252	1.58e-07	2.68e-06
ENSG00000261094.2	RP11-355O1.11	1.81157	3.80949	1.05616	3.60693	0.000309843	0.00216016
ENSG00000143147.14	GPR161	3.24057	3.79336	0.751151	5.05007	4.42e-07	6.88e-06
ENSG00000171246.5	NPTX1	4.01666	3.79202	1.11759	3.39304	0.000691214	0.00425571
ENSG00000110237.3	ARHGEF17	9.23252	3.79195	0.544128	6.96887	3.2e-12	1.09e-10
ENSG00000131981.15	LGALS3	4.70354	3.78876	0.773111	4.90067	9.55e-07	1.38e-05
ENSG00000124749.16	COL21A1	3.73079	3.78374	0.755833	5.00605	5.56e-07	8.47e-06
ENSG00000196526.10	AFAP1	4.13758	3.77672	0.874859	4.31695	1.58e-05	0.000170418
ENSG00000109099.13	PMP22	7.5062	3.77393	0.737238	5.11901	3.07e-07	4.95e-06
ENSG00000143797.11	MBOAT2	2.52746	3.76569	1.17169	3.21389	0.00130952	0.00726062
ENSG00000143515.16	ATP8B2	12.389	3.76432	0.489007	7.69789	1.38e-14	6.12e-13
ENSG00000115339.13	GALNT3	1.21846	3.75748	1.30683	2.87527	0.00403686	0.0182103
ENSG00000140443.13	IGF1R	5.38809	3.75512	0.668702	5.61554	1.96e-08	3.95e-07
ENSG00000145569.5	FAM105A	1.77927	3.75338	1.26682	2.96283	0.00304821	0.0144321
ENSG00000144868.13	TMEM108	1.61718	3.75128	0.950948	3.94478	7.99e-05	0.000691873
ENSG00000159713.10	TPPP3	2.17067	3.7463	1.35463	2.76556	0.00568246	0.0238882
ENSG00000167207.11	NOD2	1.81387	3.7443	1.10842	3.37805	0.000730015	0.00445061
ENSG00000185585.19	OLFML2A	2.9333	3.73693	0.922835	4.0494	5.13e-05	0.000469185
ENSG00000077157.21	PPP1R12B	35.6851	3.73605	0.586853	6.36624	1.94e-10	5.16e-09
ENSG00000236283.3	AC013463.2	1.58327	3.73515	1.40061	2.6668	0.00765773	0.0301159
ENSG00000204272.12	LINC01420	2.82591	3.73033	0.887918	4.20121	2.65e-05	0.000270345
ENSG00000249853.7	HS3ST5	0.97911	3.72889	1.4601	2.55386	0.0106536	0.0385928
ENSG00000155016.17	CYP2U1	5.3937	3.72694	0.825106	4.51692	6.27e-06	7.44e-05
ENSG00000199509.1	RNA5SP477	2.77275	3.71741	0.94009	3.95431	7.68e-05	0.000668486
ENSG00000104447.11	TRPS1	9.44616	3.71514	0.911138	4.07747	4.55e-05	0.00042494
ENSG00000215035.2	FDPSP5	4.55242	3.70645	0.722474	5.13023	2.89e-07	4.71e-06
ENSG00000113758.13	DBN1	7.15874	3.70046	0.618172	5.98613	2.15e-09	5.02e-08
ENSG00000128917.6	DLL4	1.55476	3.69634	1.26272	2.92728	0.00341942	0.0159421
ENSG00000205593.11	DENND6B	1.74078	3.69445	0.960036	3.84824	0.000118968	0.000968508
ENSG00000213626.11	LBH	23.1283	3.68989	0.633177	5.82759	5.62e-09	1.25e-07
ENSG00000165821.11	SALL2	2.47412	3.68708	0.94306	3.9097	9.24e-05	0.00078389
ENSG00000115232.13	ITGA4	3.44512	3.68311	0.965332	3.81538	0.000135973	0.00108167
ENSG00000079482.12	OPHN1	1.13821	3.68094	1.33898	2.74906	0.00597656	0.0248697
ENSG00000234768.1	RP11-503C24.1	1.51534	3.68064	1.36908	2.68841	0.00717933	0.0287233
ENSG00000163431.12	LMOD1	2.88025	3.68024	1.15803	3.17803	0.00148281	0.00803184
ENSG00000150636.16	CCDC102B	1.99831	3.67697	1.0908	3.37088	0.000749275	0.00455446
ENSG00000168398.6	BDKRB2	1.9597	3.67642	1.25471	2.93011	0.00338847	0.0158236
ENSG00000280219.1	RP11-752L20.3	2.95512	3.67564	1.18002	3.1149	0.00184009	0.00960748
ENSG00000114026.21	OGG1	2.36845	3.67563	0.70274	5.23043	1.69e-07	2.85e-06
ENSG00000156535.13	CD109	2.50903	3.6754	1.27797	2.87596	0.00402806	0.0181764
ENSG00000168646.12	AXIN2	16.6682	3.67523	0.611315	6.012	1.83e-09	4.3e-08
ENSG00000126803.9	HSPA2	10.6585	3.671	0.832816	4.40794	1.04e-05	0.000118099
ENSG00000157193.15	LRP8	0.889472	3.66502	1.34418	2.72659	0.00639929	0.0262776
ENSG00000169515.5	CCDC8	2.98717	3.66012	1.01531	3.60493	0.000312239	0.0021758
ENSG00000141577.13	CEP131	0.953322	3.65807	1.27339	2.8727	0.00406975	0.0183011
ENSG00000119866.20	BCL11A	6.05967	3.65754	0.768621	4.75858	1.95e-06	2.63e-05
ENSG00000118971.7	CCND2	23.7873	3.65517	0.542323	6.73984	1.59e-11	4.84e-10
ENSG00000138623.9	SEMA7A	1.20697	3.65255	1.26324	2.89143	0.00383497	0.0174868
ENSG00000227755.1	AP000344.4	1.47925	3.63991	1.10472	3.29488	0.000984625	0.00570891
ENSG00000260400.1	RP11-119F7.5	1.65952	3.63808	1.19795	3.03693	0.00239003	0.0118117
ENSG00000138028.14	CGREF1	6.18053	3.6342	0.762095	4.7687	1.85e-06	2.52e-05
ENSG00000124813.20	RUNX2	5.13536	3.63284	1.10952	3.27425	0.00105942	0.00604472
ENSG00000163171.7	CDC42EP3	13.4563	3.63116	0.655226	5.54184	2.99e-08	5.78e-07
ENSG00000281468.1	CTC-459F4.9	1.53102	3.62845	1.37224	2.64419	0.00818873	0.031691
ENSG00000164654.15	MIOS	3.57877	3.62767	0.740199	4.90095	9.54e-07	1.38e-05
ENSG00000140945.16	CDH13	1.67304	3.62236	1.40365	2.58067	0.00986091	0.0364399
ENSG00000226864.2	ATE1-AS1	2.66218	3.61965	1.38201	2.61912	0.0088158	0.0334758
ENSG00000164949.7	GEM	12.1419	3.61818	0.988618	3.65984	0.000252372	0.00180877
ENSG00000072071.16	ADGRL1	3.20291	3.61737	0.796747	4.54017	5.62e-06	6.74e-05
ENSG00000120875.8	DUSP4	4.67403	3.61331	1.04673	3.452	0.000556455	0.00354137
ENSG00000185115.5	NSMCE3	6.21015	3.61294	0.644862	5.60265	2.11e-08	4.21e-07
ENSG00000172819.16	RARG	3.41409	3.61085	0.990332	3.6461	0.000266247	0.00189588
ENSG00000115840.13	SLC25A12	3.75586	3.60839	1.11927	3.22387	0.00126472	0.00704771
ENSG00000204516.9	MICB	0.857206	3.60791	1.44128	2.50328	0.0123049	0.0431772
ENSG00000079102.16	RUNX1T1	5.25866	3.6042	0.962009	3.74654	0.000179292	0.00135338
ENSG00000168268.10	NT5DC2	8.10294	3.59765	0.686403	5.24131	1.59e-07	2.7e-06
ENSG00000162944.10	RFTN2	4.63453	3.59297	1.08861	3.30053	0.000965031	0.00561576
ENSG00000149639.14	SOGA1	4.21608	3.58875	0.68026	5.27555	1.32e-07	2.28e-06
ENSG00000173406.15	DAB1	1.26609	3.58755	1.34426	2.6688	0.00761232	0.0300032
ENSG00000139173.9	TMEM117	1.58279	3.58592	1.09336	3.27974	0.00103903	0.00594892
ENSG00000188322.4	SBK1	3.44205	3.58452	0.998241	3.59084	0.000329616	0.00227806
ENSG00000057657.15	PRDM1	3.63764	3.58003	1.1409	3.1379	0.00170162	0.00897942
ENSG00000150893.10	FREM2	7.04197	3.57952	1.37715	2.59923	0.00934326	0.034994
ENSG00000196284.14	SUPT3H	3.65532	3.57785	0.843894	4.23969	2.24e-05	0.000232378
ENSG00000104177.17	MYEF2	2.83451	3.57592	0.973899	3.67176	0.000240888	0.00174303
ENSG00000158966.13	CACHD1	3.26089	3.56639	1.04935	3.39869	0.000677106	0.00419045
ENSG00000198822.10	GRM3	1.36691	3.56256	1.44709	2.46188	0.013821	0.0470007
ENSG00000130997.16	POLN	0.988439	3.56021	0.978313	3.63913	0.000273561	0.00194218
ENSG00000120162.9	MOB3B	7.05801	3.5465	0.836946	4.23743	2.26e-05	0.000234558
ENSG00000254535.3	PABPC4L	1.02291	3.54468	1.42979	2.47916	0.0131692	0.045311
ENSG00000119630.13	PGF	2.99465	3.54458	0.990625	3.57813	0.00034606	0.00238022
ENSG00000133110.14	POSTN	12.502	3.54364	1.19097	2.97542	0.0029259	0.0139406
ENSG00000247809.7	NR2F2-AS1	4.43613	3.5391	0.860936	4.11076	3.94e-05	0.000380474
ENSG00000102984.14	ZNF821	0.961702	3.5374	1.25526	2.81806	0.00483142	0.020963
ENSG00000121064.12	SCPEP1	4.00371	3.53221	0.792045	4.45961	8.21e-06	9.52e-05
ENSG00000114554.11	PLXNA1	15.8424	3.52579	0.441289	7.98974	1.35e-15	6.82e-14
ENSG00000175264.7	CHST1	1.55702	3.52533	1.41383	2.49346	0.0126505	0.0440341
ENSG00000144935.14	TRPC1	5.61115	3.52494	0.69427	5.07719	3.83e-07	6.03e-06
ENSG00000185567.6	AHNAK2	1.45375	3.51764	1.39195	2.52714	0.0114997	0.041025
ENSG00000196345.12	ZKSCAN7	1.40356	3.51661	1.17067	3.00394	0.00266511	0.0129053
ENSG00000067225.17	PKM	5.72138	3.515	0.855705	4.10772	4e-05	0.000383962
ENSG00000091127.13	PUS7	5.38875	3.51471	0.819898	4.28677	1.81e-05	0.000193115
ENSG00000182580.2	EPHB3	2.03759	3.51389	1.09809	3.19998	0.00137436	0.00755
ENSG00000183801.7	OLFML1	5.47319	3.51025	0.734027	4.78219	1.73e-06	2.37e-05
ENSG00000135046.13	ANXA1	50.1048	3.50615	0.51035	6.87009	6.42e-12	2.11e-10
ENSG00000224505.2	AC002117.1	1.25776	3.50533	1.40777	2.48999	0.0127746	0.0442923
ENSG00000188158.14	NHS	2.23723	3.50312	0.987163	3.54867	0.000387183	0.00261413
ENSG00000088970.15	KIZ	1.80637	3.50272	0.991805	3.53166	0.000412964	0.00275188
ENSG00000270933.1	CTD-2227E11.1	1.93539	3.5023	1.13424	3.08779	0.00201648	0.0103491
ENSG00000171792.10	RHNO1	2.09965	3.49626	0.90238	3.87449	0.000106848	0.000892084
ENSG00000148180.18	GSN	32.6562	3.49486	0.462088	7.56318	3.93e-14	1.65e-12
ENSG00000169129.14	AFAP1L2	2.75292	3.49219	1.09604	3.18618	0.00144166	0.00783858
ENSG00000182195.7	LDOC1	5.82678	3.49145	0.822342	4.24574	2.18e-05	0.000227013
ENSG00000169255.13	B3GALNT1	3.40335	3.49141	0.76574	4.55953	5.13e-06	6.22e-05
ENSG00000175970.9	UNC119B	8.83268	3.48704	0.789271	4.41806	9.96e-06	0.000113243
ENSG00000115896.15	PLCL1	1.65662	3.48366	1.25588	2.77387	0.00553932	0.0233734
ENSG00000134369.15	NAV1	5.76904	3.47976	0.739311	4.70676	2.52e-06	3.28e-05
ENSG00000120693.13	SMAD9	5.34904	3.47441	0.851926	4.0783	4.54e-05	0.000423705
ENSG00000213190.3	MLLT11	2.30856	3.47007	1.05326	3.29461	0.000985592	0.0057122
ENSG00000215237.6	RP11-54D18.2	1.29329	3.46595	1.20637	2.87303	0.00406556	0.0182942
ENSG00000061337.15	LZTS1	1.46494	3.4658	1.39704	2.48081	0.0131084	0.0451559
ENSG00000197121.14	PGAP1	8.98145	3.46113	0.654406	5.28897	1.23e-07	2.14e-06
ENSG00000167552.13	TUBA1A	35.6209	3.4601	0.560062	6.17806	6.49e-10	1.63e-08
ENSG00000256073.3	URB1-AS1	1.04775	3.4592	1.2997	2.66154	0.00777836	0.0305149
ENSG00000166173.10	LARP6	3.55579	3.45463	0.987395	3.49874	0.00046747	0.00305262
ENSG00000048471.13	SNX29	1.15261	3.45065	1.22081	2.82653	0.00470557	0.0205539
ENSG00000138685.12	FGF2	5.01441	3.44551	0.954621	3.60929	0.000307036	0.00214462
ENSG00000102349.16	KLF8	2.74299	3.4417	1.29368	2.6604	0.00780475	0.030585
ENSG00000184226.14	PCDH9	6.57146	3.44054	0.756755	4.54643	5.46e-06	6.58e-05
ENSG00000183762.12	KREMEN1	10.3644	3.43988	0.670905	5.12723	2.94e-07	4.78e-06
ENSG00000154864.11	PIEZO2	20.039	3.43875	0.566463	6.07056	1.27e-09	3.06e-08
ENSG00000239521.7	GATS	3.48411	3.43773	0.911346	3.77215	0.000161848	0.00124563
ENSG00000158186.12	MRAS	5.09755	3.43599	0.802172	4.28336	1.84e-05	0.000195656
ENSG00000229989.3	MIR181A1HG	2.28687	3.43114	1.2659	2.71043	0.00671965	0.0272881
ENSG00000104728.15	ARHGEF10	2.82432	3.42923	1.17548	2.91731	0.00353061	0.016351
ENSG00000128274.15	A4GALT	3.56747	3.42876	1.12408	3.05027	0.00228638	0.0114255
ENSG00000168743.12	NPNT	20.3248	3.42805	0.705798	4.85699	1.19e-06	1.69e-05
ENSG00000129009.12	ISLR	4.57056	3.42761	0.990539	3.46035	0.000539476	0.00344279
ENSG00000077616.10	NAALAD2	2.67637	3.42549	1.12268	3.05118	0.00227942	0.0114024
ENSG00000122176.10	FMOD	30.5908	3.41978	0.807821	4.23334	2.3e-05	0.000238349
ENSG00000151067.21	CACNA1C	6.88325	3.41292	0.619403	5.51001	3.59e-08	6.79e-07
ENSG00000109452.12	INPP4B	1.89302	3.40945	1.02784	3.31711	0.000909546	0.00534279
ENSG00000187605.15	TET3	3.91794	3.40878	0.754382	4.51864	6.22e-06	7.39e-05
ENSG00000265413.1	RP11-789C17.1	1.32105	3.4083	1.23177	2.767	0.00565744	0.0238114
ENSG00000137941.16	TTLL7	1.90031	3.40239	0.934394	3.64128	0.000271285	0.00192889
ENSG00000113263.12	ITK	1.65007	3.40222	1.25952	2.70121	0.00690883	0.0278546
ENSG00000151612.15	ZNF827	3.60471	3.39859	1.04357	3.2567	0.00112716	0.00639557
ENSG00000188783.5	PRELP	8.18255	3.39306	0.849908	3.99227	6.54e-05	0.000582009
ENSG00000204136.10	GGTA1P	4.82336	3.38854	1.0221	3.31528	0.000915509	0.00536682
ENSG00000082014.16	SMARCD3	7.67027	3.388	0.613358	5.52368	3.32e-08	6.34e-07
ENSG00000135914.5	HTR2B	3.41613	3.38792	1.22993	2.75457	0.00587701	0.0245553
ENSG00000171310.10	CHST11	4.98757	3.38505	0.734132	4.61096	4.01e-06	5.01e-05
ENSG00000267519.4	MIR24-2	18.8252	3.38502	0.703266	4.81329	1.48e-06	2.07e-05
ENSG00000130821.15	SLC6A8	1.5646	3.385	1.08314	3.12519	0.00177691	0.0093218
ENSG00000172348.14	RCAN2	1.97449	3.38453	1.26793	2.66933	0.00760026	0.0299804
ENSG00000106809.10	OGN	3.69633	3.38157	1.2078	2.79977	0.00511387	0.0219453
ENSG00000179051.13	RCC2	10.3637	3.37913	0.592642	5.70182	1.19e-08	2.49e-07
ENSG00000002016.17	RAD52	1.85678	3.37668	0.957982	3.52478	0.000423828	0.00281641
ENSG00000040275.16	SPDL1	4.6409	3.37481	0.766828	4.401	1.08e-05	0.000121462
ENSG00000168917.8	SLC35G2	1.57122	3.37386	1.27163	2.65317	0.00797389	0.0310634
ENSG00000230630.3	DNM3OS	10.5268	3.37244	0.633612	5.32256	1.02e-07	1.81e-06
ENSG00000250786.1	SNHG18	1.95552	3.36868	0.957777	3.51719	0.000436147	0.0028809
ENSG00000124225.15	PMEPA1	8.4716	3.36296	0.84946	3.95894	7.53e-05	0.000658962
ENSG00000166503.8	RP11-382A20.3	4.49267	3.36117	0.816256	4.11779	3.83e-05	0.000369546
ENSG00000277007.1	RP11-392O17.2	2.79428	3.35706	0.962403	3.48821	0.000486268	0.00315096
ENSG00000164603.11	BMT2	2.2017	3.35323	0.9679	3.46444	0.000531342	0.00339997
ENSG00000133059.16	DSTYK	6.68894	3.35267	0.525731	6.37716	1.8e-10	4.83e-09
ENSG00000132359.14	RAP1GAP2	2.18978	3.35141	1.15716	2.89623	0.00377678	0.0172545
ENSG00000235505.7	RP11-693N9.2	2.42124	3.34652	1.02352	3.26964	0.00107686	0.00613863
ENSG00000239218.2	RPS20P22	2.00747	3.34629	1.23049	2.71948	0.00653854	0.0267192
ENSG00000134569.9	LRP4	1.40885	3.34042	1.06522	3.13591	0.00171324	0.00903075
ENSG00000143061.17	IGSF3	1.38952	3.33365	1.17591	2.83496	0.00458315	0.0201543
ENSG00000137831.14	UACA	42.461	3.33071	0.440848	7.55522	4.18e-14	1.75e-12
ENSG00000164066.12	INTU	3.10211	3.33005	0.915912	3.63577	0.00027715	0.00196279
ENSG00000149970.14	CNKSR2	5.41821	3.32647	0.799472	4.16083	3.17e-05	0.000314835
ENSG00000044090.8	CUL7	1.55088	3.32587	0.827677	4.01832	5.86e-05	0.000527835
ENSG00000113739.10	STC2	2.35178	3.32337	1.11058	2.99246	0.00276742	0.0133184
ENSG00000170921.14	TANC2	2.69143	3.3228	0.918379	3.61811	0.000296757	0.00208006
ENSG00000184349.12	EFNA5	1.38427	3.32155	1.31513	2.52564	0.0115487	0.041128
ENSG00000134531.9	EMP1	24.2815	3.31938	0.812352	4.08613	4.39e-05	0.000413437
ENSG00000112425.13	EPM2A	2.97891	3.3167	0.882597	3.75789	0.000171354	0.00130359
ENSG00000151690.14	MFSD6	3.79517	3.31629	0.798509	4.15311	3.28e-05	0.000324644
ENSG00000109610.5	SOD3	7.11851	3.31366	0.94465	3.50782	0.000451796	0.00296264
ENSG00000163531.15	NFASC	4.75306	3.31177	0.930982	3.55728	0.000374709	0.00254188
ENSG00000165617.14	DACT1	6.58023	3.3107	0.835269	3.96363	7.38e-05	0.000648823
ENSG00000108468.14	CBX1	4.66908	3.30842	0.545006	6.07044	1.28e-09	3.06e-08
ENSG00000116774.11	OLFML3	17.1276	3.30532	0.674537	4.90013	9.58e-07	1.38e-05
ENSG00000100968.13	NFATC4	1.24623	3.30509	1.18928	2.77906	0.00545165	0.0230741
ENSG00000159167.11	STC1	1.95765	3.30493	0.978851	3.37634	0.000734576	0.00447287
ENSG00000229816.1	DDX50P1	1.25806	3.30455	1.22047	2.70761	0.00677699	0.0274742
ENSG00000033170.16	FUT8	3.73406	3.29211	0.789879	4.16786	3.07e-05	0.000306767
ENSG00000017483.14	SLC38A5	1.53639	3.28805	1.21512	2.70594	0.00681108	0.0275579
ENSG00000172016.15	REG3A	141.258	3.28608	1.30545	2.5172	0.0118292	0.0419184
ENSG00000115085.13	ZAP70	5.1056	3.27993	1.03682	3.16344	0.00155915	0.00838197
ENSG00000102935.11	ZNF423	0.946656	3.27459	1.23276	2.6563	0.00790023	0.0308726
ENSG00000167680.15	SEMA6B	2.10888	3.27391	1.07083	3.05737	0.00223288	0.0112366
ENSG00000079150.17	FKBP7	7.69005	3.27242	0.65798	4.97343	6.58e-07	9.84e-06
ENSG00000225746.9	SNHG23	20.6851	3.27215	0.771705	4.24016	2.23e-05	0.000232061
ENSG00000198728.10	LDB1	1.89289	3.26579	0.759835	4.29802	1.72e-05	0.000184662
ENSG00000185070.10	FLRT2	5.8945	3.26437	0.857082	3.8087	0.000139699	0.00110395
ENSG00000131238.16	PPT1	28.0227	3.26194	0.421841	7.73262	1.05e-14	4.75e-13
ENSG00000081189.14	MEF2C	22.3858	3.25484	0.370984	8.77354	1.73e-18	1.14e-16
ENSG00000163710.7	PCOLCE2	10.8279	3.2546	0.649286	5.01259	5.37e-07	8.21e-06
ENSG00000108262.15	GIT1	2.60386	3.25441	0.750303	4.33746	1.44e-05	0.000156681
ENSG00000146122.16	DAAM2	4.62744	3.25347	0.749853	4.33881	1.43e-05	0.000155959
ENSG00000154146.12	NRGN	2.56657	3.25156	1.00769	3.22675	0.00125206	0.00698805
ENSG00000185008.17	ROBO2	6.3734	3.24776	0.952381	3.41014	0.000649291	0.0040498
ENSG00000144792.9	ZNF660	1.75699	3.24772	0.931515	3.48649	0.000489395	0.00316835
ENSG00000075618.17	FSCN1	21.9214	3.24757	0.637139	5.09711	3.45e-07	5.5e-06
ENSG00000124491.15	F13A1	3.64032	3.24128	1.1486	2.82195	0.00477325	0.0207483
ENSG00000183853.17	KIRREL	3.07941	3.23969	0.916304	3.53561	0.000406839	0.00271865
ENSG00000184785.5	SMIM10	2.82333	3.23693	0.979578	3.30441	0.000951758	0.00555431
ENSG00000122376.11	FAM35A	2.08541	3.23252	0.97829	3.30425	0.000952305	0.00555524
ENSG00000163794.6	UCN	1.03032	3.23182	1.15352	2.80171	0.00508321	0.0218307
ENSG00000149257.13	SERPINH1	81.9393	3.22993	0.379474	8.5116	1.72e-17	1.02e-15
ENSG00000026652.13	AGPAT4	1.86629	3.22862	1.25455	2.57352	0.0100669	0.0370007
ENSG00000109321.10	AREG	3.34579	3.22805	1.26129	2.55932	0.0104876	0.0381361
ENSG00000106665.15	CLIP2	5.93972	3.22771	0.627907	5.14042	2.74e-07	4.48e-06
ENSG00000182310.13	SPACA6	2.80672	3.2272	0.924779	3.4897	0.000483567	0.00313963
ENSG00000182752.9	PAPPA	4.9854	3.22704	1.03891	3.10618	0.00189523	0.00984516
ENSG00000122484.8	RPAP2	5.20661	3.22527	0.694618	4.64323	3.43e-06	4.35e-05
ENSG00000157240.3	FZD1	5.89687	3.22443	0.850321	3.79202	0.00014943	0.00116669
ENSG00000142327.11	RNPEPL1	1.54741	3.2156	1.24991	2.57266	0.010092	0.037055
ENSG00000049540.16	ELN	55.6215	3.21455	0.792651	4.05545	5e-05	0.000459842
ENSG00000179943.7	FIZ1	0.876092	3.21405	1.20443	2.66852	0.00761855	0.0300113
ENSG00000275111.4	ZNF2	1.46449	3.2131	0.988296	3.25115	0.00114939	0.00649682
ENSG00000180354.15	MTURN	4.51634	3.21031	0.712351	4.50664	6.59e-06	7.77e-05
ENSG00000078098.13	FAP	1.5551	3.20699	1.17791	2.72262	0.00647669	0.026527
ENSG00000107518.16	ATRNL1	2.23972	3.20529	1.14931	2.78889	0.00528895	0.0225406
ENSG00000074410.13	CA12	2.65695	3.20375	1.03842	3.08523	0.00203396	0.0104296
ENSG00000111962.7	UST	3.05987	3.20269	1.04723	3.05826	0.0022263	0.0112113
ENSG00000187778.13	MCRS1	4.95259	3.20083	0.574976	5.56688	2.59e-08	5.06e-07
ENSG00000117318.8	ID3	18.9622	3.19781	0.565293	5.6569	1.54e-08	3.18e-07
ENSG00000181264.8	TMEM136	3.16059	3.19115	0.808544	3.94679	7.92e-05	0.000688174
ENSG00000136026.13	CKAP4	65.3849	3.19079	0.356823	8.94222	3.81e-19	2.69e-17
ENSG00000168209.4	DDIT4	20.2526	3.18961	0.57328	5.56379	2.64e-08	5.13e-07
ENSG00000148842.17	CNNM2	4.29138	3.18269	0.824129	3.86188	0.000112518	0.000928599
ENSG00000267280.5	TBX2-AS1	1.21276	3.18195	1.28995	2.46673	0.0136352	0.046457
ENSG00000042062.11	FAM65C	5.99412	3.18028	0.969286	3.28106	0.00103419	0.00592909
ENSG00000162733.16	DDR2	8.5016	3.17867	0.711068	4.47027	7.81e-06	9.08e-05
ENSG00000257611.1	RP11-185N2.1	5.70733	3.17761	0.915819	3.46969	0.000521054	0.0033476
ENSG00000010319.6	SEMA3G	3.40905	3.17748	1.06953	2.9709	0.00296925	0.0140942
ENSG00000163638.13	ADAMTS9	9.03518	3.17699	0.699359	4.54272	5.55e-06	6.69e-05
ENSG00000177614.10	PGBD5	3.994	3.1733	1.0062	3.15374	0.00161193	0.00860437
ENSG00000133460.19	SLC2A11	7.13192	3.1724	0.684169	4.63687	3.54e-06	4.47e-05
ENSG00000130768.14	SMPDL3B	1.28026	3.1721	1.2807	2.47685	0.0132547	0.0455039
ENSG00000118523.5	CTGF	167.185	3.16935	0.707513	4.47956	7.48e-06	8.75e-05
ENSG00000279281.1	RP11-226M10.3	4.52198	3.16759	1.00587	3.14912	0.00163764	0.00870595
ENSG00000108576.9	SLC6A4	1.17621	3.16721	0.983706	3.21968	0.00128335	0.0071404
ENSG00000240771.6	ARHGEF25	5.12663	3.16588	0.793527	3.98964	6.62e-05	0.000587777
ENSG00000107719.8	PALD1	1.62455	3.1648	1.21394	2.60705	0.00913273	0.0343695
ENSG00000272807.1	RP11-260M2.1	2.07552	3.16287	0.950422	3.32786	0.000875165	0.00517478
ENSG00000121440.14	PDZRN3	3.13441	3.16034	1.03536	3.0524	0.00227019	0.011376
ENSG00000088854.12	C20orf194	6.1993	3.15916	0.704337	4.48529	7.28e-06	8.54e-05
ENSG00000206190.11	ATP10A	2.31495	3.15905	1.01517	3.11185	0.0018592	0.00968963
ENSG00000187792.4	ZNF70	2.33848	3.1586	0.972278	3.24865	0.00115952	0.0065455
ENSG00000131389.16	SLC6A6	2.88798	3.15513	0.908858	3.47153	0.000517508	0.00333079
ENSG00000165905.17	LARGE2	1.65232	3.15494	1.24665	2.53073	0.0113825	0.0406977
ENSG00000073969.18	NSF	1.53026	3.15235	1.10875	2.84315	0.00446694	0.0197646
ENSG00000141052.17	MYOCD	1.26146	3.15165	1.18763	2.65373	0.00796077	0.031052
ENSG00000142046.14	TMEM91	1.80053	3.15149	1.00017	3.15095	0.00162742	0.00866768
ENSG00000230148.8	HOXB-AS1	1.98154	3.15052	1.26718	2.48624	0.0129101	0.044677
ENSG00000143498.17	TAF1A	2.45376	3.1476	0.936645	3.3605	0.000778016	0.00468543
ENSG00000197182.13	MIRLET7BHG	1.38489	3.14681	1.16011	2.7125	0.00667769	0.0271408
ENSG00000152104.11	PTPN14	13.4706	3.14677	0.558682	5.63248	1.78e-08	3.61e-07
ENSG00000128581.15	IFT22	3.90737	3.14478	0.708095	4.44118	8.95e-06	0.000102709
ENSG00000150551.10	LYPD1	1.99359	3.14292	1.17972	2.66414	0.0077186	0.0303249
ENSG00000172687.13	ZNF738	1.93476	3.14185	1.1518	2.72779	0.00637607	0.0262123
ENSG00000141540.10	TTYH2	2.02828	3.14155	1.03361	3.03938	0.00237064	0.011728
ENSG00000070718.11	AP3M2	4.53734	3.13998	0.764116	4.1093	3.97e-05	0.000381857
ENSG00000136830.11	FAM129B	6.45144	3.13891	0.572767	5.48026	4.25e-08	7.95e-07
ENSG00000117394.19	SLC2A1	2.91249	3.13781	1.09295	2.87095	0.00409237	0.0183855
ENSG00000129038.15	LOXL1	5.46564	3.13735	0.886926	3.53733	0.000404191	0.002706
ENSG00000215447.7	BX322557.10	2.23621	3.12957	0.888225	3.52339	0.000426057	0.0028286
ENSG00000271034.1	RP11-963H1.1	1.3976	3.12945	1.15109	2.71868	0.00655436	0.026761
ENSG00000183401.11	CCDC159	1.03307	3.12648	1.08813	2.87326	0.00406263	0.0182921
ENSG00000021300.13	PLEKHB1	2.23876	3.12611	1.08231	2.88837	0.00387248	0.017613
ENSG00000142867.12	BCL10	4.6915	3.12175	0.68851	4.53407	5.79e-06	6.92e-05
ENSG00000139926.15	FRMD6	14.349	3.12056	0.650061	4.80041	1.58e-06	2.19e-05
ENSG00000109339.18	MAPK10	2.45593	3.11567	0.939737	3.31547	0.000914897	0.00536542
ENSG00000124570.17	SERPINB6	2.53682	3.11412	0.904869	3.44151	0.000578469	0.00365743
ENSG00000103175.10	WFDC1	3.60683	3.11304	1.02805	3.02809	0.00246103	0.0121082
ENSG00000148484.17	RSU1	11.9744	3.11092	0.494904	6.28591	3.26e-10	8.48e-09
ENSG00000135931.17	ARMC9	5.49039	3.10434	0.788298	3.93803	8.22e-05	0.000708617
ENSG00000221886.3	ZBED8	2.22179	3.09649	1.09954	2.81617	0.00486004	0.0210616
ENSG00000236489.1	RP11-537I16.2	1.02318	3.09627	1.02206	3.02944	0.00245006	0.0120625
ENSG00000180263.13	FGD6	3.40333	3.09086	0.981741	3.14835	0.00164194	0.00871588
ENSG00000176771.15	NCKAP5	2.08617	3.09058	0.948226	3.25933	0.00111676	0.00634407
ENSG00000157353.16	FUK	7.76947	3.08782	0.71451	4.32158	1.55e-05	0.000167253
ENSG00000138131.3	LOXL4	8.29582	3.08389	0.871883	3.53705	0.000404628	0.00270766
ENSG00000084444.13	FAM234B	3.34555	3.08159	1.08827	2.83163	0.00463111	0.0202905
ENSG00000164023.14	SGMS2	31.483	3.08083	0.77082	3.99682	6.42e-05	0.000572719
ENSG00000227682.2	ATP5A1P2	2.55631	3.07848	0.873995	3.52231	0.0004278	0.00283623
ENSG00000157510.13	AFAP1L1	4.27415	3.0778	0.83184	3.69999	0.000215609	0.00158493
ENSG00000143195.12	ILDR2	2.05254	3.07658	1.2561	2.44931	0.0143131	0.0481853
ENSG00000064933.16	PMS1	4.05671	3.07523	0.759104	4.05113	5.1e-05	0.00046633
ENSG00000130827.6	PLXNA3	8.8382	3.07442	0.528384	5.81853	5.94e-09	1.31e-07
ENSG00000138119.16	MYOF	4.72154	3.0742	1.02792	2.9907	0.00278337	0.0133727
ENSG00000174928.15	C3orf33	1.22136	3.07305	1.25182	2.45487	0.0140937	0.0476453
ENSG00000271270.5	TMCC1-AS1	1.39881	3.06651	1.23233	2.48837	0.0128329	0.0444207
ENSG00000123094.15	RASSF8	12.7408	3.06472	0.6045	5.06984	3.98e-07	6.25e-06
ENSG00000179988.13	PSTK	3.68779	3.0644	0.807579	3.79455	0.00014791	0.00115671
ENSG00000167695.14	FAM57A	2.80037	3.06394	0.910063	3.36673	0.000760648	0.00459629
ENSG00000203739.3	RP11-296O14.3	3.86569	3.06191	0.875572	3.49705	0.000470438	0.00306781
ENSG00000070010.18	UFD1L	1.55476	3.0596	1.01056	3.02762	0.00246486	0.0121229
ENSG00000106086.18	PLEKHA8	3.07764	3.05935	0.729969	4.19107	2.78e-05	0.000280108
ENSG00000148541.12	FAM13C	1.80782	3.05841	0.928395	3.29429	0.000986696	0.0057163
ENSG00000106100.10	NOD1	1.5776	3.05758	1.04582	2.92361	0.00345997	0.0161102
ENSG00000103494.12	RPGRIP1L	2.95408	3.05559	0.985071	3.10189	0.00192286	0.00995982
ENSG00000111799.20	COL12A1	12.5107	3.0552	0.72995	4.18549	2.85e-05	0.000285691
ENSG00000149577.15	SIDT2	2.61148	3.0532	0.891247	3.42576	0.000613079	0.00383905
ENSG00000234466.1	RP11-266I3.1	3.43173	3.05269	0.870205	3.50801	0.000451464	0.00296264
ENSG00000178038.16	ALS2CL	1.82473	3.05259	1.14762	2.65993	0.00781572	0.0306112
ENSG00000135097.6	MSI1	2.14967	3.05116	0.997671	3.05828	0.0022261	0.0112113
ENSG00000197380.10	DACT3	4.19099	3.05091	0.705682	4.32336	1.54e-05	0.000166164
ENSG00000115525.16	ST3GAL5	5.4926	3.04874	0.81402	3.74529	0.000180185	0.00135848
ENSG00000279407.1	AC007191.4	3.27774	3.04659	0.9808	3.10623	0.00189491	0.00984516
ENSG00000155034.18	FBXL18	2.08167	3.03595	0.86013	3.52964	0.000416119	0.00277033
ENSG00000134313.14	KIDINS220	22.9123	3.03418	0.394649	7.6883	1.49e-14	6.57e-13
ENSG00000080573.6	COL5A3	2.14246	3.03107	0.980486	3.0914	0.00199218	0.0102558
ENSG00000123096.11	SSPN	3.17774	3.03048	1.06758	2.83865	0.00453055	0.0199659
ENSG00000170312.15	CDK1	4.72971	3.02733	1.07261	2.8224	0.0047666	0.0207374
ENSG00000197355.10	UAP1L1	1.29214	3.02497	1.18118	2.56097	0.0104382	0.0380007
ENSG00000253552.7	HOXA-AS2	2.85065	3.02461	0.923576	3.27489	0.00105704	0.00603838
ENSG00000269821.1	KCNQ1OT1	86.748	3.02329	0.469904	6.43385	1.24e-10	3.4e-09
ENSG00000182600.9	C2orf82	6.36681	3.02272	0.767669	3.93752	8.23e-05	0.000709682
ENSG00000266028.7	SRGAP2	14.435	3.02253	0.660175	4.57838	4.69e-06	5.76e-05
ENSG00000271614.1	LINC00936	1.61559	3.0206	1.11085	2.71918	0.00654448	0.0267359
ENSG00000198934.4	MAGEE1	1.01381	3.01959	1.23294	2.44909	0.0143219	0.0482006
ENSG00000101665.8	SMAD7	16.762	3.0187	0.654467	4.61245	3.98e-06	4.99e-05
ENSG00000168297.15	PXK	3.11901	3.01727	0.844041	3.57479	0.00035051	0.00240556
ENSG00000163539.16	CLASP2	10.3763	3.01676	0.518613	5.81697	5.99e-09	1.32e-07
ENSG00000131899.10	LLGL1	1.93164	3.01545	0.979828	3.07753	0.00208722	0.0106415
ENSG00000166912.16	MTMR10	2.79687	3.01324	0.955788	3.15263	0.00161809	0.00863081
ENSG00000253146.1	CIR1P1	1.85613	3.01187	1.04421	2.88435	0.00392219	0.0177939
ENSG00000135723.13	FHOD1	3.0238	3.00903	0.807807	3.72493	0.00019537	0.00145557
ENSG00000049130.13	KITLG	6.27549	3.00546	0.7046	4.26548	1.99e-05	0.000210136
ENSG00000171843.15	MLLT3	3.33949	3.00517	0.951317	3.15895	0.00158337	0.00848987
ENSG00000120327.6	PCDHB14	2.26273	3.00455	1.1137	2.69781	0.00697962	0.0280733
ENSG00000269176.2	RP11-727F15.12	1.38801	3.00363	1.20173	2.49942	0.0124396	0.0435327
ENSG00000172201.11	ID4	11.5025	3.00218	0.883783	3.39696	0.000681378	0.00421143
ENSG00000226083.5	SLC39A12-AS1	0.915277	2.99896	1.19488	2.50985	0.0120783	0.0425556
ENSG00000127863.15	TNFRSF19	10.3734	2.99718	0.757704	3.95561	7.63e-05	0.000665696
ENSG00000175265.17	GOLGA8A	13.5051	2.99658	0.664552	4.50918	6.51e-06	7.69e-05
ENSG00000106624.9	AEBP1	51.9072	2.9956	0.635369	4.71474	2.42e-06	3.18e-05
ENSG00000121316.10	PLBD1	4.03095	2.99095	0.992892	3.01236	0.00259227	0.012649
ENSG00000026025.14	VIM	99.3291	2.98901	0.400774	7.45809	8.78e-14	3.57e-12
ENSG00000085644.13	ZNF213	1.50478	2.98693	1.03929	2.87402	0.00405289	0.0182654
ENSG00000122417.15	ODF2L	4.40317	2.98512	0.779576	3.82916	0.00012858	0.00103493
ENSG00000116985.11	BMP8B	6.98807	2.98324	0.750585	3.97456	7.05e-05	0.000622429
ENSG00000255248.7	MIR100HG	9.47766	2.98292	0.669003	4.45876	8.24e-06	9.53e-05
ENSG00000183340.6	JRKL	2.52857	2.98142	0.904404	3.29655	0.000978787	0.00568472
ENSG00000101384.11	JAG1	12.551	2.98025	0.64072	4.6514	3.3e-06	4.19e-05
ENSG00000122644.12	ARL4A	5.29395	2.97944	0.82124	3.62798	0.000285648	0.00201261
ENSG00000141696.12	P3H4	5.73201	2.97897	0.771724	3.86015	0.000113315	0.000931957
ENSG00000176401.5	EID2B	1.47294	2.97751	0.904056	3.2935	0.000989483	0.00572509
ENSG00000008256.15	CYTH3	5.30822	2.97603	0.855679	3.47798	0.000505216	0.00326047
ENSG00000143499.13	SMYD2	24.8891	2.97554	0.564093	5.27491	1.33e-07	2.28e-06
ENSG00000019144.17	PHLDB1	9.6696	2.97411	0.56112	5.3003	1.16e-07	2.02e-06
ENSG00000171603.16	CLSTN1	14.9417	2.97256	0.434357	6.84358	7.72e-12	2.52e-10
ENSG00000047648.21	ARHGAP6	2.09266	2.9725	1.19144	2.49488	0.0126	0.0439221
ENSG00000087053.18	MTMR2	4.56627	2.97248	0.782929	3.79662	0.000146683	0.00115111
ENSG00000188807.12	TMEM201	2.94761	2.97033	0.940098	3.15959	0.0015799	0.00847443
ENSG00000165434.7	PGM2L1	5.6972	2.96888	0.632515	4.69377	2.68e-06	3.48e-05
ENSG00000198464.13	ZNF480	1.97002	2.96669	0.87207	3.40189	0.000669217	0.00415779
ENSG00000111860.13	CEP85L	3.96834	2.96609	0.699341	4.24127	2.22e-05	0.000231249
ENSG00000198933.9	TBKBP1	2.65745	2.96531	0.898128	3.30166	0.000961155	0.00559547
ENSG00000101825.7	MXRA5	8.72332	2.96482	1.10409	2.68532	0.00724608	0.0289338
ENSG00000137817.16	PARP6	4.22158	2.96275	0.822269	3.60314	0.0003144	0.00218661
ENSG00000041802.10	LSG1	2.54514	2.96136	0.930847	3.18136	0.00146584	0.00795798
ENSG00000103241.6	FOXF1	4.28714	2.95909	1.04404	2.83427	0.004593	0.0201729
ENSG00000115750.16	TAF1B	1.58534	2.95907	0.970754	3.04821	0.00230207	0.0114679
ENSG00000162738.5	VANGL2	3.64352	2.95277	0.940271	3.14034	0.00168754	0.00891824
ENSG00000130635.15	COL5A1	51.3663	2.95076	0.615755	4.79209	1.65e-06	2.27e-05
ENSG00000197965.11	MPZL1	23.8329	2.95037	0.421824	6.99431	2.67e-12	9.25e-11
ENSG00000134853.11	PDGFRA	21.1828	2.94652	0.578962	5.08931	3.59e-07	5.7e-06
ENSG00000117242.7	PINK1-AS	1.67433	2.94635	1.183	2.49059	0.0127532	0.0442302
ENSG00000131471.6	AOC3	17.1143	2.94573	0.759862	3.87666	0.000105898	0.000885698
ENSG00000156374.14	PCGF6	1.37588	2.94547	1.11204	2.64871	0.00807989	0.031426
ENSG00000065600.12	TMEM206	4.30677	2.9446	0.872948	3.37316	0.000743096	0.00452073
ENSG00000136425.12	CIB2	1.79118	2.94399	1.16452	2.52807	0.0114693	0.0409265
ENSG00000133106.14	EPSTI1	6.50994	2.94046	0.826785	3.5565	0.000375825	0.00254825
ENSG00000142694.6	EVA1B	19.6374	2.93982	0.446767	6.5802	4.7e-11	1.35e-09
ENSG00000245571.6	AP001258.4	1.38302	2.93515	1.20256	2.44075	0.0146569	0.0489781
ENSG00000139433.9	GLTP	4.5156	2.93463	0.768244	3.81992	0.000133496	0.0010673
ENSG00000105997.22	HOXA3	4.72063	2.93418	0.948047	3.09497	0.00196831	0.0101592
ENSG00000169291.9	SHE	4.20139	2.92963	0.784366	3.73503	0.000187696	0.00140791
ENSG00000164694.16	FNDC1	4.28628	2.92863	1.19866	2.44326	0.0145553	0.0487683
ENSG00000182253.14	SYNM	4.24488	2.92803	0.765658	3.8242	0.000131195	0.00105302
ENSG00000163520.13	FBLN2	28.4814	2.92764	0.889853	3.29003	0.00100178	0.00578033
ENSG00000198373.12	WWP2	3.20694	2.92494	0.824634	3.54695	0.000389721	0.00262878
ENSG00000124181.14	PLCG1	0.985574	2.91884	1.01288	2.88172	0.00395513	0.0179263
ENSG00000170624.13	SGCD	5.62895	2.91787	0.747444	3.90379	9.47e-05	0.000801093
ENSG00000161381.13	PLXDC1	1.42128	2.91506	1.09823	2.65432	0.00794695	0.0310065
ENSG00000100104.13	SRRD	3.22748	2.91176	0.7628	3.8172	0.000134977	0.00107554
ENSG00000151692.14	RNF144A	2.81228	2.91165	0.926445	3.14282	0.00167331	0.00886265
ENSG00000152583.12	SPARCL1	7.48051	2.9102	1.01297	2.87292	0.00406693	0.0182942
ENSG00000165152.8	TMEM246	4.78258	2.90802	0.888065	3.27456	0.00105826	0.0060429
ENSG00000182492.15	BGN	130.507	2.90721	0.43413	6.69664	2.13e-11	6.38e-10
ENSG00000063180.8	CA11	2.30324	2.90561	0.98462	2.951	0.00316747	0.0149376
ENSG00000035862.12	TIMP2	92.3856	2.90511	0.391621	7.41818	1.19e-13	4.79e-12
ENSG00000142459.8	EVI5L	3.99124	2.89961	0.688235	4.21311	2.52e-05	0.00025776
ENSG00000138801.8	PAPSS1	15.2866	2.89926	0.505167	5.73921	9.51e-09	2.03e-07
ENSG00000217624.2	RP11-204C16.4	2.52204	2.89792	0.909094	3.1877	0.00143411	0.00780345
ENSG00000080200.9	CRYBG3	6.99617	2.89765	0.725691	3.99295	6.53e-05	0.00058112
ENSG00000110492.15	MDK	10.0045	2.89561	0.782969	3.69824	0.000217099	0.00159343
ENSG00000116584.17	ARHGEF2	9.46483	2.89053	0.507243	5.69852	1.21e-08	2.53e-07
ENSG00000261824.6	LINC00662	4.65282	2.89026	0.799186	3.6165	0.000298612	0.00209202
ENSG00000151687.14	ANKAR	2.3965	2.88899	1.01349	2.85055	0.00436432	0.0193884
ENSG00000183486.12	MX2	5.8398	2.88819	0.756333	3.81868	0.00013417	0.00107209
ENSG00000170955.9	PRKCDBP	4.95856	2.88554	0.728622	3.96027	7.49e-05	0.000656408
ENSG00000143753.12	DEGS1	15.9721	2.88517	0.48515	5.94697	2.73e-09	6.32e-08
ENSG00000106819.11	ASPN	20.5403	2.88233	0.924158	3.11888	0.00181542	0.00949252
ENSG00000141933.9	TPGS1	2.1415	2.88025	0.841564	3.4225	0.000620476	0.0038836
ENSG00000006530.15	AGK	2.90929	2.87867	0.837412	3.43758	0.000586931	0.00370439
ENSG00000263731.1	RP11-498C9.15	3.5367	2.87077	0.689454	4.16383	3.13e-05	0.000311797
ENSG00000099889.13	ARVCF	4.68605	2.86987	0.854438	3.35878	0.000782878	0.00471075
ENSG00000196935.8	SRGAP1	5.25131	2.86983	0.769703	3.72849	0.000192629	0.00143964
ENSG00000228794.8	LINC01128	1.53389	2.8672	1.05037	2.72971	0.00633905	0.0261051
ENSG00000173914.11	RBM4B	6.22296	2.86602	0.559151	5.12567	2.96e-07	4.81e-06
ENSG00000111110.11	PPM1H	4.39686	2.86481	0.902263	3.17514	0.00149766	0.0080939
ENSG00000146966.12	DENND2A	4.00317	2.86431	0.628168	4.55978	5.12e-06	6.22e-05
ENSG00000214548.14	MEG3	599.58	2.8632	0.553058	5.17704	2.25e-07	3.75e-06
ENSG00000205758.11	CRYZL1	3.94226	2.86156	0.794265	3.60278	0.000314831	0.00218854
ENSG00000106080.10	FKBP14	6.36161	2.8598	0.708322	4.03743	5.4e-05	0.000490013
ENSG00000008710.18	PKD1	4.0267	2.85643	0.607784	4.69974	2.6e-06	3.39e-05
ENSG00000020129.15	NCDN	6.74828	2.85506	0.618425	4.61666	3.9e-06	4.9e-05
ENSG00000091986.15	CCDC80	16.8375	2.85499	0.786071	3.63198	0.000281256	0.00198598
ENSG00000116741.7	RGS2	3.55962	2.85453	1.10011	2.59476	0.00946572	0.0353441
ENSG00000070087.13	PFN2	13.4743	2.85198	0.685092	4.16292	3.14e-05	0.000312828
ENSG00000176731.11	C8orf59	2.33642	2.85107	0.732916	3.89004	0.000100227	0.000845171
ENSG00000197535.14	MYO5A	3.78826	2.84969	0.88088	3.23505	0.00121621	0.00681984
ENSG00000249115.8	HAUS5	3.76153	2.84813	0.714339	3.98708	6.69e-05	0.000592666
ENSG00000135842.16	FAM129A	5.51364	2.84427	1.03407	2.75055	0.00594947	0.0247857
ENSG00000176826.15	FKBP9P1	11.2403	2.84329	0.498551	5.70312	1.18e-08	2.47e-07
ENSG00000054967.12	RELT	3.3991	2.84295	0.960574	2.95964	0.00308	0.014549
ENSG00000119729.11	RHOQ	12.238	2.84128	0.575194	4.93969	7.82e-07	1.15e-05
ENSG00000154553.13	PDLIM3	29.2004	2.84097	0.766934	3.70433	0.000211954	0.00156317
ENSG00000082512.14	TRAF5	4.87732	2.83974	0.776418	3.65749	0.000254697	0.00182179
ENSG00000125266.6	EFNB2	8.18603	2.83879	0.682143	4.16158	3.16e-05	0.000314238
ENSG00000128567.16	PODXL	3.5614	2.8347	0.943671	3.00391	0.00266538	0.0129053
ENSG00000223403.3	MEG9	3.41035	2.83441	1.0441	2.71469	0.00663374	0.0270312
ENSG00000257815.5	LINC01481	3.42172	2.83399	0.732163	3.87071	0.00010852	0.000902361
ENSG00000079337.15	RAPGEF3	1.25771	2.83267	1.05811	2.6771	0.00742628	0.029475
ENSG00000141682.11	PMAIP1	2.86442	2.83024	0.930685	3.04103	0.00235774	0.0116722
ENSG00000162836.11	ACP6	4.27483	2.82949	0.692966	4.08316	4.44e-05	0.000418212
ENSG00000049323.15	LTBP1	6.52917	2.82944	0.733238	3.85883	0.00011393	0.000934865
ENSG00000155760.2	FZD7	3.15205	2.82872	1.0468	2.70225	0.00688711	0.027787
ENSG00000196465.10	MYL6B	5.39123	2.82701	0.732308	3.86042	0.000113194	0.000931494
ENSG00000162390.17	ACOT11	2.71532	2.82331	0.854921	3.30242	0.000958553	0.00558714
ENSG00000142303.13	ADAMTS10	5.38114	2.82245	0.737052	3.82938	0.000128469	0.00103461
ENSG00000105708.8	ZNF14	1.87172	2.82078	1.05881	2.66411	0.00771934	0.0303249
ENSG00000259677.1	RP11-493E3.1	1.17005	2.82044	1.0205	2.76379	0.00571335	0.0239904
ENSG00000171150.7	SOCS5	4.16412	2.81821	0.891039	3.16284	0.00156238	0.00839305
ENSG00000119185.12	ITGB1BP1	10.8501	2.81745	0.50932	5.53179	3.17e-08	6.08e-07
ENSG00000234488.1	AC096664.1	0.925399	2.81503	1.0598	2.6562	0.00790269	0.0308726
ENSG00000168542.13	COL3A1	279.534	2.8146	0.560617	5.02054	5.15e-07	7.91e-06
ENSG00000177469.12	PTRF	12.6474	2.81386	0.563402	4.99441	5.9e-07	8.95e-06
ENSG00000143494.15	VASH2	1.8611	2.8128	1.1126	2.52813	0.0114672	0.0409265
ENSG00000267312.1	RP11-1094M14.7	3.64878	2.81277	0.805951	3.49	0.000483016	0.0031384
ENSG00000183087.14	GAS6	9.00279	2.81225	0.743524	3.78232	0.00015537	0.00120585
ENSG00000151208.16	DLG5	3.02485	2.81169	0.599807	4.68766	2.76e-06	3.58e-05
ENSG00000143126.7	CELSR2	2.73654	2.81148	0.765993	3.67037	0.000242201	0.00174988
ENSG00000112902.11	SEMA5A	15.5257	2.80963	0.746634	3.76306	0.000167845	0.00128115
ENSG00000235162.8	C12orf75	6.11622	2.80852	0.860305	3.26456	0.00109635	0.00624052
ENSG00000198169.8	ZNF251	2.25539	2.80693	0.885599	3.16953	0.00152687	0.00822697
ENSG00000152137.6	HSPB8	3.63495	2.80392	1.02833	2.72667	0.00639778	0.0262776
ENSG00000005108.15	THSD7A	5.71866	2.80358	0.74736	3.75132	0.000175909	0.00133276
ENSG00000168918.13	INPP5D	8.15707	2.79795	0.739141	3.78541	0.000153456	0.00119228
ENSG00000155254.12	MARVELD1	5.20167	2.79532	0.794803	3.517	0.000436461	0.00288165
ENSG00000120910.14	PPP3CC	2.6736	2.79529	0.956729	2.92171	0.00348112	0.0161921
ENSG00000178695.5	KCTD12	25.1902	2.79425	0.657867	4.24744	2.16e-05	0.000225627
ENSG00000089818.16	NECAP1	2.99459	2.79394	0.719938	3.88081	0.000104108	0.00087328
ENSG00000100612.13	DHRS7	2.60059	2.79379	0.918544	3.04154	0.00235373	0.0116604
ENSG00000272330.1	AC002044.4	2.15958	2.79352	0.875437	3.191	0.00141782	0.00773981
ENSG00000212694.8	LINC01089	5.39237	2.7921	0.614658	4.54252	5.56e-06	6.69e-05
ENSG00000196440.11	ARMCX4	4.143	2.79111	0.663728	4.20521	2.61e-05	0.000265982
ENSG00000020633.18	RUNX3	3.90405	2.79079	0.978554	2.85196	0.00434509	0.019321
ENSG00000163359.15	COL6A3	31.7003	2.79069	0.630698	4.42476	9.66e-06	0.000110254
ENSG00000135709.12	KIAA0513	2.72897	2.79007	0.762201	3.66054	0.000251686	0.00180537
ENSG00000228283.3	KATNBL1P6	2.42046	2.78994	0.846393	3.29627	0.000979794	0.00568781
ENSG00000116990.10	MYCL	1.72215	2.78956	1.11231	2.50791	0.0121447	0.0427196
ENSG00000026508.16	CD44	21.4509	2.78517	0.677749	4.10943	3.97e-05	0.000381857
ENSG00000168496.3	FEN1	5.47001	2.78492	0.758178	3.67317	0.000239561	0.00173606
ENSG00000103855.17	CD276	2.897	2.78396	0.734244	3.7916	0.000149678	0.00116799
ENSG00000197321.14	SVIL	13.0067	2.78221	0.579993	4.79697	1.61e-06	2.22e-05
ENSG00000104427.11	ZC2HC1A	3.62534	2.78215	0.945156	2.94359	0.00324426	0.0152495
ENSG00000179222.17	MAGED1	65.5338	2.78028	0.377036	7.37405	1.66e-13	6.57e-12
ENSG00000011451.17	WIZ	10.393	2.77887	0.512741	5.41964	5.97e-08	1.09e-06
ENSG00000255031.5	RP11-802E16.3	2.35218	2.77526	1.01959	2.72193	0.00649029	0.0265675
ENSG00000136628.17	EPRS	18.2086	2.77432	0.443777	6.25161	4.06e-10	1.04e-08
ENSG00000107779.12	BMPR1A	11.2442	2.77401	0.588345	4.71493	2.42e-06	3.18e-05
ENSG00000104723.20	TUSC3	6.71592	2.77074	0.685771	4.04033	5.34e-05	0.000484925
ENSG00000140262.17	TCF12	17.8932	2.76838	0.400506	6.91222	4.77e-12	1.6e-10
ENSG00000151693.9	ASAP2	6.93715	2.76484	0.612031	4.51749	6.26e-06	7.43e-05
ENSG00000153179.12	RASSF3	8.83802	2.7627	0.763264	3.61959	0.000295069	0.00207127
ENSG00000232743.2	XXyac-YM21GA2.1	1.04401	2.76072	1.01119	2.73017	0.00633014	0.0260759
ENSG00000166068.12	SPRED1	11.4553	2.75973	0.494167	5.58461	2.34e-08	4.62e-07
ENSG00000183722.7	LHFP	10.1137	2.75786	0.658307	4.18933	2.8e-05	0.000281493
ENSG00000110328.5	GALNT18	2.39837	2.75764	1.07872	2.55639	0.0105764	0.0383614
ENSG00000270696.1	RP11-342K6.1	1.21424	2.757	1.12952	2.44085	0.0146529	0.0489781
ENSG00000136193.16	SCRN1	3.5493	2.75602	0.749939	3.67499	0.000237855	0.00172457
ENSG00000142279.12	WTIP	6.69634	2.75385	0.74656	3.68871	0.000225391	0.00164251
ENSG00000122863.5	CHST3	2.11736	2.75353	1.09318	2.51883	0.0117745	0.0417662
ENSG00000162909.17	CAPN2	6.89437	2.75327	0.725404	3.7955	0.000147347	0.00115323
ENSG00000143630.9	HCN3	1.50677	2.75208	1.04787	2.62636	0.00863024	0.0329688
ENSG00000176903.4	PNMA1	4.77471	2.75131	0.758994	3.62494	0.000289028	0.00203185
ENSG00000174996.11	KLC2	5.5471	2.75068	0.614193	4.47853	7.52e-06	8.78e-05
ENSG00000188938.15	FAM120AOS	6.02578	2.74502	0.701905	3.91082	9.2e-05	0.000780713
ENSG00000104368.17	PLAT	8.59349	2.74459	0.774405	3.54412	0.000393922	0.00265058
ENSG00000177548.12	RABEP2	3.38023	2.74418	0.881902	3.11166	0.00186041	0.0096914
ENSG00000157680.15	DGKI	1.68766	2.74039	1.02265	2.6797	0.00736888	0.0293506
ENSG00000128039.10	SRD5A3	7.84137	2.74007	0.628199	4.36179	1.29e-05	0.000142063
ENSG00000155893.12	PXYLP1	3.05559	2.73889	0.785131	3.48844	0.000485841	0.00314961
ENSG00000064042.17	LIMCH1	5.6885	2.7387	0.745659	3.67286	0.00023985	0.00173728
ENSG00000172006.11	ZNF554	1.3181	2.73794	1.10544	2.47679	0.013257	0.0455039
ENSG00000204681.10	GABBR1	4.96593	2.73691	0.722328	3.78901	0.000151248	0.00117768
ENSG00000102760.12	RGCC	11.5448	2.73666	0.671348	4.07637	4.57e-05	0.000426676
ENSG00000205730.6	ITPRIPL2	19.1155	2.73593	0.537966	5.08569	3.66e-07	5.79e-06
ENSG00000136960.12	ENPP2	12.2527	2.73256	0.797525	3.4263	0.00061186	0.0038347
ENSG00000123219.12	CENPK	2.41403	2.73249	1.11642	2.44755	0.0143831	0.0483723
ENSG00000168685.14	IL7R	6.56674	2.73241	1.06697	2.56091	0.0104398	0.0380007
ENSG00000132669.12	RIN2	8.70942	2.72621	0.535066	5.09509	3.49e-07	5.54e-06
ENSG00000268034.1	AC005795.1	0.930149	2.72208	1.10333	2.46714	0.0136196	0.0464289
ENSG00000198182.12	ZNF607	1.2628	2.71917	1.05934	2.56686	0.0102625	0.0375351
ENSG00000140391.14	TSPAN3	32.0369	2.71853	0.420309	6.46794	9.93e-11	2.74e-09
ENSG00000181450.17	ZNF678	2.95148	2.71579	0.846992	3.20639	0.0013441	0.00741222
ENSG00000116128.10	BCL9	4.05642	2.71547	0.814037	3.33581	0.000850517	0.00505826
ENSG00000147601.13	TERF1	2.82024	2.7109	0.806736	3.36033	0.00077849	0.00468631
ENSG00000102898.11	NUTF2	9.83293	2.70988	0.578402	4.68511	2.8e-06	3.61e-05
ENSG00000145730.20	PAM	15.6571	2.70936	0.596618	4.5412	5.59e-06	6.72e-05
ENSG00000131089.14	ARHGEF9	3.90876	2.70916	0.660357	4.10256	4.09e-05	0.000390265
ENSG00000120334.15	CENPL	2.14372	2.70815	1.03355	2.62025	0.00878656	0.033409
ENSG00000189339.11	SLC35E2B	1.43904	2.70788	0.947103	2.85912	0.0042482	0.0189548
ENSG00000086289.11	EPDR1	5.80381	2.7072	0.87596	3.09055	0.00199786	0.0102777
ENSG00000213123.10	TCTEX1D2	2.6225	2.70667	1.00167	2.70214	0.00688943	0.0277885
ENSG00000150776.17	C11orf57	6.70598	2.70639	0.598553	4.52155	6.14e-06	7.31e-05
ENSG00000167535.7	CACNB3	1.75022	2.70513	0.855665	3.16143	0.00156995	0.00842739
ENSG00000033867.16	SLC4A7	7.44626	2.6973	0.632775	4.26265	2.02e-05	0.000212507
ENSG00000250462.8	LRRC37BP1	1.21867	2.69649	1.05032	2.56731	0.010249	0.037521
ENSG00000140367.11	UBE2Q2	3.5566	2.69615	0.977228	2.75898	0.00579824	0.0243041
ENSG00000133104.12	SPG20	11.5733	2.6935	0.629183	4.28095	1.86e-05	0.000197514
ENSG00000077235.17	GTF3C1	8.34177	2.69333	0.562684	4.78658	1.7e-06	2.33e-05
ENSG00000129355.6	CDKN2D	1.68013	2.69256	1.08304	2.48611	0.012915	0.0446831
ENSG00000125398.5	SOX9	9.8747	2.69196	0.92107	2.92265	0.00347072	0.0161497
ENSG00000197381.15	ADARB1	11.2048	2.69118	0.545014	4.93781	7.9e-07	1.16e-05
ENSG00000023608.4	SNAPC1	2.02092	2.68996	0.988614	2.72094	0.00650971	0.0266318
ENSG00000167460.14	TPM4	7.45498	2.6881	0.770304	3.48966	0.000483644	0.00313963
ENSG00000214147.2	RP11-332P22.2	1.37526	2.68771	1.08851	2.46916	0.0135429	0.0462745
ENSG00000113657.12	DPYSL3	6.69511	2.68749	0.961333	2.79558	0.00518062	0.0221693
ENSG00000034053.14	APBA2	2.48334	2.6865	0.791145	3.39572	0.000684488	0.00422701
ENSG00000168061.14	SAC3D1	4.24388	2.68438	0.794262	3.37972	0.0007256	0.00443312
ENSG00000009830.11	POMT2	3.53871	2.68352	0.668994	4.01128	6.04e-05	0.00054279
ENSG00000077044.10	DGKD	12.4184	2.68332	0.536095	5.0053	5.58e-07	8.49e-06
ENSG00000158234.12	FAIM	4.63486	2.68289	0.725022	3.70042	0.00021524	0.00158384
ENSG00000131620.17	ANO1	8.6546	2.67888	0.704195	3.80417	0.00014228	0.00111941
ENSG00000037042.8	TUBG2	2.42104	2.67763	0.79527	3.36694	0.000760067	0.00459472
ENSG00000171055.14	FEZ2	2.93121	2.67625	1.03379	2.58878	0.00963176	0.0357776
ENSG00000056558.10	TRAF1	3.87882	2.67446	0.941037	2.84203	0.00448266	0.0198097
ENSG00000127220.5	ABHD8	4.37383	2.67413	0.605701	4.41494	1.01e-05	0.000114705
ENSG00000162614.18	NEXN	7.06678	2.67319	0.793916	3.3671	0.000759643	0.00459409
ENSG00000159842.14	ABR	3.68394	2.66902	0.784789	3.40094	0.000671555	0.00416804
ENSG00000112167.9	SAYSD1	3.06215	2.66791	0.853506	3.12582	0.00177312	0.00930528
ENSG00000048342.15	CC2D2A	3.37236	2.66729	1.00434	2.65577	0.00791276	0.0308984
ENSG00000074657.13	ZNF532	2.52618	2.66561	0.864743	3.08255	0.00205235	0.0104977
ENSG00000261324.2	RP11-174G6.5	2.1937	2.66539	1.03822	2.56727	0.0102504	0.037521
ENSG00000169131.10	ZNF354A	2.11337	2.66099	1.03668	2.56685	0.0102627	0.0375351
ENSG00000162929.13	KIAA1841	2.24569	2.66055	0.852612	3.12047	0.00180561	0.00945157
ENSG00000142330.19	CAPN10	3.66661	2.66049	0.733599	3.62662	0.00028715	0.00202063
ENSG00000162849.15	KIF26B	4.49284	2.66021	0.999963	2.66031	0.00780698	0.0305853
ENSG00000083535.15	PIBF1	2.58022	2.66015	0.85515	3.11074	0.00186617	0.0097083
ENSG00000120539.14	MASTL	4.82082	2.65793	0.908064	2.92703	0.00342219	0.0159446
ENSG00000140836.14	ZFHX3	69.1666	2.65374	0.305814	8.67763	4.04e-18	2.52e-16
ENSG00000119280.16	C1orf198	13.6659	2.65346	0.674064	3.93651	8.27e-05	0.00071226
ENSG00000054392.12	HHAT	3.22209	2.65255	0.888279	2.98616	0.00282504	0.0135359
ENSG00000227036.6	LINC00511	1.90131	2.65201	0.924577	2.86834	0.00412626	0.018503
ENSG00000124574.14	ABCC10	2.54718	2.65199	0.769797	3.44505	0.000570954	0.00361789
ENSG00000055163.19	CYFIP2	6.04731	2.65139	0.648559	4.08812	4.35e-05	0.000411259
ENSG00000156504.16	FAM122B	6.16159	2.64972	0.765606	3.46095	0.000538275	0.00343666
ENSG00000180626.9	ZNF594	2.77156	2.64748	0.899783	2.94235	0.00325733	0.0153009
ENSG00000202058.1	RN7SKP80	1.46079	2.64745	1.08763	2.43414	0.0149271	0.0496656
ENSG00000132205.10	EMILIN2	2.80152	2.647	0.819634	3.22949	0.0012401	0.00692668
ENSG00000178966.16	RMI1	3.27738	2.64246	0.790082	3.34453	0.00082421	0.00492193
ENSG00000169783.12	LINGO1	4.92991	2.63961	0.850273	3.10443	0.00190648	0.00988927
ENSG00000167123.18	CERCAM	6.64915	2.63591	0.937388	2.81197	0.00492389	0.0212612
ENSG00000175216.14	CKAP5	14.7261	2.63509	0.561177	4.69564	2.66e-06	3.45e-05
ENSG00000163430.10	FSTL1	62.2728	2.63379	0.597175	4.41041	1.03e-05	0.000116944
ENSG00000166313.18	APBB1	4.65512	2.63223	0.664963	3.95846	7.54e-05	0.000659397
ENSG00000198932.12	GPRASP1	5.59674	2.63061	0.767194	3.42887	0.0006061	0.00380526
ENSG00000259605.3	AC074212.5	1.9885	2.6299	0.897378	2.93064	0.00338261	0.0158013
ENSG00000186340.14	THBS2	34.7046	2.62966	0.878975	2.99173	0.00277401	0.0133456
ENSG00000118495.18	PLAGL1	7.02703	2.62783	0.836993	3.13961	0.00169176	0.00893723
ENSG00000088367.21	EPB41L1	6.14595	2.62687	0.775595	3.38691	0.000706857	0.0043334
ENSG00000105122.12	RASAL3	2.07324	2.62599	1.07322	2.44683	0.014412	0.0484354
ENSG00000111906.17	HDDC2	6.73153	2.62251	0.710283	3.69221	0.000222315	0.0016252
ENSG00000063660.8	GPC1	9.56595	2.6192	0.704982	3.71527	0.00020299	0.00150608
ENSG00000253384.1	CTD-2547L16.3	2.16499	2.61632	0.922165	2.83715	0.00455184	0.0200412
ENSG00000168785.7	TSPAN5	14.1481	2.61429	1.02334	2.55466	0.010629	0.0385232
ENSG00000069849.10	ATP1B3	32.1533	2.61232	0.429302	6.08504	1.16e-09	2.81e-08
ENSG00000081760.16	AACS	4.53653	2.61202	0.655869	3.98254	6.82e-05	0.000602789
ENSG00000240024.5	LINC00888	5.407	2.61088	0.772756	3.37866	0.000728405	0.00444621
ENSG00000186312.10	CA5BP1	2.23696	2.60994	1.03809	2.51418	0.0119311	0.0421546
ENSG00000006704.10	GTF2IRD1	4.63938	2.6055	0.599759	4.34425	1.4e-05	0.000152703
ENSG00000132003.9	ZSWIM4	3.13934	2.60539	0.978549	2.6625	0.00775616	0.0304445
ENSG00000148606.12	POLR3A	4.37689	2.60398	0.812358	3.20546	0.00134847	0.00743346
ENSG00000273437.1	RP11-434H6.7	3.36921	2.60367	0.838516	3.1051	0.00190217	0.00987222
ENSG00000096093.15	EFHC1	3.93345	2.60167	0.660282	3.94024	8.14e-05	0.000703397
ENSG00000135596.17	MICAL1	3.4182	2.60078	0.998251	2.60534	0.00917839	0.034496
ENSG00000187498.14	COL4A1	62.8934	2.6007	0.555371	4.68281	2.83e-06	3.65e-05
ENSG00000197860.9	SGTB	5.44755	2.59979	0.804113	3.23311	0.00122449	0.00685821
ENSG00000166557.12	TMED3	2.9637	2.59779	0.909771	2.85543	0.00429783	0.0191405
ENSG00000122778.9	KIAA1549	1.91116	2.59756	0.951742	2.72927	0.00634747	0.0261278
ENSG00000186998.15	EMID1	3.84885	2.59697	0.994473	2.61141	0.00901707	0.0340774
ENSG00000251369.8	ZNF550	3.48307	2.59447	0.793524	3.26956	0.00107716	0.00613863
ENSG00000219626.8	FAM228B	2.19823	2.5938	0.838592	3.09304	0.00198121	0.010203
ENSG00000109762.15	SNX25	6.9285	2.58679	0.745975	3.46766	0.00052501	0.00336848
ENSG00000151466.11	SCLT1	1.49365	2.58316	1.059	2.43924	0.0147181	0.0491301
ENSG00000134533.6	RERG	5.48564	2.58115	1.05872	2.43799	0.0147693	0.049278
ENSG00000111450.13	STX2	4.5245	2.58101	0.744805	3.46535	0.000529546	0.00339454
ENSG00000260751.2	CTD-2196E14.6	1.60964	2.5808	1.00085	2.5786	0.00992012	0.0365926
ENSG00000161202.17	DVL3	10.3935	2.57974	0.417212	6.18328	6.28e-10	1.58e-08
ENSG00000138036.18	DYNC2LI1	3.7327	2.57914	0.781141	3.30176	0.000960805	0.00559547
ENSG00000170903.10	MSANTD4	3.72649	2.57735	0.775504	3.32345	0.000889113	0.00523995
ENSG00000024422.11	EHD2	6.5824	2.57608	0.678668	3.79579	0.000147175	0.00115323
ENSG00000132535.18	DLG4	10.1505	2.57563	0.580507	4.43686	9.13e-06	0.000104705
ENSG00000185112.5	FAM43A	6.96053	2.57473	0.657327	3.91697	8.97e-05	0.000764174
ENSG00000123352.17	SPATS2	7.30104	2.57209	0.572568	4.4922	7.05e-06	8.29e-05
ENSG00000109846.7	CRYAB	5.37666	2.57201	0.976855	2.63295	0.00846474	0.0324986
ENSG00000105655.18	ISYNA1	4.01931	2.57126	0.565319	4.54834	5.41e-06	6.53e-05
ENSG00000116871.15	MAP7D1	13.8211	2.5711	0.462882	5.55453	2.78e-08	5.4e-07
ENSG00000178662.15	CSRNP3	6.70388	2.56802	0.910277	2.82114	0.00478531	0.0207881
ENSG00000106477.18	CEP41	4.40232	2.56751	0.979994	2.61993	0.00879488	0.0334318
ENSG00000105516.10	DBP	1.39779	2.56616	0.977509	2.6252	0.00865976	0.0330497
ENSG00000103064.13	SLC7A6	3.27115	2.55908	0.904295	2.82992	0.00465596	0.0203869
ENSG00000100376.11	FAM118A	5.60013	2.55867	0.67841	3.77157	0.000162225	0.00124756
ENSG00000213462.4	ERV3-1	4.08228	2.55855	0.877065	2.91717	0.00353223	0.016351
ENSG00000164111.14	ANXA5	89.0448	2.55497	0.329181	7.76159	8.39e-15	3.85e-13
ENSG00000106333.12	PCOLCE	13.4374	2.55444	0.479449	5.32787	9.94e-08	1.76e-06
ENSG00000019549.8	SNAI2	7.49195	2.55207	1.01502	2.51431	0.0119267	0.0421494
ENSG00000261326.2	LINC01355	2.07057	2.5517	1.0401	2.45333	0.014154	0.0478041
ENSG00000186469.8	GNG2	8.99887	2.55167	0.583734	4.37128	1.24e-05	0.000136748
ENSG00000123427.16	METTL21B	2.22243	2.55162	0.990826	2.57525	0.0100168	0.0368732
ENSG00000155850.7	SLC26A2	7.74287	2.55152	0.475348	5.3677	7.97e-08	1.43e-06
ENSG00000163607.15	GTPBP8	1.42404	2.54978	0.928493	2.74615	0.00603	0.0250339
ENSG00000196220.15	SRGAP3	2.47663	2.54945	0.90762	2.80894	0.00497048	0.0214178
ENSG00000131788.15	PIAS3	5.2355	2.5478	0.609351	4.18116	2.9e-05	0.000290772
ENSG00000065911.11	MTHFD2	10.6426	2.54744	0.689955	3.69219	0.000222335	0.0016252
ENSG00000144560.13	VGLL4	16.9085	2.54702	0.513929	4.95598	7.2e-07	1.07e-05
ENSG00000139624.12	CERS5	6.20359	2.54494	0.528397	4.81634	1.46e-06	2.04e-05
ENSG00000175220.11	ARHGAP1	5.48033	2.54362	0.718121	3.54205	0.000397032	0.0026668
ENSG00000188493.14	C19orf54	2.48877	2.54231	0.920754	2.76112	0.00576032	0.0241734
ENSG00000074590.13	NUAK1	17.8681	2.54151	0.484659	5.24391	1.57e-07	2.67e-06
ENSG00000020181.17	ADGRA2	8.15722	2.53981	0.760404	3.34008	0.000837556	0.00499362
ENSG00000120278.15	PLEKHG1	4.52802	2.53912	0.819459	3.09853	0.00194483	0.0100554
ENSG00000171291.8	ZNF439	1.81619	2.53828	0.986788	2.57227	0.0101035	0.0370725
ENSG00000198551.9	ZNF627	3.93427	2.52786	0.797508	3.1697	0.00152595	0.00822573
ENSG00000144048.10	DUSP11	5.57328	2.5259	0.700844	3.60408	0.000313262	0.00218081
ENSG00000115084.12	SLC35F5	16.7288	2.52347	0.449119	5.61871	1.92e-08	3.9e-07
ENSG00000134871.17	COL4A2	41.4166	2.52291	0.506725	4.97886	6.4e-07	9.6e-06
ENSG00000261056.2	RP11-454F8.2	1.69886	2.52182	0.961606	2.62251	0.0087285	0.03325
ENSG00000213762.11	ZNF134	3.94245	2.5209	0.7186	3.50807	0.000451369	0.00296264
ENSG00000048052.21	HDAC9	2.92733	2.5184	0.842142	2.99046	0.00278555	0.0133787
ENSG00000072121.15	ZFYVE26	4.46051	2.51657	0.802702	3.13513	0.0017178	0.00905145
ENSG00000152952.11	PLOD2	46.006	2.51615	0.476815	5.277	1.31e-07	2.26e-06
ENSG00000165915.13	SLC39A13	12.5617	2.51522	0.500158	5.02885	4.93e-07	7.6e-06
ENSG00000168781.21	PPIP5K1	3.10576	2.51413	0.73128	3.43798	0.000586075	0.00370061
ENSG00000182247.9	UBE2E2	6.46626	2.51286	0.877908	2.86233	0.0042054	0.0188107
ENSG00000115183.13	TANC1	8.56613	2.51069	0.594202	4.22531	2.39e-05	0.000246119
ENSG00000139278.9	GLIPR1	7.06436	2.50926	0.948457	2.64563	0.00815394	0.0316028
ENSG00000105137.12	SYDE1	3.1926	2.50911	0.738772	3.39633	0.000682964	0.00421942
ENSG00000118308.15	LRMP	4.33032	2.50761	0.964843	2.59898	0.00935023	0.0349951
ENSG00000241852.9	C8orf58	2.05345	2.50696	1.00577	2.49259	0.0126817	0.0440878
ENSG00000163069.12	SGCB	10.7757	2.50657	0.615638	4.0715	4.67e-05	0.000435057
ENSG00000071205.11	ARHGAP10	1.8377	2.50574	0.952171	2.6316	0.00849831	0.0325851
ENSG00000120594.16	PLXDC2	22.0691	2.50542	0.505247	4.9588	7.09e-07	1.05e-05
ENSG00000226478.3	UPF3AP1	1.90413	2.50204	0.924828	2.70541	0.006822	0.0275865
ENSG00000219665.8	CTD-2006C1.2	3.1075	2.50144	0.76975	3.24968	0.00115536	0.00652718
ENSG00000166073.9	GPR176	3.31228	2.50134	1.01061	2.47509	0.0133202	0.045655
ENSG00000124126.13	PREX1	9.73567	2.50081	0.609677	4.10185	4.1e-05	0.000390944
ENSG00000127955.15	GNAI1	15.7608	2.5004	0.520182	4.80677	1.53e-06	2.13e-05
ENSG00000172575.11	RASGRP1	3.9729	2.50039	0.761635	3.28292	0.00102736	0.00589942
ENSG00000115641.18	FHL2	6.57413	2.49934	0.800772	3.12116	0.00180141	0.00943302
ENSG00000179532.12	DNHD1	2.89458	2.49638	1.00741	2.47802	0.0132112	0.0453773
ENSG00000168461.12	RAB31	16.1352	2.49509	0.518287	4.81411	1.48e-06	2.06e-05
ENSG00000160767.20	FAM189B	6.83927	2.49006	0.645582	3.85708	0.000114749	0.000940509
ENSG00000101199.12	ARFGAP1	13.1868	2.48841	0.471231	5.28066	1.29e-07	2.22e-06
ENSG00000158623.14	COPG2	3.65454	2.48719	0.839231	2.96366	0.00304006	0.0144031
ENSG00000119661.14	DNAL1	5.48569	2.48659	0.623542	3.98784	6.67e-05	0.000591135
ENSG00000112210.11	RAB23	9.33502	2.48492	0.737364	3.37001	0.000751649	0.00455922
ENSG00000197256.10	KANK2	21.3833	2.48281	0.530961	4.67607	2.92e-06	3.75e-05
ENSG00000162627.16	SNX7	11.8442	2.4823	0.530632	4.67801	2.9e-06	3.72e-05
ENSG00000163155.11	LYSMD1	5.59644	2.48115	0.649964	3.81737	0.000134881	0.00107537
ENSG00000170004.16	CHD3	7.71971	2.47926	0.656546	3.77622	0.000159223	0.00122975
ENSG00000182809.10	CRIP2	12.0025	2.47862	0.499143	4.96575	6.84e-07	1.02e-05
ENSG00000189144.13	ZNF573	2.03994	2.4785	0.971076	2.55232	0.0107008	0.0387507
ENSG00000090530.9	P3H2	3.27151	2.47829	1.00439	2.46745	0.0136081	0.0464289
ENSG00000115165.9	CYTIP	2.45791	2.4774	0.812106	3.05059	0.00228392	0.0114172
ENSG00000047579.19	DTNBP1	3.87931	2.47634	0.62593	3.95625	7.61e-05	0.000664702
ENSG00000168476.11	REEP4	7.75332	2.47571	0.579741	4.27037	1.95e-05	0.000206188
ENSG00000128872.9	TMOD2	2.48052	2.47158	0.881723	2.80312	0.00506103	0.0217484
ENSG00000248593.3	DSTNP2	1.76958	2.47078	0.984969	2.50849	0.0121249	0.0426815
ENSG00000107957.16	SH3PXD2A	17.99	2.47062	0.453532	5.44752	5.11e-08	9.4e-07
ENSG00000150995.18	ITPR1	4.63948	2.47001	0.817309	3.02212	0.00251008	0.0123032
ENSG00000105866.13	SP4	5.19077	2.46868	0.606495	4.0704	4.69e-05	0.000435773
ENSG00000106484.14	MEST	37.1937	2.46705	0.65987	3.73869	0.000184978	0.0013919
ENSG00000162222.13	TTC9C	5.84439	2.46642	0.579779	4.25407	2.1e-05	0.000219997
ENSG00000257923.9	CUX1	23.5551	2.46531	0.333524	7.39168	1.45e-13	5.79e-12
ENSG00000172037.13	LAMB2	21.4721	2.46447	0.395615	6.22945	4.68e-10	1.19e-08
ENSG00000159433.11	STARD9	2.62602	2.46319	0.810808	3.03794	0.00238199	0.011776
ENSG00000134308.13	YWHAQ	7.14134	2.46262	0.57811	4.25977	2.05e-05	0.000214789
ENSG00000143248.12	RGS5	61.476	2.46204	0.46551	5.28891	1.23e-07	2.14e-06
ENSG00000092445.11	TYRO3	3.71311	2.46197	0.775506	3.17466	0.00150013	0.0081042
ENSG00000106605.10	BLVRA	2.65272	2.46143	0.930767	2.64452	0.0081808	0.0316774
ENSG00000162076.12	FLYWCH2	4.3512	2.46041	0.806848	3.04941	0.0022929	0.0114457
ENSG00000124067.16	SLC12A4	4.65798	2.45654	0.706928	3.47496	0.000510936	0.00329441
ENSG00000171813.13	PWWP2B	4.35745	2.45624	0.826194	2.97296	0.00294944	0.0140242
ENSG00000142552.7	RCN3	3.05135	2.45539	0.863243	2.84438	0.00444983	0.0197072
ENSG00000084207.15	GSTP1	18.2873	2.45472	0.643726	3.8133	0.000137126	0.00108903
ENSG00000136826.14	KLF4	13.7424	2.45419	0.732761	3.34924	0.000810323	0.0048555
ENSG00000187688.14	TRPV2	2.18274	2.4534	1.00669	2.4371	0.0148055	0.0493759
ENSG00000218996.1	RP1-99E18.2	3.73973	2.45272	0.917225	2.67407	0.00749371	0.0296745
ENSG00000177917.10	ARL6IP6	7.64204	2.45037	0.722252	3.39268	0.000692133	0.00425953
ENSG00000144057.15	ST6GAL2	5.57443	2.44994	0.981594	2.49588	0.0125646	0.0438604
ENSG00000179954.15	SSC5D	2.00463	2.44914	0.897025	2.73029	0.0063279	0.0260742
ENSG00000118965.14	WDR35	1.95572	2.44883	0.964673	2.5385	0.0111328	0.0400048
ENSG00000145362.17	ANK2	2.21121	2.44824	0.927959	2.63831	0.00833212	0.0321071
ENSG00000154358.20	OBSCN	1.86182	2.44659	0.970586	2.52074	0.0117109	0.0415815
ENSG00000176014.12	TUBB6	10.9787	2.4463	0.680427	3.59524	0.000324094	0.00224422
ENSG00000183723.12	CMTM4	4.92799	2.44615	0.672981	3.63479	0.000278206	0.00196758
ENSG00000249859.8	PVT1	4.91815	2.44563	0.971997	2.51609	0.0118664	0.0420193
ENSG00000178149.16	DALRD3	2.61173	2.44559	0.760709	3.21489	0.00130497	0.00724585
ENSG00000185800.11	DMWD	2.56491	2.44352	0.927271	2.63518	0.00840939	0.032344
ENSG00000186532.11	SMYD4	4.77754	2.44187	0.641282	3.80779	0.000140216	0.00110636
ENSG00000196950.13	SLC39A10	7.0262	2.44038	0.589443	4.14014	3.47e-05	0.000339727
ENSG00000196628.14	TCF4	69.2926	2.44029	0.359054	6.79643	1.07e-11	3.38e-10
ENSG00000106105.13	GARS	2.02693	2.43991	0.749816	3.25401	0.00113787	0.0064385
ENSG00000107819.13	SFXN3	4.85168	2.43708	0.700065	3.48122	0.000499128	0.00322845
ENSG00000073111.13	MCM2	3.84045	2.43657	0.925821	2.63179	0.00849363	0.0325805
ENSG00000271601.3	LIX1L	9.27268	2.43479	0.588888	4.13456	3.56e-05	0.000347562
ENSG00000277258.4	PCGF2	9.90322	2.43142	0.440785	5.51612	3.47e-08	6.59e-07
ENSG00000042493.15	CAPG	5.29974	2.43128	0.910945	2.66896	0.00760865	0.029997
ENSG00000003147.17	ICA1	6.06289	2.42987	0.7389	3.2885	0.00100724	0.00580478
ENSG00000067955.13	CBFB	6.68645	2.4293	0.592279	4.10162	4.1e-05	0.000391075
ENSG00000114770.16	ABCC5	6.35761	2.42764	0.524859	4.62533	3.74e-06	4.7e-05
ENSG00000071242.11	RPS6KA2	3.01109	2.42644	0.899536	2.69743	0.00698769	0.0280978
ENSG00000267904.1	CTC-429P9.5	2.28053	2.42629	0.795111	3.0515	0.00227699	0.0113945
ENSG00000185559.13	DLK1	15.8292	2.42445	0.895412	2.70763	0.00677652	0.0274742
ENSG00000243943.9	ZNF512	11.8184	2.42391	0.555835	4.36084	1.3e-05	0.000142462
ENSG00000259891.1	CTA-204B4.2	5.98511	2.42341	0.677929	3.57473	0.000350583	0.00240556
ENSG00000114120.11	SLC25A36	15.5694	2.42185	0.422629	5.73043	1e-08	2.13e-07
ENSG00000158352.15	SHROOM4	2.53143	2.42125	0.852527	2.84009	0.00451015	0.0199066
ENSG00000163596.16	ICA1L	2.2578	2.42047	0.665008	3.63976	0.000272894	0.0019384
ENSG00000178104.19	PDE4DIP	11.1423	2.42027	0.541008	4.47363	7.69e-06	8.95e-05
ENSG00000198792.12	TMEM184B	20.2633	2.41938	0.486993	4.968	6.76e-07	1.01e-05
ENSG00000173511.9	VEGFB	8.766	2.41711	0.508666	4.75187	2.02e-06	2.71e-05
ENSG00000135736.5	CCDC102A	2.8577	2.41589	0.943745	2.5599	0.0104702	0.0380825
ENSG00000100532.11	CGRRF1	3.93779	2.41453	0.975239	2.47584	0.0132925	0.0455819
ENSG00000104756.15	KCTD9	3.4343	2.41326	0.771696	3.12721	0.00176471	0.00926796
ENSG00000169641.13	LUZP1	4.64921	2.41252	0.596796	4.04245	5.29e-05	0.00048086
ENSG00000115419.12	GLS	28.3222	2.41	0.508809	4.73655	2.17e-06	2.91e-05
ENSG00000174799.10	CEP135	1.97522	2.40926	0.96339	2.50082	0.0123907	0.0434249
ENSG00000136235.15	GPNMB	17.7366	2.40911	0.715078	3.36902	0.000754351	0.00457174
ENSG00000111231.8	GPN3	5.47116	2.40847	0.791722	3.04207	0.00234961	0.0116481
ENSG00000143179.13	UCK2	6.7997	2.40717	0.635338	3.78881	0.000151372	0.001178
ENSG00000276550.4	HERC2P2	2.43149	2.40705	0.74701	3.22225	0.0012719	0.00708276
ENSG00000138621.11	PPCDC	2.2592	2.40523	0.927319	2.59375	0.00949352	0.0354202
ENSG00000172830.12	SSH3	2.38578	2.40409	0.874145	2.75022	0.0059555	0.0248036
ENSG00000006042.11	TMEM98	2.03292	2.40329	0.917577	2.61917	0.00881443	0.0334758
ENSG00000144645.13	OSBPL10	3.3414	2.40242	0.91944	2.61291	0.00897744	0.0339725
ENSG00000152217.16	SETBP1	5.467	2.40079	0.896027	2.67937	0.00737609	0.0293629
ENSG00000163026.11	WDCP	2.52986	2.40037	0.849793	2.82465	0.00473319	0.0206431
ENSG00000256625.1	RP11-582E3.4	7.93112	2.40035	0.606024	3.96082	7.47e-05	0.000655311
ENSG00000151320.10	AKAP6	1.56413	2.40014	0.938268	2.55805	0.0105261	0.0382565
ENSG00000173950.15	XXYLT1	1.74734	2.39979	0.787097	3.04892	0.00229669	0.0114571
ENSG00000243517.1	RP11-627K11.1	1.16747	2.39972	0.951839	2.52114	0.0116975	0.0415443
ENSG00000078403.16	MLLT10	10.3423	2.39879	0.571319	4.19869	2.68e-05	0.000272975
ENSG00000090989.17	EXOC1	14.1123	2.39768	0.488795	4.90528	9.33e-07	1.35e-05
ENSG00000165868.13	HSPA12A	3.77142	2.3975	0.959915	2.49762	0.0125031	0.0437014
ENSG00000172638.12	EFEMP2	5.23452	2.39504	0.714194	3.35349	0.000797997	0.00479166
ENSG00000119969.14	HELLS	9.09208	2.39188	0.640877	3.73219	0.000189819	0.00142235
ENSG00000180979.9	LRRC57	5.26099	2.39093	0.582123	4.10726	4e-05	0.000384463
ENSG00000269973.1	RP11-95D17.1	4.34283	2.38932	0.626642	3.81289	0.000137352	0.0010898
ENSG00000174059.16	CD34	6.74079	2.38896	0.800159	2.98561	0.00283012	0.0135473
ENSG00000186104.10	CYP2R1	2.33219	2.38824	0.853023	2.79973	0.00511449	0.0219453
ENSG00000170275.14	CRTAP	24.5299	2.38779	0.354712	6.73164	1.68e-11	5.06e-10
ENSG00000179886.5	TIGD5	2.10639	2.38747	0.847606	2.81672	0.00485161	0.0210378
ENSG00000185246.17	PRPF39	12.4471	2.38396	0.514991	4.62913	3.67e-06	4.63e-05
ENSG00000178397.12	FAM220A	2.29399	2.38365	0.847011	2.81419	0.00489006	0.0211615
ENSG00000267194.1	RP1-193H18.2	2.99919	2.38269	0.943032	2.52662	0.0115165	0.0410748
ENSG00000152926.14	ZNF117	4.35048	2.38122	0.682683	3.48803	0.000486597	0.00315166
ENSG00000099364.16	FBXL19	1.99291	2.38067	0.899101	2.64783	0.00810098	0.0314533
ENSG00000186310.9	NAP1L3	2.44271	2.37959	0.790647	3.00968	0.00261527	0.0127316
ENSG00000131196.17	NFATC1	5.31887	2.37636	0.816263	2.91126	0.00359972	0.0165991
ENSG00000159216.18	RUNX1	15.689	2.37607	0.546963	4.34411	1.4e-05	0.000152703
ENSG00000182986.12	ZNF320	4.23341	2.37564	0.691983	3.43309	0.000596748	0.00375163
ENSG00000196247.11	ZNF107	2.27877	2.37532	0.92338	2.57242	0.0100991	0.0370716
ENSG00000266074.8	BAHCC1	4.86649	2.37524	0.851421	2.78974	0.00527511	0.0224997
ENSG00000226338.1	AC079150.2	9.01656	2.37087	0.581285	4.07866	4.53e-05	0.000423592
ENSG00000131115.15	ZNF227	1.16029	2.36827	0.943909	2.509	0.0121074	0.0426302
ENSG00000147874.10	HAUS6	4.9173	2.36618	0.954856	2.47805	0.0132103	0.0453773
ENSG00000240583.10	AQP1	13.6563	2.36591	0.740721	3.19407	0.00140284	0.00768173
ENSG00000132718.8	SYT11	2.11956	2.36086	0.928806	2.54183	0.0110275	0.0396763
ENSG00000189171.14	S100A13	21.3818	2.35842	0.482819	4.88469	1.04e-06	1.49e-05
ENSG00000105329.9	TGFB1	8.01343	2.35835	0.492634	4.78723	1.69e-06	2.32e-05
ENSG00000204520.12	MICA	5.50609	2.35762	0.807243	2.92058	0.00349383	0.0162362
ENSG00000167578.17	RAB4B	2.31301	2.35703	0.947192	2.48844	0.0128303	0.0444207
ENSG00000138175.8	ARL3	12.2315	2.35573	0.45038	5.23055	1.69e-07	2.85e-06
ENSG00000143093.14	STRIP1	9.79725	2.35423	0.5711	4.12228	3.75e-05	0.000363896
ENSG00000160145.15	KALRN	14.4685	2.35122	0.54194	4.33854	1.43e-05	0.000156036
ENSG00000007545.15	CRAMP1	6.44912	2.34913	0.559474	4.19881	2.68e-05	0.000272975
ENSG00000168393.12	DTYMK	7.931	2.34851	0.785153	2.99115	0.00277926	0.0133574
ENSG00000169992.9	NLGN2	4.97803	2.34718	0.714409	3.28548	0.00101808	0.00585077
ENSG00000123989.13	CHPF	8.07402	2.34611	0.586229	4.00204	6.28e-05	0.000561977
ENSG00000279555.1	RP11-426D19.1	2.80494	2.34525	0.950221	2.46811	0.0135827	0.0463677
ENSG00000107742.12	SPOCK2	5.7743	2.34409	0.95105	2.46474	0.0137112	0.0466714
ENSG00000151967.18	SCHIP1	6.77611	2.34067	0.801154	2.92163	0.00348209	0.0161921
ENSG00000250305.8	KIAA1456	12.5352	2.33973	0.453251	5.1621	2.44e-07	4.04e-06
ENSG00000188026.12	RILPL1	4.59098	2.3382	0.688309	3.39703	0.000681226	0.00421143
ENSG00000269332.5	GOLGA2P9	2.00363	2.33738	0.833561	2.80409	0.00504587	0.0217094
ENSG00000155099.7	TMEM55A	4.00649	2.33663	0.696564	3.35451	0.00079506	0.00477603
ENSG00000158715.5	SLC45A3	7.88393	2.33516	0.754142	3.09645	0.00195853	0.0101226
ENSG00000106268.15	NUDT1	3.57667	2.33485	0.835746	2.79373	0.00521041	0.0222768
ENSG00000107201.9	DDX58	2.74416	2.33423	0.901528	2.5892	0.00962002	0.0357433
ENSG00000168769.13	TET2	5.90545	2.3338	0.69906	3.33849	0.000842365	0.0050202
ENSG00000050820.16	BCAR1	6.60249	2.32948	0.618403	3.76692	0.000165271	0.0012642
ENSG00000147180.16	ZNF711	8.24171	2.32935	0.699477	3.33012	0.000868075	0.0051456
ENSG00000160753.15	RUSC1	5.53624	2.32694	0.617288	3.76962	0.000163497	0.00125354
ENSG00000178202.12	KDELC2	4.68399	2.32685	0.644702	3.60918	0.000307166	0.00214462
ENSG00000237477.1	AC093911.1	1.62389	2.32611	0.799053	2.91109	0.00360172	0.0166029
ENSG00000101452.14	DHX35	3.9112	2.32597	0.727681	3.19642	0.00139145	0.0076293
ENSG00000115170.13	ACVR1	10.7934	2.32535	0.693124	3.35489	0.000793976	0.00477152
ENSG00000259865.1	RP11-488L18.10	3.85498	2.32439	0.773155	3.00637	0.00264383	0.0128183
ENSG00000158079.14	PTPDC1	2.17661	2.32374	0.769882	3.01831	0.00254191	0.0124378
ENSG00000154380.17	ENAH	29.265	2.32345	0.495737	4.68685	2.77e-06	3.59e-05
ENSG00000115993.12	TRAK2	20.5279	2.32205	0.419605	5.53389	3.13e-08	6.02e-07
ENSG00000152402.10	GUCY1A2	14.597	2.32163	0.651473	3.56366	0.000365715	0.00249149
ENSG00000172493.20	AFF1	7.50929	2.3215	0.6754	3.43722	0.00058772	0.00370773
ENSG00000272636.3	DOC2B	2.85849	2.32125	0.730114	3.1793	0.00147631	0.00800385
ENSG00000087253.12	LPCAT2	5.29699	2.32028	0.844424	2.74776	0.00600035	0.0249429
ENSG00000110583.12	NAA40	6.41175	2.31972	0.68352	3.39378	0.000689343	0.00424861
ENSG00000111716.12	LDHB	9.48741	2.31972	0.859415	2.69918	0.00695099	0.0279848
ENSG00000165124.17	SVEP1	4.43145	2.31951	0.890712	2.60411	0.00921127	0.0345924
ENSG00000205643.10	CDPF1	5.12388	2.31825	0.658324	3.52143	0.000429218	0.00284432
ENSG00000054983.16	GALC	3.24221	2.31664	0.815991	2.83905	0.00452475	0.0199588
ENSG00000137507.11	LRRC32	12.1001	2.31609	0.827558	2.7987	0.00513086	0.0219958
ENSG00000275832.4	ARHGAP23	6.61172	2.31595	0.808673	2.86389	0.00418474	0.0187391
ENSG00000181315.10	ZNF322	5.02444	2.31491	0.673868	3.43525	0.000591997	0.00373143
ENSG00000130584.10	ZBTB46	4.0051	2.31406	0.778006	2.97434	0.00293617	0.0139792
ENSG00000183741.11	CBX6	35.1959	2.31402	0.399308	5.79509	6.83e-09	1.49e-07
ENSG00000253833.1	RP11-367E12.4	10.3529	2.31309	0.498474	4.64034	3.48e-06	4.4e-05
ENSG00000067141.16	NEO1	8.46473	2.30967	0.628475	3.67503	0.000237819	0.00172457
ENSG00000090565.15	RAB11FIP3	2.21871	2.30518	0.898497	2.56559	0.0103	0.0376259
ENSG00000164815.10	ORC5	3.55833	2.30448	0.753356	3.05895	0.00222117	0.0111973
ENSG00000196381.10	ZNF781	2.13294	2.30425	0.909291	2.53412	0.011273	0.0403867
ENSG00000092140.14	G2E3	5.95928	2.30209	0.617226	3.72974	0.000191679	0.00143329
ENSG00000169504.14	CLIC4	9.69387	2.30207	0.601039	3.83015	0.000128063	0.0010325
ENSG00000100100.12	PIK3IP1	6.20251	2.30036	0.670357	3.43154	0.000600156	0.00377124
ENSG00000176658.16	MYO1D	6.21281	2.30019	0.698759	3.29182	0.000995413	0.0057482
ENSG00000130816.14	DNMT1	7.97458	2.29907	0.567831	4.04886	5.15e-05	0.000469959
ENSG00000174749.5	C4orf32	6.48128	2.29857	0.686801	3.34678	0.000817575	0.00488873
ENSG00000118197.13	DDX59	4.80693	2.29844	0.654192	3.5134	0.000442409	0.00291555
ENSG00000135749.18	PCNX2	1.62002	2.2972	0.898213	2.55752	0.0105421	0.0382964
ENSG00000261609.4	GAN	4.38524	2.29573	0.612535	3.74791	0.000178314	0.00134884
ENSG00000134986.13	NREP	14.7489	2.29436	0.589369	3.8929	9.91e-05	0.000836243
ENSG00000164125.15	FAM198B	4.90388	2.29324	0.802827	2.85646	0.00428393	0.0190904
ENSG00000100227.17	POLDIP3	13.3964	2.29301	0.484319	4.73451	2.2e-06	2.94e-05
ENSG00000154096.13	THY1	17.7582	2.29181	0.627223	3.65391	0.000258279	0.00184373
ENSG00000196924.14	FLNA	61.1192	2.29089	0.475311	4.81976	1.44e-06	2.01e-05
ENSG00000213397.10	HAUS7	3.19271	2.29001	0.744434	3.07618	0.00209674	0.0106671
ENSG00000152818.18	UTRN	44.2134	2.28508	0.333798	6.84569	7.61e-12	2.48e-10
ENSG00000106868.16	SUSD1	2.76535	2.28359	0.914693	2.49656	0.0125404	0.0437996
ENSG00000171943.11	SRGAP2C	3.16546	2.28355	0.739307	3.08877	0.00200986	0.0103283
ENSG00000140463.13	BBS4	5.40336	2.27964	0.704939	3.23381	0.0012215	0.00684678
ENSG00000182118.6	FAM89A	13.7023	2.27819	0.619101	3.67984	0.000233378	0.0016964
ENSG00000102547.18	CAB39L	3.70046	2.27795	0.873487	2.60788	0.00911046	0.0343124
ENSG00000023171.15	GRAMD1B	5.19846	2.27772	0.78988	2.88363	0.00393117	0.017829
ENSG00000164970.14	FAM219A	7.24991	2.27644	0.599758	3.7956	0.000147286	0.00115323
ENSG00000166387.11	PPFIBP2	5.31066	2.27245	0.694036	3.27426	0.00105939	0.00604472
ENSG00000166887.15	VPS39	7.65349	2.27225	0.510191	4.45374	8.44e-06	9.73e-05
ENSG00000205659.10	LIN52	1.92406	2.26789	0.886812	2.55735	0.0105473	0.0383046
ENSG00000167081.16	PBX3	16.202	2.26689	0.584274	3.87984	0.000104527	0.000875762
ENSG00000215788.9	TNFRSF25	3.78954	2.26553	0.663105	3.41654	0.000634226	0.00396274
ENSG00000107816.17	LZTS2	6.68226	2.26524	0.668304	3.38953	0.000700117	0.00429759
ENSG00000071051.13	NCK2	6.79706	2.26511	0.594489	3.81017	0.000138869	0.00109844
ENSG00000070540.12	WIPI1	5.53071	2.26433	0.700665	3.23168	0.00123065	0.00688463
ENSG00000178163.7	ZNF518B	4.1434	2.26425	0.593081	3.81777	0.000134663	0.00107483
ENSG00000167637.16	ZNF283	1.90457	2.26193	0.915136	2.47169	0.0134477	0.0459823
ENSG00000197859.9	ADAMTSL2	15.4108	2.2614	0.605301	3.736	0.000186972	0.00140416
ENSG00000120800.4	UTP20	3.36759	2.26132	0.77086	2.9335	0.00335166	0.0156823
ENSG00000237984.3	PTENP1	2.49943	2.2608	0.784645	2.8813	0.00396039	0.0179445
ENSG00000102316.16	MAGED2	42.2318	2.26076	0.283409	7.97701	1.5e-15	7.51e-14
ENSG00000104881.15	PPP1R13L	5.06909	2.25876	0.715451	3.15711	0.0015934	0.00853087
ENSG00000205763.13	RP9P	11.9739	2.25807	0.564097	4.00298	6.25e-05	0.000560087
ENSG00000185803.8	SLC52A2	2.22989	2.25688	0.847216	2.66388	0.00772445	0.0303367
ENSG00000212747.4	FAM127C	3.32965	2.25379	0.606084	3.7186	0.000200326	0.00148785
ENSG00000071564.14	TCF3	13.8295	2.25231	0.382355	5.89063	3.85e-09	8.67e-08
ENSG00000084693.15	AGBL5	2.99441	2.25181	0.818837	2.75001	0.00595937	0.0248125
ENSG00000169032.9	MAP2K1	3.91698	2.25119	0.765365	2.94133	0.00326807	0.0153459
ENSG00000198689.10	SLC9A6	3.36613	2.25087	0.853204	2.63813	0.00833638	0.03211
ENSG00000118096.7	IFT46	5.24178	2.25074	0.851894	2.64204	0.00824089	0.0318412
ENSG00000183979.7	NPB	2.22182	2.25032	0.859338	2.61867	0.00882732	0.0335017
ENSG00000168374.10	ARF4	9.45917	2.24766	0.573438	3.91962	8.87e-05	0.000757702
ENSG00000108423.14	TUBD1	2.95399	2.24711	0.863535	2.60222	0.00926218	0.0347562
ENSG00000092439.13	TRPM7	25.561	2.24695	0.459887	4.88588	1.03e-06	1.48e-05
ENSG00000172270.18	BSG	27.2072	2.24682	0.349427	6.43001	1.28e-10	3.48e-09
ENSG00000124160.11	NCOA5	2.4247	2.24457	0.776725	2.88979	0.00385504	0.0175504
ENSG00000102595.18	UGGT2	8.70071	2.24197	0.534936	4.1911	2.78e-05	0.000280108
ENSG00000118620.12	ZNF430	4.38404	2.24044	0.874205	2.56283	0.0103823	0.0378493
ENSG00000087903.12	RFX2	2.52605	2.23908	0.849588	2.63549	0.00840156	0.0323226
ENSG00000119446.13	RBM18	3.76124	2.23817	0.724882	3.08764	0.00201753	0.0103491
ENSG00000138430.15	OLA1	9.48772	2.23761	0.60184	3.71794	0.000200854	0.001491
ENSG00000204611.6	ZNF616	2.32766	2.23513	0.825937	2.70617	0.00680643	0.0275567
ENSG00000106537.7	TSPAN13	7.7437	2.23109	0.744557	2.99654	0.00273066	0.0131769
ENSG00000165572.7	KBTBD6	6.02747	2.22982	0.699007	3.18999	0.00142277	0.0077565
ENSG00000122642.10	FKBP9	6.09176	2.22905	0.660952	3.37248	0.000744951	0.0045301
ENSG00000101493.10	ZNF516	13.9132	2.22684	0.488798	4.55575	5.22e-06	6.32e-05
ENSG00000121644.18	DESI2	15.2404	2.22198	0.444225	5.00192	5.68e-07	8.63e-06
ENSG00000113716.12	HMGXB3	1.81787	2.22178	0.866116	2.56523	0.0103108	0.0376557
ENSG00000157593.17	SLC35B2	6.53524	2.21962	0.524853	4.22904	2.35e-05	0.000242597
ENSG00000167394.12	ZNF668	3.18696	2.21366	0.868279	2.54948	0.0107885	0.0390023
ENSG00000106723.16	SPIN1	15.7962	2.21343	0.328565	6.73667	1.62e-11	4.92e-10
ENSG00000174842.16	GLMN	3.51297	2.21206	0.87942	2.51537	0.0118909	0.0420733
ENSG00000177879.14	AP3S1	14.5939	2.21189	0.525334	4.21045	2.55e-05	0.000260627
ENSG00000166147.13	FBN1	24.6783	2.21159	0.653546	3.38399	0.000714402	0.00437217
ENSG00000111961.17	SASH1	11.0755	2.20922	0.4926	4.48482	7.3e-06	8.56e-05
ENSG00000129116.17	PALLD	27.3154	2.20822	0.563949	3.91564	9.02e-05	0.000767548
ENSG00000071967.11	CYBRD1	12.6571	2.20804	0.657966	3.35587	0.00079117	0.00475816
ENSG00000163516.13	ANKZF1	10.2919	2.20778	0.582583	3.78964	0.000150865	0.00117533
ENSG00000121481.10	RNF2	5.19092	2.20719	0.740327	2.98138	0.00286956	0.0136949
ENSG00000153046.17	CDYL	2.75557	2.20675	0.671279	3.28738	0.00101125	0.0058193
ENSG00000181827.14	RFX7	6.39972	2.20658	0.544667	4.05124	5.09e-05	0.00046633
ENSG00000230732.4	AC127904.2	1.69952	2.20633	0.809816	2.72449	0.00644012	0.0264074
ENSG00000135452.9	TSPAN31	4.0179	2.20226	0.722401	3.04853	0.00229962	0.0114637
ENSG00000188501.11	LCTL	1.38401	2.20091	0.86395	2.5475	0.0108498	0.0391766
ENSG00000100246.12	DNAL4	2.56038	2.20074	0.879534	2.50217	0.0123436	0.0432811
ENSG00000183495.13	EP400	12.9362	2.20068	0.431574	5.09921	3.41e-07	5.45e-06
ENSG00000187391.19	MAGI2	6.58793	2.20031	0.693113	3.17453	0.0015008	0.00810477
ENSG00000072786.12	STK10	3.55538	2.20005	0.862535	2.55068	0.0107512	0.0389068
ENSG00000185418.15	TARSL2	1.96891	2.19932	0.883337	2.48979	0.012782	0.0442923
ENSG00000137269.14	LRRC1	4.61288	2.19884	0.796601	2.76028	0.00577525	0.0242219
ENSG00000271533.1	RP3-368A4.6	5.61086	2.19813	0.638677	3.44169	0.000578092	0.00365665
ENSG00000169902.13	TPST1	10.9734	2.19811	0.578348	3.80067	0.000144308	0.0011335
ENSG00000064652.10	SNX24	3.01897	2.19628	0.778184	2.82231	0.00476785	0.0207374
ENSG00000132694.18	ARHGEF11	15.4515	2.19408	0.419709	5.22762	1.72e-07	2.89e-06
ENSG00000131437.15	KIF3A	5.57864	2.1939	0.718186	3.05478	0.00225228	0.0113248
ENSG00000102024.17	PLS3	101.102	2.19384	0.273396	8.0244	1.02e-15	5.18e-14
ENSG00000271971.1	CTD-2006H14.2	2.10781	2.1927	0.901359	2.43266	0.0149883	0.0498116
ENSG00000186812.12	ZNF397	14.5284	2.19218	0.492454	4.45154	8.53e-06	9.83e-05
ENSG00000213015.8	ZNF580	5.35878	2.19147	0.518329	4.22795	2.36e-05	0.000243605
ENSG00000162604.12	TM2D1	22.259	2.19022	0.369345	5.93002	3.03e-09	6.94e-08
ENSG00000119421.6	NDUFA8	13.1971	2.18827	0.494523	4.42502	9.64e-06	0.000110254
ENSG00000109458.8	GAB1	6.05875	2.18734	0.637895	3.42899	0.000605829	0.00380522
ENSG00000221909.2	FAM200A	2.79912	2.18659	0.878239	2.48975	0.0127835	0.0442923
ENSG00000174695.9	TMEM167A	16.9231	2.18468	0.429427	5.08743	3.63e-07	5.74e-06
ENSG00000261716.1	RP11-196G18.22	2.49248	2.18345	0.897261	2.43347	0.014955	0.0497238
ENSG00000164684.13	ZNF704	17.6611	2.18294	0.623947	3.4986	0.000467713	0.00305281
ENSG00000105639.18	JAK3	1.98645	2.18231	0.887537	2.45884	0.0139386	0.0473025
ENSG00000164663.14	USP49	1.65277	2.18156	0.87545	2.49193	0.012705	0.0441379
ENSG00000068784.12	SRBD1	2.37897	2.18114	0.850333	2.56505	0.0103162	0.0376616
ENSG00000251022.6	THAP9-AS1	4.47111	2.17984	0.758729	2.87302	0.00406569	0.0182942
ENSG00000117691.9	NENF	22.111	2.17974	0.390969	5.57522	2.47e-08	4.86e-07
ENSG00000005243.9	COPZ2	9.14053	2.17796	0.770154	2.82795	0.00468467	0.0204751
ENSG00000183779.6	ZNF703	12.0976	2.17677	0.639903	3.40172	0.000669637	0.0041586
ENSG00000155755.18	TMEM237	7.62505	2.17658	0.757108	2.87487	0.00404198	0.0182277
ENSG00000126391.13	FRMD8	7.49401	2.17619	0.663541	3.27966	0.00103931	0.00594892
ENSG00000117868.15	ESYT2	20.5837	2.17515	0.381572	5.70048	1.19e-08	2.5e-07
ENSG00000257666.1	CBX3P5	2.00978	2.17331	0.858192	2.53243	0.0113275	0.0405317
ENSG00000143756.11	FBXO28	14.3027	2.17313	0.472755	4.59674	4.29e-06	5.31e-05
ENSG00000006576.16	PHTF2	4.85897	2.1704	0.682897	3.17822	0.00148184	0.00802962
ENSG00000143333.6	RGS16	4.1317	2.1699	0.757691	2.86384	0.00418546	0.0187391
ENSG00000268568.1	AC007228.9	9.0311	2.16946	0.551447	3.93413	8.35e-05	0.000718499
ENSG00000213020.8	ZNF611	5.06248	2.1694	0.531673	4.08032	4.5e-05	0.000421687
ENSG00000139372.14	TDG	7.56137	2.16862	0.672359	3.22539	0.001258	0.0070157
ENSG00000127993.15	RBM48	5.88395	2.16661	0.705537	3.07087	0.00213433	0.0108166
ENSG00000225697.11	SLC26A6	4.2905	2.16635	0.701017	3.0903	0.00199957	0.0102828
ENSG00000117906.13	RCN2	37.1333	2.16472	0.378488	5.7194	1.07e-08	2.27e-07
ENSG00000181588.16	MEX3D	8.44036	2.16468	0.67285	3.21718	0.00129459	0.00719459
ENSG00000163191.5	S100A11	30.5112	2.16331	0.624361	3.46484	0.000530539	0.00339635
ENSG00000143183.16	TMCO1	72.5459	2.16165	0.349222	6.1899	6.02e-10	1.52e-08
ENSG00000197429.10	IPP	3.82144	2.16146	0.693841	3.11522	0.00183811	0.00960415
ENSG00000137802.13	MAPKBP1	4.41321	2.16039	0.748734	2.88539	0.00390929	0.0177466
ENSG00000125485.17	DDX31	2.77333	2.15841	0.820203	2.63156	0.00849938	0.0325851
ENSG00000143390.17	RFX5	6.91581	2.15666	0.570536	3.78007	0.000156787	0.0012129
ENSG00000213722.8	DDAH2	28.8443	2.15552	0.420655	5.12421	2.99e-07	4.83e-06
ENSG00000185269.11	NOTUM	99.2054	2.15509	0.773077	2.78768	0.00530871	0.0225959
ENSG00000163453.11	IGFBP7	491.476	2.15476	0.503365	4.28071	1.86e-05	0.000197527
ENSG00000148516.21	ZEB1	11.3501	2.1537	0.486872	4.42353	9.71e-06	0.000110761
ENSG00000178878.12	APOLD1	8.65997	2.15334	0.798114	2.69803	0.00697502	0.0280627
ENSG00000145431.10	PDGFC	12.2517	2.15298	0.505167	4.26192	2.03e-05	0.000212882
ENSG00000072864.13	NDE1	3.29013	2.15112	0.766652	2.80587	0.00501816	0.0216031
ENSG00000127528.5	KLF2	10.1201	2.14978	0.613476	3.50427	0.000457869	0.00299675
ENSG00000136522.13	MRPL47	3.50071	2.14937	0.78077	2.75289	0.00590716	0.0246381
ENSG00000115365.11	LANCL1	9.88798	2.14817	0.554572	3.87357	0.000107253	0.000894938
ENSG00000270189.1	RP11-258C19.7	6.92206	2.14815	0.694021	3.09523	0.0019666	0.0101589
ENSG00000144647.5	POMGNT2	3.77875	2.14772	0.790824	2.7158	0.00661167	0.0269566
ENSG00000092978.10	GPATCH2	3.53912	2.14742	0.74403	2.8862	0.0038992	0.0177177
ENSG00000129219.13	PLD2	9.15962	2.14619	0.713567	3.0077	0.00263234	0.012771
ENSG00000047644.18	WWC3	10.3929	2.14529	0.579876	3.69957	0.000215961	0.00158612
ENSG00000184677.16	ZBTB40	4.47296	2.14502	0.651603	3.29191	0.000995087	0.0057482
ENSG00000177034.14	MTX3	10.4579	2.14485	0.524755	4.08734	4.36e-05	0.000411879
ENSG00000109572.13	CLCN3	8.96544	2.14381	0.611925	3.50338	0.000459389	0.00300396
ENSG00000108387.14	SEPTIN4	14.6943	2.14305	0.585177	3.66223	0.000250031	0.00179649
ENSG00000115652.14	UXS1	8.23588	2.14142	0.636151	3.36621	0.000762085	0.00460303
ENSG00000138375.12	SMARCAL1	2.36186	2.1408	0.877104	2.44076	0.0146563	0.0489781
ENSG00000103126.14	AXIN1	5.2368	2.14022	0.63205	3.38616	0.00070878	0.00434332
ENSG00000104549.11	SQLE	45.568	2.13893	0.540954	3.95399	7.69e-05	0.000668985
ENSG00000149782.11	PLCB3	5.58448	2.13681	0.66482	3.21412	0.00130846	0.00725756
ENSG00000113732.8	ATP6V0E1	4.70891	2.13674	0.707698	3.01928	0.0025338	0.0124024
ENSG00000154710.15	RABGEF1	4.19924	2.13625	0.829982	2.57385	0.0100574	0.0369753
ENSG00000175414.6	ARL10	3.43114	2.13508	0.829143	2.57504	0.0100228	0.0368764
ENSG00000188321.13	ZNF559	2.398	2.13467	0.784184	2.72215	0.00648579	0.0265567
ENSG00000136854.18	STXBP1	2.7528	2.13435	0.81725	2.61163	0.00901124	0.0340644
ENSG00000237373.1	BRWD1-IT1	2.38677	2.13405	0.688455	3.09977	0.00193668	0.0100205
ENSG00000262919.7	FAM58A	3.4862	2.1335	0.6125	3.48326	0.000495339	0.00320538
ENSG00000103932.11	RPAP1	6.86904	2.13192	0.668708	3.18812	0.00143203	0.00779804
ENSG00000188342.11	GTF2F2	10.4858	2.1313	0.421004	5.06242	4.14e-07	6.47e-06
ENSG00000143543.14	JTB	77.5305	2.1294	0.322521	6.60237	4.05e-11	1.17e-09
ENSG00000151746.13	BICD1	3.96129	2.12878	0.816723	2.60649	0.00914766	0.0343985
ENSG00000143772.9	ITPKB	2.28219	2.12869	0.68812	3.09349	0.00197818	0.0101948
ENSG00000162191.13	UBXN1	2.21538	2.12765	0.858114	2.47945	0.0131587	0.0453074
ENSG00000250067.11	YJEFN3	4.19141	2.12758	0.756557	2.81219	0.00492058	0.0212533
ENSG00000267742.1	FAM60CP	2.17167	2.12714	0.84615	2.51391	0.0119402	0.0421764
ENSG00000182389.19	CACNB4	6.57096	2.12516	0.738357	2.87823	0.00399909	0.0180798
ENSG00000078246.16	TULP3	11.7703	2.12453	0.434285	4.89201	9.98e-07	1.43e-05
ENSG00000123146.19	ADGRE5	14.1004	2.12452	0.563598	3.76957	0.000163529	0.00125354
ENSG00000101189.6	MRGBP	4.19741	2.12365	0.704144	3.01593	0.00256188	0.012527
ENSG00000090006.17	LTBP4	5.69313	2.12281	0.864981	2.45417	0.0141212	0.0477043
ENSG00000133121.20	STARD13	11.8807	2.12163	0.509276	4.16598	3.1e-05	0.000309097
ENSG00000151657.11	KIN	3.44255	2.11969	0.656798	3.22731	0.00124961	0.00697705
ENSG00000065717.14	TLE2	6.14915	2.11931	0.633074	3.34765	0.000815001	0.00487741
ENSG00000180098.9	TRNAU1AP	4.75409	2.11864	0.665938	3.18143	0.00146549	0.00795798
ENSG00000213551.4	DNAJC9	5.59712	2.11799	0.70421	3.0076	0.00263317	0.012771
ENSG00000145332.13	KLHL8	8.26802	2.11767	0.70945	2.98495	0.00283623	0.013563
ENSG00000102241.11	HTATSF1	22.6315	2.11727	0.391274	5.41122	6.26e-08	1.14e-06
ENSG00000091136.13	LAMB1	26.835	2.11627	0.571959	3.70004	0.000215565	0.00158493
ENSG00000214908.3	RP11-229M1.2	1.94018	2.1158	0.834609	2.53507	0.0112424	0.0403009
ENSG00000183255.11	PTTG1IP	11.3551	2.11436	0.559246	3.78073	0.000156369	0.00121229
ENSG00000109736.14	MFSD10	13.4026	2.11344	0.512032	4.12755	3.67e-05	0.000356373
ENSG00000125170.10	DOK4	10.2852	2.11313	0.504384	4.18954	2.8e-05	0.000281431
ENSG00000141873.10	SLC39A3	3.94388	2.1117	0.805405	2.62191	0.00874392	0.0332999
ENSG00000117533.14	VAMP4	4.34218	2.10911	0.595166	3.54374	0.000394491	0.00265097
ENSG00000162542.13	TMCO4	2.94602	2.10618	0.817109	2.5776	0.00994884	0.0366702
ENSG00000171425.9	ZNF581	3.35028	2.10536	0.85776	2.45449	0.0141084	0.0476724
ENSG00000139266.5	MARCHF9	3.59304	2.10435	0.650974	3.23261	0.00122664	0.00686755
ENSG00000081803.15	CADPS2	5.57411	2.1043	0.771914	2.72608	0.00640914	0.0263105
ENSG00000126870.15	WDR60	3.19983	2.10241	0.768312	2.73639	0.00621164	0.0256689
ENSG00000162300.11	ZFPL1	7.14771	2.10201	0.459874	4.57083	4.86e-06	5.94e-05
ENSG00000113595.14	TRIM23	8.71048	2.1003	0.592591	3.54426	0.000393714	0.00265058
ENSG00000151458.11	ANKRD50	10.3821	2.10002	0.4604	4.5613	5.08e-06	6.19e-05
ENSG00000138764.13	CCNG2	12.2103	2.0991	0.532904	3.93899	8.18e-05	0.000706226
ENSG00000141424.12	SLC39A6	12.1371	2.09869	0.436043	4.81304	1.49e-06	2.07e-05
ENSG00000184381.18	PLA2G6	4.33576	2.09636	0.682634	3.07099	0.00213352	0.0108163
ENSG00000114999.7	TTL	14.3263	2.09636	0.376321	5.57066	2.54e-08	4.97e-07
ENSG00000279457.3	FO538757.1	2.15735	2.09465	0.785258	2.66746	0.00764262	0.030088
ENSG00000163870.14	TPRA1	13.4984	2.09442	0.439336	4.76724	1.87e-06	2.53e-05
ENSG00000245849.6	RAD51-AS1	2.39465	2.09437	0.860746	2.4332	0.0149659	0.0497487
ENSG00000010278.12	CD9	57.5507	2.09342	0.439388	4.7644	1.89e-06	2.56e-05
ENSG00000143811.17	PYCR2	12.5977	2.0891	0.514842	4.05774	4.95e-05	0.000455939
ENSG00000168140.4	VASN	22.2147	2.08904	0.475069	4.39733	1.1e-05	0.000123051
ENSG00000053900.10	ANAPC4	7.28169	2.08508	0.588856	3.5409	0.000398764	0.00267592
ENSG00000137343.17	ATAT1	7.22943	2.08466	0.673644	3.09461	0.00197074	0.0101637
ENSG00000197724.10	PHF2	6.03751	2.08377	0.682252	3.05425	0.00225623	0.0113262
ENSG00000173418.11	NAA20	7.44155	2.08319	0.728113	2.86108	0.00422195	0.018873
ENSG00000182985.16	CADM1	80.4634	2.08191	0.423455	4.91648	8.81e-07	1.28e-05
ENSG00000269800.1	PLEKHA3P1	3.18321	2.08105	0.83938	2.47927	0.013165	0.0453074
ENSG00000144401.14	METTL21A	5.93136	2.08013	0.756938	2.74808	0.00599455	0.0249372
ENSG00000138080.13	EMILIN1	18.8961	2.07998	0.611234	3.40292	0.000666697	0.00414393
ENSG00000153885.14	KCTD15	6.93255	2.0767	0.568282	3.65434	0.000257843	0.00184153
ENSG00000132640.14	BTBD3	11.0588	2.07396	0.517791	4.0054	6.19e-05	0.000555081
ENSG00000101052.12	IFT52	3.52061	2.07125	0.813477	2.54617	0.0108913	0.0392798
ENSG00000091947.9	TMEM101	4.18852	2.06937	0.851089	2.43143	0.0150392	0.0499459
ENSG00000135446.16	CDK4	4.26687	2.06738	0.715361	2.88999	0.00385255	0.0175502
ENSG00000258301.3	RP11-488C13.5	4.43736	2.06545	0.724329	2.85154	0.0043508	0.0193343
ENSG00000182149.20	IST1	4.88942	2.06482	0.537355	3.84257	0.000121754	0.000988874
ENSG00000105404.10	RABAC1	7.62068	2.06416	0.498645	4.13953	3.48e-05	0.000340342
ENSG00000157985.18	AGAP1	8.05025	2.06285	0.658087	3.13462	0.00172076	0.00906372
ENSG00000151338.18	MIPOL1	2.6709	2.06268	0.727921	2.83366	0.00460179	0.0201805
ENSG00000025156.12	HSF2	3.52468	2.06227	0.713487	2.89041	0.00384737	0.0175322
ENSG00000103257.8	SLC7A5	6.97179	2.0599	0.665521	3.09517	0.00196697	0.0101589
ENSG00000100997.18	ABHD12	3.34555	2.05945	0.738389	2.78912	0.00528518	0.022536
ENSG00000136940.13	PDCL	4.47377	2.05872	0.716203	2.8745	0.00404673	0.0182434
ENSG00000125459.14	MSTO1	2.38119	2.05823	0.793843	2.59274	0.00952149	0.0354876
ENSG00000105245.9	NUMBL	5.05238	2.05634	0.651535	3.15615	0.00159867	0.00855592
ENSG00000181982.18	CCDC149	2.30961	2.05537	0.826979	2.4854	0.0129407	0.044708
ENSG00000107758.15	PPP3CB	8.07988	2.05518	0.474023	4.33561	1.45e-05	0.000157767
ENSG00000153395.9	LPCAT1	16.2587	2.05293	0.477887	4.29584	1.74e-05	0.000186211
ENSG00000070961.15	ATP2B1	42.938	2.0527	0.349665	5.87048	4.35e-09	9.74e-08
ENSG00000260916.6	CCPG1	12.459	2.05099	0.550291	3.72711	0.00019369	0.00144606
ENSG00000078699.21	CBFA2T2	7.2543	2.04962	0.540678	3.79083	0.000150143	0.00117099
ENSG00000103199.13	ZNF500	3.21064	2.04703	0.804624	2.54408	0.0109567	0.0394711
ENSG00000175395.15	ZNF25	3.46371	2.04664	0.743094	2.75422	0.00588328	0.0245637
ENSG00000140575.12	IQGAP1	27.9755	2.04493	0.400696	5.10343	3.34e-07	5.34e-06
ENSG00000176994.10	SMCR8	6.45979	2.04317	0.632211	3.23179	0.00123016	0.00688459
ENSG00000230793.1	SMARCE1P5	3.48928	2.03725	0.776126	2.6249	0.0086674	0.033061
ENSG00000100784.10	RPS6KA5	5.67328	2.03651	0.67978	2.99583	0.00273696	0.013194
ENSG00000055147.18	FAM114A2	3.31567	2.0356	0.676498	3.00903	0.00262082	0.012737
ENSG00000101335.9	MYL9	31.4806	2.03455	0.530247	3.83699	0.000124552	0.00100874
ENSG00000101132.9	PFDN4	10.2717	2.03309	0.465249	4.36989	1.24e-05	0.00013742
ENSG00000163947.11	ARHGEF3	5.98957	2.03162	0.70163	2.89557	0.00378472	0.0172827
ENSG00000126709.14	IFI6	105.168	2.0314	0.443257	4.58289	4.59e-06	5.65e-05
ENSG00000196405.12	EVL	18.3781	2.03136	0.442905	4.58644	4.51e-06	5.56e-05
ENSG00000125249.6	RAP2A	8.76709	2.03086	0.533336	3.80785	0.00014018	0.00110636
ENSG00000112406.4	HECA	10.0062	2.02631	0.616448	3.28707	0.00101236	0.00582023
ENSG00000114933.15	INO80D	9.46368	2.02501	0.527189	3.84114	0.000122463	0.000992944
ENSG00000128595.16	CALU	38.2364	2.02334	0.38998	5.18831	2.12e-07	3.54e-06
ENSG00000239697.10	TNFSF12	9.30852	2.02299	0.615143	3.28865	0.00100668	0.00580392
ENSG00000213740.2	SERBP1P1	4.7494	2.02031	0.679141	2.97481	0.00293174	0.0139638
ENSG00000068745.14	IP6K2	14.1903	2.02013	0.418709	4.82468	1.4e-06	1.97e-05
ENSG00000135976.16	ANKRD36	11.4124	2.01959	0.498386	4.05227	5.07e-05	0.000465242
ENSG00000123933.15	MXD4	22.2967	2.01805	0.423917	4.76048	1.93e-06	2.61e-05
ENSG00000177463.15	NR2C2	10.2298	2.01661	0.521701	3.86544	0.000110887	0.00091778
ENSG00000168002.11	POLR2G	7.54364	2.01656	0.570161	3.53682	0.000404981	0.00270876
ENSG00000256235.1	SMIM3	6.25799	2.01643	0.737677	2.73349	0.00626666	0.025859
ENSG00000163697.16	APBB2	11.7277	2.01581	0.533206	3.78055	0.000156482	0.00121251
ENSG00000068024.16	HDAC4	6.3792	2.01474	0.731958	2.75254	0.00591348	0.0246573
ENSG00000168916.15	ZNF608	4.33287	2.01466	0.760832	2.64797	0.00809774	0.0314533
ENSG00000090924.14	PLEKHG2	7.50282	2.01194	0.548681	3.66687	0.000245534	0.00176861
ENSG00000124641.15	MED20	3.78292	2.01149	0.739037	2.72177	0.00649325	0.0265721
ENSG00000171103.10	TRMT61B	4.54995	2.01118	0.773449	2.60028	0.00931472	0.0349152
ENSG00000166165.12	CKB	18.4619	2.0079	0.672985	2.98357	0.00284907	0.0136044
ENSG00000060069.16	CTDP1	3.4503	2.00487	0.636945	3.14764	0.00164597	0.00873399
ENSG00000126214.21	KLC1	16.5821	2.00469	0.441644	4.53916	5.65e-06	6.77e-05
ENSG00000215440.11	NPEPL1	7.15287	2.00422	0.525015	3.81745	0.000134838	0.00107537
ENSG00000113194.12	FAF2	17.2208	2.00393	0.421663	4.75244	2.01e-06	2.7e-05
ENSG00000116157.5	GPX7	7.74786	2.00212	0.800004	2.50264	0.0123271	0.0432446
ENSG00000133816.13	MICAL2	7.32237	2.00173	0.634627	3.15419	0.00160943	0.00859425
ENSG00000184384.13	MAML2	7.25289	2.00008	0.633775	3.15583	0.00160044	0.008559
ENSG00000154640.14	BTG3	16.0269	1.99931	0.449956	4.44334	8.86e-06	0.000101825
ENSG00000226121.2	AC009487.6	6.30079	1.99861	0.717764	2.78449	0.00536119	0.022745
ENSG00000163637.11	PRICKLE2	7.98679	1.99843	0.687803	2.90554	0.00366625	0.0168678
ENSG00000094975.13	SUCO	10.2467	1.99795	0.565446	3.5334	0.000410252	0.00273635
ENSG00000163161.12	ERCC3	7.74961	1.99746	0.457573	4.36534	1.27e-05	0.000139992
ENSG00000185920.15	PTCH1	6.97127	1.9974	0.801507	2.49206	0.0127006	0.0441332
ENSG00000120314.18	WDR55	4.84733	1.99394	0.772443	2.58135	0.00984155	0.0363777
ENSG00000149636.15	DSN1	6.30157	1.99338	0.756925	2.63353	0.00845027	0.0324751
ENSG00000197747.8	S100A10	21.6997	1.99232	0.52035	3.82881	0.000128766	0.00103584
ENSG00000131127.13	ZNF141	2.69043	1.99222	0.77432	2.57286	0.0100861	0.0370427
ENSG00000196912.12	ANKRD36B	10.8	1.99165	0.607336	3.27933	0.00104055	0.00595368
ENSG00000175749.11	EIF3KP1	3.68883	1.99141	0.753205	2.64391	0.00819533	0.0317079
ENSG00000182841.12	RRP7BP	1.99116	1.98988	0.818159	2.43214	0.0150098	0.0498713
ENSG00000163932.13	PRKCD	6.39353	1.98946	0.597783	3.32806	0.000874526	0.00517314
ENSG00000167766.18	ZNF83	5.29531	1.98929	0.685463	2.90211	0.00370655	0.0170095
ENSG00000080845.17	DLGAP4	9.95609	1.98675	0.547166	3.63099	0.00028234	0.00199265
ENSG00000186001.12	LRCH3	4.32878	1.98645	0.712416	2.78833	0.00529804	0.0225639
ENSG00000113448.17	PDE4D	9.99682	1.98593	0.692203	2.869	0.0041177	0.0184704
ENSG00000163159.11	VPS72	10.1432	1.98546	0.613453	3.23652	0.00120995	0.00679537
ENSG00000164056.10	SPRY1	23.7812	1.9845	0.46076	4.30701	1.65e-05	0.000177456
ENSG00000131747.14	TOP2A	14.5651	1.98413	0.807738	2.45641	0.0140334	0.0475277
ENSG00000205542.10	TMSB4X	16.6795	1.98253	0.623473	3.17981	0.00147373	0.00799771
ENSG00000196275.13	GTF2IRD2	3.2916	1.98057	0.78503	2.52293	0.0116383	0.041375
ENSG00000181027.10	FKRP	3.42251	1.98023	0.731683	2.7064	0.00680176	0.0275567
ENSG00000173542.8	MOB1B	7.92802	1.98001	0.537013	3.68708	0.000226838	0.00165138
ENSG00000105472.12	CLEC11A	6.49064	1.97961	0.669121	2.95852	0.00309115	0.0145969
ENSG00000229133.1	RPS7P4	2.14595	1.97917	0.649957	3.04508	0.00232619	0.0115599
ENSG00000159459.11	UBR1	5.14898	1.97867	0.713235	2.77422	0.00553336	0.0233647
ENSG00000162734.12	PEA15	46.6464	1.97862	0.34182	5.7885	7.1e-09	1.54e-07
ENSG00000164631.18	ZNF12	7.39127	1.97633	0.604979	3.26677	0.00108782	0.0061944
ENSG00000132383.11	RPA1	8.21305	1.97628	0.641281	3.08178	0.0020577	0.0105213
ENSG00000196507.10	TCEAL3	7.21726	1.97588	0.606945	3.25546	0.00113209	0.0064134
ENSG00000010270.13	STARD3NL	4.38092	1.9758	0.626123	3.15561	0.00160164	0.00856222
ENSG00000100330.15	MTMR3	8.34704	1.97515	0.568281	3.47566	0.000509596	0.00328725
ENSG00000135272.9	MDFIC	7.10927	1.97355	0.724153	2.72532	0.00642397	0.0263487
ENSG00000175662.17	TOM1L2	4.29504	1.97223	0.750719	2.62713	0.00861095	0.0329247
ENSG00000127946.16	HIP1	7.58931	1.96828	0.486562	4.04529	5.23e-05	0.000475676
ENSG00000203666.12	EFCAB2	3.38221	1.96669	0.650763	3.02212	0.00251007	0.0123032
ENSG00000272398.5	CD24	61.391	1.96657	0.68936	2.85275	0.00433431	0.0192872
ENSG00000177697.17	CD151	10.0132	1.9656	0.583949	3.36605	0.000762542	0.00460385
ENSG00000008283.15	CYB561	3.96729	1.96494	0.801295	2.45221	0.0141983	0.0479083
ENSG00000115461.4	IGFBP5	43.6534	1.9633	0.643263	3.0521	0.00227249	0.011376
ENSG00000230124.6	ACBD6	3.66079	1.96274	0.66749	2.94048	0.00327704	0.0153633
ENSG00000135457.9	TFCP2	8.3575	1.96221	0.690213	2.84291	0.00447039	0.0197686
ENSG00000165102.14	HGSNAT	7.71167	1.95896	0.610511	3.20872	0.00133329	0.00736394
ENSG00000143398.19	PIP5K1A	7.66808	1.95429	0.638975	3.05847	0.00222467	0.011211
ENSG00000152348.15	ATG10	3.49899	1.95291	0.731191	2.67086	0.00756578	0.0298938
ENSG00000119862.12	LGALSL	5.79717	1.95267	0.761428	2.56448	0.010333	0.0377032
ENSG00000128739.21	SNRPN	17.4622	1.95106	0.580017	3.36379	0.0007688	0.00463773
ENSG00000154153.13	FAM134B	20.337	1.9508	0.724453	2.69279	0.00708579	0.0283827
ENSG00000171729.13	TMEM51	7.99569	1.95031	0.640837	3.04337	0.00233944	0.0116097
ENSG00000146247.13	PHIP	40.4952	1.94928	0.343403	5.67635	1.38e-08	2.85e-07
ENSG00000155229.20	MMS19	9.86346	1.94896	0.468787	4.15745	3.22e-05	0.000319302
ENSG00000075856.11	SART3	7.08736	1.9483	0.633259	3.07662	0.00209361	0.0106593
ENSG00000006715.15	VPS41	14.7763	1.94655	0.45474	4.28059	1.86e-05	0.000197527
ENSG00000183864.4	TOB2	10.1261	1.94641	0.444067	4.38315	1.17e-05	0.00013032
ENSG00000165458.13	INPPL1	24.1564	1.9439	0.381331	5.09768	3.44e-07	5.49e-06
ENSG00000114439.18	BBX	28.8137	1.94286	0.429419	4.5244	6.06e-06	7.23e-05
ENSG00000132017.10	DCAF15	3.55228	1.94171	0.750834	2.58607	0.0097076	0.0360007
ENSG00000040933.15	INPP4A	7.20452	1.94107	0.747046	2.59832	0.00936806	0.0350431
ENSG00000204310.11	AGPAT1	16.5791	1.94084	0.438417	4.42692	9.56e-06	0.000109383
ENSG00000162430.16	SEPN1	9.71898	1.9403	0.59891	3.23972	0.00119649	0.00672501
ENSG00000132561.13	MATN2	10.8413	1.93855	0.661926	2.92865	0.00340436	0.0158874
ENSG00000249669.8	CARMN	9.18734	1.93845	0.625505	3.09901	0.00194165	0.0100426
ENSG00000151694.12	ADAM17	8.28533	1.93645	0.462462	4.18727	2.82e-05	0.000283673
ENSG00000118257.16	NRP2	14.9265	1.93583	0.552916	3.50112	0.000463307	0.00302819
ENSG00000159720.11	ATP6V0D1	6.78857	1.93343	0.680473	2.84129	0.00449308	0.0198496
ENSG00000094916.14	CBX5	12.1268	1.93287	0.497818	3.88269	0.000103307	0.000868595
ENSG00000147400.8	CETN2	6.59239	1.93237	0.644017	3.00049	0.00269545	0.0130333
ENSG00000188177.13	ZC3H6	12.2747	1.93219	0.490023	3.94306	8.04e-05	0.00069601
ENSG00000073792.15	IGF2BP2	26.055	1.93167	0.512384	3.76997	0.000163267	0.00125288
ENSG00000204271.11	SPIN3	3.78266	1.93118	0.782342	2.46846	0.0135696	0.0463546
ENSG00000109861.15	CTSC	38.9823	1.93115	0.595041	3.24541	0.00117283	0.00661281
ENSG00000101079.20	NDRG3	4.80006	1.9307	0.736975	2.61976	0.00879917	0.0334392
ENSG00000099991.17	CABIN1	8.32676	1.93011	0.520173	3.71051	0.00020684	0.00153068
ENSG00000068912.13	ERLEC1	9.95079	1.92739	0.468038	4.11803	3.82e-05	0.000369504
ENSG00000160789.19	LMNA	75.2093	1.9273	0.340817	5.65494	1.56e-08	3.21e-07
ENSG00000103978.15	TMEM87A	12.438	1.92704	0.394889	4.87995	1.06e-06	1.52e-05
ENSG00000168938.5	PPIC	12.8676	1.92646	0.536002	3.59413	0.000325477	0.00225271
ENSG00000137478.14	FCHSD2	7.67125	1.92535	0.630354	3.0544	0.00225509	0.0113262
ENSG00000168067.11	MAP4K2	3.84216	1.92531	0.778136	2.47426	0.0133511	0.0457065
ENSG00000105254.11	TBCB	11.225	1.925	0.513149	3.75135	0.000175884	0.00133276
ENSG00000164924.17	YWHAZ	8.94902	1.92288	0.515916	3.72712	0.000193679	0.00144606
ENSG00000087460.23	GNAS	284.334	1.92247	0.173465	11.0827	1.52e-28	2.63e-26
ENSG00000105281.12	SLC1A5	14.6948	1.92122	0.60593	3.17069	0.00152076	0.00820331
ENSG00000075391.16	RASAL2	7.0056	1.92049	0.549557	3.49462	0.000474736	0.0030902
ENSG00000134371.10	CDC73	10.7399	1.92029	0.511482	3.75436	0.000173785	0.00131876
ENSG00000247746.4	USP51	6.15469	1.91907	0.739684	2.59444	0.00947452	0.0353678
ENSG00000083457.11	ITGAE	9.2618	1.91737	0.56038	3.42156	0.000622628	0.00389537
ENSG00000156875.13	MFSD14A	10.2606	1.91647	0.519902	3.68621	0.00022762	0.00165623
ENSG00000023041.11	ZDHHC6	10.3356	1.91618	0.621433	3.08348	0.00204594	0.0104686
ENSG00000150756.13	FAM173B	4.08157	1.91603	0.670844	2.85615	0.0042881	0.0191031
ENSG00000182534.13	MXRA7	5.91274	1.91589	0.690342	2.77528	0.00551544	0.0233165
ENSG00000130150.11	MOSPD2	7.37755	1.91275	0.620077	3.0847	0.00203756	0.0104335
ENSG00000136848.16	DAB2IP	4.77846	1.91237	0.713144	2.6816	0.00732713	0.029233
ENSG00000184164.14	CRELD2	10.9808	1.91215	0.558169	3.42576	0.00061309	0.00383905
ENSG00000149269.9	PAK1	9.96573	1.91097	0.555001	3.44319	0.000574893	0.00363963
ENSG00000105223.19	PLD3	101.393	1.90795	0.240446	7.93505	2.1e-15	1.03e-13
ENSG00000164086.9	DUSP7	7.602	1.90724	0.67431	2.82844	0.00467759	0.0204504
ENSG00000127616.17	SMARCA4	24.3445	1.90635	0.399404	4.773	1.82e-06	2.47e-05
ENSG00000170653.18	ATF7	5.31419	1.90333	0.740589	2.57003	0.010169	0.0372708
ENSG00000204387.12	C6orf48	22.2397	1.90268	0.394646	4.82124	1.43e-06	2e-05
ENSG00000172888.11	ZNF621	5.47486	1.90187	0.62518	3.04212	0.00234915	0.0116481
ENSG00000186132.14	C2orf76	3.00189	1.90156	0.776229	2.44974	0.0142958	0.0481467
ENSG00000151150.21	ANK3	18.4119	1.90019	0.672943	2.8237	0.00474721	0.0206727
ENSG00000229814.1	RPL35AP21	12.3752	1.89991	0.490631	3.87239	0.000107775	0.000898552
ENSG00000174282.11	ZBTB4	10.6598	1.89962	0.500942	3.79209	0.000149383	0.00116669
ENSG00000188352.12	FOCAD	3.29163	1.89961	0.73762	2.57532	0.0100147	0.0368732
ENSG00000071575.11	TRIB2	25.3057	1.89818	0.585353	3.2428	0.00118362	0.00666053
ENSG00000061273.17	HDAC7	16.7859	1.89787	0.506453	3.74737	0.000178696	0.00135102
ENSG00000100320.22	RBFOX2	40.0652	1.89774	0.304939	6.22337	4.87e-10	1.24e-08
ENSG00000136709.11	WDR33	15.6342	1.8974	0.379965	4.99361	5.93e-07	8.98e-06
ENSG00000112592.13	TBP	7.33786	1.89582	0.627568	3.02091	0.0025202	0.0123442
ENSG00000135185.11	TMEM243	5.54703	1.89421	0.72567	2.61029	0.00904651	0.0341347
ENSG00000145715.14	RASA1	6.67711	1.89369	0.659261	2.87244	0.00407317	0.0183107
ENSG00000213639.9	PPP1CB	52.8228	1.8929	0.279641	6.76904	1.3e-11	4.02e-10
ENSG00000102007.10	PLP2	8.87474	1.89202	0.592652	3.19247	0.00141062	0.00771077
ENSG00000158863.21	FAM160B2	9.66548	1.89194	0.546018	3.46498	0.000530265	0.00339611
ENSG00000135845.9	PIGC	6.31856	1.88779	0.596837	3.16299	0.00156156	0.00839175
ENSG00000186908.14	ZDHHC17	8.59407	1.88722	0.476105	3.96388	7.37e-05	0.000648562
ENSG00000177706.8	FAM20C	7.52388	1.88577	0.691593	2.72671	0.00639688	0.0262776
ENSG00000089195.14	TRMT6	4.17247	1.88525	0.737144	2.55751	0.0105424	0.0382964
ENSG00000173611.17	SCAI	3.41665	1.88345	0.717816	2.62386	0.00869396	0.0331449
ENSG00000188735.12	TMEM120B	3.88504	1.88261	0.618963	3.04155	0.00235366	0.0116604
ENSG00000241179.1	CTB-2L9.1	2.56609	1.88244	0.597013	3.1531	0.00161545	0.00861996
ENSG00000119574.12	ZBTB45	2.83547	1.88227	0.706148	2.66554	0.00768642	0.0302205
ENSG00000166025.17	AMOTL1	6.50858	1.87965	0.621161	3.02603	0.00247787	0.0121786
ENSG00000162976.12	PQLC3	3.87912	1.87932	0.75507	2.48893	0.0128129	0.0443728
ENSG00000196141.13	SPATS2L	60.9377	1.87889	0.374657	5.01496	5.3e-07	8.13e-06
ENSG00000124356.15	STAMBP	9.36563	1.87845	0.603587	3.11214	0.00185739	0.00968963
ENSG00000185024.16	BRF1	7.63745	1.87607	0.510931	3.67187	0.000240784	0.00174303
ENSG00000213212.3	NCLP1	5.35109	1.87545	0.753309	2.48961	0.0127883	0.0442984
ENSG00000135111.15	TBX3	27.543	1.87483	0.485624	3.86067	0.000113076	0.000931494
ENSG00000129245.11	FXR2	2.98902	1.87432	0.66323	2.82605	0.00471265	0.0205632
ENSG00000177125.5	ZBTB34	3.60705	1.87295	0.713249	2.62594	0.00864104	0.032987
[truncated: 2,694 more rows]

## Sheet: EmbvFet
gene ID	gene_short_name	baseMean	log2FoldChange	lfcSE	stat	pvalue	padj
[truncated: 557 more rows]

[truncated: 1 more sheets: MesvEmb]
