# Supplementary material for: A developmental biliary lineage program cooperates with Wnt activation to promote cell proliferation in hepatoblastoma
Source: Nat Commun. 2024 Nov 20;15:10007. doi: 10.1038/s41467-024-53802-4 (PMC11579301; doi:10.1038/s41467-024-53802-4)
Supplement: Supplementary file 7 — Supplementary Data 3 [file 41467_2024_53802_MOESM7_ESM.xlsx]

## Sheet: Description
Supplementary Data 3: Cluster Marker Genes Identified by Spatial Transcriptomics of Hepatoblastoma
HB4_AllClusterMarkers: Markers for each of the clusters identified by 10x Visium on HB4
HB17_AllClusterMarkers: Markers for each of the clusters identified by 10x Visium on HB17

## Sheet: HB4_Cluster1
FeatureID	FeatureName	Cluster 1 Average	Cluster 1 Log2 Fold Change	Cluster 1 P-Value
ENSG00000110244	APOA4	1.56161	2.7826	3.48139e-35
ENSG00000136881	BAAT	4.33055	2.32428	6.98424e-35
ENSG00000073734	ABCB11	2.32655	2.36748	1.17601e-34
ENSG00000132703	APCS	2.3195	2.31155	3.01554e-33
ENSG00000080910	CFHR2	8.7457	2.21118	9.0033e-33
ENSG00000124253	PCK1	19.825	2.16475	8.31413e-32
ENSG00000134365	CFHR4	2.19788	2.25492	1.50024e-31
ENSG00000148965	SAA4	1.83832	2.23569	2.99894e-30
ENSG00000162365	CYP4A22	2.09213	2.20311	8.19094e-30
ENSG00000160862	AZGP1	12.6797	2.05498	2.08211e-28
ENSG00000047457	CP	5.55199	2.12037	2.27578e-28
ENSG00000130649	CYP2E1	180.494	2.03527	2.27578e-28
ENSG00000131482	G6PC	18.0713	2.01475	2.34032e-27
ENSG00000187048	CYP4A11	4.84874	2.06542	2.43267e-27
ENSG00000007933	FMO3	1.30075	2.20304	6.62648e-27
ENSG00000072080	SPP2	13.8518	1.99317	8.09441e-27
ENSG00000110243	APOA5	2.04102	2.09284	7.549e-26
ENSG00000101981	F9	1.9617	2.01262	8.53346e-25
ENSG00000116785	CFHR3	1.89473	2.05515	3.76617e-24
ENSG00000140107	SLC25A47	1.49463	2.09152	6.54475e-24
ENSG00000114771	AADAC	8.7034	1.89579	1.32941e-23
ENSG00000151224	MAT1A	6.51786	1.83941	3.92557e-22
ENSG00000113889	KNG1	13.6332	1.82188	4.19677e-22
ENSG00000134538	SLCO1B1	4.78	1.85865	4.67447e-22
ENSG00000257017	HP	24.3036	1.83725	9.85294e-22
ENSG00000162267	ITIH3	18.6688	1.79504	2.24817e-21
ENSG00000079557	AFM	18.7446	1.78279	4.13397e-21
ENSG00000110245	APOC3	31.0753	1.78337	4.13397e-21
ENSG00000183549	ACSM5	1.00465	1.92944	8.61575e-21
ENSG00000168913	ENHO	1.31485	1.83969	6.26343e-20
ENSG00000171557	FGG	197.748	1.72776	6.5881e-20
ENSG00000137204	SLC22A7	1.35363	1.86151	7.77115e-20
ENSG00000198099	ADH4	5.94327	1.77174	8.5592e-20
ENSG00000134240	HMGCS2	13.1415	1.71885	2.26221e-19
ENSG00000196136	SERPINA3	11.4195	1.7145	2.88603e-19
ENSG00000187758	ADH1A	5.86219	1.71299	6.17042e-19
ENSG00000171560	FGA	147.708	1.68355	6.18519e-19
ENSG00000129988	LBP	10.3531	1.72208	8.29707e-19
ENSG00000229314	ORM1	18.1876	1.67756	2.18986e-18
ENSG00000275152	CCL16	1.45409	1.74459	3.46343e-18
ENSG00000157103	SLC6A1	2.60855	1.69394	6.51762e-18
ENSG00000160870	CYP3A7	23.6938	1.64267	9.08124e-18
ENSG00000169136	ATF5	5.00031	1.65955	1.18588e-17
ENSG00000145321	GC	49.7176	1.62517	1.22073e-17
ENSG00000196620	UGT2B15	1.16327	1.78842	1.403e-17
ENSG00000121410	A1BG	18.5683	1.62015	1.93412e-17
ENSG00000164406	LEAP2	1.23554	1.72627	2.20648e-17
ENSG00000146678	IGFBP1	42.292	1.61397	2.41267e-17
ENSG00000021852	C8B	6.01377	1.61912	5.58432e-17
ENSG00000005421	PON1	1.59509	1.68518	2.06925e-16
ENSG00000109819	PPARGC1A	2.10623	1.64598	2.80313e-16
ENSG00000164188	RANBP3L	1.12626	1.67197	3.21637e-16
ENSG00000117601	SERPINC1	12.017	1.55126	8.32069e-16
ENSG00000124839	RAB17	1.91059	1.62392	8.32069e-16
ENSG00000172482	AGXT	9.63226	1.55771	9.10432e-16
ENSG00000111700	SLCO1B3	1.43294	1.62237	9.40822e-16
ENSG00000243649	CFB	31.1264	1.5405	1.02638e-15
ENSG00000138356	AOX1	7.43261	1.54312	1.63104e-15
ENSG00000171564	FGB	155.607	1.526	1.67755e-15
ENSG00000163586	FABP1	44.7896	1.505	4.98307e-15
ENSG00000009724	MASP2	5.28232	1.52688	5.24363e-15
ENSG00000101323	HAO1	2.19083	1.58309	5.42495e-15
ENSG00000125730	C3	51.14	1.49421	7.78792e-15
ENSG00000118271	TTR	14.451	1.50173	9.40246e-15
ENSG00000055955	ITIH4	5.89744	1.52763	1.08622e-14
ENSG00000125735	TNFSF14	3.43166	1.55337	1.1213e-14
ENSG00000105398	SULT2A1	6.21646	1.54209	1.80262e-14
ENSG00000267467	APOC4	2.52924	1.58968	2.27744e-14
ENSG00000158104	HPD	8.26982	1.4896	2.34e-14
ENSG00000138207	RBP4	27.3193	1.45659	5.01155e-14
ENSG00000179761	PIPOX	1.7079	1.59874	7.01545e-14
ENSG00000143819	EPHX1	15.884	1.44894	7.17334e-14
ENSG00000091583	APOH	18.5472	1.43881	1.37862e-13
ENSG00000189334	S100A14	1.6656	1.50614	1.43107e-13
ENSG00000123838	C4BPA	6.57954	1.45102	2.14509e-13
ENSG00000228278	ORM2	6.70821	1.43488	2.28526e-13
ENSG00000143278	F13B	5.78464	1.44588	2.29988e-13
ENSG00000088926	F11	1.36068	1.49499	2.52094e-13
ENSG00000136872	ALDOB	8.84617	1.4542	3.25577e-13
ENSG00000165140	FBP1	4.08732	1.45427	7.89541e-13
ENSG00000109181	UGT2B10	1.14565	1.47005	1.00543e-12
ENSG00000039068	CDH1	1.86476	1.44722	1.00543e-12
ENSG00000115386	REG1A	1.08925	1.52991	1.0375e-12
ENSG00000214456	PLIN5	1.55984	1.44036	1.28416e-12
ENSG00000163631	ALB	1580.78	1.37506	1.31362e-12
ENSG00000140961	OSGIN1	1.51226	1.43084	1.62452e-12
ENSG00000121858	TNFSF10	1.30251	1.44847	1.67064e-12
ENSG00000110169	HPX	7.64588	1.38864	2.77694e-12
ENSG00000101605	MYOM1	2.71078	1.39185	4.4038e-12
ENSG00000149742	SLC22A9	2.30363	1.39921	4.6875e-12
ENSG00000131781	FMO5	6.3839	1.37073	5.05655e-12
ENSG00000125046	SSUH2	1.28489	1.4484	5.28494e-12
ENSG00000166278	C2	2.80067	1.37304	8.40463e-12
ENSG00000266964	FXYD1	1.68498	1.38992	9.96953e-12
ENSG00000123843	C4BPB	4.8928	1.33566	1.57748e-11
ENSG00000118520	ARG1	6.16535	1.32935	1.73547e-11
ENSG00000167772	ANGPTL4	1.03108	1.45827	1.78588e-11
ENSG00000055957	ITIH1	18.6776	1.31358	2.12766e-11
ENSG00000186480	INSIG1	4.20188	1.33326	2.12766e-11
ENSG00000039537	C6	2.15734	1.48368	2.1813e-11
ENSG00000106327	TFR2	2.18907	1.3417	4.26223e-11
ENSG00000106565	TMEM176B	6.17945	1.30696	4.54655e-11
ENSG00000060566	CREB3L3	1.62858	1.34302	6.00066e-11
ENSG00000234906	APOC2	32.6809	1.26021	1.51711e-10
ENSG00000169242	EFNA1	7.99839	1.27633	1.58434e-10
ENSG00000214274	ANG	5.22944	1.26388	2.82646e-10
ENSG00000002933	TMEM176A	6.01553	1.24459	4.06306e-10
ENSG00000188338	SLC38A3	3.91988	1.2493	5.00551e-10
ENSG00000174567	GOLT1A	1.20205	1.30397	5.43393e-10
ENSG00000135929	CYP27A1	6.70292	1.2298	6.52297e-10
ENSG00000106258	CYP3A5	6.56192	1.23415	7.22306e-10
ENSG00000083807	SLC27A5	2.60326	1.24848	7.88208e-10
ENSG00000142484	TM4SF5	5.50087	1.35207	9.73005e-10
ENSG00000196083	IL1RAP	1.27079	1.26006	1.35095e-09
ENSG00000241635	UGT1A1	1.054	1.61366	1.4218e-09
ENSG00000140284	SLC27A2	1.16327	1.26342	1.50451e-09
ENSG00000138030	KHK	2.81829	1.22029	1.83338e-09
ENSG00000130208	APOC1	71.5025	1.18843	1.9144e-09
ENSG00000110436	SLC1A2	1.863	1.23601	2.10503e-09
ENSG00000175899	A2M	36.8705	1.17808	2.72603e-09
ENSG00000140093	SERPINA10	1.24964	1.23676	2.87978e-09
ENSG00000160282	FTCD	6.8263	1.19614	3.30723e-09
ENSG00000104760	FGL1	12.551	1.174	4.10471e-09
ENSG00000160712	IL6R	3.30299	1.18902	4.18749e-09
ENSG00000161267	BDH1	4.78528	1.18332	4.29245e-09
ENSG00000137713	PPP2R1B	7.91907	1.17072	5.17999e-09
ENSG00000108950	FAM20A	1.38535	1.21092	5.21228e-09
ENSG00000109667	SLC2A9	1.24259	1.21555	5.81062e-09
ENSG00000115718	PROC	1.84185	1.20555	5.814e-09
ENSG00000149131	SERPING1	10.9559	1.15702	6.91588e-09
ENSG00000159228	CBR1	3.04742	1.17234	7.81992e-09
ENSG00000151632	AKR1C2	8.12705	1.15487	9.1479e-09
ENSG00000182326	C1S	7.82037	1.14014	1.72881e-08
ENSG00000162817	C1orf115	4.07674	1.14519	1.80489e-08
ENSG00000143627	PKLR	1.51226	1.16505	1.83352e-08
ENSG00000261150	EPPK1	2.4746	1.15313	1.96333e-08
ENSG00000172831	CES2	1.81012	1.16261	2.16721e-08
ENSG00000075239	ACAT1	4.96682	1.13212	2.25902e-08
ENSG00000109072	VTN	38.3158	1.11696	2.2762e-08
ENSG00000107537	PHYH	2.88175	1.13954	2.3919e-08
ENSG00000163581	SLC2A2	5.36516	1.11679	3.39182e-08
ENSG00000073849	ST6GAL1	6.17592	1.11365	3.41336e-08
ENSG00000166347	CYB5A	10.7039	1.10365	4.20719e-08
ENSG00000008394	MGST1	5.5467	1.10957	4.26328e-08
ENSG00000171236	LRG1	2.0181	1.13544	8.08901e-08
ENSG00000106804	C5	5.38455	1.08751	9.04809e-08
ENSG00000127831	VIL1	1.42765	1.11337	9.97356e-08
ENSG00000142494	SLC47A1	1.10511	1.12407	1.21424e-07
ENSG00000164816	DEFA5	1.31309	1.65986	1.56654e-07
ENSG00000110063	DCPS	1.54222	1.12483	1.76462e-07
ENSG00000164938	TP53INP1	2.89585	1.07732	1.82966e-07
ENSG00000151726	ACSL1	5.84104	1.06299	1.99124e-07
ENSG00000118137	APOA1	82.4585	1.0406	2.61948e-07
ENSG00000060762	MPC1	2.48518	1.06839	2.94339e-07
ENSG00000116690	PRG4	1.02051	1.09215	3.59056e-07
ENSG00000108187	PBLD	2.34417	1.0589	3.59617e-07
ENSG00000134463	ECHDC3	1.05047	1.08902	3.76127e-07
ENSG00000049239	H6PD	2.28072	1.05694	3.84456e-07
ENSG00000103569	AQP9	6.56368	1.03124	4.98319e-07
ENSG00000117791	2024-03-02	1.70261	1.05273	6.00634e-07
ENSG00000099937	SERPIND1	8.30859	1.01692	6.45386e-07
ENSG00000081041	CXCL2	6.02611	1.02711	6.67503e-07
ENSG00000169562	GJB1	2.23489	1.04	6.75088e-07
ENSG00000256162	SMLR1	4.20893	1.02022	7.27637e-07
ENSG00000000971	CFH	15.9756	1.00376	7.89542e-07
ENSG00000138075	ABCG5	1.18266	1.04637	9.24062e-07
ENSG00000120158	RCL1	1.98285	1.03238	9.24062e-07
ENSG00000148339	SLC25A25	2.70197	1.05592	1.21473e-06
ENSG00000136689	IL1RN	1.47524	1.02779	1.3023e-06
ENSG00000127948	POR	9.28504	0.990992	1.34687e-06
ENSG00000111684	LPCAT3	1.1527	1.02569	1.68947e-06
ENSG00000187134	AKR1C1	9.38021	0.989891	1.76177e-06
ENSG00000168234	TTC39C	1.91059	1.00738	1.86071e-06
ENSG00000120885	CLU	75.9336	0.979776	1.88365e-06
ENSG00000165828	PRAP1	7.40265	0.98156	2.126e-06
ENSG00000131187	F12	3.83351	0.982853	2.14766e-06
ENSG00000144908	ALDH1L1	4.64252	0.980475	2.16023e-06
ENSG00000145826	LECT2	6.52843	0.957237	3.5482e-06
ENSG00000179918	SEPHS2	3.96923	0.968913	3.7865e-06
ENSG00000159403	C1R	8.45312	0.964537	3.81685e-06
ENSG00000121039	RDH10	1.46643	0.979332	3.8653e-06
ENSG00000169856	ONECUT1	1.49639	0.977027	3.92471e-06
ENSG00000106927	AMBP	43.7514	0.943318	4.01704e-06
ENSG00000141485	SLC13A5	5.0056	0.952716	4.31934e-06
ENSG00000141338	ABCA8	1.22144	0.985234	4.34427e-06
ENSG00000221869	CEBPD	8.56063	0.939592	5.2693e-06
ENSG00000015520	NPC1L1	1.51049	0.963349	5.54435e-06
ENSG00000141232	TOB1	2.36709	0.953108	6.23649e-06
ENSG00000156711	MAPK13	1.09101	0.973735	6.57528e-06
ENSG00000090539	CHRD	5.00208	0.94579	7.25261e-06
ENSG00000108846	ABCC3	1.00641	0.986583	7.7118e-06
ENSG00000115107	STEAP3	1.37125	0.949635	8.7134e-06
ENSG00000163884	KLF15	1.4488	0.942709	1.14434e-05
ENSG00000124145	SDC4	3.71542	0.913534	1.40942e-05
ENSG00000198478	SH3BGRL2	1.28665	0.929514	1.56103e-05
ENSG00000152078	TLCD4	1.15975	0.934825	1.56384e-05
ENSG00000106538	RARRES2	8.3174	0.896457	1.71781e-05
ENSG00000057593	F7	1.81541	0.920613	1.81917e-05
ENSG00000008513	ST3GAL1	2.3195	0.910986	1.85937e-05
ENSG00000036473	OTC	2.04278	0.915137	1.90376e-05
ENSG00000145692	BHMT	3.78064	0.900089	1.98305e-05
ENSG00000087076	HSD17B14	1.13684	0.933855	2.08951e-05
ENSG00000120341	SEC16B	1.30956	0.915676	2.09275e-05
ENSG00000173599	PC	2.14501	0.907592	2.13552e-05
ENSG00000111275	ALDH2	5.29994	0.90841	2.15425e-05
ENSG00000187546	AGMO	1.24435	0.911872	2.43548e-05
ENSG00000198814	GK	1.7079	0.918819	2.50513e-05
ENSG00000133027	PEMT	1.7925	0.898443	3.06439e-05
ENSG00000147872	PLIN2	5.72119	0.894374	3.09607e-05
ENSG00000118804	STBD1	2.87998	0.883152	3.12252e-05
ENSG00000115425	PECR	1.45938	0.891763	3.19422e-05
ENSG00000141505	ASGR1	7.78159	0.868044	3.63983e-05
ENSG00000091513	TF	55.8618	0.85675	3.79716e-05
ENSG00000100889	PCK2	1.62858	0.886682	4.48073e-05
ENSG00000072210	ALDH3A2	5.08844	0.853461	5.03305e-05
ENSG00000211445	GPX3	2.56801	0.864747	5.19201e-05
ENSG00000180210	F2	13.0868	0.838504	6.12656e-05
ENSG00000170271	FAXDC2	2.08155	0.864308	6.13966e-05
ENSG00000189221	MAOA	1.18971	0.876217	6.46485e-05
ENSG00000174032	SLC25A30	1.4347	0.860133	6.85727e-05
ENSG00000021826	CPS1	47.9445	0.831371	7.48428e-05
ENSG00000134339	SAA2	1.2373	1.16588	7.61022e-05
ENSG00000091262	ABCC6	2.74603	0.845115	7.80629e-05
ENSG00000130203	APOE	48.364	0.817272	9.3094e-05
ENSG00000088812	ATRN	2.30011	0.839931	9.67773e-05
ENSG00000105976	MET	1.22144	0.83752	0.000128277
ENSG00000166016	ABTB2	1.06281	0.84468	0.000130011
ENSG00000166035	LIPC	3.16551	0.819434	0.000133023
ENSG00000099977	DDT	7.75516	0.810329	0.000140908
ENSG00000132840	BHMT2	5.66303	0.802277	0.000160402
ENSG00000119927	GPAM	2.89585	0.839411	0.000171588
ENSG00000105707	HPN	7.31452	0.796509	0.000171982
ENSG00000172943	PHF8	1.06105	0.831366	0.000175856
ENSG00000205403	CFI	3.00336	0.803027	0.000186967
ENSG00000102743	SLC25A15	1.0399	0.826667	0.000196363
ENSG00000109929	SC5D	2.42701	0.806214	0.000201506
ENSG00000115457	IGFBP2	5.18009	0.796113	0.000202277
ENSG00000126522	ASL	2.35298	0.803614	0.000209779
ENSG00000074964	ARHGEF10L	3.29594	0.795694	0.000211318
ENSG00000012504	NR1H4	3.14436	0.798687	0.000213264
ENSG00000147576	ADHFE1	1.4065	0.814034	0.00021641
ENSG00000126218	F10	3.00689	0.797458	0.000218785
ENSG00000113924	HGD	6.27639	0.781273	0.000258704
ENSG00000003989	SLC7A2	1.91588	0.788833	0.000325315
ENSG00000121691	CAT	3.13203	0.771867	0.000357668
ENSG00000148803	FUOM	1.33071	0.781357	0.000381711
ENSG00000241399	CD302	1.8066	0.781514	0.000393866
ENSG00000180573	HIST1H2AC	1.07162	0.789246	0.000393866
ENSG00000165959	CLMN	1.70437	0.783482	0.000395613
ENSG00000116285	ERRFI1	4.11552	0.78751	0.000396491
ENSG00000157131	C8A	1.3078	0.780489	0.000397244
ENSG00000205436	EXOC3L4	1.41884	0.770347	0.00045119
ENSG00000145192	AHSG	203.182	0.744067	0.000460062
ENSG00000174827	PDZK1	2.73898	0.758542	0.000485887
ENSG00000166126	AMN	1.87886	0.769947	0.000485887
ENSG00000198734	F5	9.35201	0.746946	0.000487126
ENSG00000250722	SELENOP	11.5887	0.738252	0.000547597
ENSG00000196177	ACADSB	3.1003	0.74987	0.000563526
ENSG00000150540	HNMT	1.22672	0.758796	0.000632251
ENSG00000258818	RNASE4	1.86829	0.753835	0.000656988
ENSG00000130988	RGN	1.29018	0.751834	0.000689541
ENSG00000103876	FAH	2.12209	0.743804	0.000759512
ENSG00000100665	SERPINA4	1.21615	0.745045	0.000800621
ENSG00000165795	NDRG2	3.88992	0.716367	0.000994124
ENSG00000198732	SMOC1	1.20029	0.734461	0.00101045
ENSG00000063854	HAGH	2.41291	0.721008	0.00106551
ENSG00000089220	PEBP1	18.9525	0.699072	0.00116983
ENSG00000112294	ALDH5A1	1.18795	0.737684	0.00134173
ENSG00000166228	PCBD1	5.15189	0.696765	0.00134957
ENSG00000142168	SOD1	13.6879	0.69074	0.00139362
ENSG00000112096	SOD2	3.39817	0.700968	0.00141481
ENSG00000171766	GATM	1.95818	0.708088	0.00151286
ENSG00000060971	ACAA1	2.4464	0.712944	0.0015137
ENSG00000140479	PCSK6	3.71895	0.691501	0.00160781
ENSG00000196660	SLC30A10	1.23554	0.705924	0.00161167
ENSG00000211452	DIO1	1.25845	0.752117	0.00162311
ENSG00000093217	XYLB	1.59862	0.710026	0.00164203
ENSG00000104823	ECH1	4.51033	0.70514	0.00165782
ENSG00000121310	ECHDC2	3.06152	0.684433	0.00190623
ENSG00000114378	HYAL1	1.90354	0.695433	0.00191192
ENSG00000115884	SDC1	2.4605	0.688953	0.0019226
ENSG00000197142	ACSL5	1.6656	0.698332	0.00196258
ENSG00000148218	ALAD	1.22672	0.713472	0.00199364
ENSG00000123561	SERPINA7	2.4605	0.6844	0.00209229
ENSG00000163435	ELF3	1.06105	0.70778	0.00211824
ENSG00000168528	SERINC2	2.73017	0.677433	0.00224788
ENSG00000100344	PNPLA3	1.14741	0.690273	0.00225776
ENSG00000139540	SLC39A5	1.9194	0.700309	0.00233395
ENSG00000178772	CPN2	2.4605	0.67203	0.00261167
ENSG00000075234	TTC38	2.54863	0.715869	0.00261412
ENSG00000167363	FN3K	1.49639	0.666491	0.00281916
ENSG00000101076	HNF4A	3.55327	0.658808	0.00293634
ENSG00000101194	SLC17A9	4.34465	0.655369	0.00294368
ENSG00000176894	PXMP2	1.33248	0.659381	0.00338587
ENSG00000065054	SLC9A3R2	3.80003	0.645309	0.00380988
ENSG00000173530	TNFRSF10D	1.33071	0.651988	0.00382622
ENSG00000099194	SCD	43.7303	0.631547	0.0039285
ENSG00000167711	SERPINF2	6.06841	0.635365	0.00416467
ENSG00000089057	SLC23A2	2.69492	0.640331	0.00421376
ENSG00000072778	ACADVL	14.5497	0.625553	0.00444834
ENSG00000177106	EPS8L2	1.70613	0.646616	0.00447015
ENSG00000123453	SARDH	2.9311	0.631927	0.00472636
ENSG00000163050	COQ8A	2.5028	0.634853	0.00479528
ENSG00000166797	CIAO2A	2.18378	0.64864	0.00485954
ENSG00000023839	ABCC2	4.67953	0.624107	0.00488411
ENSG00000161533	ACOX1	1.44528	0.658838	0.00499221
ENSG00000175600	SUGCT	1.18971	0.638679	0.00505363
ENSG00000176046	NUPR1	4.73417	0.619454	0.00526984
ENSG00000108439	PNPO	1.15094	0.633427	0.00555487
ENSG00000104946	TBC1D17	1.21262	0.626665	0.005942
ENSG00000001084	GCLC	1.30428	0.622528	0.00608602
ENSG00000101577	LPIN2	2.02339	0.619848	0.00636966
ENSG00000065361	ERBB3	2.75837	0.615763	0.00644432
ENSG00000169738	DCXR	3.2695	0.611525	0.00650105
ENSG00000119431	HDHD3	1.10863	0.623258	0.00658823
ENSG00000245848	CEBPA	7.52074	0.602597	0.00683543
ENSG00000204444	APOM	7.99662	0.603201	0.00702122
ENSG00000065485	PDIA5	2.47989	0.608984	0.00721717
ENSG00000175806	MSRA	1.38888	0.622401	0.00724195
ENSG00000116171	SCP2	3.44047	0.60304	0.00725526
ENSG00000107551	RASSF4	1.30075	0.608811	0.00763576
ENSG00000086619	ERO1B	1.3219	0.607793	0.00769404
ENSG00000135821	GLUL	23.4029	0.590635	0.00780642
ENSG00000136371	MTHFS	1.77135	0.606771	0.00838947
ENSG00000204128	C2orf72	7.85738	0.58804	0.00842663
ENSG00000120915	EPHX2	3.29242	0.584559	0.00973773
ENSG00000146416	AIG1	1.95818	0.586076	0.0108729
ENSG00000163251	FZD5	1.41884	0.58147	0.0108831
ENSG00000173531	MST1	1.26021	0.585105	0.0109321
ENSG00000113916	BCL6	2.7143	0.580482	0.0111222
ENSG00000176153	GPX2	6.12129	0.572874	0.0114031
ENSG00000110921	MVK	1.68498	0.584631	0.0117157
ENSG00000148175	STOM	1.32719	0.57869	0.0118021
ENSG00000143416	SELENBP1	2.05335	0.575942	0.0123632
ENSG00000186350	RXRA	3.2413	0.562421	0.0133688
ENSG00000133131	MORC4	1.12802	0.572942	0.0134857
ENSG00000151552	QDPR	1.66736	0.59278	0.0137464
ENSG00000187824	TMEM220	1.0963	0.571514	0.0139575
ENSG00000148834	GSTO1	4.90337	0.552989	0.014482
ENSG00000127241	MASP1	1.75725	0.562919	0.0152538
ENSG00000149476	TKFC	1.31309	0.558613	0.0153562
ENSG00000137714	FDX1	1.44704	0.553245	0.0159229
ENSG00000105518	TMEM205	1.23025	0.552095	0.0171727
ENSG00000068366	ACSL4	4.4363	0.540572	0.0175112
ENSG00000265972	TXNIP	1.69556	0.552146	0.0180954
ENSG00000130813	SHFL	1.18795	0.546015	0.0188691
ENSG00000132361	CLUH	2.13619	0.542246	0.0194457
ENSG00000139644	TMBIM6	13.1274	0.526579	0.0196817
ENSG00000127884	ECHS1	4.02563	0.531327	0.0200737
ENSG00000150527	MIA2	1.52988	0.534429	0.0200892
ENSG00000016391	CHDH	1.27608	0.550561	0.020211
ENSG00000152782	PANK1	1.30428	0.536998	0.020385
ENSG00000162882	HAAO	1.41708	0.533004	0.0207499
ENSG00000152620	NADK2	3.09325	0.53032	0.0212157
ENSG00000183044	ABAT	1.06281	0.540087	0.0212203
ENSG00000106404	CLDN15	1.11921	0.5386	0.0213213
ENSG00000158874	APOA2	279.113	0.518602	0.0214232
ENSG00000198736	MSRB1	1.04871	0.530394	0.0242126
ENSG00000166562	SEC11C	2.11328	0.522596	0.0252184
ENSG00000129422	MTUS1	1.99343	0.522178	0.0255337
ENSG00000162692	VCAM1	1.76959	0.524692	0.0256682
ENSG00000070061	ELP1	2.31597	0.53922	0.0259967
ENSG00000213930	GALT	3.0862	0.517744	0.0260618
ENSG00000051108	HERPUD1	2.5028	0.520085	0.0263518
ENSG00000159388	BTG2	2.34241	0.508052	0.0292053
ENSG00000170099	SERPINA6	3.39112	0.50192	0.0308021
ENSG00000213398	LCAT	2.06217	0.505709	0.0308633
ENSG00000104635	SLC39A14	9.315	0.492969	0.031321
ENSG00000079739	PGM1	1.43999	0.537768	0.0313491
ENSG00000137106	GRHPR	4.51914	0.494988	0.0315614
ENSG00000135744	AGT	54.3601	0.485388	0.0330198
ENSG00000172893	DHCR7	4.73065	0.499327	0.0338185
ENSG00000162298	SYVN1	2.90466	0.4937	0.0339003
ENSG00000183077	AFMID	3.06152	0.492245	0.0344457
ENSG00000133731	IMPA1	1.68675	0.498845	0.0356568
ENSG00000197249	SERPINA1	74.0758	0.476499	0.0370659
ENSG00000149809	TM7SF2	1.95994	0.493753	0.037092
ENSG00000164403	SHROOM1	1.36596	0.489573	0.0375645
ENSG00000109519	GRPEL1	1.61096	0.492894	0.0385767
ENSG00000160285	LSS	3.71895	0.478322	0.0397921
ENSG00000116771	AGMAT	1.17737	0.478897	0.0423548
ENSG00000138867	GUCD1	2.14501	0.478725	0.0428152
ENSG00000149547	EI24	1.62506	0.482144	0.0431661
ENSG00000196139	AKR1C3	3.14613	0.473261	0.0431804
ENSG00000093010	COMT	5.06553	0.467452	0.0436079
ENSG00000095321	CRAT	1.50168	0.467781	0.045342
ENSG00000119711	ALDH6A1	2.21727	0.473527	0.0455704
ENSG00000102910	LONP2	1.63035	0.475707	0.0466405
ENSG00000143418	CERS2	6.59365	0.461355	0.0469377
ENSG00000137561	TTPA	3.49863	0.463722	0.0473161
ENSG00000114023	FAM162A	1.00465	0.46985	0.0493559
ENSG00000171759	PAH	7.86796	0.455273	0.0496418
ENSG00000123684	LPGAT1	2.07803	0.463455	0.0508278
ENSG00000152700	SAR1B	1.2232	0.461138	0.0508997
ENSG00000119471	HSDL2	1.60743	0.467226	0.0515849
ENSG00000148584	A1CF	2.6297	0.459142	0.0517688
ENSG00000052802	MSMO1	1.84185	0.465104	0.0519402
ENSG00000106853	PTGR1	2.67553	0.454521	0.053856
ENSG00000147676	MAL2	2.32655	0.462371	0.0539361
ENSG00000128309	MPST	5.58019	0.44527	0.055649
ENSG00000145476	CYP4V2	1.195	0.452802	0.0557127
ENSG00000130517	PGPEP1	1.22144	0.451775	0.056072
ENSG00000076770	MBNL3	7.48901	0.443269	0.0563264
ENSG00000188488	SERPINA5	6.02787	0.443561	0.0570866
ENSG00000168918	INPP5D	1.02932	0.455801	0.0572068
ENSG00000187193	MT1X	1.15446	0.511677	0.0598578
ENSG00000130164	LDLR	1.62682	0.451772	0.0602214
ENSG00000205213	LGR4	1.79426	0.446624	0.0625394
ENSG00000129226	CD68	1.37654	0.438649	0.0626731
ENSG00000099330	OCEL1	1.00465	0.442008	0.0653474
ENSG00000132613	MTSS2	2.25252	0.438185	0.065842
ENSG00000168237	GLYCTK	1.79779	0.440671	0.0668431
ENSG00000141753	IGFBP4	2.62618	0.43961	0.0672008
ENSG00000102897	LYRM1	1.26903	0.432967	0.0676796
ENSG00000168303	MPLKIP	2.03925	0.437535	0.0677661
ENSG00000250799	PRODH2	1.08043	0.436398	0.0679559
ENSG00000119537	KDSR	1.41355	0.431048	0.0680712
ENSG00000172780	RAB43	1.6938	0.438414	0.0687649
ENSG00000137880	GCHFR	1.14741	0.431919	0.070113
ENSG00000188603	CLN3	1.07162	0.432168	0.0708712
ENSG00000161944	ASGR2	7.02018	0.422079	0.0709472
ENSG00000148935	GAS2	1.52283	0.435926	0.0711957
ENSG00000138029	HADHB	1.84714	0.432849	0.0716093
ENSG00000178685	PARP10	1.08043	0.431761	0.0717875
ENSG00000128641	MYO1B	2.74956	0.426096	0.0727065
ENSG00000119138	KLF9	1.27608	0.42916	0.0736139
ENSG00000113905	HRG	1.23201	0.532223	0.0740151
ENSG00000147955	SIGMAR1	2.12209	0.426643	0.0749997
ENSG00000166123	GPT2	3.1285	0.423785	0.0756906
ENSG00000082438	COBLL1	2.52395	0.41852	0.0792231
ENSG00000105852	PON3	1.21086	0.426842	0.079867
ENSG00000243989	ACY1	1.06633	0.420383	0.0798932
ENSG00000173156	RHOD	1.34481	0.412835	0.0820881
ENSG00000177666	PNPLA2	1.88944	0.421748	0.0855545
ENSG00000124762	CDKN1A	3.10559	0.40822	0.0855869
ENSG00000172955	ADH6	1.76959	0.444389	0.0862282
ENSG00000163347	CLDN1	2.33888	0.441702	0.0865598
ENSG00000197977	ELOVL2	1.28841	0.406313	0.0872073
ENSG00000158769	F11R	1.04871	0.410407	0.0887387
ENSG00000137491	SLCO2B1	1.27255	0.40429	0.0896051
ENSG00000183837	PNMA3	1.04518	0.407909	0.0910799
ENSG00000147647	DPYS	4.51385	0.403931	0.092386
ENSG00000142089	IFITM3	12.9793	0.394087	0.0924653
ENSG00000160293	VAV2	1.64621	0.434173	0.0927422
ENSG00000143158	MPC2	4.80643	0.396938	0.0927819
ENSG00000197969	VPS13A	1.54927	0.396671	0.0934214
ENSG00000003436	TFPI	3.23602	0.399002	0.0964204
ENSG00000196535	MYO18A	1.57747	0.388398	0.100564
ENSG00000173166	RAPH1	1.02403	0.392656	0.104231
ENSG00000140526	ABHD2	1.32895	0.387044	0.104465
ENSG00000164300	SERINC5	1.37654	0.383998	0.106488
ENSG00000001630	CYP51A1	1.16327	0.385648	0.109313
ENSG00000115486	GGCX	1.36773	0.375184	0.116943
ENSG00000101856	PGRMC1	2.60326	0.377515	0.117533
ENSG00000147257	GPC3	49.8868	0.367877	0.119741
ENSG00000176720	BOK	2.22432	0.376864	0.120193
ENSG00000107566	ERLIN1	1.12979	0.374621	0.120339
ENSG00000162433	AK4	1.27608	0.371617	0.122152
ENSG00000121671	CRY2	1.10158	0.3743	0.122197
ENSG00000185000	DGAT1	2.24723	0.373606	0.123839
ENSG00000182512	GLRX5	2.38647	0.370826	0.127163
ENSG00000135679	MDM2	3.36821	0.364273	0.129425
ENSG00000117500	TMED5	2.02692	0.369044	0.129994
ENSG00000105379	ETFB	6.1583	0.359063	0.13192
ENSG00000137700	SLC37A4	1.72376	0.36995	0.13259
ENSG00000198964	SGMS1	1.06633	0.36447	0.133529
ENSG00000170873	MTSS1	4.06793	0.356528	0.137566
ENSG00000164466	SFXN1	1.35891	0.350562	0.144807
ENSG00000165092	ALDH1A1	1.68322	0.357726	0.146617
ENSG00000172057	ORMDL3	5.13427	0.346718	0.148431
ENSG00000106351	AGFG2	1.48758	0.342855	0.151398
ENSG00000101346	POFUT1	1.10335	0.347445	0.153452
ENSG00000102081	FMR1	1.1245	0.342553	0.159059
ENSG00000171105	INSR	2.39881	0.341772	0.161289
ENSG00000073169	SELENOO	1.45409	0.345264	0.162442
ENSG00000135926	TMBIM1	2.59621	0.339965	0.163621
ENSG00000116133	DHCR24	8.22047	0.333722	0.164282
ENSG00000116406	EDEM3	1.53517	0.349612	0.167899
ENSG00000151655	ITIH2	47.2888	0.327109	0.170866
ENSG00000162496	DHRS3	2.80772	0.335213	0.171682
ENSG00000148730	EIF4EBP2	1.12097	0.331771	0.17356
ENSG00000147813	NAPRT	2.67553	0.334645	0.174726
ENSG00000170430	MGMT	1.3501	0.327763	0.175941
ENSG00000134294	SLC38A2	3.49158	0.338304	0.176216
ENSG00000240303	ACAD11	1.4065	0.326373	0.177147
ENSG00000165410	CFL2	1.0963	0.345178	0.182207
ENSG00000182871	COL18A1	6.10895	0.323301	0.182919
ENSG00000189077	TMEM120A	1.18266	0.323559	0.185464
ENSG00000117054	ACADM	1.91764	0.326588	0.188699
ENSG00000119673	ACOT2	1.04166	0.322936	0.188908
ENSG00000109919	MTCH2	1.54222	0.314857	0.191047
ENSG00000132471	WBP2	1.77664	0.325153	0.191987
ENSG00000145703	IQGAP2	1.09101	0.319536	0.191992
ENSG00000173418	NAA20	2.44992	0.33109	0.191992
ENSG00000185813	PCYT2	1.72552	0.324555	0.194702
ENSG00000165507	DEPP1	3.71366	0.320534	0.196262
ENSG00000089094	KDM2B	1.15622	0.314233	0.199973
ENSG00000269335	IKBKG	1.18971	0.312632	0.20026
ENSG00000213886	UBD	2.72664	0.315025	0.207669
ENSG00000277972	CISD3	1.62506	0.316256	0.208575
ENSG00000162407	PLPP3	1.57923	0.304107	0.209558
ENSG00000172602	RND1	1.18266	0.309403	0.209558
ENSG00000123992	DNPEP	1.52283	0.301872	0.213589
ENSG00000115738	ID2	3.81941	0.303961	0.215562
ENSG00000116984	MTR	1.72023	0.310737	0.216819
ENSG00000108179	PPIF	1.96875	0.307991	0.219155
ENSG00000100239	PPP6R2	3.59205	0.301843	0.22044
ENSG00000122378	PRXL2A	1.88591	0.303453	0.226695
ENSG00000203896	LIME1	1.59333	0.303563	0.230252
ENSG00000139428	MMAB	1.78721	0.302325	0.230608
ENSG00000160216	AGPAT3	1.57042	0.289531	0.232504
ENSG00000070614	NDST1	1.71495	0.300293	0.233085
ENSG00000214530	STARD10	4.46979	0.291074	0.238321
ENSG00000185201	IFITM2	4.72183	0.289522	0.239623
ENSG00000134109	EDEM1	1.13155	0.289153	0.241531
ENSG00000107798	LIPA	1.29018	0.286254	0.243664
ENSG00000118217	ATF6	2.38824	0.289568	0.247342
ENSG00000170385	SLC30A1	2.40939	0.287163	0.251863
ENSG00000164405	UQCRQ	6.0032	0.28195	0.251863
ENSG00000067064	IDI1	3.7683	0.283783	0.252744
ENSG00000133135	RNF128	1.32719	0.309581	0.252744
ENSG00000047634	SCML1	1.96346	0.300327	0.254439
ENSG00000085982	USP40	1.49287	0.278125	0.254505
ENSG00000147155	EBP	1.49463	0.277943	0.255185
ENSG00000104714	ERICH1	1.42765	0.2769	0.257861
ENSG00000180921	FAM83H	1.2655	0.286756	0.258976
ENSG00000120129	DUSP1	2.29306	0.285379	0.259919
ENSG00000165029	ABCA1	1.52636	0.274377	0.26128
ENSG00000138308	PLA2G12B	1.59509	0.285533	0.264869
ENSG00000127418	FGFRL1	2.19964	0.281228	0.265122
ENSG00000087086	FTL	146.417	0.269602	0.271908
ENSG00000107562	CXCL12	6.75051	0.268464	0.278781
ENSG00000104325	DECR1	2.00577	0.284393	0.281064
ENSG00000117640	MTFR1L	1.64973	0.274709	0.282801
ENSG00000143153	ATP1B1	6.1865	0.266207	0.282801
ENSG00000084070	SMAP2	1.26903	0.264194	0.2843
ENSG00000167315	ACAA2	2.40057	0.269713	0.285789
ENSG00000183844	FAM3B	1.61096	0.272065	0.290406
ENSG00000105699	LSR	3.09677	0.270518	0.291079
ENSG00000108389	MTMR4	1.04342	0.263808	0.292803
ENSG00000179085	DPM3	1.10335	0.25882	0.300756
ENSG00000004142	POLDIP2	1.95289	0.274043	0.304686
ENSG00000116574	RHOU	1.39769	0.251462	0.307529
ENSG00000141504	SAT2	2.42877	0.258401	0.307875
ENSG00000181788	SIAH2	1.45233	0.2498	0.311358
ENSG00000130844	ZNF331	2.01458	0.261437	0.312169
ENSG00000182919	C11orf54	1.35891	0.249345	0.313947
ENSG00000122729	ACO1	1.26726	0.250393	0.31435
ENSG00000158793	NIT1	1.54927	0.246363	0.316221
ENSG00000123983	ACSL3	3.03861	0.252608	0.318106
ENSG00000149150	SLC43A1	1.27431	0.247978	0.318423
ENSG00000140564	FURIN	2.3195	0.25413	0.318842
ENSG00000186283	TOR3A	1.03285	0.247538	0.325453
ENSG00000184470	TXNRD2	1.0258	0.246758	0.32943
ENSG00000266412	NCOA4	1.90354	0.248685	0.335469
ENSG00000099860	GADD45B	2.83063	0.246478	0.33568
ENSG00000170581	STAT2	2.18026	0.246591	0.336115
ENSG00000103485	QPRT	3.14613	0.244622	0.336115
ENSG00000154556	SORBS2	1.22672	0.23969	0.339177
ENSG00000164068	RNF123	1.95641	0.245389	0.341932
ENSG00000111077	TNS2	1.19147	0.237501	0.343038
ENSG00000135070	ISCA1	1.6656	0.245942	0.345193
ENSG00000204219	TCEA3	3.45809	0.24021	0.345764
ENSG00000103423	DNAJA3	1.06105	0.238136	0.347671
ENSG00000100417	PMM1	1.51578	0.233096	0.348818
ENSG00000143878	RHOB	7.79922	0.236165	0.35113
ENSG00000164713	BRI3	5.07434	0.235887	0.352118
ENSG00000136870	ZNF189	1.37125	0.231867	0.353437
ENSG00000165516	KLHDC2	1.75372	0.24122	0.35573
ENSG00000076826	CAMSAP3	1.35891	0.230807	0.357647
ENSG00000251322	SHANK3	1.2091	0.232291	0.358012
ENSG00000134532	SOX5	1.26021	0.228927	0.361864
ENSG00000175482	POLD4	1.16151	0.230472	0.361954
ENSG00000123179	EBPL	1.64797	0.261652	0.365411
ENSG00000085871	MGST2	2.45521	0.23279	0.370638
ENSG00000182372	CLN8	1.41532	0.222888	0.374796
ENSG00000095203	EPB41L4B	1.04871	0.257816	0.375169
ENSG00000250479	CHCHD10	1.56689	0.221707	0.375382
ENSG00000073605	GSDMB	2.34593	0.237454	0.376437
ENSG00000137216	TMEM63B	1.02932	0.225139	0.37766
ENSG00000139112	GABARAPL1	3.02627	0.227765	0.377943
ENSG00000153879	CEBPG	1.17385	0.219706	0.386306
ENSG00000113119	TMCO6	1.12979	0.220385	0.386363
ENSG00000132677	RHBG	2.36885	0.223528	0.391674
ENSG00000120437	ACAT2	1.69732	0.226351	0.392132
ENSG00000103502	CDIPT	1.0258	0.218095	0.394068
ENSG00000012822	CALCOCO1	1.26021	0.215195	0.395152
ENSG00000142166	IFNAR1	2.05688	0.224778	0.395696
ENSG00000138495	COX17	1.88063	0.22257	0.396445
ENSG00000180964	TCEAL8	1.94055	0.221898	0.397996
ENSG00000106992	AK1	1.02932	0.215173	0.400523
ENSG00000122884	P4HA1	1.72376	0.221707	0.400652
ENSG00000198959	TGM2	1.33071	0.212655	0.401724
ENSG00000184232	OAF	2.12209	0.219781	0.402966
ENSG00000130005	GAMT	5.82518	0.213559	0.405535
ENSG00000125827	TMX4	1.25669	0.209879	0.407697
ENSG00000119979	DENND10	1.03637	0.237604	0.41686
ENSG00000112715	VEGFA	2.12738	0.213221	0.417493
ENSG00000178573	MAF	1.02756	0.208008	0.418214
ENSG00000064601	CTSA	3.21134	0.209618	0.421482
ENSG00000175606	TMEM70	1.18619	0.204279	0.424324
ENSG00000148180	GSN	5.76878	0.206194	0.426284
ENSG00000117984	CTSD	11.2802	0.204303	0.427442
ENSG00000071889	FAM3A	1.18971	0.203609	0.427482
ENSG00000053254	FOXN3	1.8771	0.210114	0.428914
ENSG00000084674	APOB	60.8709	0.200443	0.433066
ENSG00000120889	TNFRSF10B	3.47748	0.208871	0.433066
ENSG00000161544	CYGB	1.07162	0.2008	0.433066
ENSG00000129474	AJUBA	1.06281	0.198883	0.43659
ENSG00000188092	GPR89B	1.34481	0.196291	0.437025
ENSG00000174373	RALGAPA1	1.09806	0.197154	0.44245
ENSG00000164292	RHOBTB3	1.7643	0.204042	0.444207
ENSG00000125166	GOT2	2.80419	0.198364	0.453142
ENSG00000104870	FCGRT	8.74041	0.192178	0.457541
ENSG00000004864	SLC25A13	2.93815	0.195787	0.457543
ENSG00000167671	UBXN6	2.57683	0.192642	0.467603
ENSG00000131669	NINJ1	1.40827	0.183926	0.468946
ENSG00000147364	FBXO25	1.01875	0.211319	0.470443
ENSG00000160752	FDPS	3.15318	0.191138	0.47052
ENSG00000100504	PYGL	1.32719	0.199576	0.47117
ENSG00000118985	ELL2	5.35458	0.187848	0.474279
ENSG00000182463	TSHZ2	2.63852	0.203278	0.475435
ENSG00000084754	HADHA	2.58211	0.189848	0.476148
ENSG00000118640	VAMP8	1.54574	0.180201	0.481095
ENSG00000155368	DBI	9.31676	0.181096	0.49063
ENSG00000072042	RDH11	2.00929	0.185512	0.493359
ENSG00000141736	ERBB2	1.57394	0.17465	0.493359
ENSG00000164237	CMBL	1.8348	0.186151	0.493442
ENSG00000132541	RIDA	1.84714	0.184922	0.497369
ENSG00000144711	IQSEC1	1.25845	0.174828	0.498084
ENSG00000178719	GRINA	4.39753	0.179239	0.500025
ENSG00000178449	COX14	1.32719	0.170976	0.509138
ENSG00000073008	PVR	1.33953	0.173337	0.510166
ENSG00000151366	NDUFC2	1.42942	0.169207	0.510477
ENSG00000148672	GLUD1	3.27127	0.176382	0.512501
ENSG00000197448	GSTK1	2.88527	0.175948	0.513581
ENSG00000100897	DCAF11	1.23906	0.16583	0.521548
ENSG00000066855	MTFR1	1.11745	0.166824	0.525045
ENSG00000173334	TRIB1	1.44704	0.161913	0.530851
ENSG00000066027	PPP2R5A	1.03813	0.165049	0.532502
ENSG00000182378	PLCXD1	1.06986	0.161132	0.538228
ENSG00000114021	NIT2	1.29018	0.158825	0.542601
ENSG00000171067	C11orf24	1.07691	0.158052	0.546375
ENSG00000166825	ANPEP	3.24483	0.162118	0.552288
ENSG00000078902	TOLLIP	1.8207	0.164143	0.552382
ENSG00000111321	LTBR	1.73786	0.163926	0.552778
ENSG00000143162	CREG1	1.3924	0.152719	0.553161
ENSG00000109814	UGDH	3.02099	0.15995	0.556041
ENSG00000164040	PGRMC2	3.37349	0.159552	0.556731
ENSG00000105402	NAPA	2.02515	0.160039	0.561234
ENSG00000100219	XBP1	12.6832	0.15391	0.565826
ENSG00000170145	SIK2	1.56689	0.148035	0.573188
ENSG00000044574	HSPA5	11.5992	0.151446	0.575053
ENSG00000163344	PMVK	1.14389	0.147475	0.575761
ENSG00000198911	SREBF2	2.16263	0.155334	0.576404
ENSG00000128283	CDC42EP1	2.60503	0.154215	0.577037
ENSG00000138600	SPPL2A	1.41708	0.144005	0.58127
ENSG00000123124	WWP1	3.43694	0.154212	0.584013
ENSG00000136997	MYC	7.98252	0.148126	0.586132
ENSG00000188706	ZDHHC9	1.40474	0.145211	0.586818
ENSG00000111885	MAN1A1	2.03749	0.15276	0.586837
ENSG00000115468	EFHD1	1.054	0.143498	0.591283
ENSG00000169764	UGP2	1.23906	0.140862	0.593741
ENSG00000134352	IL6ST	3.70132	0.146036	0.598026
ENSG00000136436	CALCOCO2	1.42589	0.137831	0.600529
ENSG00000135940	COX5B	2.73369	0.145604	0.602036
ENSG00000120137	PANK3	1.80307	0.147271	0.603865
ENSG00000100225	FBXO7	2.20317	0.145078	0.610373
ENSG00000164050	PLXNB1	2.66672	0.142885	0.611128
ENSG00000149115	TNKS1BP1	1.44528	0.135628	0.612621
ENSG00000165912	PACSIN3	1.00817	0.135944	0.615238
ENSG00000168291	PDHB	2.33536	0.142107	0.615494
ENSG00000161013	MGAT4B	2.67377	0.13941	0.623127
ENSG00000116209	TMEM59	3.17961	0.138295	0.623382
ENSG00000144115	THNSL2	1.17737	0.128389	0.630519
ENSG00000196821	ILRUN	1.97228	0.137342	0.632811
ENSG00000125148	MT2A	7.48549	0.135145	0.634364
ENSG00000073578	SDHA	2.56801	0.133782	0.640177
ENSG00000116833	NR5A2	2.06569	0.133867	0.643328
ENSG00000242265	PEG10	15.8082	0.12954	0.643328
ENSG00000086062	B4GALT1	1.68498	0.133215	0.644336
ENSG00000167969	ECI1	1.31309	0.121383	0.646759
ENSG00000169715	MT1E	1.61096	0.134562	0.648427
ENSG00000204099	NEU4	1.00641	0.121852	0.653432
ENSG00000113504	SLC12A7	1.53341	0.117886	0.655731
ENSG00000167397	VKORC1	1.58804	0.130126	0.656293
ENSG00000170458	CD14	1.48053	0.113674	0.668914
ENSG00000130707	ASS1	9.09821	0.121658	0.672652
ENSG00000103381	CPPED1	1.20205	0.112101	0.676297
ENSG00000176853	FAM91A1	1.93703	0.120169	0.68356
ENSG00000166340	TPP1	1.82775	0.129183	0.688739
ENSG00000159423	ALDH4A1	2.06393	0.118171	0.688957
ENSG00000138796	HADH	1.38535	0.10849	0.688983
ENSG00000120697	ALG5	1.51578	0.107146	0.688983
ENSG00000237441	RGL2	1.6656	0.127749	0.689405
ENSG00000162735	PEX19	1.50521	0.108637	0.689449
ENSG00000180694	TMEM64	1.80131	0.118488	0.690284
ENSG00000123472	ATPAF1	1.63035	0.116834	0.696998
ENSG00000166888	STAT6	2.18202	0.126059	0.697548
ENSG00000166619	BLCAP	1.23025	0.105631	0.697824
ENSG00000092871	RFFL	1.17914	0.103258	0.703782
ENSG00000145020	AMT	1.11392	0.10163	0.709805
ENSG00000198300	PEG3	5.94679	0.107831	0.713539
ENSG00000083223	TUT7	2.00753	0.109551	0.714703
ENSG00000105135	ILVBL	1.45409	0.0989368	0.714703
ENSG00000088766	CRLS1	3.8952	0.106179	0.716123
ENSG00000114993	RTKN	1.50697	0.0967678	0.718065
ENSG00000112414	ADGRG6	1.74491	0.107439	0.721974
ENSG00000164898	FMC1	1.2937	0.0961161	0.721995
ENSG00000125652	ALKBH7	1.29546	0.0953985	0.722373
ENSG00000155287	SLC25A28	1.32543	0.0958277	0.72261
ENSG00000162368	CMPK1	3.26774	0.103827	0.724018
ENSG00000186106	ANKRD46	1.34834	0.0953216	0.74251
ENSG00000167792	NDUFV1	2.98397	0.0989001	0.74281
ENSG00000070214	SLC44A1	1.19147	0.0914734	0.744816
ENSG00000067182	TNFRSF1A	1.30604	0.0869872	0.748342
ENSG00000162032	SPSB3	1.2937	0.0869512	0.748978
ENSG00000157557	ETS2	1.7784	0.0975239	0.750762
ENSG00000164919	COX6C	6.90033	0.0928008	0.752915
ENSG00000185189	NRBP2	1.39593	0.0841578	0.75315
ENSG00000165678	GHITM	1.57218	0.084047	0.753551
ENSG00000198171	DDRGK1	3.82118	0.0934629	0.7537
ENSG00000169174	PCSK9	1.27608	0.0840349	0.754591
ENSG00000096088	PGC	1.57218	0.087804	0.754907
ENSG00000169710	FASN	5.47972	0.0924132	0.754919
ENSG00000183978	COA3	1.74844	0.0960999	0.758675
ENSG00000123104	ITPR2	3.41579	0.0919207	0.761937
ENSG00000173327	MAP3K11	1.863	0.0929235	0.763625
ENSG00000187244	BCAM	8.29449	0.0872169	0.769056
ENSG00000163703	CRELD1	1.54222	0.0825062	0.772523
ENSG00000143641	GALNT2	3.43694	0.0872752	0.773345
ENSG00000140374	ETFA	1.61801	0.0896295	0.774061
ENSG00000100242	SUN2	1.06633	0.0785804	0.775828
ENSG00000137166	FOXP4	1.76077	0.0870807	0.779241
ENSG00000131504	DIAPH1	1.17385	0.0754038	0.780169
ENSG00000106261	ZKSCAN1	1.83304	0.0850382	0.785498
ENSG00000164647	STEAP1	1.04166	0.0750088	0.787375
ENSG00000138434	ITPRID2	1.64092	0.0812058	0.798331
ENSG00000164054	SHISA5	2.23137	0.0799544	0.798331
ENSG00000116005	PCYOX1	1.20734	0.0684454	0.801279
ENSG00000180190	TDRP	2.41115	0.0792461	0.802246
ENSG00000158552	ZFAND2B	1.17561	0.0676126	0.807349
ENSG00000185559	DLK1	7.08011	0.0747246	0.810933
ENSG00000246705	H2AFJ	1.76254	0.0773735	0.811135
ENSG00000171227	TMEM37	1.48405	0.0648508	0.81255
ENSG00000154723	ATP5PF	3.9657	0.0739834	0.815047
ENSG00000177556	ATOX1	3.24659	0.0726552	0.819476
ENSG00000104763	ASAH1	2.13267	0.0721204	0.824657
ENSG00000133935	ERG28	1.80307	0.0712493	0.83288
ENSG00000132716	DCAF8	3.34705	0.0684106	0.833619
ENSG00000161813	LARP4	1.57218	0.0564837	0.836211
ENSG00000124214	STAU1	2.05512	0.0678013	0.837853
ENSG00000147324	MFHAS1	1.2091	0.054132	0.846425
ENSG00000186591	UBE2H	2.12914	0.0644859	0.847336
ENSG00000100934	SEC23A	2.11152	0.0634814	0.852288
ENSG00000115282	TTC31	1.11392	0.052467	0.8543
ENSG00000100714	MTHFD1	1.26021	0.0518336	0.855212
ENSG00000101290	CDS2	1.59333	0.0604842	0.871273
ENSG00000137266	SLC22A23	1.09101	0.046024	0.878678
ENSG00000005893	LAMP2	1.82246	0.0540627	0.883514
ENSG00000160058	BSDC1	1.26903	0.0421775	0.888499
ENSG00000123908	AGO2	2.77423	0.0493295	0.895591
ENSG00000124098	FAM210B	2.21903	0.0471246	0.904326
ENSG00000132155	RAF1	1.55632	0.0345263	0.905658
ENSG00000135535	CD164	2.00224	0.0468858	0.906074
ENSG00000160408	ST6GALNAC6	1.6374	0.0464628	0.909097
ENSG00000131495	NDUFA2	2.14148	0.0455061	0.909432
ENSG00000128228	SDF2L1	1.18971	0.0340334	0.910824
ENSG00000105819	PMPCB	2.23313	0.0448525	0.91105
ENSG00000196233	LCOR	1.33953	0.0307321	0.918445
ENSG00000154767	XPC	1.17209	0.0301949	0.921986
ENSG00000196187	TMEM63A	1.31661	0.0301215	0.922232
ENSG00000184402	SS18L1	1.2232	0.0288555	0.927336
ENSG00000162337	LRP5	1.15975	0.0279339	0.927886
ENSG00000106049	HIBADH	1.0963	0.0277684	0.928318
ENSG00000120708	TGFBI	3.45809	0.0372393	0.932421
ENSG00000129946	SHC2	2.31245	0.0384328	0.933253
ENSG00000184428	TOP1MT	1.00112	0.0272451	0.934271
ENSG00000114796	KLHL24	1.1527	0.0260953	0.936151
ENSG00000119820	YIPF4	1.30956	0.024545	0.937437
ENSG00000163346	PBXIP1	2.12562	0.0363544	0.938481
ENSG00000117118	SDHB	1.29546	0.0237897	0.939582
ENSG00000151276	MAGI1	1.11392	0.0238386	0.942694
ENSG00000180902	D2HGDH	1.43647	0.0224705	0.946505
ENSG00000106546	AHR	1.10687	0.0223287	0.948244
ENSG00000079459	FDFT1	5.61896	0.0310189	0.952251
ENSG00000104549	SQLE	3.63435	0.0298845	0.957458
ENSG00000139182	CLSTN3	1.18795	0.0195821	0.957458
ENSG00000173801	JUP	1.18266	0.0183077	0.961311
ENSG00000132386	SERPINF1	8.04597	0.027612	0.962615
ENSG00000119408	NEK6	1.14741	0.0166086	0.966182
ENSG00000167508	MVD	1.58804	0.0286313	0.967119
ENSG00000164096	C4orf3	2.82182	0.0268588	0.968676
ENSG00000198715	GLMP	1.30956	0.0152118	0.968765
ENSG00000128928	IVD	1.28313	0.0147407	0.970273
ENSG00000090661	CERS4	1.33248	0.0143159	0.970472
ENSG00000134107	BHLHE40	1.3078	0.0147034	0.972663
ENSG00000148655	LRMDA	1.0822	0.0147371	0.973149
ENSG00000161011	SQSTM1	13.5962	0.0238059	0.97444
ENSG00000153561	RMND5A	2.00929	0.0253931	0.975956
ENSG00000173039	RELA	1.7502	0.0253815	0.976739
ENSG00000115504	EHBP1	1.03813	0.009996	0.988345
ENSG00000111775	COX6A1	7.60887	0.0198291	0.989915
ENSG00000177169	ULK1	1.11392	0.00785056	0.990489
ENSG00000023228	NDUFS1	1.67793	0.0212709	0.991999
ENSG00000197976	AKAP17A	1.44704	0.0076887	0.992069
ENSG00000266714	MYO15B	1.39945	0.00732645	0.994949
ENSG00000104324	CPQ	1.67441	0.0196433	0.997597
ENSG00000186635	ARAP1	2.47284	0.018776	0.997597
ENSG00000116791	CRYZ	1.08925	0.00602934	0.999531
ENSG00000168397	ATG4B	2.13796	0.0147945	1
ENSG00000144674	GOLGA4	2.10623	0.0148887	1
ENSG00000124767	GLO1	1.72023	0.0143156	1
ENSG00000130396	AFDN	1.96699	0.000609619	1
ENSG00000090238	YPEL3	1.61801	0.00493235	1
ENSG00000109062	SLC9A3R1	1.48758	0.00246333	1
ENSG00000099795	NDUFB7	3.60262	0.0171111	1
ENSG00000105221	AKT2	2.10975	0.00180531	1
ENSG00000242372	EIF6	4.10671	0.00650332	1
ENSG00000100243	CYB5R3	4.08908	0.0091825	1
ENSG00000000003	TSPAN6	1.63211	0.00597771	1

## Sheet: HB4_Cluster2
FeatureID	FeatureName	Cluster 2 Average	Cluster 2 Log2 Fold Change	Cluster 2 P-Value
ENSG00000132693	CRP	4.64878	3.74785	9.49752e-41
ENSG00000112299	VNN1	1.37828	3.37915	1.36364e-32
ENSG00000107317	PTGDS	6.21005	2.76979	6.181e-27
ENSG00000113905	HRG	5.0498	3.0694	1.78667e-25
ENSG00000108551	RASD1	1.13299	3.10689	2.27462e-25
ENSG00000135480	KRT7	1.82992	2.99388	5.73186e-25
ENSG00000104435	STMN2	1.32377	3.36312	2.62064e-23
ENSG00000123689	G0S2	2.31271	2.72842	2.73644e-23
ENSG00000169429	CXCL8	1.16803	2.72606	7.85036e-20
ENSG00000164825	DEFB1	1.02398	2.74733	2.81034e-19
ENSG00000008517	IL32	11.9529	1.91486	4.13908e-13
ENSG00000117152	RGS4	1.18361	1.91742	1.15452e-10
ENSG00000187955	COL14A1	2.07521	1.76571	5.56598e-10
ENSG00000163395	IGFN1	1.35881	1.82121	1.64428e-09
ENSG00000091986	CCDC80	1.31209	1.81771	1.86014e-09
ENSG00000166741	NNMT	3.41845	1.67768	3.04836e-09
ENSG00000173281	PPP1R3B	1.16025	1.74906	6.68847e-09
ENSG00000109610	SOD3	1.74037	1.69664	1.39292e-08
ENSG00000108846	ABCC3	1.56906	1.61674	4.00087e-08
ENSG00000140107	SLC25A47	1.45615	1.66965	6.46999e-08
ENSG00000011465	DCN	11.1275	1.5252	1.00308e-07
ENSG00000167772	ANGPTL4	1.27705	1.61604	1.70854e-07
ENSG00000179583	CIITA	1.38996	1.57442	1.90246e-07
ENSG00000115461	IGFBP5	2.12582	1.5724	2.65689e-07
ENSG00000196620	UGT2B15	1.21476	1.57378	3.96986e-07
ENSG00000241635	UGT1A1	1.40943	1.88153	5.10153e-07
ENSG00000113594	LIFR	1.16803	1.51738	1.10863e-06
ENSG00000004776	HSPB6	1.79877	1.47132	1.11773e-06
ENSG00000106809	OGN	2.71373	1.46497	2.08406e-06
ENSG00000011422	PLAUR	1.8416	1.4273	2.74711e-06
ENSG00000159403	C1R	11.692	1.38643	2.76003e-06
ENSG00000134339	SAA2	2.00513	1.84801	3.35043e-06
ENSG00000140092	FBLN5	1.63135	1.49673	4.00913e-06
ENSG00000174348	PODN	1.14467	1.46883	4.31966e-06
ENSG00000123342	MMP19	3.45349	1.35003	1.36673e-05
ENSG00000165140	FBP1	4.36066	1.35065	1.58974e-05
ENSG00000125148	MT2A	15.531	1.3048	1.65556e-05
ENSG00000162591	MEGF6	1.63525	1.35643	1.68078e-05
ENSG00000178607	ERN1	1.21865	1.33198	3.05072e-05
ENSG00000137801	THBS1	6.33075	1.25498	6.58072e-05
ENSG00000180447	GAS1	1.28873	1.2873	8.42403e-05
ENSG00000109758	HGFAC	1.05902	1.34281	8.7812e-05
ENSG00000128016	ZFP36	3.40677	1.22457	9.07752e-05
ENSG00000204257	HLA-DMA	1.21476	1.26348	0.000100512
ENSG00000137331	IER3	3.2082	1.21606	0.000105165
ENSG00000173210	ABLIM3	1.17193	1.27315	0.000105363
ENSG00000168477	TNXB	2.50738	1.22008	0.000107615
ENSG00000169908	TM4SF1	1.56517	1.20806	0.000196702
ENSG00000125740	FOSB	15.1144	1.1961	0.000198455
ENSG00000081237	PTPRC	1.03566	1.24176	0.000208579
ENSG00000099998	GGT5	1.99345	1.18677	0.000244434
ENSG00000257017	HP	19.8488	1.18251	0.000247541
ENSG00000077238	IL4R	1.76373	1.17423	0.000264519
ENSG00000140678	ITGAX	1.2459	1.20241	0.000281952
ENSG00000099860	GADD45B	4.99529	1.13879	0.000395727
ENSG00000090339	ICAM1	1.75594	1.15764	0.000397532
ENSG00000196569	LAMA2	1.15635	1.18431	0.000544444
ENSG00000064651	SLC12A2	1.3043	1.1509	0.000598956
ENSG00000136872	ALDOB	8.29694	1.1313	0.000612248
ENSG00000211592	IGKC	5.45083	2.329	0.00071085
ENSG00000173846	PLK3	2.22316	1.10649	0.000722451
ENSG00000179776	CDH5	1.44058	1.14329	0.000733989
ENSG00000147872	PLIN2	6.98874	1.11384	0.00078205
ENSG00000006327	TNFRSF12A	1.47562	1.16371	0.000977966
ENSG00000223865	HLA-DPB1	2.4334	1.08312	0.00101601
ENSG00000141753	IGFBP4	4.04529	1.09322	0.00101975
ENSG00000069399	BCL3	1.0084	1.13208	0.00104791
ENSG00000166482	MFAP4	1.37049	1.11822	0.00107518
ENSG00000106624	AEBP1	7.42091	1.09802	0.00108052
ENSG00000183722	LHFPL6	1.45226	1.10719	0.00109739
ENSG00000211896	IGHG1	2.07131	2.24581	0.00109739
ENSG00000120053	GOT1	1.10963	1.11182	0.0011683
ENSG00000131196	NFATC1	2.1414	1.0915	0.0011878
ENSG00000106366	SERPINE1	15.5972	1.07453	0.00122041
ENSG00000231389	HLA-DPA1	2.21537	1.08598	0.001403
ENSG00000136826	KLF4	1.6041	1.07988	0.001571
ENSG00000163435	ELF3	1.40164	1.08204	0.00160946
ENSG00000240583	AQP1	1.27705	1.09279	0.00160946
ENSG00000167106	FAM102A	1.85717	1.05712	0.00160946
ENSG00000049540	ELN	1.7832	1.10051	0.00170705
ENSG00000267467	APOC4	2.18422	1.0975	0.0017074
ENSG00000168209	DDIT4	1.13299	1.09016	0.00177975
ENSG00000182326	C1S	8.02829	1.03111	0.00215539
ENSG00000171236	LRG1	2.09078	1.04367	0.00235989
ENSG00000171621	SPSB1	1.1291	1.05696	0.00238061
ENSG00000047457	CP	3.76496	1.06287	0.00257487
ENSG00000072163	LIMS2	1.12521	1.0637	0.00263522
ENSG00000121966	CXCR4	1.60021	1.03418	0.00267861
ENSG00000118526	TCF21	1.0707	1.06706	0.00275273
ENSG00000154447	SH3RF1	1.19918	1.13503	0.00305387
ENSG00000180353	HCLS1	1.05902	1.03733	0.00330707
ENSG00000198814	GK	1.93115	1.00715	0.00366853
ENSG00000110169	HPX	6.84857	1.00355	0.00380556
ENSG00000197019	SERTAD1	1.35103	1.01581	0.00425716
ENSG00000108691	CCL2	3.00963	0.983851	0.00466811
ENSG00000140044	JDP2	1.37828	0.998562	0.00468128
ENSG00000169715	MT1E	2.75267	0.978074	0.00481502
ENSG00000070404	FSTL3	1.425	0.995454	0.00491594
ENSG00000117114	ADGRL2	1.01619	1.01022	0.00505839
ENSG00000198099	ADH4	4.4541	0.992999	0.0053193
ENSG00000178695	KCTD12	1.30041	0.990225	0.00536075
ENSG00000148175	STOM	1.75594	0.968413	0.00554837
ENSG00000119138	KLF9	1.83381	0.968732	0.00589618
ENSG00000177469	CAVIN1	4.09591	0.969226	0.00620947
ENSG00000170525	PFKFB3	1.87275	0.969102	0.00626186
ENSG00000116785	CFHR3	1.28094	1.01768	0.00628608
ENSG00000187193	MT1X	1.70144	1.08673	0.00643695
ENSG00000125735	TNFSF14	2.78771	0.968156	0.00643695
ENSG00000112936	C7	10.4033	0.95885	0.00662615
ENSG00000123240	OPTN	1.54959	0.954294	0.00802272
ENSG00000124225	PMEPA1	1.07848	0.982509	0.00802272
ENSG00000188313	PLSCR1	2.55021	0.924749	0.00829024
ENSG00000120738	EGR1	4.66435	0.961813	0.00852684
ENSG00000162511	LAPTM5	2.91619	0.919376	0.00867206
ENSG00000168994	PXDC1	1.16803	0.946266	0.00971133
ENSG00000261371	PECAM1	1.20697	0.952273	0.00979435
ENSG00000132274	TRIM22	1.07459	0.951287	0.00983973
ENSG00000122862	SRGN	1.8416	0.920885	0.0102607
ENSG00000034152	MAP2K3	2.83443	0.903279	0.0110253
ENSG00000187474	FPR3	1.03955	1.05042	0.0110463
ENSG00000125347	IRF1	1.28484	0.941663	0.0120513
ENSG00000174501	ANKRD36C	2.3789	0.896469	0.0125521
ENSG00000188157	AGRN	1.61578	0.907725	0.012728
ENSG00000170345	FOS	2.85	0.901172	0.0129918
ENSG00000182578	CSF1R	1.15635	0.920038	0.013131
ENSG00000162783	IER5	1.12131	0.927062	0.0132943
ENSG00000120129	DUSP1	3.37951	0.876592	0.014848
ENSG00000204287	HLA-DRA	4.15041	0.894995	0.0151459
ENSG00000196975	ANXA4	1.56517	0.892128	0.0159278
ENSG00000171132	PRKCE	1.06291	0.906294	0.016239
ENSG00000198959	TGM2	2.04795	0.879963	0.0163333
ENSG00000132510	KDM6B	3.90902	0.898486	0.017108
ENSG00000025708	TYMP	1.12521	0.89883	0.017108
ENSG00000010404	IDS	1.20308	0.893229	0.0175969
ENSG00000157654	PALM2-AKAP2	2.29713	0.865729	0.0178393
ENSG00000105835	NAMPT	1.39385	0.87828	0.0184433
ENSG00000147862	NFIB	1.99734	0.871125	0.018679
ENSG00000103196	CRISPLD2	4.12316	0.889671	0.019009
ENSG00000137507	LRRC32	1.96619	0.86835	0.0196813
ENSG00000077150	NFKB2	2.13361	0.846023	0.0217791
ENSG00000130303	BST2	2.18033	0.866937	0.0221435
ENSG00000176014	TUBB6	1.45226	0.863585	0.0224161
ENSG00000138119	MYOF	1.09795	0.879032	0.0228622
ENSG00000185532	PRKG1	1.15635	1.04915	0.0232703
ENSG00000076706	MCAM	1.40164	0.916089	0.0242722
ENSG00000142173	COL6A2	4.3373	0.86109	0.025345
ENSG00000198355	PIM3	1.00451	0.920312	0.0264968
ENSG00000137642	SORL1	1.00062	0.864023	0.0268002
ENSG00000039537	C6	1.74816	0.912542	0.0275827
ENSG00000161835	GRASP	1.50676	0.845937	0.0275955
ENSG00000266964	FXYD1	1.3666	0.843211	0.0283622
ENSG00000134954	ETS1	1.28094	0.839192	0.0307746
ENSG00000134531	EMP1	3.57808	0.840569	0.0312791
ENSG00000087074	PPP1R15A	1.87275	0.81679	0.033495
ENSG00000071282	LMCD1	1.49119	0.844134	0.0341092
ENSG00000005421	PON1	1.13299	0.845861	0.0354952
ENSG00000168542	COL3A1	86.781	0.80639	0.0365906
ENSG00000176845	METRNL	1.57685	0.81357	0.0366237
ENSG00000163453	IGFBP7	34.0404	0.805594	0.0368267
ENSG00000187479	C11orf96	3.60533	0.828841	0.038277
ENSG00000151150	ANK3	1.47951	0.83587	0.0388063
ENSG00000131370	SH3BP5	1.26926	0.805544	0.0419051
ENSG00000112096	SOD2	3.79611	0.798172	0.0419349
ENSG00000075426	FOSL2	1.0668	0.811767	0.0422024
ENSG00000152518	ZFP36L2	2.83054	0.786143	0.0427062
ENSG00000142156	COL6A1	2.22705	0.781776	0.0445467
ENSG00000134107	BHLHE40	2.10636	0.766895	0.0521827
ENSG00000101323	HAO1	1.57295	0.788535	0.0525592
ENSG00000109819	PPARGC1A	1.46783	0.78579	0.0551708
ENSG00000144668	ITGA9	1.43279	0.768978	0.0560339
ENSG00000143384	MCL1	10.3371	0.758611	0.057381
ENSG00000124942	AHNAK	2.58525	0.752982	0.0574002
ENSG00000184584	TMEM173	1.08238	0.778153	0.0589156
ENSG00000141338	ABCA8	1.15635	0.772596	0.0598335
ENSG00000188290	HES4	2.33607	0.754444	0.0622175
ENSG00000024422	EHD2	1.09017	0.810669	0.063101
ENSG00000039068	CDH1	1.39775	0.758154	0.0652065
ENSG00000163347	CLDN1	2.98238	0.783523	0.0663942
ENSG00000198517	MAFK	1.17193	0.80686	0.0663942
ENSG00000067082	KLF6	4.83956	0.750698	0.066425
ENSG00000162599	NFIA	1.11353	0.753008	0.0714219
ENSG00000150938	CRIM1	3.43791	0.725349	0.0719593
ENSG00000124145	SDC4	3.58197	0.740276	0.0766836
ENSG00000087116	ADAMTS2	3.26271	0.71439	0.0825508
ENSG00000231925	TAPBP	1.93894	0.717537	0.0829443
ENSG00000172403	SYNPO2	1.15635	0.735696	0.0850471
ENSG00000064932	SBNO2	1.5457	0.716868	0.0887545
ENSG00000160789	LMNA	10.1035	0.71647	0.0889468
ENSG00000142871	CCN1	11.2793	0.725319	0.0889681
ENSG00000197956	S100A6	9.16907	0.725194	0.0893265
ENSG00000196136	SERPINA3	7.4287	0.720211	0.0903431
ENSG00000143878	RHOB	10.6603	0.707661	0.0910028
ENSG00000169826	CSGALNACT2	1.32767	0.717724	0.0910028
ENSG00000105398	SULT2A1	4.41128	0.737701	0.0949264
ENSG00000171223	JUNB	6.31517	0.708903	0.0964763
ENSG00000125089	SH3TC1	1.10185	0.715059	0.0993597
ENSG00000145476	CYP4V2	1.44058	0.703403	0.100029
ENSG00000112769	LAMA4	1.425	0.710355	0.101753
ENSG00000204389	HSPA1A	2.72152	0.690205	0.104539
ENSG00000173334	TRIB1	2.02849	0.680602	0.110161
ENSG00000184557	SOCS3	3.3289	0.676883	0.112323
ENSG00000079308	TNS1	1.79488	0.684372	0.114681
ENSG00000173442	EHBP1L1	1.70533	0.68317	0.115041
ENSG00000197530	MIB2	1.22254	0.687425	0.119519
ENSG00000054654	SYNE2	2.73709	0.663779	0.120149
ENSG00000103335	PIEZO1	1.45615	0.680751	0.125443
ENSG00000019144	PHLDB1	3.07193	0.666339	0.125909
ENSG00000119508	NR4A3	3.27828	0.672364	0.127442
ENSG00000125810	CD93	1.03955	0.6858	0.131707
ENSG00000107562	CXCL12	8.81087	0.662857	0.135109
ENSG00000160888	IER2	1.55738	0.667499	0.135515
ENSG00000011600	TYROBP	1.81045	0.658763	0.135747
ENSG00000105397	TYK2	1.23422	0.700544	0.136963
ENSG00000055955	ITIH4	4.06865	0.681529	0.137369
ENSG00000100906	NFKBIA	2.57746	0.647614	0.137369
ENSG00000196428	TSC22D2	1.64303	0.658915	0.137381
ENSG00000167470	MIDN	1.45226	0.661192	0.140495
ENSG00000166886	NAB2	1.10574	0.669525	0.144989
ENSG00000213886	UBD	3.42234	0.642805	0.14654
ENSG00000010327	STAB1	1.15246	0.663236	0.150555
ENSG00000177606	JUN	3.30943	0.644881	0.154142
ENSG00000110237	ARHGEF17	1.10574	0.667707	0.155823
ENSG00000137726	FXYD6	1.53402	0.650923	0.156364
ENSG00000173821	RNF213	2.47623	0.632368	0.157838
ENSG00000019582	CD74	8.50718	0.641832	0.161927
ENSG00000101981	F9	1.08238	0.658366	0.169135
ENSG00000111348	ARHGDIB	2.00902	0.6269	0.17083
ENSG00000109320	NFKB1	1.51066	0.6323	0.175126
ENSG00000107281	NPDC1	1.17971	0.640595	0.176207
ENSG00000204592	HLA-E	4.50083	0.634536	0.176335
ENSG00000077454	LRCH4	1.56906	0.627092	0.179961
ENSG00000120913	PDLIM2	1.31988	0.630958	0.180507
ENSG00000181104	F2R	1.78709	0.692166	0.182723
ENSG00000139793	MBNL2	2.5541	0.609806	0.184813
ENSG00000114019	AMOTL2	1.02398	0.637609	0.190784
ENSG00000169136	ATF5	3.11086	0.610246	0.190784
ENSG00000173020	GRK2	1.78709	0.614887	0.190947
ENSG00000157933	SKI	1.74037	0.613389	0.192627
ENSG00000179094	PER1	1.59242	0.61713	0.192627
ENSG00000116717	GADD45A	2.57746	0.599141	0.198256
ENSG00000157514	TSC22D3	1.14078	0.621611	0.198761
ENSG00000106258	CYP3A5	5.00697	0.621462	0.199782
ENSG00000128283	CDC42EP1	3.48074	0.595727	0.19983
ENSG00000183087	GAS6	1.25369	0.619671	0.201851
ENSG00000182534	MXRA7	2.90451	0.601178	0.203774
ENSG00000102786	INTS6	1.74037	0.604511	0.205602
ENSG00000130813	SHFL	1.28094	0.60682	0.212378
ENSG00000162909	CAPN2	1.29262	0.607891	0.214781
ENSG00000044524	EPHA3	1.02008	0.619384	0.214781
ENSG00000124762	CDKN1A	3.62091	0.608354	0.214781
ENSG00000110243	APOA5	1.07459	0.633918	0.216722
ENSG00000213626	LBH	1.87275	0.603446	0.220469
ENSG00000197879	MYO1C	1.59631	0.591669	0.224027
ENSG00000118523	CCN2	20.4795	0.603563	0.225727
ENSG00000155903	RASA2	1.25369	0.596595	0.227732
ENSG00000155090	KLF10	2.7955	0.573236	0.234701
ENSG00000131759	RARA	1.17971	0.59453	0.234701
ENSG00000166033	HTRA1	1.74816	0.594072	0.236584
ENSG00000132530	XAF1	1.01619	0.601878	0.237719
ENSG00000119280	C1orf198	3.24714	0.563804	0.250089
ENSG00000165424	ZCCHC24	1.35103	0.579932	0.250316
ENSG00000196924	FLNA	9.43382	0.580563	0.254832
ENSG00000113721	PDGFRB	4.83177	0.582114	0.256154
ENSG00000101335	MYL9	5.10431	0.588927	0.257049
ENSG00000196182	STK40	1.50287	0.566317	0.265384
ENSG00000184232	OAF	2.66312	0.555783	0.265721
ENSG00000164107	HAND2	1.0084	0.61943	0.265852
ENSG00000178951	ZBTB7A	1.51455	0.562978	0.273498
ENSG00000142552	RCN3	1.34713	0.563696	0.275337
ENSG00000197461	PDGFA	2.02459	0.552638	0.276081
ENSG00000203485	INF2	3.23545	0.542734	0.2783
ENSG00000095794	CREM	1.87275	0.553955	0.27858
ENSG00000103994	ZNF106	1.03566	0.568144	0.279484
ENSG00000196730	DAPK1	1.17193	0.62163	0.28651
ENSG00000159216	RUNX1	2.57357	0.546706	0.28651
ENSG00000110063	DCPS	1.20308	0.573386	0.290807
ENSG00000169554	ZEB2	1.39385	0.552463	0.290874
ENSG00000198467	TPM2	5.01865	0.561543	0.292708
ENSG00000196588	MRTFA	1.82603	0.543295	0.293322
ENSG00000140859	KIFC3	1.02787	0.556091	0.29765
ENSG00000185201	IFITM2	5.68054	0.551183	0.298609
ENSG00000084636	COL16A1	2.65922	0.537675	0.305029
ENSG00000140526	ABHD2	1.50287	0.541584	0.305752
ENSG00000163660	CCNL1	3.25492	0.53135	0.312366
ENSG00000145901	TNIP1	1.36271	0.535122	0.319777
ENSG00000170458	CD14	1.93894	0.526638	0.320338
ENSG00000124920	MYRF	1.38996	0.590781	0.323006
ENSG00000120594	PLXDC2	1.73258	0.530339	0.328772
ENSG00000101096	NFATC2	1.40553	0.549894	0.333164
ENSG00000197324	LRP10	2.33217	0.514392	0.333293
ENSG00000163162	RNF149	1.88054	0.524297	0.333617
ENSG00000148154	UGCG	1.20697	0.528306	0.338151
ENSG00000167657	DAPK3	1.4289	0.524363	0.33853
ENSG00000149499	EML3	1.17971	0.528079	0.339904
ENSG00000125730	C3	32.5726	0.527647	0.339904
ENSG00000250479	CHCHD10	1.91558	0.516104	0.339904
ENSG00000087077	TRIP6	1.75594	0.552083	0.340614
ENSG00000159840	ZYX	2.78771	0.509317	0.342103
ENSG00000138835	RGS3	1.55738	0.519936	0.342103
ENSG00000075239	ACAT1	3.76886	0.532583	0.34245
ENSG00000139329	LUM	3.18095	0.511986	0.345826
ENSG00000182247	UBE2E2	2.1414	0.509203	0.347717
ENSG00000154734	ADAMTS1	2.32828	0.513538	0.348322
ENSG00000076928	ARHGEF1	1.56127	0.513076	0.350835
ENSG00000164949	GEM	2.76045	0.526565	0.356341
ENSG00000106333	PCOLCE	2.71763	0.502937	0.359139
ENSG00000107819	SFXN3	1.06291	0.521109	0.359724
ENSG00000137409	MTCH1	1.61578	0.507216	0.36042
ENSG00000111912	NCOA7	1.38217	0.511352	0.36042
ENSG00000107263	RAPGEF1	1.16803	0.514286	0.361855
ENSG00000197859	ADAMTSL2	1.4834	0.510614	0.361971
ENSG00000026297	RNASET2	1.31209	0.510132	0.364069
ENSG00000214274	ANG	3.69877	0.523158	0.365613
ENSG00000060762	MPC1	1.90779	0.501441	0.371974
ENSG00000148737	TCF7L2	1.47172	0.515951	0.372614
ENSG00000162772	ATF3	2.9123	0.495238	0.377636
ENSG00000166025	AMOTL1	1.12521	0.5222	0.381042
ENSG00000142102	PGGHG	1.08627	0.506432	0.381614
ENSG00000167202	TBC1D2B	1.05902	0.506191	0.38501
ENSG00000129003	VPS13C	1.31209	0.510132	0.385498
ENSG00000142669	SH3BGRL3	1.15246	0.500669	0.387957
ENSG00000134352	IL6ST	4.6916	0.503592	0.388825
ENSG00000184205	TSPYL2	1.49119	0.501227	0.388825
ENSG00000174238	PITPNA	2.11414	0.506845	0.390084
ENSG00000129988	LBP	5.91804	0.517528	0.39032
ENSG00000112715	VEGFA	2.55799	0.481535	0.394173
ENSG00000229314	ORM1	10.5318	0.506913	0.394173
ENSG00000183963	SMTN	1.45226	0.49188	0.39655
ENSG00000187048	CYP4A11	2.36722	0.493305	0.40105
ENSG00000101596	SMCHD1	1.88054	0.483547	0.402149
ENSG00000150093	ITGB1	6.75513	0.493103	0.409618
ENSG00000162458	FBLIM1	1.02398	0.492732	0.413096
ENSG00000243156	MICAL3	1.0707	0.490643	0.414053
ENSG00000092964	DPYSL2	1.88054	0.477908	0.415357
ENSG00000055483	USP36	2.16086	0.474477	0.416168
ENSG00000168899	VAMP5	1.0707	0.49009	0.419927
ENSG00000164403	SHROOM1	1.40553	0.482081	0.419927
ENSG00000175482	POLD4	1.38217	0.48164	0.419927
ENSG00000115107	STEAP3	1.10574	0.485319	0.424385
ENSG00000103496	STX4	1.02008	0.486099	0.424946
ENSG00000159200	RCAN1	1.23812	0.486494	0.425169
ENSG00000161638	ITGA5	1.67418	0.471513	0.428029
ENSG00000113384	GOLPH3	4.73443	0.483731	0.428075
ENSG00000101605	MYOM1	1.74816	0.474172	0.428751
ENSG00000221869	CEBPD	6.92644	0.479511	0.436503
ENSG00000115594	IL1R1	2.77213	0.460622	0.437161
ENSG00000160862	AZGP1	6.19447	0.486549	0.438522
ENSG00000173039	RELA	2.31271	0.458748	0.438839
ENSG00000157557	ETS2	2.25431	0.459545	0.440575
ENSG00000135046	ANXA1	2.79939	0.460941	0.44472
ENSG00000138386	NAB1	1.44058	0.465222	0.448823
ENSG00000113971	NPHP3	1.04734	0.47283	0.449166
ENSG00000113108	APBB3	1.07848	0.47312	0.449166
ENSG00000141905	NFIC	3.39509	0.449816	0.449166
ENSG00000051108	HERPUD1	2.4957	0.457828	0.450127
ENSG00000142192	APP	7.08997	0.468324	0.452968
ENSG00000163638	ADAMTS9	1.04344	0.473073	0.453091
ENSG00000100242	SUN2	1.3666	0.460233	0.454653
ENSG00000146067	FAM193B	1.37049	0.458392	0.459874
ENSG00000163110	PDLIM5	2.25431	0.452093	0.460992
ENSG00000111077	TNS2	1.38996	0.456439	0.462753
ENSG00000007168	PAFAH1B1	1.97398	0.447777	0.465262
ENSG00000196576	PLXNB2	4.82009	0.464227	0.465615
ENSG00000110880	CORO1C	1.89611	0.446961	0.467618
ENSG00000067182	TNFRSF1A	1.65472	0.449445	0.46794
ENSG00000131171	SH3BGRL	1.0084	0.464349	0.46794
ENSG00000167617	CDC42EP5	1.27705	0.456619	0.468833
ENSG00000123066	MED13L	1.82992	0.446466	0.470441
ENSG00000196396	PTPN1	1.29262	0.456037	0.476376
ENSG00000160613	PCSK7	1.04734	0.456723	0.476675
ENSG00000241258	CRCP	1.04734	0.477866	0.481753
ENSG00000166927	MS4A7	1.59631	0.453839	0.485948
ENSG00000107796	ACTA2	9.27809	0.461045	0.487255
ENSG00000130396	AFDN	2.59693	0.434192	0.487348
ENSG00000049239	H6PD	1.69365	0.439687	0.487602
ENSG00000119408	NEK6	1.50676	0.441256	0.488749
ENSG00000117616	RSRP1	3.37562	0.434406	0.491615
ENSG00000112773	TENT5A	1.82603	0.439946	0.491615
ENSG00000189067	LITAF	2.45287	0.444097	0.491615
ENSG00000168234	TTC39C	1.45615	0.441603	0.493017
ENSG00000132703	APCS	1.0084	0.459743	0.493582
ENSG00000113719	ERGIC1	2.19201	0.433166	0.493582
ENSG00000106327	TFR2	1.41721	0.443318	0.494325
ENSG00000090924	PLEKHG2	1.99734	0.433832	0.495716
ENSG00000198752	CDC42BPB	2.21148	0.431405	0.495718
ENSG00000162704	ARPC5	1.9039	0.432069	0.500268
ENSG00000151224	MAT1A	3.35226	0.429483	0.502326
ENSG00000166888	STAT6	2.72931	0.464434	0.502326
ENSG00000124839	RAB17	1.09017	0.449531	0.503446
ENSG00000168610	STAT3	4.04529	0.455152	0.504211
ENSG00000168615	ADAM9	1.47951	0.432204	0.506024
ENSG00000154556	SORBS2	1.40943	0.434177	0.508989
ENSG00000167123	CERCAM	1.09406	0.444133	0.509382
ENSG00000107551	RASSF4	1.21865	0.437221	0.509988
ENSG00000173548	SNX33	1.35103	0.434432	0.510624
ENSG00000074755	ZZEF1	1.09795	0.44192	0.513993
ENSG00000163191	S100A11	2.30103	0.422139	0.516836
ENSG00000163635	ATXN7	1.39385	0.486095	0.521229
ENSG00000065534	MYLK	1.3666	0.427896	0.523586
ENSG00000116016	EPAS1	1.37828	0.461898	0.527916
ENSG00000115419	GLS	1.4873	0.421783	0.530694
ENSG00000117984	CTSD	13.2066	0.430078	0.531312
ENSG00000061273	HDAC7	1.28094	0.425628	0.533512
ENSG00000136830	NIBAN2	1.27316	0.424841	0.534858
ENSG00000130429	ARPC1B	3.21209	0.408569	0.537238
ENSG00000165795	NDRG2	3.37951	0.407425	0.539427
ENSG00000000971	CFH	12.1203	0.428979	0.53943
ENSG00000154978	VOPP1	2.39058	0.410562	0.53943
ENSG00000166949	SMAD3	2.21148	0.410441	0.542956
ENSG00000123838	C4BPA	4.0414	0.439086	0.543794
ENSG00000185963	BICD2	1.10963	0.424132	0.54436
ENSG00000073712	FERMT2	2.71763	0.410777	0.546404
ENSG00000064666	CNN2	1.94283	0.411229	0.546404
ENSG00000182492	BGN	22.7338	0.42977	0.546404
ENSG00000177666	PNPLA2	1.93894	0.417328	0.546845
ENSG00000179820	MYADM	3.55861	0.431163	0.547565
ENSG00000122359	ANXA11	2.30103	0.407214	0.548538
ENSG00000186635	ARAP1	3.16537	0.401847	0.550946
ENSG00000108840	HDAC5	1.16025	0.434721	0.555831
ENSG00000136881	BAAT	1.82603	0.416305	0.557409
ENSG00000071859	FAM50A	1.80656	0.406439	0.557409
ENSG00000100234	TIMP3	3.45349	0.401465	0.560108
ENSG00000021852	C8B	3.34058	0.400713	0.561086
ENSG00000140750	ARHGAP17	1.52234	0.43379	0.565544
ENSG00000243649	CFB	18.1279	0.41871	0.566953
ENSG00000151458	ANKRD50	1.2459	0.408919	0.5677
ENSG00000105483	CARD8	2.32439	0.406749	0.568674
ENSG00000171105	INSR	2.53853	0.394629	0.573465
ENSG00000221978	CCNL2	5.02644	0.415634	0.573965
ENSG00000134769	DTNA	1.57685	0.401122	0.574887
ENSG00000167671	UBXN6	2.96291	0.391605	0.574887
ENSG00000151468	CCDC3	1.26926	0.40936	0.577512
ENSG00000109046	WSB1	3.43791	0.388501	0.580981
ENSG00000127054	INTS11	1.54181	0.396976	0.584201
ENSG00000251322	SHANK3	1.3666	0.40156	0.585874
ENSG00000116285	ERRFI1	3.42234	0.397813	0.587968
ENSG00000140416	TPM1	9.88936	0.414038	0.587968
ENSG00000149115	TNKS1BP1	1.7248	0.399204	0.591441
ENSG00000114423	CBLB	1.69365	0.392468	0.592634
ENSG00000178127	NDUFV2	1.14467	0.399657	0.593164
ENSG00000136997	MYC	9.50001	0.404905	0.59492
ENSG00000112511	PHF1	1.31988	0.394563	0.600752
ENSG00000116574	RHOU	1.55349	0.392066	0.601459
ENSG00000151532	VTI1A	1.33935	0.394356	0.60161
ENSG00000165669	FAM204A	1.16025	0.396906	0.60161
ENSG00000127948	POR	6.98484	0.405467	0.602593
ENSG00000182809	CRIP2	2.77603	0.38388	0.602895
ENSG00000242247	ARFGAP3	1.3043	0.392694	0.603225
ENSG00000144824	PHLDB2	2.32439	0.383096	0.604152
ENSG00000134871	COL4A2	3.60923	0.411408	0.60692
ENSG00000035403	VCL	1.75984	0.388365	0.607842
ENSG00000004399	PLXND1	2.62418	0.377001	0.614146
ENSG00000111859	NEDD9	1.16414	0.390759	0.61441
ENSG00000153113	CAST	2.40615	0.389473	0.615041
ENSG00000149131	SERPING1	7.55329	0.398919	0.615803
ENSG00000120549	KIAA1217	1.0123	0.392431	0.617578
ENSG00000113657	DPYSL3	1.51455	0.387986	0.620065
ENSG00000120709	FAM53C	1.02008	0.389846	0.621492
ENSG00000175309	PHYKPL	1.70144	0.37764	0.621655
ENSG00000081041	CXCL2	4.43464	0.399961	0.62334
ENSG00000060566	CREB3L3	1.01619	0.387059	0.62708
ENSG00000158104	HPD	4.85902	0.396612	0.630441
ENSG00000175756	AURKAIP1	2.37111	0.412471	0.630826
ENSG00000167491	GATAD2A	1.77152	0.372369	0.631473
ENSG00000168528	SERINC2	2.36332	0.369134	0.632124
ENSG00000146674	IGFBP3	6.00759	0.396267	0.632124
ENSG00000140105	WARS	1.04344	0.384457	0.632273
ENSG00000160799	CCDC12	1.47562	0.375148	0.632373
ENSG00000100226	GTPBP1	1.37439	0.387479	0.632373
ENSG00000240303	ACAD11	1.47951	0.372279	0.635252
ENSG00000185551	NR2F2	1.72869	0.369899	0.635252
ENSG00000035862	TIMP2	3.04468	0.366614	0.637282
ENSG00000110245	APOC3	15.9631	0.388866	0.638103
ENSG00000169764	UGP2	1.44836	0.371504	0.639318
ENSG00000266714	MYO15B	1.76373	0.367262	0.639635
ENSG00000012504	NR1H4	2.54242	0.363108	0.640634
ENSG00000159459	UBR1	1.17193	0.374927	0.641025
ENSG00000138594	TMOD3	1.57685	0.368277	0.646398
ENSG00000090006	LTBP4	4.933	0.385445	0.646674
ENSG00000114316	USP4	1.16803	0.373412	0.646764
ENSG00000127241	MASP1	1.61578	0.367217	0.646764
ENSG00000197976	AKAP17A	1.83771	0.379632	0.647067
ENSG00000160209	PDXK	1.57295	0.36541	0.64961
ENSG00000127947	PTPN12	2.29324	0.358697	0.650242
ENSG00000206503	HLA-A	4.00636	0.3798	0.657497
ENSG00000116786	PLEKHM2	1.23812	0.365265	0.659692
ENSG00000161533	ACOX1	1.26926	0.377498	0.66005
ENSG00000072778	ACADVL	12.9924	0.37281	0.661079
ENSG00000150687	PRSS23	2.17644	0.357795	0.661331
ENSG00000115935	WIPF1	1.34713	0.363089	0.662202
ENSG00000183576	SETD3	1.14078	0.365417	0.663683
ENSG00000165915	SLC39A13	1.21865	0.363244	0.666423
ENSG00000068305	MEF2A	1.0668	0.365002	0.667098
ENSG00000163697	APBB2	1.10574	0.362593	0.66921
ENSG00000161011	SQSTM1	16.9949	0.368162	0.66921
ENSG00000104964	TLE5	3.79222	0.373692	0.669458
ENSG00000115306	SPTBN1	2.90841	0.347004	0.66977
ENSG00000116871	MAP7D1	1.42111	0.357423	0.671883
ENSG00000213928	IRF9	1.17193	0.360997	0.674887
ENSG00000138448	ITGAV	1.86496	0.351757	0.675521
ENSG00000278311	GGNBP2	1.46394	0.353366	0.680231
ENSG00000130779	CLIP1	1.20697	0.356534	0.682026
ENSG00000023902	PLEKHO1	1.65082	0.349401	0.684112
ENSG00000150760	DOCK1	1.19918	0.356651	0.686528
ENSG00000134884	ARGLU1	7.23792	0.362514	0.68855
ENSG00000164096	C4orf3	3.45349	0.33822	0.688627
ENSG00000139289	PHLDA1	2.93177	0.347853	0.690071
ENSG00000157103	SLC6A1	1.35881	0.353128	0.690275
ENSG00000120451	SNX19	1.00451	0.358024	0.690467
ENSG00000138080	EMILIN1	2.57357	0.347273	0.694034
ENSG00000123091	RNF11	2.53074	0.338846	0.694539
ENSG00000114771	AADAC	4.21271	0.370147	0.694539
ENSG00000197226	TBC1D9B	2.00513	0.342529	0.694539
ENSG00000198887	SMC5	1.23812	0.348687	0.694539
ENSG00000166579	NDEL1	1.82603	0.341456	0.697186
ENSG00000083828	ZNF586	1.24201	0.348439	0.697186
ENSG00000111321	LTBR	1.96619	0.340431	0.69892
ENSG00000117791	2024-03-02	1.19529	0.348377	0.698925
ENSG00000167615	LENG8	4.62931	0.360636	0.699191
ENSG00000172732	MUS81	1.09017	0.349573	0.701495
ENSG00000083807	SLC27A5	1.65472	0.343052	0.70232
ENSG00000121671	CRY2	1.10963	0.347203	0.708829
ENSG00000182718	ANXA2	1.80656	0.337496	0.709257
ENSG00000137491	SLCO2B1	1.25758	0.343202	0.709717
ENSG00000171992	SYNPO	1.40553	0.344234	0.709979
ENSG00000162231	NXF1	2.63976	0.330961	0.710856
ENSG00000177106	EPS8L2	1.47172	0.338348	0.714517
ENSG00000087266	SH3BP2	1.02008	0.341929	0.720579
ENSG00000163359	COL6A3	3.88566	0.361473	0.720766
ENSG00000101577	LPIN2	1.76373	0.331585	0.723907
ENSG00000265972	TXNIP	1.53402	0.332455	0.724149
ENSG00000126522	ASL	1.85717	0.329646	0.726177
ENSG00000162882	HAAO	1.29652	0.334011	0.726307
ENSG00000216490	IFI30	1.15635	0.336226	0.726307
ENSG00000136689	IL1RN	1.04344	0.34083	0.728037
ENSG00000111790	FGFR1OP2	1.02008	0.339836	0.728037
ENSG00000140400	MAN2C1	1.17971	0.334918	0.728037
ENSG00000159128	IFNGR2	2.78771	0.322806	0.728413
ENSG00000162368	CMPK1	3.84283	0.345919	0.73119
ENSG00000160408	ST6GALNAC6	1.9623	0.323777	0.73119
ENSG00000147202	DIAPH2	1.23033	0.331395	0.733574
ENSG00000166278	C2	1.6625	0.328931	0.733736
ENSG00000148339	SLC25A25	1.88054	0.335977	0.734282
ENSG00000151726	ACSL1	4.08033	0.346212	0.734345
ENSG00000130202	NECTIN2	1.10185	0.332254	0.735278
ENSG00000134109	EDEM1	1.18361	0.330667	0.735706
ENSG00000166147	FBN1	6.66558	0.345807	0.735706
ENSG00000001084	GCLC	1.13299	0.329617	0.736797
ENSG00000162407	PLPP3	1.63135	0.323559	0.73716
ENSG00000163430	FSTL1	4.66046	0.345658	0.73716
ENSG00000104870	FCGRT	9.72194	0.337979	0.73716
ENSG00000125503	PPP1R12C	1.9623	0.320011	0.739886
ENSG00000100288	CHKB	1.62746	0.321091	0.740966
ENSG00000186174	BCL9L	1.25369	0.325192	0.743161
ENSG00000123358	NR4A1	7.17952	0.344462	0.744
ENSG00000214063	TSPAN4	1.6041	0.32084	0.744755
ENSG00000113504	SLC12A7	1.75594	0.317706	0.745472
ENSG00000088448	ANKRD10	3.83115	0.337623	0.746811
ENSG00000130066	SAT1	4.59427	0.33603	0.747366
ENSG00000134186	PRPF38B	1.0084	0.328523	0.747957
ENSG00000178573	MAF	1.12131	0.324572	0.748669
ENSG00000172602	RND1	1.21865	0.325028	0.750262
ENSG00000152601	MBNL1	1.49119	0.319336	0.75079
ENSG00000186340	THBS2	4.53587	0.340534	0.751387
ENSG00000104936	DMPK	1.85328	0.313543	0.753133
ENSG00000130340	SNX9	1.0668	0.322876	0.753312
ENSG00000073169	SELENOO	1.46783	0.324063	0.755332
ENSG00000171766	GATM	1.60799	0.312546	0.756086
ENSG00000237441	RGL2	1.91168	0.330176	0.756464
ENSG00000118495	PLAGL1	1.2459	0.317496	0.756464
ENSG00000142627	EPHA2	1.47172	0.311059	0.757054
ENSG00000129474	AJUBA	1.16025	0.316865	0.757678
ENSG00000126214	KLC1	3.01353	0.302203	0.758984
ENSG00000149547	EI24	1.50676	0.310474	0.759068
ENSG00000071246	VASH1	1.83771	0.309058	0.763081
ENSG00000131446	MGAT1	1.78709	0.307502	0.764243
ENSG00000128245	YWHAH	1.69365	0.307663	0.765129
ENSG00000138207	RBP4	15.5855	0.32531	0.765746
ENSG00000154553	PDLIM3	4.65267	0.32971	0.76596
ENSG00000173992	CCS	1.05512	0.313491	0.76596
ENSG00000090238	YPEL3	1.9623	0.30425	0.76596
ENSG00000090372	STRN4	1.21476	0.311782	0.76604
ENSG00000141580	WDR45B	1.30041	0.309096	0.767469
ENSG00000177731	FLII	3.14591	0.29759	0.769202
ENSG00000127481	UBR4	1.52623	0.30518	0.770054
ENSG00000166987	MBD6	1.37828	0.30619	0.770739
ENSG00000158615	PPP1R15B	2.95513	0.298591	0.770842
ENSG00000152684	PELO	1.15635	0.309318	0.770842
ENSG00000162032	SPSB3	1.49508	0.304146	0.770842
ENSG00000244754	N4BP2L2	2.23095	0.30003	0.77126
ENSG00000050820	BCAR1	1.02008	0.311359	0.77195
ENSG00000171560	FGA	75.8716	0.320439	0.77545
ENSG00000146834	MEPCE	1.19529	0.306762	0.776643
ENSG00000123843	C4BPB	2.89672	0.295737	0.777219
ENSG00000174827	PDZK1	2.16865	0.296787	0.777286
ENSG00000112658	SRF	1.47951	0.301327	0.780719
ENSG00000102401	ARMCX3	1.38996	0.333549	0.780719
ENSG00000068400	GRIPAP1	1.05512	0.306557	0.784918
ENSG00000184164	CRELD2	1.33156	0.303116	0.785543
ENSG00000171552	BCL2L1	2.46455	0.291622	0.788575
ENSG00000134294	SLC38A2	3.47685	0.295081	0.788861
ENSG00000153560	UBP1	1.99345	0.29643	0.790198
ENSG00000136603	SKIL	2.94734	0.292154	0.790198
ENSG00000161013	MGAT4B	2.9707	0.289032	0.790198
ENSG00000118689	FOXO3	1.30041	0.299084	0.790198
ENSG00000108819	PPP1R9B	1.69754	0.293492	0.792045
ENSG00000196562	SULF2	1.2498	0.297307	0.792045
ENSG00000104885	DOT1L	1.0668	0.299345	0.792981
ENSG00000090581	GNPTG	1.87275	0.290314	0.793803
ENSG00000110422	HIPK3	1.35103	0.295356	0.793848
ENSG00000184371	CSF1	1.04734	0.299372	0.795389
ENSG00000107854	TNKS2	1.92726	0.299181	0.795553
ENSG00000118564	FBXL5	1.91168	0.289657	0.795786
ENSG00000133858	ZFC3H1	1.23812	0.295879	0.796314
ENSG00000158545	ZC3H18	1.31209	0.293704	0.796314
ENSG00000125753	VASP	1.16025	0.303348	0.797372
ENSG00000186350	RXRA	2.83054	0.284445	0.797823
ENSG00000136238	RAC1	4.36845	0.30916	0.798699
ENSG00000122786	CALD1	4.91353	0.307481	0.803053
ENSG00000184743	ATL3	1.02787	0.296376	0.803053
ENSG00000228278	ORM2	3.82726	0.310459	0.803453
ENSG00000167323	STIM1	1.1291	0.294586	0.803755
ENSG00000134030	CTIF	1.54959	0.28728	0.804642
ENSG00000127603	MACF1	3.54693	0.307381	0.805475
ENSG00000179364	PACS2	1.58853	0.284299	0.807021
ENSG00000165006	UBAP1	1.04734	0.292455	0.80831
ENSG00000140374	ETFA	1.8416	0.282247	0.809716
ENSG00000234906	APOC2	20.1408	0.300787	0.811218
ENSG00000198816	ZNF358	2.33607	0.278415	0.812051
ENSG00000100266	PACSIN2	1.15246	0.286954	0.812641
ENSG00000130382	MLLT1	1.19918	0.287635	0.81286
ENSG00000163875	MEAF6	1.40164	0.284187	0.813328
ENSG00000165671	NSD1	1.27705	0.282219	0.815019
ENSG00000131482	G6PC	7.99325	0.303504	0.815019
ENSG00000101901	ALG13	1.42111	0.281484	0.815371
ENSG00000141298	SSH2	1.17193	0.285818	0.815531
ENSG00000117448	AKR1A1	1.58853	0.277843	0.815977
ENSG00000108312	UBTF	1.8416	0.27363	0.818662
ENSG00000100599	RIN3	1.02787	0.284341	0.819988
ENSG00000003402	CFLAR	2.12193	0.270455	0.821517
ENSG00000161267	BDH1	2.99795	0.269036	0.821954
ENSG00000142208	AKT1	1.56517	0.274673	0.821954
ENSG00000100425	BRD1	1.39775	0.27689	0.822077
ENSG00000131724	IL13RA1	1.09406	0.285436	0.822399
ENSG00000205403	CFI	2.28156	0.268514	0.822635
ENSG00000107290	SETX	1.13689	0.277246	0.822677
ENSG00000184014	DENND5A	1.30041	0.276514	0.823739
ENSG00000239306	RBM14	1.63135	0.296298	0.823739
ENSG00000163728	TTC14	1.21086	0.276468	0.825452
ENSG00000150961	SEC24D	1.17582	0.27575	0.825756
ENSG00000070614	NDST1	1.71701	0.270822	0.825849
ENSG00000109790	KLHL5	1.42111	0.272132	0.82722
ENSG00000124193	SRSF6	1.2498	0.275086	0.82787
ENSG00000153395	LPCAT1	1.52623	0.271415	0.828284
ENSG00000074964	ARHGEF10L	2.50738	0.264518	0.829053
ENSG00000198832	SELENOM	1.16803	0.274469	0.829053
ENSG00000142089	IFITM3	12.459	0.28591	0.829766
ENSG00000103024	NME3	1.37828	0.270676	0.829766
ENSG00000002834	LASP1	2.8539	0.263041	0.831899
ENSG00000142166	IFNAR1	2.14529	0.267145	0.832532
ENSG00000137776	SLTM	1.59242	0.267582	0.833544
ENSG00000169895	SYAP1	1.51455	0.268056	0.834746
ENSG00000164111	ANXA5	6.6539	0.285984	0.835047
ENSG00000159086	PAXBP1	1.17582	0.273148	0.835047
ENSG00000124570	SERPINB6	1.41332	0.267817	0.836052
ENSG00000175826	CTDNEP1	1.76373	0.265361	0.836052
ENSG00000064300	NGFR	1.49508	0.271075	0.836052
ENSG00000004534	RBM6	2.59693	0.260852	0.837731
ENSG00000160293	VAV2	1.53791	0.280385	0.837731
ENSG00000159388	BTG2	2.07521	0.260649	0.83895
ENSG00000065054	SLC9A3R2	3.12254	0.259379	0.83895
ENSG00000132612	VPS4A	1.3043	0.267128	0.83895
ENSG00000126456	IRF3	1.35103	0.266524	0.83895
ENSG00000124067	SLC12A4	1.68197	0.263863	0.839202
ENSG00000162889	MAPKAPK2	1.74037	0.262368	0.83986
ENSG00000165092	ALDH1A1	1.62357	0.26328	0.840055
ENSG00000204946	ZNF783	1.04344	0.272879	0.840484
ENSG00000196923	PDLIM7	1.85328	0.26237	0.84091
ENSG00000106992	AK1	1.07848	0.267175	0.843222
ENSG00000142798	HSPG2	4.64488	0.285101	0.843613
ENSG00000072062	PRKACA	2.01681	0.260339	0.844205
ENSG00000110841	PPFIBP1	1.16414	0.26705	0.845174
ENSG00000165507	DEPP1	3.71435	0.286185	0.845221
ENSG00000073921	PICALM	1.79099	0.259798	0.845221
ENSG00000131013	PPIL4	1.35881	0.260961	0.848521
ENSG00000012061	ERCC1	1.32377	0.261832	0.849545
ENSG00000082781	ITGB5	2.71373	0.253489	0.849787
ENSG00000113407	TARS	1.91558	0.255278	0.849787
ENSG00000122705	CLTA	1.36271	0.261733	0.849787
ENSG00000010278	CD9	1.11742	0.265961	0.849787
ENSG00000115738	ID2	3.83505	0.277547	0.850756
ENSG00000060971	ACAA1	1.93504	0.257263	0.850756
ENSG00000114573	ATP6V1A	1.10574	0.269116	0.850756
ENSG00000136279	DBNL	1.27316	0.259072	0.850756
ENSG00000108773	KAT2A	1.02008	0.27441	0.850756
ENSG00000129946	SHC2	2.66701	0.255633	0.851306
ENSG00000166387	PPFIBP2	1.00062	0.263304	0.851991
ENSG00000030582	GRN	1.16803	0.260563	0.851991
ENSG00000265808	SEC22B	1.18361	0.258572	0.853272
ENSG00000151914	DST	2.98627	0.248375	0.853272
ENSG00000102858	MGRN1	1.28094	0.257572	0.853272
ENSG00000172831	CES2	1.13689	0.25938	0.853272
ENSG00000108848	LUC7L3	4.04919	0.274947	0.853554
ENSG00000113916	BCL6	2.29713	0.250923	0.853943
ENSG00000197386	HTT	1.21865	0.26267	0.853943
ENSG00000166377	ATP9B	1.41721	0.256046	0.853943
ENSG00000152291	TGOLN2	2.72152	0.247446	0.854913
ENSG00000012822	CALCOCO1	1.31209	0.256745	0.855409
ENSG00000159674	SPON2	3.25882	0.246281	0.85578
ENSG00000166340	TPP1	2.01681	0.269395	0.85578
ENSG00000108669	CYTH1	1.16803	0.25797	0.85578
ENSG00000160712	IL6R	2.03627	0.248816	0.856287
ENSG00000123684	LPGAT1	1.87275	0.249006	0.856577
ENSG00000134287	ARF3	2.51906	0.247927	0.859525
ENSG00000171557	FGG	96.5147	0.270151	0.860742
ENSG00000126709	IFI6	1.3043	0.270245	0.861062
ENSG00000131236	CAP1	1.37828	0.251602	0.861062
ENSG00000117139	KDM5B	1.47562	0.249154	0.861062
ENSG00000196187	TMEM63A	1.52234	0.2528	0.861062
ENSG00000071051	NCK2	1.25369	0.250053	0.861062
ENSG00000146278	PNRC1	3.65205	0.270577	0.861062
ENSG00000106538	RARRES2	6.02316	0.268791	0.861062
ENSG00000108654	DDX5	14.4758	0.26459	0.861062
ENSG00000044446	PHKA2	1.00062	0.256748	0.861062
ENSG00000108861	DUSP3	1.6041	0.245607	0.861317
ENSG00000130513	GDF15	1.53402	0.24542	0.861317
ENSG00000055070	SZRD1	2.46845	0.239347	0.861783
ENSG00000110651	CD81	7.69345	0.262026	0.864605
ENSG00000112249	ASCC3	1.76373	0.257329	0.865395
ENSG00000084073	ZMPSTE24	1.45226	0.242599	0.866385
ENSG00000072364	AFF4	1.19139	0.246008	0.866385
ENSG00000182197	EXT1	4.23996	0.263017	0.866998
ENSG00000100796	PPP4R3A	1.8416	0.240753	0.866998
ENSG00000121691	CAT	2.37111	0.237208	0.86858
ENSG00000121310	ECHDC2	2.42562	0.235504	0.868977
ENSG00000112531	QKI	4.49693	0.261578	0.868977
ENSG00000180957	PITPNB	1.9623	0.237027	0.868977
ENSG00000066697	MSANTD3	1.02008	0.248656	0.869147
ENSG00000177225	GATD1	1.35103	0.243053	0.869147
ENSG00000137504	CREBZF	2.74877	0.237136	0.871239
ENSG00000152492	CCDC50	1.84549	0.245149	0.871283
ENSG00000166710	B2M	16.625	0.256142	0.871513
ENSG00000006282	SPATA20	1.24201	0.2414	0.871513
ENSG00000130402	ACTN4	1.41332	0.237937	0.874228
ENSG00000241973	PI4KA	1.33935	0.240202	0.874228
ENSG00000129625	REEP5	2.16086	0.233009	0.874521
ENSG00000012817	KDM5D	1.83771	0.237165	0.874597
ENSG00000137076	TLN1	2.57357	0.231169	0.877168
ENSG00000160323	ADAMTS13	1.20308	0.255009	0.877168
ENSG00000168003	SLC3A2	2.08689	0.242401	0.877392
ENSG00000054523	KIF1B	1.96619	0.231284	0.882212
ENSG00000131558	EXOC4	1.33935	0.234633	0.882212
ENSG00000196535	MYO18A	1.46783	0.234083	0.882212
ENSG00000083223	TUT7	2.18422	0.229328	0.882343
ENSG00000170296	GABARAP	8.11005	0.251726	0.882343
ENSG00000127951	FGL2	1.05902	0.238172	0.882708
ENSG00000113889	KNG1	6.33075	0.255701	0.883317
ENSG00000177479	ARIH2	1.06291	0.237357	0.884572
ENSG00000108175	ZMIZ1	1.4873	0.233229	0.884638
ENSG00000269858	EGLN2	1.52623	0.231265	0.885582
ENSG00000164300	SERINC5	1.28484	0.235414	0.886208
ENSG00000269335	IKBKG	1.15635	0.236199	0.886208
ENSG00000121413	ZSCAN18	1.4289	0.242133	0.886466
ENSG00000146676	PURB	1.2459	0.233113	0.886609
ENSG00000178922	HYI	1.38996	0.232739	0.886954
ENSG00000203879	GDI1	2.11414	0.240881	0.88718
ENSG00000151276	MAGI1	1.29652	0.257737	0.888305
ENSG00000197969	VPS13A	1.43279	0.2318	0.888313
ENSG00000076043	REXO2	2.45287	0.226801	0.889732
ENSG00000147324	MFHAS1	1.35881	0.230409	0.890757
ENSG00000197321	SVIL	1.52234	0.242269	0.890757
ENSG00000119820	YIPF4	1.49508	0.227796	0.891399
ENSG00000198663	C6orf89	1.03955	0.234217	0.891399
ENSG00000026025	VIM	16.0332	0.247479	0.891399
ENSG00000149591	TAGLN	4.80062	0.255035	0.891399
ENSG00000139112	GABARAPL1	3.06025	0.220818	0.891399
ENSG00000157106	SMG1	2.62808	0.222958	0.891399
ENSG00000198898	CAPZA2	3.76496	0.249097	0.891934
ENSG00000073578	SDHA	2.74099	0.220962	0.892363
ENSG00000119537	KDSR	1.28094	0.230276	0.892608
ENSG00000118900	UBN1	1.09795	0.231198	0.89277
ENSG00000197256	KANK2	1.32767	0.229836	0.892832
ENSG00000080503	SMARCA2	1.04734	0.231178	0.893768
ENSG00000152520	PAN3	1.0084	0.232105	0.893981
ENSG00000112078	KCTD20	1.74816	0.225238	0.894792
ENSG00000204178	MACO1	1.11742	0.230116	0.895716
ENSG00000162267	ITIH3	8.71743	0.246398	0.896738
ENSG00000125144	MT1G	1.23812	0.229677	0.896738
ENSG00000146038	DCDC2	1.6625	0.222312	0.897101
ENSG00000102921	N4BP1	1.04344	0.229135	0.89728
ENSG00000162545	CAMK2N1	1.37439	0.225114	0.897404
ENSG00000151929	BAG3	1.00451	0.230478	0.898298
ENSG00000170421	KRT8	8.51497	0.241223	0.898298
ENSG00000139631	CSAD	1.00062	0.224897	0.898298
ENSG00000089094	KDM2B	1.11353	0.223328	0.898298
ENSG00000176894	PXMP2	1.06291	0.227108	0.898298
ENSG00000053254	FOXN3	1.91168	0.21675	0.898298
ENSG00000205250	E2F4	1.03176	0.224364	0.898298
ENSG00000167522	ANKRD11	2.94345	0.212681	0.898298
ENSG00000141448	GATA6	1.49508	0.223505	0.898298
ENSG00000130208	APOC1	43.9298	0.240904	0.898298
ENSG00000185800	DMWD	1.43668	0.219201	0.898298
ENSG00000155313	USP25	1.00062	0.226374	0.898298
ENSG00000100393	EP300	1.58853	0.228139	0.898298
ENSG00000168488	ATXN2L	1.28873	0.219428	0.898436
ENSG00000172037	LAMB2	3.95574	0.241549	0.898938
ENSG00000135506	OS9	4.38792	0.241839	0.898938
ENSG00000168386	FILIP1L	2.04406	0.214697	0.899796
ENSG00000136100	VPS36	1.64303	0.215762	0.899796
ENSG00000148341	SH3GLB2	1.31988	0.217653	0.899901
ENSG00000115504	EHBP1	1.19529	0.228209	0.900431
ENSG00000133657	ATP13A3	1.83381	0.213945	0.900431
ENSG00000111057	KRT18	5.80124	0.237425	0.900866
ENSG00000101191	DIDO1	2.99795	0.210461	0.901173
ENSG00000158470	B4GALT5	1.05512	0.223052	0.901194
ENSG00000075292	ZNF638	2.11414	0.211442	0.903111
ENSG00000156642	NPTN	1.83381	0.209945	0.905777
ENSG00000026508	CD44	1.70533	0.223233	0.90593
ENSG00000167315	ACAA2	2.34775	0.206247	0.906996
ENSG00000010322	NISCH	2.2582	0.207177	0.90795
ENSG00000111832	RWDD1	1.3082	0.212319	0.90795
ENSG00000125868	DSTN	1.30041	0.212725	0.910958
ENSG00000100376	FAM118A	1.05123	0.214478	0.910958
ENSG00000116288	PARK7	3.28607	0.20158	0.913782
ENSG00000114353	GNAI2	2.68648	0.201758	0.913825
ENSG00000133313	CNDP2	2.12972	0.203627	0.913825
ENSG00000171206	TRIM8	2.41004	0.201832	0.914332
ENSG00000176871	WSB2	1.02008	0.213739	0.914332
ENSG00000007392	LUC7L	2.44898	0.20172	0.916841
ENSG00000075413	MARK3	1.65861	0.204496	0.918511
ENSG00000170776	AKAP13	1.32377	0.207469	0.918881
ENSG00000170581	STAT2	2.15308	0.200958	0.919396
ENSG00000063854	HAGH	1.83381	0.201449	0.921154
ENSG00000160282	FTCD	4.14263	0.228466	0.921872
ENSG00000134240	HMGCS2	6.26066	0.226791	0.922806
ENSG00000099917	MED15	1.37439	0.203039	0.922806
ENSG00000081791	DELE1	1.16414	0.206867	0.923004
ENSG00000130164	LDLR	1.43279	0.20338	0.923007
ENSG00000198961	PJA2	2.04795	0.198622	0.924146
ENSG00000168906	MAT2A	4.18156	0.222477	0.924633
ENSG00000166483	WEE1	1.88054	0.197726	0.924633
ENSG00000104859	CLASRP	1.98566	0.197864	0.925036
ENSG00000181826	RELL1	1.33156	0.200898	0.925669
ENSG00000078808	SDF4	3.05246	0.190997	0.926717
ENSG00000138029	HADHB	1.63525	0.194676	0.926717
ENSG00000138495	COX17	1.87275	0.192783	0.926717
ENSG00000011275	RNF216	1.18361	0.204614	0.926717
ENSG00000111275	ALDH2	3.71046	0.225813	0.926717
ENSG00000140983	RHOT2	1.4834	0.194859	0.926717
ENSG00000141505	ASGR1	5.53648	0.217947	0.926717
ENSG00000104852	SNRNP70	10.0607	0.216511	0.926717
ENSG00000124253	PCK1	7.85698	0.222809	0.926717
ENSG00000104973	MED25	1.18361	0.196834	0.928522
ENSG00000136280	CCM2	1.09795	0.197785	0.929176
ENSG00000182087	TMEM259	4.07644	0.216411	0.93024
ENSG00000211445	GPX3	1.79877	0.192325	0.930509
ENSG00000179912	R3HDM2	1.0123	0.197942	0.93073
ENSG00000177425	PAWR	1.04344	0.19683	0.931307
ENSG00000102901	CENPT	1.70533	0.190381	0.932455
ENSG00000051523	CYBA	1.49119	0.191365	0.933833
ENSG00000120708	TGFBI	3.88566	0.213262	0.934877
ENSG00000091583	APOH	9.93218	0.212949	0.935062
ENSG00000009724	MASP2	2.66701	0.185325	0.936661
ENSG00000115415	STAT1	1.02787	0.193387	0.936661
ENSG00000148634	HERC4	1.6664	0.18768	0.936661
ENSG00000159720	ATP6V0D1	1.35492	0.1896	0.936661
ENSG00000158985	CDC42SE2	1.12131	0.190668	0.93681
ENSG00000104823	ECH1	3.42234	0.184654	0.938012
ENSG00000164889	SLC4A2	1.45615	0.188506	0.938472
ENSG00000073008	PVR	1.37049	0.191556	0.938472
ENSG00000178209	PLEC	4.80062	0.208607	0.939572
ENSG00000156639	ZFAND3	1.1875	0.2036	0.939774
ENSG00000089737	DDX24	2.18033	0.182344	0.94018
ENSG00000127884	ECHS1	3.34447	0.179259	0.941208
ENSG00000154122	ANKH	1.1875	0.185314	0.944441
ENSG00000133612	AGAP3	1.23812	0.183686	0.946259
ENSG00000106991	ENG	2.14529	0.180267	0.946259
ENSG00000182831	C16orf72	1.10185	0.186671	0.946259
ENSG00000197622	CDC42SE1	1.94283	0.179208	0.947163
ENSG00000173120	KDM2A	1.28873	0.184417	0.947163
ENSG00000113269	RNF130	1.15246	0.18611	0.947573
ENSG00000187239	FNBP1	1.68586	0.179232	0.948079
ENSG00000136205	TNS3	1.84939	0.178581	0.948297
ENSG00000159069	FBXW5	1.12521	0.184112	0.948297
ENSG00000111676	ATN1	3.64427	0.203608	0.948297
ENSG00000180304	OAZ2	2.13361	0.177321	0.948297
ENSG00000168734	PKIG	1.32767	0.182194	0.948297
ENSG00000095564	BTAF1	1.0123	0.185106	0.949646
ENSG00000189266	PNRC2	1.74816	0.178033	0.949746
ENSG00000163586	FABP1	23.0492	0.198024	0.949746
ENSG00000173531	MST1	1.01619	0.181187	0.949746
ENSG00000204590	GNL1	1.02398	0.179517	0.949746
ENSG00000136859	ANGPTL2	1.425	0.17835	0.949746
ENSG00000107758	PPP3CB	1.07848	0.18046	0.949746
ENSG00000122042	UBL3	1.00062	0.188445	0.949746
ENSG00000187498	COL4A1	9.49612	0.199338	0.949746
ENSG00000089916	GPATCH2L	1.6041	0.184233	0.949746
ENSG00000166595	CIAO2B	1.18361	0.176963	0.949746
ENSG00000228300	FAM174C	1.28094	0.179051	0.949746
ENSG00000105323	HNRNPUL1	6.36189	0.199518	0.949746
ENSG00000205542	TMSB4X	30.2677	0.197131	0.949746
ENSG00000134538	SLCO1B1	2.07131	0.172979	0.951106
ENSG00000100345	MYH9	8.33198	0.194074	0.951705
ENSG00000099204	ABLIM1	1.0668	0.175923	0.953185
ENSG00000107537	PHYH	1.73258	0.171723	0.953709
ENSG00000165801	ARHGEF40	1.76373	0.170455	0.953788
ENSG00000108528	SLC25A11	1.0707	0.177593	0.953973
ENSG00000169714	CNBP	3.64816	0.194767	0.954701
ENSG00000125772	GPCPD1	1.94672	0.169595	0.954701
ENSG00000102119	EMD	1.02787	0.17429	0.95552
ENSG00000115875	SRSF7	2.97849	0.164048	0.957803
ENSG00000110719	TCIRG1	1.86496	0.168096	0.957803
ENSG00000188643	S100A16	1.2459	0.171199	0.959077
ENSG00000131507	NDFIP1	2.0791	0.165796	0.959077
ENSG00000141504	SAT2	2.32828	0.164875	0.960865
ENSG00000035115	SH3YL1	1.0084	0.172485	0.960904
ENSG00000162734	PEA15	3.96742	0.192114	0.961032
ENSG00000103249	CLCN7	1.23033	0.173453	0.961355
ENSG00000147905	ZCCHC7	1.23812	0.169059	0.961903
ENSG00000111678	C12orf57	2.82275	0.161703	0.961976
ENSG00000133030	MPRIP	1.3043	0.168968	0.961976
ENSG00000154096	THY1	1.37439	0.16744	0.962466
ENSG00000178449	COX14	1.33935	0.168007	0.962466
ENSG00000125534	PPDPF	3.41066	0.160489	0.962781
ENSG00000138279	ANXA7	1.40553	0.16595	0.962943
ENSG00000105852	PON3	1.05902	0.171655	0.963551
ENSG00000139687	RB1	1.49119	0.166062	0.964258
ENSG00000115183	TANC1	1.00451	0.177325	0.964673
ENSG00000196937	FAM3C	1.33156	0.165648	0.964673
ENSG00000110330	BIRC2	1.44836	0.164374	0.964673
ENSG00000076604	TRAF4	1.49898	0.164694	0.964673
ENSG00000130254	SAFB2	1.59631	0.164432	0.964673
ENSG00000188042	ARL4C	2.03627	0.159948	0.966164
ENSG00000163513	TGFBR2	2.38668	0.161239	0.966164
ENSG00000172869	DMXL1	1.02787	0.166906	0.966164
ENSG00000117868	ESYT2	2.54242	0.160295	0.966164
ENSG00000110066	KMT5B	1.14857	0.166749	0.966164
ENSG00000161813	LARP4	1.68976	0.162283	0.966164
ENSG00000132613	MTSS2	1.94672	0.161325	0.966164
ENSG00000161544	CYGB	1.06291	0.168437	0.966164
ENSG00000105402	NAPA	2.04795	0.160559	0.966164
ENSG00000172780	RAB43	1.46394	0.16224	0.967439
ENSG00000154767	XPC	1.28094	0.164954	0.968079
ENSG00000132475	H3F3B	1.74816	0.160654	0.968482
ENSG00000158710	TAGLN2	7.28853	0.18268	0.969473
ENSG00000143774	GUK1	4.07644	0.184365	0.969536
ENSG00000269343	ZNF587B	1.425	0.159709	0.970204
ENSG00000101421	CHMP4B	1.79099	0.158194	0.970204
ENSG00000077157	PPP1R12B	1.57295	0.158406	0.97077
ENSG00000138449	SLC40A1	1.99345	0.154582	0.97077
ENSG00000144674	GOLGA4	2.30881	0.154614	0.97077
ENSG00000138757	G3BP2	3.1498	0.152877	0.97077
ENSG00000164405	UQCRQ	5.73505	0.179552	0.97077
ENSG00000204388	HSPA1B	2.80718	0.156078	0.97077
ENSG00000189241	TSPYL1	1.17582	0.159038	0.97077
ENSG00000121716	PILRB	2.6709	0.156599	0.97077
ENSG00000086062	B4GALT1	1.72869	0.159184	0.97077
ENSG00000154144	TBRG1	1.13689	0.161976	0.97077
ENSG00000103549	RNF40	1.25369	0.161603	0.97077
ENSG00000142002	DPP9	1.46004	0.158086	0.97077
ENSG00000105722	ERF	2.62418	0.154101	0.97077
ENSG00000182871	COL18A1	5.70001	0.179257	0.970795
ENSG00000115718	PROC	1.06291	0.159994	0.972083
ENSG00000100941	PNN	2.79939	0.15174	0.972083
ENSG00000139218	SCAF11	1.69754	0.153608	0.972957
ENSG00000102910	LONP2	1.37439	0.155767	0.972957
ENSG00000186432	KPNA4	1.77541	0.151155	0.973957
ENSG00000079557	AFM	8.42542	0.178457	0.973957
ENSG00000157110	RBPMS	1.77541	0.153005	0.973957
ENSG00000177697	CD151	2.44508	0.150095	0.973957
ENSG00000100714	MTHFD1	1.35492	0.159034	0.973957
ENSG00000172115	CYCS	1.03955	0.158048	0.975255
ENSG00000160551	TAOK1	1.53791	0.154105	0.975326
ENSG00000141002	TCF25	3.06804	0.147409	0.977199
ENSG00000107262	BAG1	1.17582	0.155039	0.977872
ENSG00000185246	PRPF39	1.14467	0.154878	0.978118
ENSG00000122257	RBBP6	1.45615	0.150701	0.978118
ENSG00000143393	PI4KB	1.19918	0.152514	0.979527
ENSG00000215301	DDX3X	3.06804	0.144057	0.979542
ENSG00000117054	ACADM	1.74816	0.147221	0.980386
ENSG00000175550	DRAP1	2.80328	0.145884	0.981597
ENSG00000111652	COPS7A	1.17582	0.151052	0.981794
ENSG00000136271	DDX56	1.81045	0.145884	0.982065
ENSG00000115884	SDC1	1.83381	0.144102	0.982415
ENSG00000135999	EPC2	1.11353	0.1484	0.983154
ENSG00000166233	ARIH1	1.94283	0.143482	0.983154
ENSG00000213398	LCAT	1.69754	0.14396	0.983154
ENSG00000204227	RING1	1.86107	0.143627	0.984134
ENSG00000118640	VAMP8	1.53012	0.145884	0.984722
ENSG00000095059	DHPS	1.42111	0.146541	0.984895
ENSG00000111266	DUSP16	1.0668	0.148948	0.985316
ENSG00000150593	PDCD4	1.15635	0.147499	0.985658
ENSG00000114857	NKTR	1.84939	0.147148	0.987193
ENSG00000160058	BSDC1	1.3666	0.152731	0.987498
ENSG00000087087	SRRT	2.71763	0.13885	0.987498
ENSG00000156052	GNAQ	1.38217	0.147236	0.987498
ENSG00000099622	CIRBP	6.90308	0.165261	0.98882
ENSG00000143977	SNRPG	1.09795	0.147585	0.989124
ENSG00000160310	PRMT2	1.47172	0.142083	0.989124
ENSG00000152061	RABGAP1L	1.51455	0.142805	0.989277
ENSG00000169813	HNRNPF	1.53402	0.140416	0.989277
ENSG00000130649	CYP2E1	72.4804	0.163982	0.989277
ENSG00000173156	RHOD	1.16414	0.143082	0.989277
ENSG00000034713	GABARAPL2	2.69816	0.137937	0.989277
ENSG00000161091	MFSD12	1.17193	0.145486	0.989277
ENSG00000130517	PGPEP1	1.03566	0.144984	0.989277
ENSG00000006015	REX1BD	1.65472	0.138846	0.989335
ENSG00000014216	CAPN1	1.82603	0.137722	0.990175
ENSG00000103876	FAH	1.53012	0.13858	0.990175
ENSG00000162236	STX5	1.44447	0.140401	0.990409
ENSG00000118515	SGK1	2.74488	0.135872	0.990497
ENSG00000048405	ZNF800	1.04344	0.143205	0.990497
ENSG00000160194	NDUFV3	1.46394	0.138568	0.990497
ENSG00000157916	RER1	1.47562	0.137682	0.991205
ENSG00000160785	SLC25A44	1.05123	0.140571	0.991205
ENSG00000163811	WDR43	1.28873	0.13866	0.991205
ENSG00000213614	HEXA	1.71312	0.137187	0.991205
ENSG00000182446	NPLOC4	1.16025	0.139065	0.991205
ENSG00000125827	TMX4	1.21865	0.140915	0.991205
ENSG00000117500	TMED5	1.79099	0.135749	0.992083
ENSG00000062716	VMP1	1.42111	0.13933	0.992083
ENSG00000120733	KDM3B	1.02008	0.141776	0.992858
ENSG00000128272	ATF4	2.74099	0.131968	0.992858
ENSG00000173230	GOLGB1	2.22705	0.132934	0.993709
ENSG00000131503	ANKHD1	2.12193	0.133388	0.994693
ENSG00000117859	OSBPL9	1.43668	0.134879	0.995086
ENSG00000003756	RBM5	3.14591	0.128748	0.997232
ENSG00000136490	LIMD2	1.0123	0.147728	0.997232
ENSG00000064961	HMG20B	1.50287	0.134436	0.997232
ENSG00000122515	ZMIZ2	1.45226	0.134358	0.997235
ENSG00000150991	UBC	57.6386	0.153358	0.997563
ENSG00000170871	KIAA0232	1.03955	0.137832	0.997675
ENSG00000178188	SH2B1	1.35103	0.134186	0.997675
ENSG00000092871	RFFL	1.21086	0.13437	0.997675
ENSG00000131626	PPFIA1	1.46004	0.132517	0.997744
ENSG00000173575	CHD2	1.83381	0.128919	0.999962
ENSG00000105329	TGFB1	1.7248	0.129729	0.999962
ENSG00000131584	ACAP3	1.02787	0.104738	1
ENSG00000162576	MXRA8	1.21865	0.0282881	1
ENSG00000160075	SSU72	1.14467	0.0669812	1
ENSG00000078369	GNB1	2.94734	0.0248543	1
ENSG00000162496	DHRS3	2.38668	0.0453047	1
ENSG00000142634	EFHD2	1.3666	0.0386276	1
ENSG00000117118	SDHB	1.3043	0.0313983	1
ENSG00000127483	HP1BP3	4.97583	0.138477	1
ENSG00000159189	C1QC	1.97008	0.122831	1
ENSG00000169504	CLIC4	2.09467	0.0555378	1
ENSG00000162430	SELENON	1.23812	0.0792327	1
ENSG00000162512	SDC3	1.29262	0.0596963	1
ENSG00000084652	TXLNA	1.83771	0.0691666	1
ENSG00000162522	KIAA1522	1.49119	0.042888	1
ENSG00000117395	EBNA1BP2	1.1875	0.0527012	1
ENSG00000117410	ATP6V0B	1.92726	0.0301834	1
ENSG00000116171	SCP2	2.58525	0.0839566	1
ENSG00000116209	TMEM59	2.95513	0.00910001	1
ENSG00000157216	SSBP3	1.24201	0.109161	1
ENSG00000132849	PATJ	1.67808	0.0451246	1
ENSG00000079739	PGM1	1.11353	0.0751759	1
ENSG00000198160	MIER1	1.03176	0.0526902	1
ENSG00000116754	SRSF11	5.73894	0.011125	1
ENSG00000132485	ZRANB2	2.59304	0.107643	1
ENSG00000116791	CRYZ	1.10185	0.0230016	1
ENSG00000031698	SARS	2.1959	0.0245265	1
ENSG00000168710	AHCYL1	1.27316	0.0615296	1
ENSG00000116459	ATP5PB	1.1875	0.0206481	1
ENSG00000116473	RAP1A	1.40943	0.0497972	1
ENSG00000131781	FMO5	3.12254	0.0229634	1
ENSG00000136631	VPS45	1.14857	0.0125222	1
ENSG00000117360	PRPF3	1.16803	0.0719237	1
ENSG00000197747	S100A10	4.53197	0.0764781	1
ENSG00000163374	YY1AP1	1.73258	0.0649055	1
ENSG00000132716	DCAF8	3.22377	0.00151512	1
ENSG00000118217	ATF6	2.06742	0.0337486	1
ENSG00000185630	PBX1	1.75594	0.00364921	1
ENSG00000117601	SERPINC1	5.38464	0.0155692	1
ENSG00000116679	IVNS1ABP	2.28935	0.023265	1
ENSG00000080910	CFHR2	3.15759	0.105444	1
ENSG00000198625	MDM4	3.57808	0.0209089	1
ENSG00000158711	ELK4	1.17193	0.00671699	1
ENSG00000143751	SDE2	1.14467	0.0638977	1
ENSG00000086619	ERO1B	1.00451	0.107862	1
ENSG00000118004	COLEC11	4.1582	0.0980998	1
ENSG00000134330	IAH1	1.09795	0.0280562	1
ENSG00000115756	HPCAL1	1.02398	0.0451954	1
ENSG00000138030	KHK	1.54959	0.0943857	1
ENSG00000138073	PREB	1.26537	0.0482184	1
ENSG00000119801	YPEL5	1.61967	0.087129	1
ENSG00000115816	CEBPZ	1.31209	0.0160323	1
ENSG00000143889	HNRNPLL	1.93115	0.126661	1
ENSG00000115310	RTN4	4.56701	0.0463759	1
ENSG00000115274	INO80B	1.35492	0.0772677	1
ENSG00000115275	MOGS	1.85328	0.0165149	1
ENSG00000115307	AUP1	1.19918	0.0164679	1
ENSG00000163541	SUCLG1	1.73258	0.0321499	1
ENSG00000176407	KCMF1	1.02398	0.132738	1
ENSG00000115073	ACTR1B	1.46004	0.051217	1
ENSG00000169756	LIMS1	1.02398	0.0652956	1
ENSG00000153201	RANBP2	1.6625	0.0576286	1
ENSG00000115091	ACTR3	2.8539	0.112371	1
ENSG00000163166	IWS1	1.11353	0.0296339	1
ENSG00000241399	CD302	1.23422	0.0862649	1
ENSG00000077380	DYNC1I2	1.30041	0.0510936	1
ENSG00000138356	AOX1	3.37173	0.0295114	1
ENSG00000013441	CLK1	2.78771	0.0251542	1
ENSG00000163466	ARPC2	4.83566	0.0426908	1
ENSG00000144579	CTDSP1	2.35943	0.00377866	1
ENSG00000135929	CYP27A1	3.45738	0.000631727	1
ENSG00000135924	DNAJB2	1.16025	0.0771809	1
ENSG00000123992	DNPEP	1.30041	0.0244565	1
ENSG00000036257	CUL3	1.16414	0.0396849	1
ENSG00000153827	TRIP12	1.93115	0.0018861	1
ENSG00000172428	COPS9	1.09406	0.0422617	1
ENSG00000172482	AGXT	4.32951	0.0251322	1
ENSG00000176720	BOK	1.88443	0.0769122	1
ENSG00000168397	ATG4B	2.17254	0.0365746	1
ENSG00000180902	D2HGDH	1.4834	0.0692739	1
ENSG00000168137	SETD5	1.23812	0.0304071	1
ENSG00000214021	TTLL3	1.29262	0.0451457	1
ENSG00000144711	IQSEC1	1.16025	0.0311496	1
ENSG00000131375	CAPN7	1.13689	0.0345795	1
ENSG00000144566	RAB5A	1.95451	0.00742504	1
ENSG00000163539	CLASP2	1.08627	0.0181724	1
ENSG00000170248	PDCD6IP	1.50287	0.0714178	1
ENSG00000164054	SHISA5	2.15697	0.0180627	1
ENSG00000178252	WDR6	3.13423	0.114604	1
ENSG00000145020	AMT	1.05902	0.013434	1
ENSG00000164068	RNF123	1.81824	0.105357	1
ENSG00000168237	GLYCTK	1.44058	0.0463486	1
ENSG00000113811	SELENOK	1.67029	0.0376516	1
ENSG00000163605	PPP4R2	3.58197	0.108135	1
ENSG00000184500	PROS1	2.3789	0.0231719	1
ENSG00000114021	NIT2	1.21865	0.0542833	1
ENSG00000114354	TFG	1.4289	0.0103423	1
ENSG00000082701	GSK3B	1.05123	0.00202263	1
ENSG00000181789	COPG1	3.48074	0.0618707	1
ENSG00000091527	CDV3	3.23545	0.103173	1
ENSG00000118007	STAG1	1.03955	0.0487432	1
ENSG00000120742	SERP1	1.98955	0.113839	1
ENSG00000075420	FNDC3B	5.1121	0.0142818	1
ENSG00000043093	DCUN1D1	1.31988	0.124126	1
ENSG00000114796	KLHL24	1.17971	0.0591661	1
ENSG00000114770	ABCC5	1.20308	0.0300491	1
ENSG00000114867	EIF4G1	5.74673	0.0135997	1
ENSG00000090539	CHRD	3.05636	0.043598	1
ENSG00000073849	ST6GAL1	3.45349	0.0374226	1
ENSG00000159692	CTBP1	3.65595	0.0548147	1
ENSG00000063978	RNF4	1.25369	0.100453	1
ENSG00000109736	MFSD10	1.33545	0.0210817	1
ENSG00000178988	MRFAP1L1	2.20369	0.123164	1
ENSG00000002549	LAP3	1.49898	0.0682753	1
ENSG00000121892	PDS5A	1.97398	0.0293152	1
ENSG00000134851	TMEM165	1.71312	0.109542	1
ENSG00000145321	GC	22.5392	0.0844613	1
ENSG00000138758	SEPTIN11	1.23812	0.113463	1
ENSG00000118816	CCNI	5.89468	0.0588883	1
ENSG00000172493	AFF1	1.07459	0.0685673	1
ENSG00000187758	ADH1A	2.48402	0.0410402	1
ENSG00000164164	OTUD4	1.0707	0.127704	1
ENSG00000109686	SH3D19	1.23033	0.0871727	1
ENSG00000129116	PALLD	1.37049	0.104259	1
ENSG00000129128	SPCS3	1.65472	0.117935	1
ENSG00000129187	DCTD	1.86496	0.0163723	1
ENSG00000164323	CFAP97	1.16414	0.0367095	1
ENSG00000180104	EXOC3	1.10574	0.0583222	1
ENSG00000049656	CLPTM1L	2.18422	0.113311	1
ENSG00000168724	DNAJC21	1.10574	0.0160711	1
ENSG00000132356	PRKAA1	1.08238	0.0785351	1
ENSG00000250722	SELENOP	8.06722	0.076976	1
ENSG00000213949	ITGA1	1.60021	0.114708	1
ENSG00000067113	PLPP1	1.21086	0.100743	1
ENSG00000062194	GPBP1	1.25369	0.0864547	1
ENSG00000118985	ELL2	5.08484	0.0864167	1
ENSG00000164402	SEPTIN8	1.39385	0.128574	1
ENSG00000119048	UBE2B	1.75205	0.0850726	1
ENSG00000164615	CAMLG	1.35881	0.10224	1
ENSG00000145833	DDX46	1.75594	0.0162366	1
ENSG00000176087	SLC35A4	1.05123	0.114291	1
ENSG00000131495	NDUFA2	2.18422	0.0702481	1
ENSG00000146007	ZMAT2	1.32377	0.0333391	1
ENSG00000131504	DIAPH1	1.15635	0.0446283	1
ENSG00000113649	TCERG1	1.67808	0.0255344	1
ENSG00000113140	SPARC	34.8697	0.110026	1
ENSG00000175416	CLTB	1.14078	0.0566906	1
ENSG00000113758	DBN1	1.46004	0.0395859	1
ENSG00000183258	DDX41	1.10963	0.119641	1
ENSG00000161021	MAML1	1.09795	0.0867867	1
ENSG00000112739	PRPF4B	1.61189	0.0411435	1
ENSG00000112308	C6orf62	1.37049	0.10459	1
ENSG00000204713	TRIM27	1.9	0.0725477	1
ENSG00000137312	FLOT1	2.33607	0.0784701	1
ENSG00000204469	PRRC2A	2.32049	0.0406675	1
ENSG00000161904	LEMD2	1.02398	0.0657263	1
ENSG00000272325	NUDT3	1.21086	0.0233107	1
ENSG00000137161	CNPY3	1.17582	0.0871811	1
ENSG00000112701	SENP6	1.21865	0.0680027	1
ENSG00000005700	IBTK	1.53791	0.0638607	1
ENSG00000013375	PGM3	1.7248	0.0707063	1
ENSG00000132424	PNISR	3.37951	0.118341	1
ENSG00000047932	GOPC	1.1291	0.113206	1
ENSG00000066651	TRMT11	1.49119	0.0903006	1
ENSG00000118518	RNF146	1.2498	0.0823385	1
ENSG00000112339	HBS1L	1.75205	0.00021288	1
ENSG00000051620	HEBP2	1.13299	0.115331	1
ENSG00000146416	AIG1	1.46783	0.0669781	1
ENSG00000049618	ARID1B	1.27316	0.0681133	1
ENSG00000130024	PHF10	1.77541	0.0934451	1
ENSG00000146540	C7orf50	1.21476	0.0357353	1
ENSG00000136295	TTYH3	2.18033	0.109278	1
ENSG00000106546	AHR	1.10963	0.0238256	1
ENSG00000106052	TAX1BP1	1.39775	0.0628286	1
ENSG00000122545	SEPTIN7	1.03955	0.079688	1
ENSG00000158604	TMED4	1.07459	0.110303	1
ENSG00000196313	POM121	1.57685	0.0159923	1
ENSG00000170027	YWHAG	3.03689	0.0245929	1
ENSG00000164692	COL1A2	65.0361	0.146007	1
ENSG00000164713	BRI3	4.66046	0.0772929	1
ENSG00000197343	ZNF655	1.17582	0.12618	1
ENSG00000106261	ZKSCAN1	1.84549	0.0861404	1
ENSG00000257923	CUX1	1.04344	0.0599997	1
ENSG00000005483	KMT2E	1.38217	0.0811668	1
ENSG00000186591	UBE2H	2.11414	0.0457889	1
ENSG00000182158	CREB3L2	1.25369	0.024578	1
ENSG00000146963	LUC7L2	1.95062	0.0560567	1
ENSG00000197448	GSTK1	2.74877	0.0813696	1
ENSG00000106565	TMEM176B	3.16537	0.0476884	1
ENSG00000002933	TMEM176A	3.20041	0.059969	1
ENSG00000055609	KMT2C	1.19918	0.0871774	1
ENSG00000009335	UBE3C	1.15635	0.132232	1
ENSG00000105993	DNAJB6	1.02008	0.084141	1
ENSG00000003989	SLC7A2	1.33156	0.1188	1
ENSG00000129422	MTUS1	1.51455	0.0335406	1
ENSG00000104763	ASAH1	2.16086	0.0840874	1
ENSG00000168487	BMP1	1.94672	0.0352886	1
ENSG00000197217	ENTPD4	1.30041	0.0467315	1
ENSG00000147526	TACC1	3.36005	0.0248945	1
ENSG00000104365	IKBKB	1.85717	0.111586	1
ENSG00000165102	HGSNAT	1.12131	0.0988202	1
ENSG00000104325	DECR1	1.73258	0.0261832	1
ENSG00000164938	TP53INP1	1.68586	0.0732279	1
ENSG00000104517	UBR5	1.82992	0.0221839	1
ENSG00000129292	PHF20L1	1.11742	0.0930144	1
ENSG00000185189	NRBP2	1.40943	0.090333	1
ENSG00000120158	RCL1	1.16803	0.0575759	1
ENSG00000147854	UHRF2	1.26148	0.127506	1
ENSG00000213930	GALT	2.34386	0.0282003	1
ENSG00000137106	GRHPR	3.52357	0.0490228	1
ENSG00000107372	ZFAND5	3.37173	0.120729	1
ENSG00000106723	SPIN1	1.71312	0.0455855	1
ENSG00000048828	FAM120A	2.42951	0.0800823	1
ENSG00000165029	ABCA1	1.31988	0.0196759	1
ENSG00000106853	PTGR1	2.20369	0.10018	1
ENSG00000119396	RAB14	1.77541	0.0340543	1
ENSG00000148180	GSN	5.50923	0.11157	1
ENSG00000044574	HSPA5	10.851	0.0301683	1
ENSG00000197694	SPTAN1	2.03627	0.0885333	1
ENSG00000107223	EDF1	5.47808	0.0115358	1
ENSG00000134453	RBM17	1.98176	0.0323668	1
ENSG00000168283	BMI1	1.32767	0.093078	1
ENSG00000165733	BMS1	1.0123	0.0436488	1
ENSG00000204172	AGAP9	1.21865	0.0471146	1
ENSG00000165476	REEP3	1.1875	0.0391375	1
ENSG00000108187	PBLD	1.33935	0.0304071	1
ENSG00000165732	DDX21	1.89222	0.0724887	1
ENSG00000079332	SAR1A	2.49181	0.00551911	1
ENSG00000197746	PSAP	14.8418	0.0306982	1
ENSG00000166295	ANAPC16	1.79488	0.0825009	1
ENSG00000172586	CHCHD1	1.65472	0.0337977	1
ENSG00000148655	LRMDA	1.13299	0.0842265	1
ENSG00000107829	FBXW4	1.16803	0.0825878	1
ENSG00000198408	OGA	1.91947	0.00303657	1
ENSG00000198728	LDB1	1.64303	0.129212	1
ENSG00000076685	NT5C2	1.35492	0.0259622	1
ENSG00000197142	ACSL5	1.13689	0.0164606	1
ENSG00000023191	RNH1	1.53012	0.0840643	1
ENSG00000070047	PHRF1	1.25758	0.0570252	1
ENSG00000183020	AP2A2	1.93894	0.0991849	1
ENSG00000110713	NUP98	1.00451	0.123774	1
ENSG00000166444	ST5	1.47951	0.106663	1
ENSG00000052841	TTC17	1.05512	0.0747375	1
ENSG00000213593	TMX2	1.15635	0.0631756	1
ENSG00000110048	OSBP	1.05123	0.00644623	1
ENSG00000110108	TMEM109	1.2498	5.49855e-05	1
ENSG00000149532	CPSF7	1.33935	0.114857	1
ENSG00000204922	UQCC3	1.02398	0.0245339	1
ENSG00000162298	SYVN1	2.30103	0.0732145	1
ENSG00000168056	LTBP3	4.52808	0.0808561	1
ENSG00000176973	FAM89B	1.43668	0.0966931	1
ENSG00000173327	MAP3K11	1.77541	0.00799819	1
ENSG00000175334	BANF1	3.43402	0.0598638	1
ENSG00000174851	YIF1A	1.12521	0.104609	1
ENSG00000167792	NDUFV1	2.91619	0.0517233	1
ENSG00000171067	C11orf24	1.0084	0.0406876	1
ENSG00000162337	LRP5	1.17193	0.0411033	1
ENSG00000137497	NUMA1	1.97398	0.0343447	1
ENSG00000137714	FDX1	1.08238	0.0367854	1
ENSG00000170145	SIK2	1.4873	0.0517159	1
ENSG00000137713	PPP2R1B	4.64099	0.154172	1
ENSG00000118137	APOA1	51.1443	0.140723	1
ENSG00000182934	SRPRA	2.44119	0.0765529	1
ENSG00000151502	VPS26B	1.11742	0.008229	1
ENSG00000060237	WNK1	4.26332	0.0327379	1
ENSG00000175899	A2M	20.3355	0.0643903	1
ENSG00000008394	MGST1	3.2705	0.116872	1
ENSG00000139163	ETNK1	1.33156	0.0262071	1
ENSG00000134532	SOX5	1.15246	0.0667318	1
ENSG00000177119	ANO6	1.19918	0.0749022	1
ENSG00000174233	ADCY6	1.12131	0.0796213	1
ENSG00000174243	DDX23	1.50287	0.0675875	1
ENSG00000167548	KMT2D	1.58463	0.00773802	1
ENSG00000050426	LETMD1	1.14467	0.0627431	1
ENSG00000197111	PCBP2	5.1082	0.013267	1
ENSG00000175203	DCTN2	1.0707	0.101701	1
ENSG00000175215	CTDSP2	3.47685	0.0195244	1
ENSG00000135655	USP15	1.02787	0.0703194	1
ENSG00000061987	MON2	1.01619	0.0690415	1
ENSG00000135679	MDM2	2.85779	0.0675719	1
ENSG00000111605	CPSF6	2.07521	0.0494439	1
ENSG00000111596	CNOT2	1.05902	0.0687165	1
ENSG00000080371	RAB21	1.24201	0.0619618	1
ENSG00000136051	WASHC4	1.05902	0.044295	1
ENSG00000151135	TMEM263	2.08299	0.113941	1
ENSG00000111237	VPS29	1.41332	0.0131327	1
ENSG00000089022	MAPKAPK5	1.01619	0.0599338	1
ENSG00000188026	RILPL1	1.20308	0.0129714	1
ENSG00000196498	NCOR2	1.70922	0.0226094	1
ENSG00000090615	GOLGA3	1.85328	0.055992	1
ENSG00000121390	PSPC1	1.31209	0.0562471	1
ENSG00000121741	ZMYM2	1.86107	0.0097048	1
ENSG00000133121	STARD13	1.05123	0.0635454	1
ENSG00000102580	DNAJC3	1.0707	0.116137	1
ENSG00000152767	FARP1	3.68709	0.0722135	1
ENSG00000057593	F7	1.11353	0.0319546	1
ENSG00000185896	LAMP1	2.6164	0.0130329	1
ENSG00000258818	RNASE4	1.23033	0.00645131	1
ENSG00000092203	TOX4	1.10185	0.0975957	1
ENSG00000157227	MMP14	3.76496	0.152357	1
ENSG00000129473	BCL2L2	1.76373	0.0463839	1
ENSG00000100889	PCK2	1.01619	0.0316784	1
ENSG00000100897	DCAF11	1.14857	0.0315323	1
ENSG00000092010	PSME1	2.40226	0.019851	1
ENSG00000129559	NEDD8	1.45226	0.0471203	1
ENSG00000092148	HECTD1	1.80267	0.0368793	1
ENSG00000150527	MIA2	1.16025	0.0419592	1
ENSG00000100592	DAAM1	1.67418	0.08338	1
ENSG00000125952	MAX	1.53402	0.101527	1
ENSG00000185650	ZFP36L1	3.57418	0.122141	1
ENSG00000072110	ACTN1	4.16599	0.0818809	1
ENSG00000139990	DCAF5	1.10574	0.00608167	1
ENSG00000029364	SLC39A9	1.02008	0.0784585	1
ENSG00000100650	SRSF5	6.75513	0.143462	1
ENSG00000119707	RBM25	1.99345	0.0517646	1
ENSG00000133961	NUMB	1.19529	0.0110802	1
ENSG00000119725	ZNF410	1.12131	0.0458495	1
ENSG00000119638	NEK9	1.34324	0.0365141	1
ENSG00000011114	BTBD7	1.60021	0.0202075	1
ENSG00000165959	CLMN	1.11353	0.0188531	1
ENSG00000196405	EVL	2.56578	0.0620263	1
ENSG00000100811	YY1	1.61578	0.0633258	1
ENSG00000100664	EIF5	3.29775	0.000360653	1
ENSG00000104067	TJP1	1.23033	0.0795461	1
ENSG00000255302	EID1	2.56968	0.0464456	1
ENSG00000138600	SPPL2A	1.36271	0.0685309	1
ENSG00000137871	ZNF280D	1.05902	0.00862102	1
ENSG00000128849	CGNL1	1.04734	0.0557	1
ENSG00000140299	BNIP2	1.09795	0.0347271	1
ENSG00000028528	SNX1	1.74426	0.0543321	1
ENSG00000090487	SPG21	1.77931	0.040376	1
ENSG00000169032	MAP2K1	1.33156	0.0329978	1
ENSG00000140521	POLG	1.20308	0.0944561	1
ENSG00000140575	IQGAP1	2.54242	0.0687528	1
ENSG00000140564	FURIN	2.12582	0.091111	1
ENSG00000131873	CHSY1	1.44836	0.0161962	1
ENSG00000090565	RAB11FIP3	1.0668	0.0990017	1
ENSG00000103266	STUB1	1.35103	0.0946389	1
ENSG00000100726	TELO2	1.06291	0.120226	1
ENSG00000131653	TRAF7	1.33935	0.00553243	1
ENSG00000167978	SRRM2	10.9328	0.137562	1
ENSG00000140632	GLYR1	1.65861	0.000315029	1
ENSG00000187555	USP7	2.04017	0.0781145	1
ENSG00000176046	NUPR1	3.45738	0.0530539	1
ENSG00000149932	TMEM219	1.0707	0.0732565	1
ENSG00000179918	SEPHS2	2.48013	0.0971569	1
ENSG00000099385	BCL7C	1.65472	0.0910603	1
ENSG00000167397	VKORC1	1.56127	0.0901522	1
ENSG00000140931	CMTM3	1.37828	0.0108459	1
ENSG00000067955	CBFB	1.49119	0.0370695	1
ENSG00000159792	PSKH1	1.23033	0.0672831	1
ENSG00000072736	NFATC3	1.14078	0.0292751	1
ENSG00000102908	NFAT5	1.75205	0.0110975	1
ENSG00000168872	DDX19A	1.05123	0.00322772	1
ENSG00000153774	CFDP1	1.22254	0.0111592	1
ENSG00000140948	ZCCHC14	1.98566	0.0308415	1
ENSG00000158805	ZNF276	1.0707	0.125555	1
ENSG00000141252	VPS53	1.11742	0.112053	1
ENSG00000167193	CRK	1.68586	0.0779771	1
ENSG00000132361	CLUH	1.62746	0.054713	1
ENSG00000142484	TM4SF5	2.71373	0.0227956	1
ENSG00000141503	MINK1	1.70144	0.0577758	1
ENSG00000181222	POLR2A	1.44447	0.0475126	1
ENSG00000129226	CD68	1.08238	0.0161581	1
ENSG00000133026	MYH10	2.16476	0.0504699	1
ENSG00000133027	PEMT	1.17971	0.123516	1
ENSG00000091542	ALKBH5	1.37049	0.00547331	1
ENSG00000072210	ALDH3A2	3.38341	0.10072	1
ENSG00000109072	VTN	21.959	0.0771319	1
ENSG00000109111	SUPT6H	1.9623	0.0310665	1
ENSG00000132589	FLOT2	1.67029	0.0423281	1
ENSG00000108256	NUFIP2	1.51455	0.0605991	1
ENSG00000010244	ZNF207	1.7209	0.0795845	1
ENSG00000277972	CISD3	1.45226	0.107503	1
ENSG00000167258	CDK12	1.22254	0.0247812	1
ENSG00000131748	STARD3	1.1291	0.074551	1
ENSG00000141736	ERBB2	1.4834	0.0645066	1
ENSG00000073605	GSDMB	2.21537	0.122868	1
ENSG00000188895	MSL1	1.43279	0.0301064	1
ENSG00000108349	CASC3	1.61578	0.0655109	1
ENSG00000173812	EIF1	4.88628	0.0660995	1
ENSG00000168259	DNAJC7	2.05963	0.0417587	1
ENSG00000108828	VAT1	1.7832	0.0147764	1
ENSG00000136436	CALCOCO2	1.3666	0.0577787	1
ENSG00000141232	TOB1	1.40943	0.0109725	1
ENSG00000264364	DYNLL2	1.36271	0.0222099	1
ENSG00000087191	PSMC5	2.32828	0.0270761	1
ENSG00000167863	ATP5PD	2.52685	0.0730309	1
ENSG00000125450	NUP85	1.10574	0.118308	1
ENSG00000161526	SAP30BP	1.27316	0.132023	1
ENSG00000161547	SRSF2	3.508	0.0618754	1
ENSG00000092931	MFSD11	1.16025	0.12989	1
ENSG00000108679	LGALS3BP	6.82911	0.0106245	1
ENSG00000157637	SLC38A10	2.04406	0.0561645	1
ENSG00000185359	HGS	1.65472	0.0910603	1
ENSG00000225663	MCRIP1	2.99795	0.0827306	1
ENSG00000141522	ARHGDIA	3.2082	0.0546888	1
ENSG00000169738	DCXR	2.33607	0.0129708	1
ENSG00000141551	CSNK1D	2.11025	0.038811	1
ENSG00000101608	MYL12A	2.1998	0.104841	1
ENSG00000255112	CHMP1B	1.58074	0.118381	1
ENSG00000067900	ROCK1	1.21476	0.0812864	1
ENSG00000118271	TTR	6.98095	0.097321	1
ENSG00000101665	SMAD7	1.14857	0.0963791	1
ENSG00000170677	SOCS6	1.04344	0.134754	1
ENSG00000166347	CYB5A	6.09714	0.057862	1
ENSG00000099804	CDC34	1.75205	0.0272118	1
ENSG00000070423	RNF126	1.53012	0.0852341	1
ENSG00000167468	GPX4	5.89857	0.0722962	1
ENSG00000118046	STK11	1.13689	0.0288929	1
ENSG00000099624	ATP5F1D	2.4334	0.00318728	1
ENSG00000160953	PWWP3A	1.1875	0.0264232	1
ENSG00000133275	CSNK1G2	2.45287	0.0611587	1
ENSG00000099875	MKNK2	2.18033	0.081959	1
ENSG00000104969	SGTA	1.05123	0.0829504	1
ENSG00000088256	GNA11	1.0707	0.0691203	1
ENSG00000125651	GTF2F1	1.21476	0.107228	1
ENSG00000229833	PET100	2.56189	0.0263711	1
ENSG00000185236	RAB11B	1.35881	0.0237638	1
ENSG00000127445	PIN1	1.1291	0.00620404	1
ENSG00000213339	QTRT1	1.76373	0.0735795	1
ENSG00000104774	MAN2B1	1.23422	0.100116	1
ENSG00000179262	RAD23A	2.1414	0.035249	1
ENSG00000141867	BRD4	2.38279	0.0537681	1
ENSG00000105393	BABAM1	1.10574	0.042529	1
ENSG00000130309	COLGALT1	1.6625	0.00190912	1
ENSG00000105701	FKBP8	3.6248	0.0835274	1
ENSG00000005007	UPF1	1.14857	0.0147457	1
ENSG00000153879	CEBPG	1.09406	0.088219	1
ENSG00000105698	USF2	3.6832	0.0723789	1
ENSG00000126254	RBM42	1.03176	0.0467705	1
ENSG00000272333	KMT2B	1.09017	0.042304	1
ENSG00000205155	PSENEN	1.04734	0.0934169	1
ENSG00000099341	PSMD8	1.80267	0.0187349	1
ENSG00000179134	SAMD4B	1.40164	0.104521	1
ENSG00000105221	AKT2	2.1414	0.0229741	1
ENSG00000130203	APOE	32.1949	0.0718997	1
ENSG00000125755	SYMPK	1.40943	0.0164121	1
ENSG00000130749	ZC3H4	1.33156	0.0634611	1
ENSG00000105443	CYTH2	2.53463	0.0459799	1
ENSG00000087088	BAX	1.45615	0.0485732	1
ENSG00000204673	AKT1S1	1.01619	0.00147255	1
ENSG00000213024	NUP62	1.33545	0.0571063	1
ENSG00000161671	EMC10	1.61578	0.109922	1
ENSG00000130844	ZNF331	1.75205	0.016449	1
ENSG00000063244	U2AF2	2.49181	0.0226372	1
ENSG00000063245	EPN1	2.03238	0.0468391	1
ENSG00000121410	A1BG	8.76415	0.14423	1
ENSG00000130724	CHMP2A	1.88832	0.0522648	1
ENSG00000125875	TBC1D20	1.38217	0.122436	1
ENSG00000171456	ASXL1	1.68586	0.00833042	1
ENSG00000131051	RBM39	4.933	0.0189872	1
ENSG00000025293	PHF20	1.25758	0.0717539	1
ENSG00000166619	BLCAP	1.19529	0.0503617	1
ENSG00000100979	PLTP	2.1998	0.0363013	1
ENSG00000022277	RTF2	1.5457	0.090184	1
ENSG00000215440	NPEPL1	1.3043	0.0945675	1
ENSG00000130702	LAMA5	2.08689	0.0952891	1
ENSG00000198276	UCKL1	1.05902	0.00462241	1
ENSG00000180530	NRIP1	1.70533	0.0881742	1
ENSG00000159140	SON	4.32951	0.031205	1
ENSG00000182670	TTC3	6.08156	0.116495	1
ENSG00000185658	BRWD1	1.15246	0.0848549	1
ENSG00000184787	UBE2G2	1.46394	0.102225	1
ENSG00000186866	POFUT2	1.46394	0.0929728	1
ENSG00000128191	DGCR8	1.3082	0.0878471	1
ENSG00000099904	ZDHHC8	1.04344	0.0275221	1
ENSG00000099977	DDT	5.07316	0.0397991	1
ENSG00000138867	GUCD1	1.65861	0.0234069	1
ENSG00000099995	SF3A1	1.18361	0.0443004	1
ENSG00000100083	GGA1	1.00451	0.116933	1
ENSG00000100097	LGALS1	3.1498	0.0339737	1
ENSG00000100106	TRIOBP	2.18422	0.121701	1
ENSG00000183741	CBX6	1.36271	0.0678818	1
ENSG00000100412	ACO2	1.16414	0.06182	1
ENSG00000183172	SMDT1	1.46394	0.103153	1
ENSG00000100243	CYB5R3	4.08812	0.00549272	1
ENSG00000128159	TUBGCP6	1.3666	0.0749096	1
ENSG00000100239	PPP6R2	3.14591	0.0620276	1
ENSG00000002586	CD99	5.54816	0.15019	1
ENSG00000131828	PDHA1	1.62357	0.0357268	1
ENSG00000198947	DMD	1.44058	0.114471	1
ENSG00000130985	UBA1	1.79488	0.0316086	1
ENSG00000102226	USP11	1.51455	0.12781	1
ENSG00000102265	TIMP1	9.11456	0.101055	1
ENSG00000068323	TFE3	1.00062	0.0754062	1
ENSG00000072506	HSD17B10	1.31599	0.00188287	1
ENSG00000147162	OGT	1.97398	0.107124	1
ENSG00000133142	TCEAL4	2.09857	0.0299961	1
ENSG00000123561	SERPINA7	1.68586	0.00959009	1
ENSG00000101856	PGRMC1	2.19201	0.0676799	1
ENSG00000077721	UBE2A	1.0084	0.0363952	1
ENSG00000125676	THOC2	1.67418	0.0368587	1
ENSG00000172534	HCFC1	1.24201	0.0307539	1
ENSG00000184216	IRAK1	1.16414	0.127171	1
ENSG00000071889	FAM3A	1.0668	0.0139557	1

## Sheet: HB4_Cluster3
FeatureID	FeatureName	Cluster 3 Average	Cluster 3 Log2 Fold Change	Cluster 3 P-Value
ENSG00000106483	SFRP4	4.00871	1.24127	4.51e-07
ENSG00000204291	COL15A1	2.23517	1.14282	2.63e-06
ENSG00000186340	THBS2	6.24983	1.03044	9.6e-06
ENSG00000111341	MGP	2.67297	1.06023	9.6e-06
ENSG00000122641	INHBA	2.56575	1.02309	1.66e-05
ENSG00000149591	TAGLN	6.87973	0.999188	1.66e-05
ENSG00000163430	FSTL1	6.23643	0.976161	2.27e-05
ENSG00000108821	COL1A1	160.405	0.969806	2.38e-05
ENSG00000102265	TIMP1	14.1705	0.964618	2.49e-05
ENSG00000137573	SULF1	2.09072	0.98979	2.68e-05
ENSG00000130635	COL5A1	7.90722	0.964322	2.89e-05
ENSG00000118523	CCN2	22.9369	0.943684	4.01e-05
ENSG00000107796	ACTA2	11.3739	0.945957	4.01e-05
ENSG00000154096	THY1	2.05201	0.965124	4.01e-05
ENSG00000140937	CDH11	1.58889	0.975381	4.01e-05
ENSG00000187498	COL4A1	13.685	0.937801	4.04e-05
ENSG00000166033	HTRA1	1.99393	0.96636	4.85e-05
ENSG00000133816	MICAL2	2.50917	0.948969	5.18e-05
ENSG00000101335	MYL9	5.73906	0.932153	5.61e-05
ENSG00000113140	SPARC	52.6106	0.915152	6.03e-05
ENSG00000106819	ASPN	2.23666	0.925929	9.22e-05
ENSG00000134871	COL4A2	4.41673	0.877433	0.0002056
ENSG00000107731	UNC5B	2.50917	0.885754	0.00023278
ENSG00000166147	FBN1	8.42841	0.860496	0.0002473
ENSG00000130508	PXDN	2.78763	0.87711	0.00028806
ENSG00000163359	COL6A3	4.87389	0.863671	0.00030785
ENSG00000164692	COL1A2	92.7617	0.847682	0.00030785
ENSG00000154553	PDLIM3	5.91031	0.848831	0.00033047
ENSG00000100097	LGALS1	4.79943	0.834138	0.00042976
ENSG00000133110	POSTN	2.07285	0.8501	0.00049193
ENSG00000140416	TPM1	11.77	0.825441	0.00049193
ENSG00000164932	CTHRC1	4.21867	0.830566	0.00058038
ENSG00000150636	CCDC102B	1.3953	0.845045	0.00059439
ENSG00000137834	SMAD6	4.01466	0.821741	0.00065493
ENSG00000142871	CCN1	11.0001	0.815254	0.00069633
ENSG00000169604	ANTXR1	2.91421	0.822213	0.00079155
ENSG00000167123	CERCAM	1.27915	0.823482	0.0008622
ENSG00000182492	BGN	26.2978	0.788505	0.00105017
ENSG00000206190	ATP10A	1.1913	0.804269	0.00144896
ENSG00000101384	JAG1	1.35212	0.798503	0.001543
ENSG00000204262	COL5A2	3.85831	0.779109	0.00160421
ENSG00000120594	PLXDC2	1.88374	0.788007	0.00170449
ENSG00000157227	MMP14	5.13746	0.765589	0.00194247
ENSG00000196923	PDLIM7	2.36174	0.767681	0.00209189
ENSG00000137831	UACA	5.73311	0.752066	0.00228647
ENSG00000164949	GEM	3.01547	0.793801	0.00236942
ENSG00000276600	RAB7B	1.04834	0.95402	0.00241255
ENSG00000151468	CCDC3	1.48018	0.775128	0.00248089
ENSG00000113657	DPYSL3	1.78545	0.770483	0.00249153
ENSG00000168542	COL3A1	77.5816	0.741416	0.00263294
ENSG00000150687	PRSS23	2.59553	0.756558	0.00263294
ENSG00000118785	SPP1	2.13391	0.782295	0.00266616
ENSG00000011028	MRC2	2.72955	0.761412	0.00266616
ENSG00000171992	SYNPO	1.6976	0.7634	0.00297693
ENSG00000084636	COL16A1	2.82188	0.749816	0.00308551
ENSG00000122176	FMOD	4.5165	0.733371	0.0035815
ENSG00000143369	ECM1	1.70206	0.743868	0.00379605
ENSG00000141448	GATA6	1.94479	0.758582	0.00384626
ENSG00000162591	MEGF6	1.0543	0.743085	0.00579808
ENSG00000087116	ADAMTS2	3.04227	0.711522	0.00586173
ENSG00000138080	EMILIN1	3.03334	0.720518	0.00608504
ENSG00000177469	CAVIN1	3.26415	0.709129	0.00614526
ENSG00000163453	IGFBP7	29.7317	0.694454	0.00653802
ENSG00000139329	LUM	3.35498	0.706306	0.00669314
ENSG00000147571	CRH	1.34616	0.85585	0.00725125
ENSG00000123358	NR4A1	8.37332	0.697524	0.00725125
ENSG00000173918	C1QTNF1	2.1622	0.71496	0.00725125
ENSG00000113083	LOX	1.84651	0.747842	0.00773984
ENSG00000172201	ID4	4.43906	0.686334	0.00819574
ENSG00000064300	NGFR	1.83013	0.698373	0.00940531
ENSG00000168461	RAB31	1.16151	0.694457	0.00965655
ENSG00000026025	VIM	19.5581	0.66533	0.0102261
ENSG00000106366	SERPINE1	11.4335	0.67012	0.0114315
ENSG00000196924	FLNA	9.3055	0.660012	0.0117416
ENSG00000118762	PKD2	1.18236	0.676647	0.0123304
ENSG00000029559	IBSP	3.73173	0.712759	0.0124388
ENSG00000198467	TPM2	5.00493	0.657815	0.0130108
ENSG00000157613	CREB3L1	2.51214	0.681014	0.0130981
ENSG00000035862	TIMP2	3.43391	0.658374	0.0140993
ENSG00000137507	LRRC32	1.62612	0.660712	0.0167806
ENSG00000176845	METRNL	1.34914	0.661079	0.0174559
ENSG00000187678	SPRY4	2.09966	0.644146	0.018517
ENSG00000038427	VCAN	8.66667	0.628958	0.0194864
ENSG00000108691	CCL2	2.30516	0.64839	0.0203656
ENSG00000163191	S100A11	2.47194	0.631345	0.021678
ENSG00000162878	PKDCC	1.07663	0.641681	0.021678
ENSG00000117318	ID3	3.12268	0.627319	0.0222204
ENSG00000163520	FBLN2	7.24159	0.624003	0.0224465
ENSG00000196526	AFAP1	1.21065	0.639252	0.0232248
ENSG00000070404	FSTL3	1.08259	0.644773	0.0233484
ENSG00000153234	NR4A2	1.12875	0.653234	0.0246358
ENSG00000106991	ENG	2.67744	0.624295	0.0248124
ENSG00000121068	TBX2	1.82864	0.625413	0.0255266
ENSG00000090006	LTBP4	5.36976	0.613191	0.0256555
ENSG00000049540	ELN	1.27766	0.654093	0.0266834
ENSG00000071246	VASH1	2.11008	0.621239	0.0270763
ENSG00000035403	VCL	1.92096	0.620334	0.0278934
ENSG00000074657	ZNF532	1.22257	0.618008	0.0289067
ENSG00000131711	MAP1B	3.07205	0.61495	0.0295752
ENSG00000064666	CNN2	2.07881	0.609894	0.0308565
ENSG00000198832	SELENOM	1.37148	0.620417	0.0309708
ENSG00000182718	ANXA2	2.02222	0.60686	0.0326991
ENSG00000151693	ASAP2	1.22257	0.60721	0.0342653
ENSG00000159216	RUNX1	2.51959	0.603125	0.0351889
ENSG00000118004	COLEC11	5.38614	0.595597	0.036057
ENSG00000106799	TGFBR1	1.15109	0.595854	0.0409701
ENSG00000119508	NR4A3	2.95888	0.597418	0.0430635
ENSG00000182534	MXRA7	2.72955	0.589899	0.0431006
ENSG00000106624	AEBP1	5.15682	0.59336	0.0432185
ENSG00000087245	MMP2	3.76151	0.580656	0.0447008
ENSG00000142173	COL6A2	3.45327	0.579576	0.0512217
ENSG00000197256	KANK2	1.56953	0.579201	0.0532386
ENSG00000162512	SDC3	1.70057	0.575202	0.0532897
ENSG00000136830	NIBAN2	1.32383	0.569994	0.0541422
ENSG00000120254	MTHFD1L	1.07068	0.576463	0.0548281
ENSG00000131171	SH3BGRL	1.02749	0.577856	0.0549033
ENSG00000143248	RGS5	1.68419	0.579866	0.0552948
ENSG00000131873	CHSY1	1.95223	0.568422	0.0574366
ENSG00000091136	LAMB1	2.67297	0.55837	0.0597569
ENSG00000105329	TGFB1	2.15624	0.564565	0.0597569
ENSG00000136859	ANGPTL2	1.73185	0.569457	0.0620006
ENSG00000168386	FILIP1L	2.41386	0.559955	0.0620204
ENSG00000175115	PACS1	1.437	0.565059	0.0637013
ENSG00000150938	CRIM1	2.93505	0.55348	0.0652007
ENSG00000154734	ADAMTS1	2.27388	0.558324	0.0661838
ENSG00000152592	DMP1	3.35201	0.599061	0.0677619
ENSG00000188290	HES4	1.96564	0.559454	0.0678274
ENSG00000019144	PHLDB1	2.71615	0.550609	0.0700009
ENSG00000134954	ETS1	1.02302	0.557713	0.0708038
ENSG00000119280	C1orf198	3.03929	0.537661	0.0773824
ENSG00000162458	FBLIM1	1.00813	0.546282	0.080232
ENSG00000196154	S100A4	2.22325	0.554105	0.0854421
ENSG00000166025	AMOTL1	1.09152	0.553713	0.0883891
ENSG00000050165	DKK3	1.03196	0.542226	0.0890313
ENSG00000146674	IGFBP3	6.2126	0.527965	0.0896313
ENSG00000124766	SOX4	2.71169	0.524109	0.0918946
ENSG00000115419	GLS	1.51741	0.530527	0.0941005
ENSG00000164761	TNFRSF11B	1.00367	0.533646	0.0955494
ENSG00000169504	CLIC4	2.68041	0.518627	0.0968281
ENSG00000115183	TANC1	1.21065	0.5507	0.099582
ENSG00000151150	ANK3	1.1764	0.545786	0.0995986
ENSG00000181104	F2R	1.5874	0.589138	0.100243
ENSG00000010278	CD9	1.25533	0.524973	0.100687
ENSG00000088882	CPXM1	1.1913	0.52226	0.101192
ENSG00000147065	MSN	1.53677	0.524794	0.102017
ENSG00000162772	ATF3	2.8189	0.519704	0.102525
ENSG00000140575	IQGAP1	3.21501	0.512662	0.102652
ENSG00000114698	PLSCR4	1.1228	0.52086	0.103347
ENSG00000150893	FREM2	1.2047	0.530307	0.104969
ENSG00000065534	MYLK	1.38488	0.524716	0.105318
ENSG00000135074	ADAM19	1.08408	0.522724	0.107231
ENSG00000112773	TENT5A	1.82715	0.515879	0.108013
ENSG00000078814	MYH7B	1.67824	0.530313	0.111086
ENSG00000160360	GPSM1	1.47572	0.51478	0.115482
ENSG00000159200	RCAN1	1.20172	0.512436	0.116158
ENSG00000213626	LBH	1.69164	0.515997	0.120489
ENSG00000107819	SFXN3	1.00813	0.509252	0.120978
ENSG00000117122	MFAP2	1.12577	0.503988	0.123944
ENSG00000132561	MATN2	1.76758	0.501148	0.126643
ENSG00000147862	NFIB	1.52188	0.506275	0.126643
ENSG00000183762	KREMEN1	1.27915	0.497578	0.126643
ENSG00000135046	ANXA1	2.73998	0.499905	0.126913
ENSG00000186998	EMID1	1.00962	0.503951	0.127385
ENSG00000122786	CALD1	5.25808	0.486088	0.129502
ENSG00000154856	APCDD1	6.09943	0.49079	0.129502
ENSG00000152661	GJA1	1.28958	0.50188	0.132247
ENSG00000075618	FSCN1	1.87629	0.495273	0.134244
ENSG00000132688	NES	3.1748	0.506278	0.136177
ENSG00000152684	PELO	1.24044	0.489747	0.136177
ENSG00000197321	SVIL	1.73631	0.526249	0.136177
ENSG00000101665	SMAD7	1.41913	0.499894	0.137514
ENSG00000176014	TUBB6	1.10493	0.494073	0.139979
ENSG00000198792	TMEM184B	1.45785	0.509818	0.140141
ENSG00000162576	MXRA8	1.61867	0.554531	0.140915
ENSG00000133030	MPRIP	1.53081	0.491174	0.142073
ENSG00000111145	ELK3	1.04387	0.489403	0.143807
ENSG00000113721	PDGFRB	4.33036	0.477291	0.145022
ENSG00000092969	TGFB2	1.83757	0.485912	0.147637
ENSG00000187479	C11orf96	2.78763	0.485908	0.154923
ENSG00000155011	DKK2	1.36552	0.493012	0.15882
ENSG00000118515	SGK1	3.25372	0.471891	0.1611
ENSG00000197702	PARVA	1.026	0.509729	0.162272
ENSG00000111348	ARHGDIB	1.74823	0.473031	0.164581
ENSG00000103196	CRISPLD2	3.05418	0.475116	0.167322
ENSG00000023902	PLEKHO1	1.70802	0.470686	0.168191
ENSG00000072682	P4HA2	1.12428	0.472778	0.168191
ENSG00000159840	ZYX	2.59851	0.464932	0.168569
ENSG00000104723	TUSC3	1.20321	0.466621	0.168569
ENSG00000162909	CAPN2	1.1362	0.468559	0.172647
ENSG00000112769	LAMA4	1.1764	0.470417	0.173513
ENSG00000165617	DACT1	2.0252	0.515917	0.177496
ENSG00000197956	S100A6	7.44262	0.458125	0.183594
ENSG00000076706	MCAM	1.03345	0.495078	0.188119
ENSG00000243449	C4orf48	1.32383	0.475775	0.191531
ENSG00000204217	BMPR2	1.26575	0.452534	0.194756
ENSG00000113758	DBN1	1.82417	0.452862	0.200695
ENSG00000170525	PFKFB3	1.30894	0.455448	0.200695
ENSG00000133710	SPINK5	2.22325	0.511018	0.200925
ENSG00000128595	CALU	3.56495	0.441792	0.205863
ENSG00000120738	EGR1	3.27606	0.457411	0.206802
ENSG00000183963	SMTN	1.36105	0.453124	0.207044
ENSG00000095739	BAMBI	6.7472	0.440465	0.20768
ENSG00000116871	MAP7D1	1.44891	0.452126	0.209821
ENSG00000140545	MFGE8	1.74823	0.457873	0.209821
ENSG00000213949	ITGA1	1.89714	0.445317	0.210649
ENSG00000174501	ANKRD36C	1.73036	0.447972	0.213257
ENSG00000138835	RGS3	1.43104	0.449267	0.213257
ENSG00000169554	ZEB2	1.25086	0.44276	0.213366
ENSG00000049449	RCN1	1.12577	0.443645	0.214252
ENSG00000197283	SYNGAP1	1.00367	0.448382	0.217856
ENSG00000140931	CMTM3	1.74525	0.443028	0.219776
ENSG00000182809	CRIP2	2.75934	0.437357	0.220108
ENSG00000167617	CDC42EP5	1.21512	0.439549	0.220467
ENSG00000169826	CSGALNACT2	1.07514	0.442532	0.22073
ENSG00000133466	C1QTNF6	1.00813	0.443092	0.222907
ENSG00000185222	TCEAL9	1.58591	0.442985	0.222907
ENSG00000148700	ADD3	1.20023	0.43739	0.22432
ENSG00000164946	FREM1	1.12875	0.439363	0.224565
ENSG00000107957	SH3PXD2A	2.56724	0.433521	0.227275
ENSG00000165169	DYNLT3	1.07217	0.437929	0.227493
ENSG00000166741	NNMT	1.57102	0.444684	0.240288
ENSG00000138448	ITGAV	1.88671	0.431532	0.241102
ENSG00000163110	PDLIM5	2.13986	0.431198	0.243544
ENSG00000061273	HDAC7	1.23448	0.426896	0.243735
ENSG00000205542	TMSB4X	33.4456	0.415087	0.246463
ENSG00000072110	ACTN1	4.96323	0.416864	0.24928
ENSG00000129116	PALLD	1.62016	0.426847	0.252875
ENSG00000026508	CD44	1.89863	0.457858	0.252986
ENSG00000183386	FHL3	1.01856	0.491274	0.253272
ENSG00000125845	BMP2	1.5323	0.44662	0.25508
ENSG00000182247	UBE2E2	1.94777	0.418301	0.266772
ENSG00000104936	DMPK	1.90607	0.417046	0.268643
ENSG00000162849	KIF26B	1.16449	0.415643	0.26918
ENSG00000109046	WSB1	3.35796	0.410333	0.270072
ENSG00000158270	COLEC12	1.83013	0.421999	0.270072
ENSG00000134851	TMEM165	2.00435	0.414534	0.272527
ENSG00000122642	FKBP9	1.81821	0.416102	0.274257
ENSG00000143320	CRABP2	3.86724	0.416486	0.27923
ENSG00000154380	ENAH	1.83906	0.414341	0.27923
ENSG00000196642	RABL6	1.17938	0.41106	0.27923
ENSG00000152601	MBNL1	1.52784	0.416196	0.280272
ENSG00000162734	PEA15	4.37652	0.404867	0.281871
ENSG00000188042	ARL4C	2.29771	0.407646	0.285463
ENSG00000119383	PTPA	2.10413	0.408429	0.286298
ENSG00000116741	RGS2	1.04387	0.417694	0.288088
ENSG00000149639	SOGA1	1.01409	0.409519	0.290343
ENSG00000131196	NFATC1	1.36403	0.419591	0.291228
ENSG00000133026	MYH10	2.6134	0.40277	0.293291
ENSG00000080845	DLGAP4	3.32371	0.401069	0.294285
ENSG00000164402	SEPTIN8	1.60527	0.407182	0.29507
ENSG00000169851	PCDH7	1.00218	0.419119	0.299516
ENSG00000213462	ERV3-1	1.14662	0.401074	0.302897
ENSG00000117868	ESYT2	2.84868	0.395359	0.309767
ENSG00000204248	COL11A2	1.07961	0.423268	0.310342
ENSG00000077782	FGFR1	3.28649	0.399393	0.310342
ENSG00000150760	DOCK1	1.18832	0.397272	0.310342
ENSG00000142552	RCN3	1.17194	0.397615	0.310342
ENSG00000103145	HCFC1R1	1.37892	0.433828	0.31049
ENSG00000125968	ID1	6.5	0.390304	0.31102
ENSG00000133121	STARD13	1.25384	0.393477	0.313233
ENSG00000130303	BST2	1.58144	0.408802	0.314263
ENSG00000141756	FKBP10	7.06289	0.386672	0.31675
ENSG00000071051	NCK2	1.32383	0.389706	0.321961
ENSG00000184205	TSPYL2	1.35212	0.402254	0.323691
ENSG00000144668	ITGA9	1.0945	0.392666	0.3273
ENSG00000082781	ITGB5	2.85017	0.385734	0.332006
ENSG00000123989	CHPF	3.03929	0.38426	0.335304
ENSG00000124570	SERPINB6	1.47721	0.392136	0.335304
ENSG00000170558	CDH2	3.39072	0.383132	0.335304
ENSG00000170893	TRH	1.94479	0.405598	0.33618
ENSG00000118971	CCND2	1.61718	0.394642	0.336823
ENSG00000125534	PPDPF	3.7913	0.381272	0.33803
ENSG00000117519	CNN3	5.19851	0.377155	0.343336
ENSG00000100345	MYH9	9.03151	0.375153	0.343842
ENSG00000113448	PDE4D	1.15109	0.385295	0.344442
ENSG00000047849	MAP4	1.68419	0.387221	0.344605
ENSG00000179820	MYADM	3.32818	0.37955	0.346442
ENSG00000142669	SH3BGRL3	1.03494	0.382782	0.350554
ENSG00000122862	SRGN	1.2732	0.380311	0.352242
ENSG00000188157	AGRN	1.12577	0.379616	0.360277
ENSG00000071282	LMCD1	1.08557	0.388933	0.361547
ENSG00000142798	HSPG2	4.75029	0.374299	0.362532
ENSG00000121966	CXCR4	1.03345	0.380708	0.367563
ENSG00000127951	FGL2	1.11833	0.375052	0.367736
ENSG00000090924	PLEKHG2	1.8614	0.375147	0.367736
ENSG00000087074	PPP1R15A	1.38041	0.381424	0.367736
ENSG00000083857	FAT1	1.85395	0.375736	0.368074
ENSG00000127415	IDUA	1.00218	0.376257	0.368769
ENSG00000143702	CEP170	1.75269	0.376286	0.36994
ENSG00000122545	SEPTIN7	1.21363	0.372883	0.36994
ENSG00000182197	EXT1	4.37652	0.365331	0.373347
ENSG00000126709	IFI6	1.37595	0.412037	0.373697
ENSG00000161835	GRASP	1.08706	0.374229	0.378745
ENSG00000203879	GDI1	2.25006	0.394993	0.378873
ENSG00000174197	MGA	1.11535	0.368432	0.38039
ENSG00000177697	CD151	2.71317	0.365079	0.383169
ENSG00000115935	WIPF1	1.30596	0.364436	0.384908
ENSG00000136603	SKIL	2.99015	0.367159	0.389973
ENSG00000164111	ANXA5	6.73975	0.357763	0.390905
ENSG00000110841	PPFIBP1	1.19874	0.362791	0.393594
ENSG00000125772	GPCPD1	2.13242	0.363739	0.393594
ENSG00000074219	TEAD2	1.19576	0.361266	0.394138
ENSG00000145860	RNF145	1.99393	0.363329	0.397132
ENSG00000151208	DLG5	1.37743	0.368836	0.398212
ENSG00000131116	ZNF428	1.78992	0.363869	0.398805
ENSG00000165915	SLC39A13	1.17789	0.358763	0.402419
ENSG00000167657	DAPK3	1.24788	0.359239	0.403837
ENSG00000101901	ALG13	1.45189	0.365945	0.404261
ENSG00000112658	SRF	1.49061	0.363564	0.404651
ENSG00000185800	DMWD	1.52486	0.363148	0.404651
ENSG00000138758	SEPTIN11	1.40871	0.366091	0.4057
ENSG00000153071	DAB2	1.16896	0.356695	0.4062
ENSG00000006125	AP2B1	1.37595	0.365479	0.407077
ENSG00000103064	SLC7A6	1.35659	0.366782	0.407375
ENSG00000125868	DSTN	1.38637	0.363389	0.407521
ENSG00000142599	RERE	2.67446	0.354644	0.410965
ENSG00000075151	EIF4G3	1.49061	0.359429	0.421896
ENSG00000100644	HIF1A	2.55831	0.351795	0.423648
ENSG00000101608	MYL12A	2.49427	0.351123	0.426459
ENSG00000196549	MME	1.9567	0.353287	0.438834
ENSG00000150347	ARID5B	1.73185	0.350181	0.442226
ENSG00000125753	VASP	1.16151	0.353279	0.44768
ENSG00000211829	TRDC	2.12051	0.352481	0.452082
ENSG00000115414	FN1	70.1494	0.332615	0.458072
ENSG00000162430	SELENON	1.42658	0.348708	0.459008
ENSG00000114423	CBLB	1.59485	0.345636	0.459345
ENSG00000189159	JPT1	1.46976	0.348657	0.460248
ENSG00000214021	TTLL3	1.52039	0.346428	0.460921
ENSG00000141568	FOXK2	1.00664	0.36109	0.461349
ENSG00000105404	RABAC1	1.23895	0.338567	0.464728
ENSG00000168374	ARF4	5.31318	0.33269	0.467603
ENSG00000088448	ANKRD10	3.7094	0.334357	0.470274
ENSG00000095794	CREM	1.58889	0.340625	0.475585
ENSG00000085224	ATRX	1.00367	0.337375	0.477555
ENSG00000277443	MARCKS	5.33551	0.330119	0.479325
ENSG00000160932	LY6E	1.98946	0.337061	0.479325
ENSG00000130402	ACTN4	1.4638	0.339898	0.480344
ENSG00000184557	SOCS3	2.60894	0.336194	0.480366
ENSG00000147535	PLPP5	1.13769	0.334005	0.480549
ENSG00000161091	MFSD12	1.28213	0.331299	0.480835
ENSG00000184371	CSF1	1.04089	0.334768	0.481594
ENSG00000090097	PCBP4	1.31191	0.330891	0.481804
ENSG00000197102	DYNC1H1	3.23288	0.330355	0.482182
ENSG00000112655	PTK7	1.7661	0.336297	0.485761
ENSG00000145246	ATP10D	1.72738	0.337304	0.485813
ENSG00000140391	TSPAN3	2.91718	0.3305	0.485813
ENSG00000007168	PAFAH1B1	1.78396	0.334437	0.485863
ENSG00000163466	ARPC2	5.62589	0.32604	0.487585
ENSG00000100813	ACIN1	3.33116	0.328151	0.488181
ENSG00000050820	BCAR1	1.00516	0.332886	0.488181
ENSG00000106809	OGN	1.33425	0.345595	0.488822
ENSG00000136026	CKAP4	5.18809	0.327178	0.489501
ENSG00000150961	SEC24D	1.18236	0.329141	0.49096
ENSG00000138386	NAB1	1.28362	0.327803	0.492904
ENSG00000103855	CD276	2.19049	0.329637	0.493414
ENSG00000114115	RBP1	3.01993	0.330196	0.493477
ENSG00000143753	DEGS1	1.28809	0.325791	0.494923
ENSG00000142627	EPHA2	1.4504	0.334128	0.496164
ENSG00000117616	RSRP1	3.0661	0.329077	0.497815
ENSG00000075624	ACTB	40.8704	0.318786	0.499065
ENSG00000115091	ACTR3	3.17331	0.32441	0.500078
ENSG00000181826	RELL1	1.40722	0.333306	0.500078
ENSG00000211828	TRDJ3	1.32383	0.325638	0.500078
ENSG00000117632	STMN1	1.19725	0.324423	0.501629
ENSG00000115652	UXS1	1.12726	0.325001	0.502821
ENSG00000149930	TAOK2	1.16598	0.324409	0.503391
ENSG00000118263	KLF7	1.17491	0.322589	0.508009
ENSG00000112559	MDFI	2.75189	0.33866	0.511923
ENSG00000153944	MSI2	1.26128	0.319965	0.512093
ENSG00000168646	AXIN2	3.1614	0.3224	0.514061
ENSG00000118518	RNF146	1.42062	0.327344	0.515983
ENSG00000067955	CBFB	1.74227	0.324974	0.515983
ENSG00000116016	EPAS1	1.2449	0.348909	0.517649
ENSG00000142156	COL6A1	1.62612	0.324397	0.522872
ENSG00000183087	GAS6	1.01111	0.321703	0.523162
ENSG00000151929	BAG3	1.03792	0.325421	0.524935
ENSG00000097007	ABL1	1.09599	0.317349	0.526677
ENSG00000119685	TTLL5	1.0811	0.316851	0.526677
ENSG00000076043	REXO2	2.52703	0.318346	0.52756
ENSG00000156642	NPTN	1.91054	0.318557	0.527998
ENSG00000004399	PLXND1	2.45407	0.315715	0.52811
ENSG00000138759	FRAS1	1.52784	0.323689	0.529847
ENSG00000114353	GNAI2	2.8055	0.314067	0.530753
ENSG00000066697	MSANTD3	1.03792	0.31849	0.531155
ENSG00000162704	ARPC5	1.72291	0.31856	0.531258
ENSG00000150093	ITGB1	5.85224	0.310435	0.531258
ENSG00000197879	MYO1C	1.30298	0.312331	0.532958
ENSG00000064961	HMG20B	1.64399	0.318879	0.532958
ENSG00000152669	CCNO	2.96335	0.324867	0.534042
ENSG00000118495	PLAGL1	1.20916	0.312838	0.534044
ENSG00000137726	FXYD6	1.20916	0.315797	0.534044
ENSG00000100320	RBFOX2	1.79588	0.317152	0.535136
ENSG00000008710	PKD1	1.41913	0.318647	0.538906
ENSG00000141522	ARHGDIA	3.67217	0.30973	0.539025
ENSG00000112511	PHF1	1.2181	0.310203	0.540277
ENSG00000176973	FAM89B	1.60825	0.316621	0.540277
ENSG00000008294	SPAG9	1.03643	0.314119	0.540277
ENSG00000136490	LIMD2	1.11535	0.346397	0.540277
ENSG00000178726	THBD	1.39382	0.320374	0.540277
ENSG00000140807	NKD1	11.3843	0.307759	0.540889
ENSG00000114554	PLXNA1	1.00962	0.313665	0.541438
ENSG00000105443	CYTH2	2.91867	0.310081	0.541438
ENSG00000135164	DMTF1	1.10046	0.310724	0.544162
ENSG00000169756	LIMS1	1.16598	0.309549	0.545818
ENSG00000104964	TLE5	3.53666	0.307303	0.545841
ENSG00000213096	ZNF254	1.13024	0.309217	0.546012
ENSG00000111859	NEDD9	1.07663	0.309228	0.546994
ENSG00000151458	ANKRD50	1.13769	0.307156	0.549501
ENSG00000077380	DYNC1I2	1.49656	0.31327	0.549891
ENSG00000079950	STX7	1.03196	0.308471	0.549891
ENSG00000110880	CORO1C	1.69313	0.311247	0.549891
ENSG00000021645	NRXN3	1.30894	0.303897	0.553112
ENSG00000168575	SLC20A2	1.95223	0.309524	0.554399
ENSG00000163728	TTC14	1.20023	0.30363	0.554766
ENSG00000125817	CENPB	1.04685	0.306841	0.555065
ENSG00000164056	SPRY1	1.66781	0.310072	0.556021
ENSG00000126214	KLC1	2.93356	0.302612	0.556991
ENSG00000173846	PLK3	1.31787	0.302883	0.558021
ENSG00000127616	SMARCA4	1.42807	0.309677	0.558654
ENSG00000165458	INPPL1	1.20172	0.301476	0.558659
ENSG00000171681	ATF7IP	1.11237	0.302115	0.55957
ENSG00000169902	TPST1	1.00664	0.303518	0.559814
ENSG00000114520	SNX4	1.10046	0.30049	0.563891
ENSG00000100600	LGMN	2.41535	0.300597	0.565877
ENSG00000135916	ITM2C	2.33643	0.299458	0.568435
ENSG00000188153	COL4A5	1.10344	0.298492	0.568435
ENSG00000151923	TIAL1	1.70653	0.301668	0.570833
ENSG00000122644	ARL4A	1.81226	0.300915	0.571356
ENSG00000108654	DDX5	14.3298	0.290641	0.571541
ENSG00000130066	SAT1	4.35418	0.293293	0.572512
ENSG00000254726	MEX3A	1.44296	0.304368	0.573373
ENSG00000257923	CUX1	1.18236	0.2944	0.573373
ENSG00000166333	ILK	1.55017	0.300869	0.574577
ENSG00000176871	WSB2	1.04834	0.295914	0.577295
ENSG00000213722	DDAH2	3.06461	0.294557	0.578233
ENSG00000088970	KIZ	1.3551	0.302735	0.580937
ENSG00000131584	ACAP3	1.13024	0.29197	0.582028
ENSG00000116649	SRM	1.92245	0.296837	0.582028
ENSG00000158710	TAGLN2	7.59153	0.287909	0.582028
ENSG00000108819	PPP1R9B	1.65739	0.296762	0.582028
ENSG00000128016	ZFP36	1.87778	0.298329	0.585303
ENSG00000018625	ATP1A2	1.64845	0.29932	0.585396
ENSG00000172175	MALT1	1.3134	0.289484	0.586373
ENSG00000139318	DUSP6	1.95372	0.294568	0.586514
ENSG00000197622	CDC42SE1	2.03563	0.293009	0.587686
ENSG00000137868	STRA6	1.3953	0.302278	0.58887
ENSG00000125740	FOSB	8.45671	0.295479	0.5889
ENSG00000100376	FAM118A	1.07663	0.290584	0.588971
ENSG00000158290	CUL4B	1.08706	0.29037	0.588971
ENSG00000165802	NSMF	1.88225	0.29392	0.591313
ENSG00000091317	CMTM6	2.1354	0.289884	0.597039
ENSG00000168137	SETD5	1.42955	0.29462	0.597046
ENSG00000078369	GNB1	3.40115	0.289254	0.597518
ENSG00000124181	PLCG1	2.0669	0.289225	0.59945
ENSG00000099953	MMP11	1.26873	0.284038	0.59945
ENSG00000141858	SAMD1	1.25831	0.283705	0.5998
ENSG00000013375	PGM3	1.93437	0.289885	0.602104
ENSG00000136295	TTYH3	2.37961	0.285973	0.604844
ENSG00000144724	PTPRG	2.28431	0.286273	0.606647
ENSG00000181222	POLR2A	1.64399	0.288976	0.607445
ENSG00000138795	LEF1	1.18385	0.282351	0.608317
ENSG00000112473	SLC39A7	1.90458	0.286752	0.608317
ENSG00000130429	ARPC1B	2.89187	0.282778	0.609352
ENSG00000120265	PCMT1	1.06621	0.282573	0.612255
ENSG00000125378	BMP4	2.85911	0.283615	0.61315
ENSG00000011600	TYROBP	1.39828	0.287654	0.615136
ENSG00000174233	ADCY6	1.24341	0.278198	0.61613
ENSG00000166579	NDEL1	1.71695	0.283665	0.616985
ENSG00000002834	LASP1	2.81295	0.279689	0.616985
ENSG00000141580	WDR45B	1.2449	0.278053	0.617189
ENSG00000128849	CGNL1	1.17938	0.277889	0.621225
ENSG00000111676	ATN1	3.7228	0.276194	0.62433
ENSG00000143437	ARNT	1.14067	0.276903	0.625209
ENSG00000163625	WDFY3	1.15705	0.277212	0.625209
ENSG00000176907	TCIM	5.03769	0.278609	0.625258
ENSG00000183864	TOB2	1.49805	0.283185	0.626016
ENSG00000147548	NSD3	2.62532	0.278062	0.626082
ENSG00000139289	PHLDA1	2.74594	0.284826	0.626238
ENSG00000101199	ARFGAP1	2.03711	0.279122	0.628947
ENSG00000163697	APBB2	1.02302	0.277078	0.6296
ENSG00000114770	ABCC5	1.38041	0.282582	0.62961
ENSG00000197324	LRP10	1.95968	0.277725	0.629783
ENSG00000077157	PPP1R12B	1.65888	0.280033	0.629928
ENSG00000071127	WDR1	3.25819	0.274488	0.629928
ENSG00000196498	NCOR2	1.9701	0.283296	0.629928
ENSG00000114850	SSR3	2.1354	0.277301	0.631166
ENSG00000139746	RBM26	1.21661	0.27371	0.631166
ENSG00000179134	SAMD4B	1.53081	0.280471	0.631166
ENSG00000168734	PKIG	1.38041	0.281315	0.631378
ENSG00000157654	PALM2-AKAP2	1.55464	0.279321	0.632516
ENSG00000103187	COTL1	3.82704	0.274158	0.63325
ENSG00000137076	TLN1	2.58362	0.275968	0.633291
ENSG00000167491	GATAD2A	1.6291	0.278716	0.633291
ENSG00000188026	RILPL1	1.39382	0.280114	0.635708
ENSG00000116001	TIA1	3.0929	0.272138	0.638363
ENSG00000163812	ZDHHC3	1.07217	0.273198	0.638363
ENSG00000167470	MIDN	1.11088	0.272283	0.638925
ENSG00000197694	SPTAN1	2.25602	0.288948	0.639116
ENSG00000170776	AKAP13	1.35212	0.278326	0.64122
ENSG00000103549	RNF40	1.31191	0.268781	0.641536
ENSG00000172270	BSG	8.1842	0.268371	0.643908
ENSG00000139496	NUP58	1.17045	0.268905	0.64714
ENSG00000184640	SEPTIN9	2.04903	0.27274	0.64714
ENSG00000168591	TMUB2	1.12875	0.268414	0.650437
ENSG00000157933	SKI	1.37297	0.274788	0.652361
ENSG00000166927	MS4A7	1.39679	0.28152	0.652361
ENSG00000126456	IRF3	1.31936	0.265092	0.652361
ENSG00000215440	NPEPL1	1.42955	0.274996	0.652361
ENSG00000105887	MTPN	2.25899	0.26995	0.652896
ENSG00000091656	ZFHX4	1.23299	0.266067	0.652896
ENSG00000117385	P3H1	2.4228	0.269023	0.653458
ENSG00000122359	ANXA11	2.05945	0.269905	0.653458
ENSG00000134030	CTIF	1.49954	0.272972	0.653626
ENSG00000182670	TTC3	6.52085	0.263346	0.655561
ENSG00000170653	ATF7	1.04387	0.266366	0.657862
ENSG00000106723	SPIN1	1.9299	0.268469	0.661316
ENSG00000185630	PBX1	2.03116	0.267488	0.662981
ENSG00000157985	AGAP1	1.3551	0.272061	0.662981
ENSG00000171148	TADA3	1.24639	0.26213	0.662981
ENSG00000072364	AFF4	1.17789	0.263305	0.662981
ENSG00000141380	SS18	1.14811	0.324476	0.662981
ENSG00000189171	S100A13	2.22772	0.269973	0.663328
ENSG00000179364	PACS2	1.53677	0.269039	0.664104
ENSG00000134986	NREP	2.20092	0.264781	0.664748
ENSG00000198728	LDB1	1.75269	0.266834	0.664748
ENSG00000186174	BCL9L	1.17789	0.262328	0.664748
ENSG00000099998	GGT5	1.10493	0.267147	0.664748
ENSG00000154640	BTG3	1.01856	0.262278	0.666456
ENSG00000105254	TBCB	1.57251	0.267606	0.666901
ENSG00000139613	SMARCC2	1.09897	0.260927	0.667474
ENSG00000030582	GRN	1.14215	0.260056	0.669381
ENSG00000162511	LAPTM5	1.89416	0.264163	0.670085
ENSG00000099139	PCSK5	1.77056	0.268015	0.670085
ENSG00000099250	NRP1	3.76747	0.258836	0.670085
ENSG00000172732	MUS81	1.00813	0.261075	0.670085
ENSG00000151135	TMEM263	2.23666	0.261527	0.670085
ENSG00000182831	C16orf72	1.12875	0.258723	0.670218
ENSG00000179051	RCC2	2.11753	0.263825	0.67082
ENSG00000012061	ERCC1	1.29107	0.257197	0.673146
ENSG00000265808	SEC22B	1.15705	0.257258	0.674418
ENSG00000134531	EMP1	2.43769	0.263843	0.675188
ENSG00000083828	ZNF586	1.14662	0.257157	0.675405
ENSG00000073921	PICALM	1.75269	0.261902	0.676273
ENSG00000116679	IVNS1ABP	2.6	0.257677	0.67676
ENSG00000077044	DGKD	1.04089	0.257286	0.67676
ENSG00000153914	SREK1	1.19725	0.254894	0.67676
ENSG00000164975	SNAPC3	1.04685	0.257818	0.67676
ENSG00000110066	KMT5B	1.18981	0.255979	0.67676
ENSG00000171223	JUNB	4.64754	0.257434	0.67676
ENSG00000123342	MMP19	1.74078	0.269242	0.678377
ENSG00000119421	NDUFA8	1.13918	0.255289	0.678949
ENSG00000092531	SNAP23	1.25979	0.252833	0.678949
ENSG00000196588	MRTFA	1.49359	0.261064	0.678949
ENSG00000171603	CLSTN1	1.42807	0.262573	0.678964
ENSG00000067082	KLF6	3.46816	0.255774	0.679232
ENSG00000162889	MAPKAPK2	1.6976	0.258841	0.682302
ENSG00000197451	HNRNPAB	2.48534	0.256033	0.68275
ENSG00000110321	EIF4G2	7.01375	0.252923	0.683228
ENSG00000143390	RFX5	1.02005	0.263254	0.683955
ENSG00000135999	EPC2	1.16449	0.251713	0.683955
ENSG00000168487	BMP1	2.19198	0.255776	0.683955
ENSG00000181588	MEX3D	1.41466	0.261124	0.683955
ENSG00000130254	SAFB2	1.65739	0.258512	0.683955
ENSG00000141696	P3H4	1.07812	0.262384	0.684409
ENSG00000185269	NOTUM	9.31593	0.251878	0.684523
ENSG00000213465	ARL2	1.0677	0.252661	0.684679
ENSG00000161671	EMC10	1.75716	0.279425	0.684679
ENSG00000174574	AKIRIN1	2.463	0.26065	0.685857
ENSG00000124193	SRSF6	1.2047	0.250977	0.685857
ENSG00000157216	SSBP3	1.33425	0.255286	0.686036
ENSG00000138674	SEC31A	3.03482	0.256659	0.686509
ENSG00000061987	MON2	1.11833	0.251469	0.686509
ENSG00000159189	C1QC	2.09519	0.254262	0.686796
ENSG00000204590	GNL1	1.04983	0.251541	0.687318
ENSG00000127603	MACF1	3.34456	0.250475	0.687473
ENSG00000146966	DENND2A	1.03345	0.251356	0.688903
ENSG00000152556	PFKM	1.46976	0.257654	0.689207
ENSG00000163539	CLASP2	1.23299	0.248399	0.690012
ENSG00000186866	POFUT2	1.59187	0.259037	0.690136
ENSG00000102226	USP11	1.60676	0.254891	0.690136
ENSG00000113441	LNPEP	1.42955	0.256438	0.690219
ENSG00000101040	ZMYND8	1.01856	0.249349	0.690219
ENSG00000167615	LENG8	4.21272	0.247416	0.690389
ENSG00000177425	PAWR	1.05579	0.247778	0.69215
ENSG00000118257	NRP2	1.6693	0.253678	0.692316
ENSG00000134287	ARF3	2.46747	0.25048	0.695311
ENSG00000131236	CAP1	1.35063	0.254112	0.695749
ENSG00000122515	ZMIZ2	1.5323	0.252482	0.695749
ENSG00000160551	TAOK1	1.60527	0.256051	0.695749
ENSG00000006042	TMEM98	2.12497	0.249962	0.695749
ENSG00000128245	YWHAH	1.59931	0.252122	0.695749
ENSG00000176393	RNPEP	1.58144	0.251733	0.696318
ENSG00000166913	YWHAB	1.16002	0.245194	0.696318
ENSG00000178209	PLEC	4.80092	0.243454	0.699114
ENSG00000116747	RO60	1.04536	0.244854	0.700371
ENSG00000120708	TGFBI	3.87469	0.243383	0.700371
ENSG00000074054	CLASP1	1.03941	0.244799	0.70041
ENSG00000166233	ARIH1	2.03116	0.247156	0.701529
ENSG00000158863	FAM160B2	1.83906	0.248013	0.701596
ENSG00000135720	DYNC1LI2	1.12577	0.243776	0.701596
ENSG00000165476	REEP3	1.32383	0.240554	0.701637
ENSG00000116584	ARHGEF2	1.10344	0.270961	0.702636
ENSG00000168268	NT5DC2	2.86209	0.245014	0.702636
ENSG00000130956	HABP4	3.18076	0.24355	0.702636
ENSG00000163320	CGGBP1	1.11535	0.242022	0.705569
ENSG00000068745	IP6K2	1.6693	0.250939	0.706063
ENSG00000075711	DLG1	1.95819	0.244049	0.706063
ENSG00000152990	ADGRA3	1.18385	0.249229	0.706063
ENSG00000280987	MATR3	3.20458	0.240443	0.706063
ENSG00000175416	CLTB	1.25682	0.239476	0.706063
ENSG00000137331	IER3	1.72887	0.247764	0.706063
ENSG00000128567	PODXL	1.15258	0.241317	0.706063
ENSG00000121075	TBX4	1.5874	0.248508	0.706063
ENSG00000132475	H3F3B	1.8063	0.245532	0.706063
ENSG00000076928	ARHGEF1	1.28511	0.237713	0.706063
ENSG00000164687	FABP5	1.59931	0.246772	0.70623
ENSG00000171617	ENC1	3.12268	0.240212	0.706801
ENSG00000136051	WASHC4	1.17491	0.23735	0.707763
ENSG00000143774	GUK1	4.12784	0.237811	0.70911
ENSG00000105722	ERF	2.71317	0.23989	0.709293
ENSG00000117411	B4GALT2	1.30894	0.239747	0.709581
ENSG00000189067	LITAF	2.11902	0.247797	0.709581
ENSG00000114978	MOB1A	1.76312	0.242814	0.709826
ENSG00000159720	ATP6V0D1	1.37446	0.244991	0.709826
ENSG00000154122	ANKH	1.20172	0.235144	0.712769
ENSG00000116350	SRSF4	1.33276	0.234494	0.713474
ENSG00000276966	HIST1H4E	5.33402	0.236953	0.713474
ENSG00000173442	EHBP1L1	1.26128	0.236053	0.713474
ENSG00000101096	NFATC2	1.1362	0.246501	0.713474
ENSG00000205250	E2F4	1.02005	0.237531	0.713928
ENSG00000129003	VPS13C	1.08408	0.240748	0.714869
ENSG00000196510	ANAPC7	1.37297	0.244256	0.714901
ENSG00000116857	TMEM9	4.69072	0.237573	0.715014
ENSG00000162714	ZNF496	1.11982	0.246257	0.715014
ENSG00000112531	QKI	4.32887	0.235348	0.715014
ENSG00000213719	CLIC1	5.00642	0.234117	0.717524
ENSG00000090615	GOLGA3	2.04009	0.238698	0.717661
ENSG00000185829	ARL17A	1.0677	0.235109	0.717663
ENSG00000119777	TMEM214	1.65441	0.24042	0.718004
ENSG00000182263	FIGN	1.18087	0.234088	0.718978
ENSG00000149428	HYOU1	1.56655	0.241352	0.718987
ENSG00000182158	CREB3L2	1.41168	0.241922	0.719188
ENSG00000133961	NUMB	1.35808	0.242262	0.719188
ENSG00000108312	UBTF	1.76461	0.23953	0.719188
ENSG00000183684	ALYREF	1.62761	0.241408	0.719188
ENSG00000130985	UBA1	2.01031	0.241566	0.719188
ENSG00000185787	MORF4L1	5.0094	0.232946	0.719825
ENSG00000124067	SLC12A4	1.62165	0.239263	0.719825
ENSG00000083312	TNPO1	2.85166	0.236576	0.719891
ENSG00000092964	DPYSL2	1.58293	0.238713	0.722656
ENSG00000101367	MAPRE1	2.92612	0.233844	0.723419
ENSG00000106333	PCOLCE	2.24857	0.236633	0.72411
ENSG00000173786	CNP	1.11833	0.231695	0.72411
ENSG00000085733	CTTN	1.22554	0.230459	0.724306
ENSG00000275023	MLLT6	2.00882	0.23627	0.72525
ENSG00000115993	TRAK2	1.17194	0.230809	0.726221
ENSG00000163785	RYK	1.06472	0.231085	0.726221
ENSG00000183726	TMEM50A	1.72589	0.236409	0.726282
ENSG00000126247	CAPNS1	3.84639	0.231055	0.726461
ENSG00000108175	ZMIZ1	1.46083	0.237206	0.727862
ENSG00000162613	FUBP1	2.44216	0.232376	0.729886
ENSG00000054267	ARID4B	1.09301	0.229241	0.73178
ENSG00000071575	TRIB2	2.99164	0.230524	0.73178
ENSG00000197712	FAM114A1	1.22108	0.227494	0.73178
ENSG00000048405	ZNF800	1.0811	0.228446	0.73178
ENSG00000120913	PDLIM2	1.00516	0.229709	0.73178
ENSG00000156599	ZDHHC5	1.08706	0.228587	0.73178
ENSG00000121390	PSPC1	1.44296	0.236209	0.73178
ENSG00000152767	FARP1	3.99233	0.228873	0.73178
ENSG00000104774	MAN2B1	1.3134	0.227451	0.73178
ENSG00000177963	RIC8A	1.40275	0.23599	0.732225
ENSG00000116337	AMPD2	1.09748	0.228447	0.733026
ENSG00000117139	KDM5B	1.43253	0.234402	0.734476
ENSG00000139687	RB1	1.52635	0.234243	0.734476
ENSG00000134779	TPGS2	1.18832	0.226993	0.734476
ENSG00000089053	ANAPC5	2.27984	0.23038	0.735152
ENSG00000100099	HPS4	1.42062	0.23662	0.735281
ENSG00000107758	PPP3CB	1.09004	0.226854	0.736582
ENSG00000157110	RBPMS	1.82864	0.230862	0.738001
ENSG00000143384	MCL1	7.24754	0.225122	0.738677
ENSG00000115594	IL1R1	2.34536	0.228889	0.73945
ENSG00000111912	NCOA7	1.13173	0.225879	0.73945
ENSG00000173744	AGFG1	1.00218	0.225994	0.740664
ENSG00000206503	HLA-A	3.55899	0.225426	0.740664
ENSG00000060339	CCAR1	2.0803	0.229031	0.740664
ENSG00000110651	CD81	7.35327	0.223271	0.740664
ENSG00000162300	ZFPL1	1.02749	0.254674	0.740664
ENSG00000198356	GET3	1.02154	0.225843	0.740664
ENSG00000100422	CERK	1.01409	0.226326	0.740664
ENSG00000183010	PYCR1	1.37743	0.233296	0.741201
ENSG00000012817	KDM5D	1.79439	0.231591	0.742801
ENSG00000070367	EXOC5	1.09004	0.224282	0.743597
ENSG00000185551	NR2F2	1.55017	0.229826	0.743597
ENSG00000007392	LUC7L	2.43769	0.226047	0.743597
ENSG00000133657	ATP13A3	1.81375	0.228033	0.744292
ENSG00000112078	KCTD20	1.71993	0.231425	0.744716
ENSG00000104960	PTOV1	2.72955	0.225359	0.744819
ENSG00000112983	BRD8	1.1764	0.22243	0.744887
ENSG00000196367	TRRAP	1.02749	0.223825	0.744887
ENSG00000108829	LRRC59	1.26724	0.221061	0.744887
ENSG00000109861	CTSC	2.94697	0.224348	0.749152
ENSG00000131748	STARD3	1.21661	0.219915	0.750443
ENSG00000143889	HNRNPLL	2.01627	0.225096	0.751114
ENSG00000177565	TBL1XR1	2.32005	0.223833	0.751269
ENSG00000087460	GNAS	13.7624	0.218415	0.751269
ENSG00000174953	DHX36	1.18981	0.218442	0.752114
ENSG00000100592	DAAM1	1.79737	0.224905	0.752114
ENSG00000196141	SPATS2L	2.10859	0.225973	0.752211
ENSG00000011243	AKAP8L	1.23001	0.218812	0.752211
ENSG00000197859	ADAMTSL2	1.21065	0.219286	0.753211
ENSG00000197006	METTL9	1.38488	0.227618	0.753211
ENSG00000115561	CHMP3	1.00962	0.221072	0.753966
ENSG00000116918	TSNAX	1.03643	0.220578	0.754245
ENSG00000166710	B2M	15.8904	0.21682	0.754333
ENSG00000241553	ARPC4	4.26633	0.219067	0.755054
ENSG00000075292	ZNF638	2.08774	0.222603	0.755545
ENSG00000184787	UBE2G2	1.55315	0.224991	0.756143
ENSG00000138801	PAPSS1	2.26346	0.222455	0.756848
ENSG00000102401	ARMCX3	1.28362	0.240892	0.756848
ENSG00000073712	FERMT2	2.36472	0.222866	0.757495
ENSG00000099385	BCL7C	1.7661	0.223196	0.757495
ENSG00000100201	DDX17	10.8527	0.215213	0.757495
ENSG00000108375	RNF43	1.14811	0.217636	0.757618
ENSG00000173369	C1QB	2.80252	0.219665	0.757765
ENSG00000065135	GNAI3	2.08179	0.219825	0.757765
ENSG00000198837	DENND4B	1.06174	0.21599	0.757765
ENSG00000160789	LMNA	7.23712	0.216864	0.757765
ENSG00000172037	LAMB2	3.82257	0.219021	0.757765
ENSG00000113648	H2AFY	2.20092	0.220411	0.757765
ENSG00000147316	MCPH1	1.14364	0.214936	0.757765
ENSG00000010244	ZNF207	1.85246	0.225398	0.757765
ENSG00000257103	LSM14A	1.84502	0.221714	0.757765
ENSG00000135387	CAPRIN1	2.18156	0.219407	0.758501
ENSG00000143515	ATP8B2	1.32532	0.212934	0.758517
ENSG00000149923	PPP4C	1.46827	0.223017	0.758842
ENSG00000117298	ECE1	2.55831	0.217472	0.758901
ENSG00000175130	MARCKSL1	5.45166	0.215309	0.758901
ENSG00000197217	ENTPD4	1.42807	0.222434	0.758901
ENSG00000135655	USP15	1.1079	0.215185	0.758901
ENSG00000130309	COLGALT1	1.87927	0.223273	0.758901
ENSG00000167635	ZNF146	1.20768	0.214354	0.758901
ENSG00000117713	ARID1A	1.29702	0.212362	0.759755
ENSG00000157593	SLC35B2	1.24341	0.213254	0.759755
ENSG00000171206	TRIM8	2.38706	0.217128	0.759755
ENSG00000011114	BTBD7	1.78694	0.222461	0.759755
ENSG00000064932	SBNO2	1.10642	0.214252	0.759755
ENSG00000135862	LAMC1	3.85533	0.216495	0.759994
ENSG00000132510	KDM6B	2.51214	0.221861	0.759994
ENSG00000153904	DDAH1	1.13918	0.213196	0.760224
ENSG00000196405	EVL	2.77721	0.215784	0.761324
ENSG00000103335	PIEZO1	1.06621	0.214713	0.761324
ENSG00000255112	CHMP1B	1.6559	0.220968	0.761324
ENSG00000071189	SNX13	1.00069	0.214926	0.761549
ENSG00000097033	SH3GLB1	1.29702	0.210649	0.762499
ENSG00000108828	VAT1	1.99244	0.217449	0.762499
ENSG00000204673	AKT1S1	1.14364	0.21299	0.762697
ENSG00000078808	SDF4	3.03929	0.214495	0.762933
ENSG00000168003	SLC3A2	2.02669	0.228086	0.762933
ENSG00000166557	TMED3	1.14364	0.212018	0.762933
ENSG00000077721	UBE2A	1.11982	0.22959	0.763749
ENSG00000101972	STAG2	1.17938	0.211873	0.763749
ENSG00000135404	CD63	10.5132	0.210258	0.764336
ENSG00000142192	APP	5.91031	0.21162	0.764473
ENSG00000166444	ST5	1.55911	0.217927	0.76504
ENSG00000129292	PHF20L1	1.18385	0.210742	0.76562
ENSG00000221978	CCNL2	4.33185	0.211618	0.765775
ENSG00000115234	SNX17	1.86587	0.215343	0.765775
ENSG00000001167	NFYA	1.026	0.210876	0.765775
ENSG00000087077	TRIP6	1.40722	0.233742	0.765775
ENSG00000124942	AHNAK	1.81077	0.21609	0.765775
ENSG00000185896	LAMP1	2.92016	0.21422	0.765775
ENSG00000129636	ITFG1	1.36552	0.240149	0.765775
ENSG00000177030	DEAF1	1.08408	0.210233	0.766196
ENSG00000244462	RBM12	2.57618	0.212536	0.766525
ENSG00000137801	THBS1	3.27457	0.215205	0.767857
ENSG00000079308	TNS1	1.30596	0.20776	0.768016
ENSG00000107816	LZTS2	1.17045	0.207998	0.768016
ENSG00000272333	KMT2B	1.1913	0.207636	0.768016
ENSG00000105223	PLD3	4.85006	0.208573	0.768315
ENSG00000168056	LTBP3	4.81879	0.207733	0.770939
ENSG00000121741	ZMYM2	2.08179	0.213664	0.772102
ENSG00000114316	USP4	1.03345	0.208368	0.772251
ENSG00000243678	NME2	2.83379	0.209578	0.773101
ENSG00000127445	PIN1	1.26128	0.205474	0.773101
ENSG00000205937	RNPS1	2.23815	0.210947	0.773324
ENSG00000108774	RAB5C	2.14284	0.210595	0.774716
ENSG00000163939	PBRM1	1.11237	0.244285	0.775206
ENSG00000168385	SEPTIN2	6.68614	0.205459	0.775272
ENSG00000117906	RCN2	3.93127	0.207776	0.775849
ENSG00000100991	TRPC4AP	1.18981	0.205834	0.775849
ENSG00000213614	HEXA	1.76312	0.210965	0.776422
ENSG00000168906	MAT2A	4.06083	0.206002	0.776866
ENSG00000103152	MPG	1.13471	0.208023	0.778085
ENSG00000092978	GPATCH2	1.34914	0.213245	0.778157
ENSG00000154144	TBRG1	1.14811	0.204098	0.778157
ENSG00000115310	RTN4	4.95877	0.20395	0.779079
ENSG00000158406	HIST1H4H	2.1354	0.21233	0.779079
ENSG00000118418	HMGN3	1.95968	0.209033	0.779079
ENSG00000140943	MBTPS1	1.4787	0.211262	0.779079
ENSG00000108651	UTP6	1.20768	0.203337	0.779079
ENSG00000276293	PIP4K2B	1.27766	0.20274	0.779079
ENSG00000176619	LMNB2	1.13471	0.211934	0.779079
ENSG00000112977	DAP	3.03631	0.204495	0.780558
ENSG00000104765	BNIP3L	1.26873	0.201295	0.780558
ENSG00000187239	FNBP1	1.68717	0.208954	0.780558
ENSG00000165424	ZCCHC24	1.04685	0.203532	0.780558
ENSG00000123066	MED13L	1.54571	0.209067	0.780558
ENSG00000051523	CYBA	1.48167	0.209661	0.780558
ENSG00000180304	OAZ2	2.13391	0.206126	0.781034
ENSG00000143155	TIPRL	1.00218	0.202679	0.78128
ENSG00000161203	AP2M1	4.67137	0.202107	0.78128
ENSG00000151348	EXT2	1.22703	0.20042	0.78128
ENSG00000184575	XPOT	1.67526	0.208305	0.78128
ENSG00000129473	BCL2L2	1.91947	0.20658	0.78128
ENSG00000103495	MAZ	2.98717	0.210968	0.78128
ENSG00000110367	DDX6	1.59931	0.208139	0.781688
ENSG00000149948	HMGA2	4.7488	0.204227	0.783405
ENSG00000196937	FAM3C	1.34467	0.208878	0.784367
ENSG00000146676	PURB	1.19874	0.199054	0.785403
ENSG00000163166	IWS1	1.22108	0.199259	0.786085
ENSG00000161202	DVL3	1.98053	0.204889	0.786459
ENSG00000134996	OSTF1	1.16449	0.198755	0.786659
ENSG00000164548	TRA2A	4.35716	0.20052	0.78715
ENSG00000111605	CPSF6	2.25006	0.203786	0.78715
ENSG00000139697	SBNO1	1.0677	0.200117	0.787562
ENSG00000102804	TSC22D1	2.12497	0.203714	0.787562
ENSG00000170759	KIF5B	2.30962	0.203157	0.78856
ENSG00000197043	ANXA6	2.01031	0.203686	0.788896
ENSG00000155090	KLF10	2.17262	0.202774	0.789106
ENSG00000127947	PTPN12	2.04009	0.20306	0.789839
ENSG00000088256	GNA11	1.14364	0.197519	0.789839
ENSG00000080503	SMARCA2	1.00962	0.199642	0.790063
ENSG00000173020	GRK2	1.35659	0.206413	0.790099
ENSG00000124422	USP22	7.09118	0.19723	0.792774
ENSG00000082701	GSK3B	1.17194	0.196638	0.793883
ENSG00000168615	ADAM9	1.25235	0.196108	0.793883
ENSG00000165525	NEMF	1.2181	0.210244	0.793883
ENSG00000101439	CST3	14.093	0.19676	0.793883
ENSG00000167775	CD320	1.00218	0.197184	0.794861
ENSG00000178028	DMAP1	1.21214	0.20136	0.795483
ENSG00000115084	SLC35F5	1.46231	0.203872	0.795661
ENSG00000198060	2024-03-05	1.22703	0.194593	0.795698
ENSG00000185359	HGS	1.74823	0.204736	0.795949
ENSG00000161654	LSM12	1.17789	0.195525	0.796153
ENSG00000114030	KPNA1	1.08855	0.195831	0.798665
ENSG00000214753	HNRNPUL2	2.82635	0.198166	0.798665
ENSG00000213928	IRF9	1.03792	0.195939	0.798665
ENSG00000161526	SAP30BP	1.30596	0.198036	0.798665
ENSG00000170345	FOS	1.81077	0.20383	0.800328
ENSG00000081791	DELE1	1.1362	0.194373	0.800792
ENSG00000113360	DROSHA	1.09301	0.194684	0.800846
ENSG00000049618	ARID1B	1.36403	0.202517	0.801049
ENSG00000007202	KIAA0100	1.23895	0.192942	0.801296
ENSG00000170275	CRTAP	1.05132	0.19445	0.801994
ENSG00000162236	STX5	1.47572	0.200863	0.802354
ENSG00000176890	TYMS	1.27766	0.191549	0.80244
ENSG00000241973	PI4KA	1.27766	0.191978	0.80244
ENSG00000129055	ANAPC13	1.57251	0.200509	0.802653
ENSG00000077235	GTF3C1	1.93437	0.204797	0.802653
ENSG00000133858	ZFC3H1	1.14067	0.1928	0.802775
ENSG00000172986	GXYLT2	1.07663	0.193666	0.803628
ENSG00000099904	ZDHHC8	1.14215	0.193239	0.803628
ENSG00000273749	CYFIP1	1.20916	0.191913	0.803663
ENSG00000171298	GAA	1.3417	0.201565	0.804159
ENSG00000125651	GTF2F1	1.26128	0.191076	0.804453
ENSG00000109736	MFSD10	1.47274	0.200195	0.804845
ENSG00000002586	CD99	5.60058	0.19273	0.804845
ENSG00000101752	MIB1	1.18534	0.191607	0.804855
ENSG00000132128	LRRC41	1.21512	0.191311	0.805084
ENSG00000185009	AP3M1	1.03941	0.193249	0.805084
ENSG00000160877	NACC1	1.15258	0.191047	0.805911
ENSG00000127863	TNFRSF19	1.70504	0.220201	0.806749
ENSG00000198752	CDC42BPB	1.87182	0.195953	0.806749
ENSG00000025293	PHF20	1.3417	0.1991	0.806943
ENSG00000036257	CUL3	1.26128	0.18934	0.808642
ENSG00000113643	RARS	1.80034	0.196119	0.808699
ENSG00000204389	HSPA1A	1.96117	0.197447	0.808699
ENSG00000269858	EGLN2	1.46827	0.197315	0.808699
ENSG00000152061	RABGAP1L	1.54124	0.196667	0.809004
ENSG00000255302	EID1	2.78019	0.196804	0.809004
ENSG00000175826	CTDNEP1	1.65888	0.196128	0.809004
ENSG00000089916	GPATCH2L	1.6008	0.20948	0.809525
ENSG00000002549	LAP3	1.59931	0.195717	0.810557
ENSG00000130939	UBE4B	1.3417	0.19705	0.810956
ENSG00000198563	DDX39B	6.04136	0.189336	0.810956
ENSG00000099917	MED15	1.34616	0.19693	0.810956
ENSG00000198160	MIER1	1.1079	0.187808	0.811485
ENSG00000168259	DNAJC7	2.2307	0.192803	0.811485
ENSG00000128524	ATP6V1F	1.2047	0.189301	0.811999
ENSG00000189266	PNRC2	1.73929	0.197034	0.813666
ENSG00000141002	TCF25	3.10183	0.191682	0.813666
ENSG00000186432	KPNA4	1.7929	0.192895	0.814192
ENSG00000145293	ENOPH1	1.27171	0.186102	0.814192
ENSG00000094916	CBX5	2.5181	0.191582	0.814192
ENSG00000103942	HOMER2	1.14662	0.186911	0.814192
ENSG00000159202	UBE2Z	1.40871	0.195337	0.814192
ENSG00000141429	GALNT1	1.08259	0.187421	0.814192
ENSG00000101224	CDC25B	1.01856	0.188532	0.814192
ENSG00000157570	TSPAN18	1.1913	0.18549	0.814818
ENSG00000111596	CNOT2	1.12428	0.185964	0.814827
ENSG00000135919	SERPINE2	7.51558	0.189782	0.814889
ENSG00000044115	CTNNA1	2.18156	0.190753	0.814889
ENSG00000156052	GNAQ	1.40573	0.200498	0.814889
ENSG00000140983	RHOT2	1.45785	0.193805	0.814889
ENSG00000167193	CRK	1.78396	0.19244	0.814889
ENSG00000148341	SH3GLB2	1.27171	0.183958	0.814991
ENSG00000132680	KHDC4	2.29175	0.191959	0.817411
ENSG00000122218	COPA	3.99084	0.185436	0.817411
ENSG00000115415	STAT1	1.00664	0.184518	0.817411
ENSG00000010322	NISCH	2.19496	0.189076	0.817411
ENSG00000067113	PLPP1	1.25682	0.182927	0.817411
ENSG00000189241	TSPYL1	1.1764	0.183943	0.817411
ENSG00000026297	RNASET2	1.05132	0.185086	0.817411
ENSG00000182095	TNRC18	1.01111	0.188733	0.817411
ENSG00000164941	INTS8	1.22852	0.182096	0.817411
ENSG00000084207	GSTP1	5.84479	0.185418	0.817411
ENSG00000136156	ITM2B	20.1269	0.183175	0.817411
ENSG00000082397	EPB41L3	1.13322	0.185288	0.817411
ENSG00000160953	PWWP3A	1.29256	0.182329	0.817411
ENSG00000178951	ZBTB7A	1.17194	0.182171	0.817411
ENSG00000130382	MLLT1	1.10493	0.183437	0.817411
ENSG00000090372	STRN4	1.10344	0.185443	0.817411
ENSG00000183255	PTTG1IP	3.148	0.186714	0.817411
ENSG00000102316	MAGED2	1.36403	0.191231	0.817411
ENSG00000087302	RTRAF	2.3126	0.186948	0.81777
ENSG00000104067	TJP1	1.29256	0.180225	0.81777
ENSG00000172115	CYCS	1.04089	0.183753	0.818529
ENSG00000111737	RAB35	1.04983	0.188239	0.818529
ENSG00000112701	SENP6	1.28958	0.179847	0.818871
ENSG00000164830	OXR1	1.39679	0.190525	0.818871
ENSG00000141252	VPS53	1.16002	0.196056	0.81911
ENSG00000144524	COPS7B	1.3	0.179699	0.819549
ENSG00000123933	MXD4	1.55762	0.188549	0.819549
ENSG00000145216	FIP1L1	1.01558	0.182169	0.819549
ENSG00000138768	USO1	1.40722	0.189141	0.819549
ENSG00000170242	USP47	1.26873	0.180151	0.819549
ENSG00000111052	LIN7A	2.32005	0.188279	0.819549
ENSG00000130779	CLIP1	1.06323	0.181234	0.819697
ENSG00000198836	OPA1	1.19576	0.179937	0.820279
ENSG00000099956	SMARCB1	1.85842	0.18677	0.820279
ENSG00000005483	KMT2E	1.45636	0.187823	0.820287
ENSG00000111229	ARPC3	2.59107	0.183975	0.820287
ENSG00000140521	POLG	1.25086	0.178683	0.820287
ENSG00000042753	AP2S1	2.69828	0.183881	0.820287
ENSG00000101126	ADNP	2.76976	0.184675	0.820294
ENSG00000096746	HNRNPH3	3.42051	0.182453	0.820379
ENSG00000064607	SUGP2	1.00664	0.180734	0.820525
ENSG00000111678	C12orf57	2.81443	0.182948	0.820757
ENSG00000181789	COPG1	3.69599	0.181317	0.822159
ENSG00000108883	EFTUD2	1.32978	0.177246	0.822379
ENSG00000223496	EXOSC6	1.10642	0.178984	0.823058
ENSG00000130702	LAMA5	2.19943	0.205782	0.823058
ENSG00000169857	AVEN	1.50848	0.18618	0.823697
ENSG00000169855	ROBO1	5.31169	0.181171	0.82415
ENSG00000104341	LAPTM4B	5.92818	0.182134	0.824407
ENSG00000120802	TMPO	1.25682	0.176443	0.824442
ENSG00000177885	GRB2	1.06323	0.178169	0.82483
ENSG00000160310	PRMT2	1.48912	0.185405	0.82483
ENSG00000157106	SMG1	2.5181	0.181604	0.825293
ENSG00000009307	CSDE1	2.16071	0.182444	0.826445
ENSG00000213780	GTF2H4	1.11386	0.177405	0.826449
ENSG00000138760	SCARB2	2.5598	0.179786	0.828147
ENSG00000198677	TTC37	1.2315	0.174993	0.828147
ENSG00000131558	EXOC4	1.27022	0.175004	0.828147
ENSG00000146963	LUC7L2	2.0803	0.181429	0.828147
ENSG00000203485	INF2	2.53001	0.179573	0.828147
ENSG00000103202	NME4	3.47709	0.178823	0.828147
ENSG00000102858	MGRN1	1.19725	0.17493	0.828147
ENSG00000015413	DPEP1	4.25143	0.180366	0.828147
ENSG00000179094	PER1	1.18683	0.175505	0.828147
ENSG00000108510	MED13	1.76461	0.182872	0.828147
ENSG00000171634	BPTF	2.0118	0.183469	0.828147
ENSG00000183036	PCP4	1.06621	0.176088	0.828147
ENSG00000100234	TIMP3	2.95441	0.181737	0.828147
ENSG00000182827	ACBD3	1.52635	0.18303	0.82818
ENSG00000115233	PSMD14	1.17045	0.174315	0.828509
ENSG00000100425	BRD1	1.28958	0.17396	0.82868
ENSG00000134440	NARS	1.82864	0.181521	0.829006
ENSG00000171314	PGAM1	1.99989	0.183873	0.82942
ENSG00000102898	NUTF2	3.58729	0.17768	0.82942
ENSG00000130816	DNMT1	1.03941	0.175946	0.82942
ENSG00000107862	GBF1	1.28511	0.174004	0.829468
ENSG00000184216	IRAK1	1.18236	0.174185	0.829805
ENSG00000129515	SNX6	1.27915	0.173217	0.830532
ENSG00000137409	MTCH1	1.28809	0.173135	0.830779
ENSG00000189091	SF3B3	1.45189	0.182645	0.830977
ENSG00000116962	NID1	2.92016	0.177508	0.831591
ENSG00000104904	OAZ1	8.83792	0.174242	0.832534
ENSG00000158711	ELK4	1.28362	0.17065	0.833142
ENSG00000143499	SMYD2	2.39897	0.176947	0.833142
ENSG00000169047	IRS1	1.42211	0.180032	0.833142
ENSG00000004534	RBM6	2.4228	0.177018	0.833142
ENSG00000146247	PHIP	1.06323	0.172058	0.833142
ENSG00000111897	SERINC1	1.38041	0.180203	0.833142
ENSG00000221914	PPP2R2A	1.28213	0.187604	0.833142
ENSG00000090054	SPTLC1	1.03345	0.172365	0.833142
ENSG00000108091	CCDC6	1.04536	0.173274	0.833142
ENSG00000109920	FNBP4	1.72142	0.179621	0.833142
ENSG00000167548	KMT2D	1.74078	0.178169	0.833142
ENSG00000139651	ZNF740	1.00813	0.172641	0.833142
ENSG00000142208	AKT1	1.4504	0.179667	0.833142
ENSG00000158805	ZNF276	1.08855	0.173797	0.833142
ENSG00000088833	NSFL1C	1.07663	0.172929	0.833142
ENSG00000101104	PABPC1L	3.02291	0.176062	0.833142
ENSG00000100023	PPIL2	1.04089	0.172806	0.833142
ENSG00000147044	CASK	1.70057	0.178886	0.833142
ENSG00000067560	RHOA	8.7724	0.171562	0.833616
ENSG00000130723	PRRC2B	5.13746	0.172547	0.833724
ENSG00000109685	NSD2	1.3417	0.179938	0.833857
ENSG00000112308	C6orf62	1.42658	0.192984	0.833857
ENSG00000136279	DBNL	1.18534	0.169595	0.834522
ENSG00000124155	PIGT	1.4638	0.178015	0.836796
ENSG00000168036	CTNNB1	9.19382	0.170449	0.837128
ENSG00000108344	PSMD3	1.26277	0.168239	0.837128
ENSG00000116560	SFPQ	6.2126	0.172183	0.837171
ENSG00000278705	HIST1H4B	1.80779	0.177245	0.837396
ENSG00000125970	RALY	3.7496	0.171772	0.839128
ENSG00000131375	CAPN7	1.22108	0.167589	0.840906
ENSG00000137693	YAP1	1.94777	0.174434	0.840906
ENSG00000029725	RABEP1	1.3685	0.176797	0.840906
ENSG00000157916	RER1	1.48912	0.175547	0.84131
ENSG00000116786	PLEKHM2	1.07663	0.167917	0.84131
ENSG00000163159	VPS72	1.18534	0.167321	0.84131
ENSG00000180104	EXOC3	1.16896	0.166482	0.84131
ENSG00000184489	PTP4A3	2.17709	0.17306	0.84131
ENSG00000137776	SLTM	1.4787	0.17528	0.84131
ENSG00000164091	WDR82	2.44513	0.17178	0.841367
ENSG00000129083	COPB1	1.63059	0.187996	0.841367
ENSG00000088986	DYNLL1	2.30367	0.172184	0.841367
ENSG00000075413	MARK3	1.60229	0.174208	0.841367
ENSG00000168488	ATXN2L	1.22852	0.166675	0.841367
ENSG00000135870	RC3H1	1.05727	0.167526	0.841544
ENSG00000044090	CUL7	1.1362	0.165681	0.842406
ENSG00000121774	KHDRBS1	3.74364	0.170489	0.842407
ENSG00000083896	YTHDC1	1.55166	0.17358	0.842407
ENSG00000054793	ATP9A	1.0126	0.166732	0.842407
ENSG00000204392	LSM2	1.27766	0.164368	0.842583
ENSG00000204287	HLA-DRA	2.6	0.171786	0.842585
ENSG00000135047	CTSL	1.11535	0.16576	0.843587
ENSG00000173548	SNX33	1.1228	0.165253	0.84419
ENSG00000140632	GLYR1	1.82417	0.171759	0.844451
ENSG00000132485	ZRANB2	2.65659	0.169328	0.844711
ENSG00000131013	PPIL4	1.25979	0.16441	0.845488
ENSG00000177951	BET1L	2.40344	0.169713	0.845548
ENSG00000160075	SSU72	1.20172	0.164107	0.845755
ENSG00000110492	MDK	11.9264	0.16693	0.847019
ENSG00000164164	OTUD4	1.0811	0.163909	0.847066
ENSG00000197226	TBC1D9B	1.77056	0.170852	0.847066
ENSG00000169925	BRD3	1.0811	0.164903	0.847066
ENSG00000167522	ANKRD11	2.81741	0.16811	0.847066
ENSG00000102317	RBM3	8.18569	0.165367	0.847066
ENSG00000084733	RAB10	1.20172	0.163212	0.847177
ENSG00000068323	TFE3	1.04536	0.164507	0.848122
ENSG00000006282	SPATA20	1.16449	0.161887	0.848188
ENSG00000197982	C1orf122	1.36254	0.183646	0.850383
ENSG00000104660	LEPROTL1	1.39084	0.170714	0.850383
ENSG00000148334	PTGES2	1.35659	0.170949	0.850383
ENSG00000110696	C11orf58	2.874	0.166103	0.850383
ENSG00000100997	ABHD12	1.33872	0.160224	0.850383
ENSG00000166377	ATP9B	1.31489	0.160202	0.850814
ENSG00000133243	BTBD2	2.01031	0.167847	0.850925
ENSG00000198218	QRICH1	1.80928	0.168264	0.851438
ENSG00000116473	RAP1A	1.50252	0.172539	0.852412
ENSG00000253729	PRKDC	3.28649	0.16486	0.852938
ENSG00000111011	RSRC2	1.57996	0.168575	0.852938
ENSG00000013441	CLK1	3.00355	0.164647	0.85294
ENSG00000129925	TMEM8A	1.10939	0.160459	0.85294
ENSG00000086666	ZFAND6	1.08557	0.160932	0.853955
ENSG00000134744	TUT4	1.05132	0.159896	0.854194
ENSG00000198700	IPO9	1.37148	0.167306	0.854194
ENSG00000157020	SEC13	1.85395	0.163743	0.854194
ENSG00000118816	CCNI	6.19771	0.16056	0.854194
ENSG00000169045	HNRNPH1	6.57148	0.160854	0.854194
ENSG00000128534	LSM8	1.05132	0.158877	0.854194
ENSG00000164896	FASTK	1.68122	0.166542	0.854194
ENSG00000079332	SAR1A	2.71913	0.164588	0.854194
ENSG00000168092	PAFAH1B2	1.44742	0.165881	0.854194
ENSG00000166226	CCT2	3.39221	0.163802	0.854194
ENSG00000011465	DCN	4.78454	0.164009	0.854194
ENSG00000140262	TCF12	1.28064	0.158496	0.854194
ENSG00000102901	CENPT	1.65292	0.164025	0.854194
ENSG00000108349	CASC3	1.70206	0.169646	0.854194
ENSG00000123159	GIPC1	1.13769	0.159541	0.854194
ENSG00000216490	IFI30	1.02005	0.160375	0.854194
ENSG00000105700	KXD1	1.72291	0.165481	0.854194
ENSG00000205155	PSENEN	1.07961	0.161426	0.854194
ENSG00000125895	TMEM74B	1.03345	0.158833	0.854194
ENSG00000151532	VTI1A	1.1362	0.156713	0.85426
ENSG00000147854	UHRF2	1.27022	0.159316	0.854689
ENSG00000090863	GLG1	2.35876	0.160971	0.85558
ENSG00000113269	RNF130	1.11535	0.155188	0.855634
ENSG00000198887	SMC5	1.0811	0.156473	0.855634
ENSG00000145782	ATG12	1.21661	0.154388	0.857823
ENSG00000127483	HP1BP3	4.96472	0.158077	0.857951
ENSG00000124920	MYRF	1.05132	0.172179	0.857951
ENSG00000119801	YPEL5	1.67526	0.161746	0.858384
ENSG00000079246	XRCC5	6.15006	0.156545	0.859446
ENSG00000134453	RBM17	2.12051	0.159908	0.859446
ENSG00000084652	TXLNA	1.92096	0.160309	0.859566
ENSG00000084073	ZMPSTE24	1.35957	0.161031	0.859784
ENSG00000003402	CFLAR	1.94777	0.158398	0.859784
ENSG00000196428	TSC22D2	1.17789	0.152347	0.859784
ENSG00000087274	ADD1	2.14135	0.161426	0.859784
ENSG00000164244	PRRC1	1.3551	0.162218	0.859784
ENSG00000168172	HOOK3	1.4921	0.161066	0.859784
ENSG00000099204	ABLIM1	1.03792	0.152668	0.859784
ENSG00000184014	DENND5A	1.18534	0.151504	0.859784
ENSG00000108578	BLMH	1.25682	0.151218	0.859784
ENSG00000013306	SLC25A39	1.35361	0.161822	0.859784
ENSG00000105677	TMEM147	1.02302	0.154105	0.859784
ENSG00000196576	PLXNB2	3.90596	0.155527	0.859784
ENSG00000100266	PACSIN2	1.04387	0.151697	0.85993
ENSG00000145912	NHP2	1.56357	0.159368	0.860336
ENSG00000168495	POLR3D	2.28431	0.1565	0.860336
ENSG00000110711	AIP	1.12726	0.150523	0.860336
ENSG00000136153	LMO7	2.6134	0.156095	0.860336
ENSG00000125952	MAX	1.56953	0.158693	0.860336
ENSG00000136451	VEZF1	1.11684	0.150899	0.860336
ENSG00000119707	RBM25	2.11306	0.165495	0.860613
ENSG00000160691	SHC1	3.46369	0.154468	0.861322
ENSG00000153147	SMARCA5	2.1488	0.156688	0.861322
ENSG00000213639	PPP1CB	1.9299	0.156983	0.861514
ENSG00000077232	DNAJC10	1.31042	0.149602	0.861514
ENSG00000174498	IGDCC3	1.20321	0.150323	0.861514
ENSG00000124222	STX16	2.26942	0.155996	0.861514
ENSG00000118007	STAG1	1.09599	0.150214	0.861865
ENSG00000108256	NUFIP2	1.59038	0.158056	0.861865
ENSG00000159140	SON	4.61776	0.154004	0.861884
ENSG00000105220	GPI	2.41833	0.160316	0.862071
ENSG00000133422	MORC2	1.07068	0.14995	0.862187
ENSG00000104331	IMPAD1	2.23517	0.155674	0.862405
ENSG00000077097	TOP2B	2.0937	0.155542	0.863449
ENSG00000137497	NUMA1	2.10413	0.155317	0.863754
ENSG00000142186	SCYL1	1.0126	0.149821	0.86438
ENSG00000179546	HTR1D	1.13173	0.149626	0.864382
ENSG00000168175	MAPK1IP1L	2.55533	0.154092	0.864382
ENSG00000063978	RNF4	1.27617	0.14762	0.864444
ENSG00000107290	SETX	1.03494	0.149556	0.865329
ENSG00000182446	NPLOC4	1.15258	0.147992	0.865329
ENSG00000119725	ZNF410	1.18236	0.14743	0.865867
ENSG00000196591	HDAC2	2.34685	0.153898	0.8659
ENSG00000133275	CSNK1G2	2.56575	0.152874	0.866701
ENSG00000099246	RAB18	1.52635	0.155812	0.86684
ENSG00000244405	ETV5	2.00882	0.154496	0.867301
ENSG00000116539	ASH1L	1.63356	0.163069	0.867398
ENSG00000198420	TCAF1	1.25086	0.146918	0.867398
ENSG00000071859	FAM50A	1.5189	0.155081	0.867398
ENSG00000172531	PPP1CA	1.88522	0.154043	0.868287
ENSG00000103024	NME3	1.25682	0.145719	0.869506
ENSG00000182979	MTA1	2.07583	0.152662	0.870224
ENSG00000008838	MED24	1.4504	0.155888	0.870313
ENSG00000087191	PSMC5	2.48832	0.151965	0.870366
ENSG00000223865	HLA-DPB1	1.34914	0.155869	0.870771
ENSG00000161021	MAML1	1.13322	0.156229	0.87103
ENSG00000011275	RNF216	1.12875	0.150066	0.872199
ENSG00000102908	NFAT5	1.89267	0.152099	0.872199
ENSG00000164741	DLC1	3.21948	0.14947	0.872208
ENSG00000171853	TRAPPC12	1.00069	0.147028	0.872818
ENSG00000159674	SPON2	3.02142	0.149394	0.87292
ENSG00000120896	SORBS3	3.4071	0.149031	0.87292
ENSG00000160710	ADAR	3.01249	0.149182	0.872963
ENSG00000114503	NCBP2	1.35659	0.153931	0.872963
ENSG00000153395	LPCAT1	1.39679	0.153382	0.872963
ENSG00000204388	HSPA1B	2.76232	0.152707	0.872963
ENSG00000103275	UBE2I	2.94697	0.149634	0.872963
ENSG00000170043	TRAPPC1	1.64845	0.15234	0.872963
ENSG00000144224	UBXN4	2.32005	0.149216	0.873001
ENSG00000172845	SP3	2.30665	0.150069	0.873001
ENSG00000136527	TRA2B	4.06976	0.147509	0.873001
ENSG00000106211	HSPB1	11.9517	0.145518	0.873001
ENSG00000197343	ZNF655	1.17491	0.143729	0.873001
ENSG00000076685	NT5C2	1.4504	0.152207	0.873001
ENSG00000150316	CWC15	1.33127	0.143404	0.873001
ENSG00000111077	TNS2	1.12577	0.143904	0.873001
ENSG00000136485	DCAF7	2.05647	0.150247	0.873001
ENSG00000104973	MED25	1.13024	0.143504	0.873001
ENSG00000100934	SEC23A	2.21283	0.14983	0.873385
ENSG00000123136	DDX39A	1.06025	0.143329	0.873983
ENSG00000077549	CAPZB	3.56197	0.14688	0.874254
ENSG00000124177	CHD6	1.22108	0.142658	0.874254
ENSG00000058262	SEC61A1	2.17858	0.153564	0.875216
ENSG00000197461	PDGFA	1.54868	0.150381	0.875426
ENSG00000143624	INTS3	2.29026	0.153946	0.875578
ENSG00000080371	RAB21	1.29107	0.140798	0.875775
ENSG00000160888	IER2	1.10493	0.143096	0.876271
ENSG00000152818	UTRN	2.05796	0.148703	0.876779
ENSG00000095139	ARCN1	1.7244	0.149031	0.877066
ENSG00000118564	FBXL5	1.7244	0.148723	0.877571
ENSG00000139163	ETNK1	1.4236	0.150163	0.87777
ENSG00000182149	IST1	1.12726	0.141578	0.87777
ENSG00000159128	IFNGR2	2.45854	0.146656	0.878121
ENSG00000155506	LARP1	1.92841	0.148129	0.878423
ENSG00000168710	AHCYL1	1.32978	0.148973	0.879362
ENSG00000170852	KBTBD2	1.03792	0.140903	0.879362
ENSG00000132549	VPS13B	1.76163	0.148084	0.879362
ENSG00000173120	KDM2A	1.23746	0.139485	0.879362
ENSG00000266714	MYO15B	1.51443	0.148376	0.879362
ENSG00000188895	MSL1	1.52635	0.148477	0.88017
ENSG00000129128	SPCS3	1.66483	0.147632	0.880612
ENSG00000132432	SEC61G	2.35728	0.145574	0.880612
ENSG00000102225	CDK16	1.16002	0.1394	0.881295
ENSG00000132694	ARHGEF11	1.91352	0.147193	0.883554
ENSG00000163635	ATXN7	1.11684	0.158068	0.883798
ENSG00000172493	AFF1	1.11088	0.137959	0.884474
ENSG00000109320	NFKB1	1.09301	0.139028	0.884747
ENSG00000111802	TDP2	1.07365	0.138628	0.884751
ENSG00000139842	CUL4A	1.92692	0.145913	0.884863
ENSG00000175387	SMAD2	1.40424	0.14698	0.885171
ENSG00000143924	EML4	2.42131	0.142705	0.886972
ENSG00000137312	FLOT1	2.40344	0.143008	0.886972
ENSG00000198176	TFDP1	1.31489	0.135547	0.88709
ENSG00000107341	UBE2R2	2.13093	0.143156	0.887248
ENSG00000187840	EIF4EBP1	2.01627	0.143701	0.887403
ENSG00000196792	STRN3	1.09599	0.147303	0.887991
ENSG00000153201	RANBP2	1.73482	0.143596	0.888443
ENSG00000198231	DDX42	1.6291	0.146027	0.888443
ENSG00000151893	CACUL1	1.02005	0.136407	0.88871
ENSG00000176986	SEC24C	1.75716	0.143217	0.888981
ENSG00000101152	DNAJC5	1.11237	0.136094	0.889271
ENSG00000109381	ELF2	1.14215	0.135364	0.889321
ENSG00000099341	PSMD8	1.92692	0.14206	0.88951
ENSG00000150593	PDCD4	1.13471	0.135659	0.889802
ENSG00000234616	JRK	1.03643	0.135274	0.889908
ENSG00000054523	KIF1B	1.83311	0.141366	0.891291
ENSG00000198492	YTHDF2	1.50103	0.142604	0.891291
ENSG00000065883	CDK13	1.02451	0.134459	0.891291
ENSG00000105968	H2AFV	2.64616	0.139482	0.891291
ENSG00000122783	CYREN	1.08408	0.133982	0.891291
ENSG00000107372	ZFAND5	3.3669	0.138646	0.891291
ENSG00000166224	SGPL1	1.1496	0.133699	0.891291
ENSG00000175215	CTDSP2	3.70344	0.137845	0.891291
ENSG00000119638	NEK9	1.42062	0.142665	0.891291
ENSG00000100722	ZC3H14	1.53379	0.142312	0.891291
ENSG00000178188	SH2B1	1.33574	0.13437	0.891291
ENSG00000103653	CSK	1.13471	0.133802	0.891353
ENSG00000176102	CSTF3	1.51741	0.142108	0.891939
ENSG00000161638	ITGA5	1.33425	0.132368	0.892047
ENSG00000184840	TMED9	3.4622	0.139573	0.892127
ENSG00000023191	RNH1	1.56804	0.141376	0.892127
ENSG00000055070	SZRD1	2.2858	0.138827	0.892812
ENSG00000150907	FOXO1	1.64994	0.14076	0.892938
ENSG00000176087	SLC35A4	1.05281	0.133676	0.893015
ENSG00000119969	HELLS	1.37743	0.142466	0.893015
ENSG00000109111	SUPT6H	2.07732	0.139122	0.893015
ENSG00000123091	RNF11	2.19943	0.138427	0.893299
ENSG00000213281	NRAS	1.25384	0.131783	0.893511
ENSG00000125944	HNRNPR	3.69153	0.133484	0.893522
ENSG00000084072	PPIE	1.02154	0.130779	0.893522
ENSG00000177606	JUN	2.37366	0.138543	0.893522
ENSG00000151414	NEK7	1.1913	0.131127	0.893522
ENSG00000143842	SOX13	1.00664	0.133463	0.893522
ENSG00000082898	XPO1	1.65739	0.139895	0.893522
ENSG00000186522	SEPTIN10	1.5189	0.137255	0.893522
ENSG00000115540	MOB4	1.711	0.138402	0.893522
ENSG00000184432	COPB2	2.49279	0.136238	0.893522
ENSG00000090520	DNAJB11	1.76907	0.137659	0.893522
ENSG00000159692	CTBP1	3.80023	0.13483	0.893522
ENSG00000096070	BRPF3	1.03643	0.129694	0.893522
ENSG00000156162	DPY19L4	1.05579	0.130766	0.893522
ENSG00000119396	RAB14	1.87629	0.139287	0.893522
ENSG00000107929	LARP4B	1.4638	0.141044	0.893522
ENSG00000198408	OGA	2.06541	0.135927	0.893522
ENSG00000185627	PSMD13	1.85395	0.136744	0.893522
ENSG00000177700	POLR2L	3.5858	0.134872	0.893522
ENSG00000167770	OTUB1	2.16667	0.138083	0.893522
ENSG00000139218	SCAF11	1.66186	0.139634	0.893522
ENSG00000134884	ARGLU1	6.17538	0.133184	0.893522
ENSG00000119655	NPC2	2.54044	0.135668	0.893522
ENSG00000100726	TELO2	1.05876	0.130852	0.893522
ENSG00000141456	PELP1	1.20768	0.134146	0.893522
ENSG00000067900	ROCK1	1.24044	0.131043	0.893522
ENSG00000105323	HNRNPUL1	6.02051	0.133252	0.893522
ENSG00000063244	U2AF2	2.64914	0.137513	0.893522
ENSG00000103769	RAB11A	2.00733	0.135722	0.893544
ENSG00000131475	VPS25	1.28511	0.14235	0.893544
ENSG00000135048	CEMIP2	2.64319	0.134068	0.894618
ENSG00000077514	POLD3	1.14364	0.128504	0.894618
ENSG00000165671	NSD1	1.14513	0.128546	0.894915
ENSG00000030066	NUP160	1.22703	0.127722	0.894946
ENSG00000170027	YWHAG	3.2165	0.133328	0.895598
ENSG00000168610	STAT3	3.25968	0.13499	0.896456
ENSG00000126698	DNAJC8	1.20023	0.127416	0.896656
ENSG00000161956	SENP3	1.1496	0.127761	0.896987
ENSG00000139343	SNRPF	1.06919	0.127712	0.89772
ENSG00000177830	CHID1	1.52337	0.13594	0.898084
ENSG00000103512	NOMO1	1.42211	0.136367	0.898231
ENSG00000159210	SNF8	1.13173	0.131872	0.898231
ENSG00000197081	IGF2R	1.96117	0.134048	0.899214
ENSG00000129103	SUMF2	1.4504	0.135761	0.899546
ENSG00000126934	MAP2K2	2.67595	0.132235	0.900394
ENSG00000186063	AIDA	2.03711	0.132991	0.900964
ENSG00000140299	BNIP2	1.15258	0.126483	0.900964
ENSG00000067048	DDX3Y	1.45487	0.134752	0.900964
ENSG00000144824	PHLDB2	1.95819	0.132663	0.901281
ENSG00000114354	TFG	1.52933	0.133972	0.902027
ENSG00000107984	DKK1	5.45166	0.132756	0.902027
ENSG00000165416	SUGT1	1.13471	0.125018	0.902027
ENSG00000146083	RNF44	1.0945	0.126089	0.902116
ENSG00000062716	VMP1	1.40275	0.137529	0.903656
ENSG00000278828	HIST1H3H	2.9693	0.132254	0.904009
ENSG00000126432	PRDX5	2.38557	0.130705	0.904009
ENSG00000128159	TUBGCP6	1.40275	0.133397	0.904009
ENSG00000115694	STK25	2.27091	0.130791	0.904222
ENSG00000138594	TMOD3	1.33425	0.122941	0.904493
ENSG00000105438	KDELR1	2.97973	0.129885	0.904977
ENSG00000175203	DCTN2	1.07514	0.124002	0.906227
ENSG00000152795	HNRNPDL	13.1117	0.126226	0.906558
ENSG00000259956	RBM15B	1.18385	0.122976	0.906863
ENSG00000128989	ARPP19	2.50321	0.129405	0.906954
ENSG00000175063	UBE2C	2.49279	0.130747	0.90721
ENSG00000130749	ZC3H4	1.37595	0.132092	0.907249
ENSG00000120129	DUSP1	2.09221	0.130213	0.907578
ENSG00000183741	CBX6	1.40573	0.134204	0.90791
ENSG00000187954	CYHR1	1.30894	0.121012	0.908093
ENSG00000277258	PCGF2	1.74674	0.143413	0.908093
ENSG00000141867	BRD4	2.47045	0.128348	0.908093
ENSG00000112249	ASCC3	1.61718	0.140999	0.90813
ENSG00000141298	SSH2	1.04685	0.125502	0.908205
ENSG00000141510	TP53	1.163	0.121399	0.909004
ENSG00000077147	TM9SF3	2.32303	0.128306	0.909317
ENSG00000166483	WEE1	1.7795	0.129514	0.909711
ENSG00000147162	OGT	1.98648	0.135986	0.909711
ENSG00000170035	UBE2E3	2.73104	0.127433	0.909882
ENSG00000095787	WAC	2.54639	0.127469	0.910006
ENSG00000159086	PAXBP1	1.05727	0.122885	0.910006
ENSG00000144566	RAB5A	2.08774	0.127885	0.910792
ENSG00000181555	SETD2	1.10642	0.12174	0.910792
ENSG00000182871	COL18A1	5.44124	0.125561	0.910792
ENSG00000100353	EIF3D	1.5874	0.129666	0.910831
ENSG00000185650	ZFP36L1	3.54708	0.129247	0.911427
ENSG00000171862	PTEN	1.39828	0.129925	0.911818
ENSG00000244687	UBE2V1	3.32818	0.125739	0.912089
ENSG00000163527	STT3B	2.34834	0.126873	0.912209
ENSG00000124783	SSR1	2.85315	0.12593	0.912209
ENSG00000182934	SRPRA	2.4913	0.126306	0.912209
ENSG00000178982	EIF3K	1.83906	0.127967	0.912209
ENSG00000125835	SNRPB	1.15556	0.119791	0.912209
ENSG00000055609	KMT2C	1.21214	0.119555	0.912931
ENSG00000178913	TAF7	1.40573	0.12897	0.912981
ENSG00000077942	FBLN1	2.97973	0.126716	0.912981
ENSG00000077312	SNRPA	1.09748	0.119997	0.913366
ENSG00000137504	CREBZF	2.53299	0.127705	0.913474
ENSG00000120694	HSPH1	2.39599	0.125802	0.913474
ENSG00000173575	CHD2	1.81077	0.126872	0.913485
ENSG00000136238	RAC1	3.83597	0.123851	0.913594
ENSG00000108679	LGALS3BP	7.2535	0.123074	0.913594
ENSG00000187164	SHTN1	1.59485	0.12751	0.914727
ENSG00000090565	RAB11FIP3	1.07068	0.119949	0.914727
ENSG00000161904	LEMD2	1.05281	0.124709	0.914749
ENSG00000089280	FUS	7.01375	0.122229	0.914761
ENSG00000076604	TRAF4	1.44742	0.127358	0.915093
ENSG00000092931	MFSD11	1.14067	0.1188	0.915561
ENSG00000012232	EXTL3	1.38339	0.128074	0.915578
ENSG00000153560	UBP1	1.76907	0.127253	0.916181
ENSG00000100226	GTPBP1	1.14811	0.121342	0.916181
ENSG00000125386	FAM193A	1.03345	0.118983	0.916367
ENSG00000102024	PLS3	2.2307	0.127658	0.916541
ENSG00000275713	HIST1H2BH	1.47125	0.128615	0.916798
ENSG00000173889	PHC3	1.01409	0.118186	0.917364
ENSG00000215301	DDX3X	2.99164	0.122654	0.918264
ENSG00000173812	EIF1	5.00344	0.121213	0.918834
ENSG00000129351	ILF3	6.38683	0.120725	0.918834
ENSG00000132646	PCNA	1.32978	0.116152	0.918834
ENSG00000101421	CHMP4B	1.73333	0.124443	0.918834
ENSG00000174243	DDX23	1.54422	0.127091	0.919445
ENSG00000132153	DHX30	1.42658	0.125398	0.919488
ENSG00000003756	RBM5	3.09588	0.121579	0.919596
ENSG00000137575	SDCBP	3.06163	0.121651	0.919596
ENSG00000005007	UPF1	1.21363	0.115318	0.919763
ENSG00000158796	DEDD	1.31489	0.114857	0.919974
ENSG00000204335	SP5	4.54926	0.120813	0.919974
ENSG00000152952	PLOD2	2.23815	0.12239	0.919974
ENSG00000239264	TXNDC5	2.62085	0.12203	0.919974
ENSG00000275379	HIST1H3I	1.85246	0.123966	0.919974
ENSG00000029363	BCLAF1	2.15327	0.122329	0.919974
ENSG00000158941	CCAR2	2.41386	0.122162	0.919974
ENSG00000102699	PARP4	1.07365	0.116184	0.919974
ENSG00000189403	HMGB1	4.93792	0.119102	0.919974
ENSG00000179933	C14orf119	1.16151	0.115521	0.919974
ENSG00000101557	USP14	1.56953	0.124635	0.919974
ENSG00000099622	CIRBP	6.6236	0.118851	0.919974
ENSG00000196562	SULF2	1.10195	0.11544	0.919974
ENSG00000231389	HLA-DPA1	1.20023	0.117411	0.920662
ENSG00000059573	ALDH18A1	1.30745	0.113802	0.920662
ENSG00000196504	PRPF40A	1.73036	0.122568	0.920664
ENSG00000170248	PDCD6IP	1.53677	0.122841	0.920664
ENSG00000119402	FBXW2	1.43998	0.138141	0.920664
ENSG00000177731	FLII	2.77721	0.119893	0.920664
ENSG00000141367	CLTC	3.19714	0.119884	0.920664
ENSG00000133313	CNDP2	1.9984	0.121433	0.920664
ENSG00000166681	BEX3	6.97652	0.118058	0.920664
ENSG00000114857	NKTR	1.80481	0.12676	0.921127
ENSG00000146007	ZMAT2	1.38786	0.123277	0.921127
ENSG00000136631	VPS45	1.21363	0.112752	0.921175
ENSG00000196313	POM121	1.6693	0.121168	0.92303
ENSG00000162923	WDR26	2.72807	0.118965	0.923191
ENSG00000184270	HIST2H2AB	3.10183	0.119635	0.923632
ENSG00000071462	BUD23	1.25384	0.110977	0.923632
ENSG00000119335	SET	5.94605	0.116791	0.923632
ENSG00000148308	GTF3C5	1.3551	0.121983	0.923632
ENSG00000185246	PRPF39	1.10344	0.112208	0.923632
ENSG00000270647	TAF15	2.62234	0.118273	0.923632
ENSG00000173821	RNF213	1.77205	0.120229	0.923632
ENSG00000065000	AP3D1	2.2992	0.119552	0.923632
ENSG00000141905	NFIC	2.71913	0.117869	0.923632
ENSG00000269343	ZNF587B	1.37595	0.121434	0.923632
ENSG00000088930	XRN2	2.1071	0.119751	0.923632
ENSG00000184164	CRELD2	1.16747	0.112195	0.923632
ENSG00000162231	NXF1	2.27984	0.118288	0.923784
ENSG00000204843	DCTN1	1.93139	0.118987	0.923859
ENSG00000165102	HGSNAT	1.12875	0.125292	0.923859
ENSG00000198561	CTNND1	3.31925	0.116679	0.923859
ENSG00000263001	GTF2I	5.09428	0.115576	0.923877
ENSG00000089737	DDX24	2.06988	0.118006	0.923877
ENSG00000017797	RALBP1	1.03196	0.112378	0.923885
ENSG00000159079	CFAP298	1.05579	0.111991	0.924084
ENSG00000079805	DNM2	1.48316	0.119709	0.92436
ENSG00000088832	FKBP1A	4.28866	0.115712	0.924919
ENSG00000177169	ULK1	1.18534	0.118623	0.92511
ENSG00000127481	UBR4	1.3417	0.119651	0.925377
ENSG00000168288	MMADHC	1.30596	0.109384	0.925821
ENSG00000153827	TRIP12	2.05796	0.117253	0.925821
ENSG00000089154	GCN1	2.08477	0.117063	0.925907
ENSG00000100227	POLDIP3	1.72887	0.11801	0.925907
ENSG00000171163	ZNF692	1.7795	0.117763	0.925912
ENSG00000197386	HTT	1.09599	0.111407	0.927552
ENSG00000116478	HDAC1	1.85544	0.116997	0.927739
ENSG00000119285	HEATR1	1.41764	0.118546	0.927922
ENSG00000204387	SNHG32	3.51134	0.115531	0.927922
ENSG00000136950	ARPC5L	1.10642	0.10953	0.928007
ENSG00000136758	YME1L1	1.78248	0.116959	0.928007
ENSG00000075914	EXOSC7	1.03941	0.109733	0.92884
ENSG00000068001	HYAL2	1.21363	0.108059	0.92884
ENSG00000273802	HIST1H2BG	2.6551	0.118012	0.92884
ENSG00000105393	BABAM1	1.14364	0.108925	0.92884
ENSG00000164323	CFAP97	1.20768	0.107801	0.928913
ENSG00000136100	VPS36	1.52635	0.116776	0.928913
ENSG00000105701	FKBP8	3.65579	0.11376	0.928913
ENSG00000125875	TBC1D20	1.36403	0.117652	0.928913
ENSG00000070501	POLB	1.05727	0.108143	0.929537
ENSG00000105810	CDK6	2.22921	0.114757	0.929542
ENSG00000135624	CCT7	2.68637	0.114056	0.929733
ENSG00000196866	HIST1H2AD	2.66999	0.115132	0.929733
ENSG00000054654	SYNE2	1.91501	0.114825	0.929733
ENSG00000166200	COPS2	1.21363	0.106782	0.929733
ENSG00000108587	GOSR1	1.38339	0.11675	0.929811
ENSG00000145439	CBR4	1.00813	0.107136	0.931071
ENSG00000171067	C11orf24	1.04387	0.107968	0.931071
ENSG00000125503	PPP1R12C	1.70355	0.114628	0.931071
ENSG00000152492	CCDC50	1.68419	0.118732	0.931997
ENSG00000143977	SNRPG	1.06025	0.106828	0.93201
ENSG00000155970	MICU3	1.6976	0.114467	0.93201
ENSG00000094914	AAAS	1.04685	0.10713	0.93201
ENSG00000102531	FNDC3A	2.12348	0.113452	0.93201
ENSG00000164733	CTSB	9.44995	0.110016	0.932121
ENSG00000135829	DHX9	1.59634	0.121316	0.932192
ENSG00000120805	ARL1	1.25979	0.104236	0.933657
ENSG00000198625	MDM4	3.7496	0.110227	0.934294
ENSG00000171316	CHD7	1.26426	0.104434	0.934507
ENSG00000198961	PJA2	1.91799	0.11219	0.935018
ENSG00000122705	CLTA	1.22108	0.10415	0.936009
ENSG00000145495	2024-03-06	3.50688	0.109998	0.936027
ENSG00000137871	ZNF280D	1.1228	0.113966	0.936546
ENSG00000132612	VPS4A	1.16449	0.103638	0.936868
ENSG00000074800	ENO1	7.96679	0.108292	0.937359
ENSG00000155115	GTF3C6	2.09966	0.1144	0.937359
ENSG00000148737	TCF7L2	1.12428	0.106201	0.937359
ENSG00000185236	RAB11B	1.42509	0.11293	0.937359
ENSG00000171940	ZNF217	1.14513	0.104032	0.937578
ENSG00000240849	TMEM189	1.30745	0.102335	0.938513
ENSG00000130177	CDC16	1.54124	0.111808	0.938548
ENSG00000168477	TNXB	1.2449	0.103981	0.938748
ENSG00000119314	PTBP3	1.78545	0.110924	0.938748
ENSG00000078304	PPP2R5C	2.66254	0.110132	0.938748
ENSG00000163346	PBXIP1	2.21283	0.109496	0.938777
ENSG00000066455	GOLGA5	1.05579	0.102695	0.938989
ENSG00000128191	DGCR8	1.3134	0.108492	0.939021
ENSG00000173230	GOLGB1	2.17262	0.110221	0.939451
ENSG00000142657	PGD	3.03185	0.106021	0.939868
ENSG00000142634	EFHD2	1.41615	0.108607	0.939868
ENSG00000244038	DDOST	1.71547	0.112224	0.939868
ENSG00000054118	THRAP3	1.92543	0.109685	0.939868
ENSG00000115464	USP34	1.94628	0.10757	0.939868
ENSG00000204120	GIGYF2	1.48465	0.11065	0.939868
ENSG00000178252	WDR6	3.08545	0.10596	0.939868
ENSG00000178057	NDUFAF3	1.80332	0.107684	0.939868
ENSG00000109501	WFS1	1.11535	0.101148	0.939868
ENSG00000138668	HNRNPD	2.68339	0.106089	0.939868
ENSG00000132912	DCTN4	1.43402	0.110335	0.939868
ENSG00000277157	HIST1H4D	9.72841	0.106778	0.939868
ENSG00000197409	HIST1H3D	4.35567	0.106996	0.939868
ENSG00000204469	PRRC2A	2.39897	0.108056	0.939868
ENSG00000204356	NELFE	1.41615	0.109703	0.939868
ENSG00000096401	CDC5L	1.06919	0.101489	0.939868
ENSG00000093144	ECHDC1	1.06472	0.110939	0.939868
ENSG00000157954	WIPI2	1.26724	0.100907	0.939868
ENSG00000136240	KDELR2	5.10172	0.104773	0.939868
ENSG00000121716	PILRB	2.56575	0.11005	0.939868
ENSG00000105993	DNAJB6	1.02302	0.101358	0.939868
ENSG00000147416	ATP6V1B2	2.35728	0.106691	0.939868
ENSG00000104695	PPP2CB	7.00035	0.103613	0.939868
ENSG00000165280	VCP	3.35052	0.104867	0.939868
ENSG00000167113	COQ4	1.07514	0.101335	0.939868
ENSG00000214063	TSPAN4	1.38786	0.109041	0.939868
ENSG00000003056	M6PR	1.39679	0.109741	0.939868
ENSG00000111142	METAP2	1.50997	0.1108	0.939868
ENSG00000102978	POLR2C	1.11237	0.0986798	0.939868
ENSG00000141503	MINK1	1.74227	0.109993	0.939868
ENSG00000136450	SRSF1	4.53139	0.105417	0.939868
ENSG00000161544	CYGB	1.00962	0.101088	0.939868
ENSG00000171867	PRNP	1.25086	0.0988999	0.939868
ENSG00000214078	CPNE1	3.71237	0.104987	0.939868
ENSG00000111832	RWDD1	1.20619	0.0987657	0.941507
ENSG00000009954	BAZ1B	2.07732	0.107169	0.941507
ENSG00000163811	WDR43	1.2449	0.0977827	0.941661
ENSG00000272325	NUDT3	1.25979	0.0977028	0.942061
ENSG00000138069	RAB1A	3.18374	0.103909	0.942972
ENSG00000204256	BRD2	3.56495	0.103569	0.942972
ENSG00000258315	C17orf49	1.13769	0.0982387	0.943404
ENSG00000110717	NDUFS8	2.07583	0.108128	0.94496
ENSG00000067182	TNFRSF1A	1.31042	0.0961923	0.945077
ENSG00000013275	PSMC4	1.55166	0.106133	0.945077
ENSG00000054148	PHPT1	3.37137	0.102914	0.945165
ENSG00000204172	AGAP9	1.24788	0.0966975	0.945165
ENSG00000278588	HIST1H2BI	1.69611	0.106791	0.94526
ENSG00000138834	MAPK8IP3	1.28809	0.0958837	0.945683
ENSG00000168958	MFF	2.07881	0.108202	0.945769
ENSG00000137563	GGH	6.66976	0.101888	0.945769
ENSG00000023734	STRAP	2.07136	0.104274	0.945769
ENSG00000183207	RUVBL2	2.46151	0.103719	0.945769
ENSG00000121413	ZSCAN18	1.29404	0.100941	0.945769
ENSG00000100220	RTCB	1.29107	0.0960314	0.945769
ENSG00000023041	ZDHHC6	1.09004	0.0960124	0.94671
ENSG00000109606	DHX15	2.80252	0.102318	0.946871
ENSG00000108424	KPNB1	2.26793	0.103214	0.946871
ENSG00000153187	HNRNPU	4.42119	0.101017	0.947041
ENSG00000132424	PNISR	3.3118	0.102195	0.947566
ENSG00000196235	SUPT5H	1.99095	0.103309	0.94826
ENSG00000176915	ANKLE2	1.67526	0.103352	0.948277
ENSG00000143545	RAB13	3.08397	0.100751	0.948986
ENSG00000129187	DCTD	1.95223	0.101916	0.950021
ENSG00000204713	TRIM27	1.91799	0.101682	0.95029
ENSG00000163479	SSR2	3.47411	0.0995682	0.950841
ENSG00000144021	CIAO1	1.03643	0.0937002	0.950841
ENSG00000006451	RALA	1.07068	0.0958152	0.950841
ENSG00000136271	DDX56	1.74376	0.101745	0.950841
ENSG00000133142	TCEAL4	2.1756	0.10056	0.950841
ENSG00000116288	PARK7	3.03929	0.0939664	0.951106
ENSG00000060688	SNRNP40	1.33276	0.102275	0.951106
ENSG00000117410	ATP6V0B	1.99542	0.0982781	0.951106
ENSG00000188643	S100A16	1.17194	0.0873795	0.951106
ENSG00000143621	ILF2	2.2441	0.0936812	0.951106
ENSG00000143162	CREG1	1.33872	0.0879864	0.951106
ENSG00000117691	NENF	1.88671	0.100713	0.951106
ENSG00000143353	LYPLAL1	1.3417	0.0992091	0.951106
ENSG00000118873	RAB3GAP2	1.01111	0.0854905	0.951106
ENSG00000168118	RAB4A	1.68866	0.0989267	0.951106
ENSG00000079785	DDX1	1.88225	0.0932104	0.951106
ENSG00000055917	PUM2	1.15705	0.0921849	0.951106
ENSG00000138085	ATRAID	1.5055	0.0942306	0.951106
ENSG00000198586	TLK1	1.711	0.0973227	0.951106
ENSG00000115524	SF3B1	6.08156	0.0916252	0.951106
ENSG00000113811	SELENOK	1.72142	0.0982988	0.951106
ENSG00000163602	RYBP	1.10195	0.0929848	0.951106
ENSG00000170017	ALCAM	2.12795	0.0953667	0.951106
ENSG00000075785	RAB7A	2.85017	0.094089	0.951106
ENSG00000144895	EIF2A	1.2181	0.0846754	0.951106
ENSG00000109790	KLHL5	1.25086	0.0841909	0.951106
ENSG00000177733	HNRNPA0	4.00573	0.0924668	0.951106
ENSG00000183258	DDX41	1.07812	0.0858342	0.951106
ENSG00000168298	HIST1H1E	6.4598	0.0941114	0.951106
ENSG00000196787	HIST1H2AG	4.78603	0.0941383	0.951106
ENSG00000184357	HIST1H1B	7.70917	0.0986589	0.951106
ENSG00000204427	ABHD16A	1.163	0.0964936	0.951106
ENSG00000204394	VARS	1.10344	0.0916847	0.951106
ENSG00000164880	INTS1	1.10493	0.0927018	0.951106
ENSG00000154978	VOPP1	1.93883	0.0956837	0.951106
ENSG00000127914	AKAP9	1.29404	0.0882753	0.951106
ENSG00000196411	EPHB4	1.78396	0.094421	0.951106
ENSG00000090266	NDUFB2	1.79439	0.0936592	0.951106
ENSG00000184863	RBM33	1.24639	0.0908725	0.951106
ENSG00000104324	CPQ	1.74674	0.0956668	0.951106
ENSG00000164961	WASHC5	1.026	0.0955239	0.951106
ENSG00000057608	GDI2	2.64319	0.094367	0.951106
ENSG00000148634	HERC4	1.55613	0.0940609	0.951106
ENSG00000197746	PSAP	15.323	0.0957573	0.951106
ENSG00000177225	GATD1	1.21661	0.0917085	0.951106
ENSG00000183020	AP2A2	1.92245	0.100211	0.951106
ENSG00000166337	TAF10	2.463	0.0968597	0.951106
ENSG00000166471	TMEM41B	1.27915	0.0898387	0.951106
ENSG00000110422	HIPK3	1.17491	0.0888641	0.951106
ENSG00000175216	CKAP5	1.24341	0.0902971	0.951106
ENSG00000149187	CELF1	2.56426	0.0941499	0.951106
ENSG00000149136	SSRP1	1.16151	0.0884878	0.951106
ENSG00000186660	ZFP91	1.3268	0.0892662	0.951106
ENSG00000239306	RBM14	1.43402	0.109613	0.951106
ENSG00000111642	CHD4	2.36025	0.0986804	0.951106
ENSG00000197111	PCBP2	5.31913	0.0904213	0.951106
ENSG00000196465	MYL6B	1.30298	0.0918994	0.951106
ENSG00000257727	CNPY2	2.68637	0.0921788	0.951106
ENSG00000100442	FKBP3	2.74742	0.0957333	0.951106
ENSG00000100632	ERH	2.34387	0.0932191	0.951106
ENSG00000100811	YY1	1.63803	0.0982928	0.951106
ENSG00000090487	SPG21	1.82715	0.0951262	0.951106
ENSG00000128973	CLN6	1.02898	0.0907387	0.951106
ENSG00000162066	AMDHD2	1.13173	0.0852704	0.951106
ENSG00000149932	TMEM219	1.07514	0.0913216	0.951106
ENSG00000158545	ZC3H18	1.14364	0.0909472	0.951106
ENSG00000091542	ALKBH5	1.44296	0.0988483	0.951106
ENSG00000082641	NFE2L1	2.73551	0.0924575	0.951106
ENSG00000160633	SAFB	2.44364	0.0946811	0.951106
ENSG00000072062	PRKACA	1.80034	0.0967254	0.951106
ENSG00000089351	GRAMD1A	1.84055	0.0986652	0.951106
ENSG00000178980	SELENOW	1.66632	0.0934921	0.951106
ENSG00000100983	GSS	1.22554	0.0867907	0.951106
ENSG00000100030	MAPK1	1.07514	0.0922723	0.951106
ENSG00000100106	TRIOBP	2.12646	0.0936349	0.951106
ENSG00000100243	CYB5R3	4.2842	0.0926606	0.951106
ENSG00000242247	ARFGAP3	1.06919	0.0933315	0.951106
ENSG00000100258	LMF2	1.30745	0.0909583	0.951106
ENSG00000100288	CHKB	1.39828	0.0968951	0.951106
ENSG00000086758	HUWE1	1.66781	0.0950869	0.951106
ENSG00000119820	YIPF4	1.36105	0.0940429	0.951198
ENSG00000143393	PI4KB	1.14067	0.0858508	0.9512
ENSG00000161547	SRSF2	3.54112	0.0904302	0.952328
ENSG00000143569	UBAP2L	2.82337	0.0905658	0.952516
ENSG00000129084	PSMA1	2.63574	0.0908813	0.952516
ENSG00000213593	TMX2	1.16747	0.0897243	0.952516
ENSG00000111276	CDKN1B	1.1079	0.0841369	0.952516
ENSG00000160014	CALM3	3.52177	0.0901947	0.952516
ENSG00000141556	TBCD	1.25235	0.0883465	0.952952
ENSG00000146540	C7orf50	1.24341	0.0829238	0.953307
ENSG00000100445	SDR39U1	1.17194	0.0830379	0.953307
ENSG00000163660	CCNL1	2.44067	0.0914554	0.9534
ENSG00000083168	KAT6A	1.73333	0.0913314	0.954168
ENSG00000143543	JTB	4.95728	0.088254	0.954431
ENSG00000112339	HBS1L	1.84204	0.0909255	0.954431
ENSG00000160803	UBQLN4	1.70206	0.0912767	0.954567
ENSG00000186716	BCR	1.36105	0.0921631	0.955095
ENSG00000117360	PRPF3	1.16747	0.0818765	0.955107
ENSG00000143570	SLC39A1	2.66254	0.0894629	0.955171
ENSG00000095002	MSH2	1.16449	0.081243	0.955171
ENSG00000115306	SPTBN1	2.44513	0.0884464	0.955171
ENSG00000112081	SRSF3	6.00115	0.0872239	0.955171
ENSG00000133606	MKRN1	1.14662	0.0817992	0.955171
ENSG00000133612	AGAP3	1.15109	0.080777	0.955171
ENSG00000164754	RAD21	1.13173	0.0816782	0.955171
ENSG00000048828	FAM120A	2.4228	0.0890545	0.955171
ENSG00000165801	ARHGEF40	1.66186	0.0905445	0.955171
ENSG00000168872	DDX19A	1.09897	0.0826015	0.955171
ENSG00000197114	ZGPAT	1.31191	0.0803274	0.955171
ENSG00000004487	KDM1A	1.80779	0.0890588	0.955395
ENSG00000116717	GADD45A	1.84949	0.0881653	0.955395
ENSG00000168159	RNF187	2.98419	0.0869306	0.955395
ENSG00000162961	DPY30	1.17194	0.0813049	0.955395
ENSG00000061676	NCKAP1	3.43391	0.0870813	0.955395
ENSG00000145919	BOD1	1.71993	0.0893141	0.955395
ENSG00000204310	AGPAT1	1.711	0.0895438	0.955395
ENSG00000051620	HEBP2	1.10046	0.0803995	0.955395
ENSG00000122952	ZWINT	1.11088	0.081138	0.955395
ENSG00000165916	PSMC3	1.34914	0.0896737	0.955395
ENSG00000204899	MZT1	1.09301	0.0807913	0.955395
ENSG00000239672	NME1	2.63276	0.0871194	0.955395
ENSG00000225663	MCRIP1	2.97973	0.0864797	0.955395
ENSG00000167978	SRRM2	10.4745	0.0847029	0.955718
ENSG00000169398	PTK2	6.5417	0.0849362	0.955752
ENSG00000140750	ARHGAP17	1.20916	0.0837035	0.95587
ENSG00000137845	ADAM10	1.2047	0.0796317	0.956039
ENSG00000115355	CCDC88A	1.84502	0.0877161	0.956069
ENSG00000135677	GNS	1.00813	0.0797323	0.956079
ENSG00000115274	INO80B	1.3551	0.0896044	0.956127
ENSG00000090060	PAPOLA	2.68786	0.0861377	0.956349
ENSG00000084234	APLP2	5.89393	0.0845265	0.956671
ENSG00000104517	UBR5	1.89267	0.0870992	0.957194
ENSG00000108848	LUC7L3	3.55602	0.0851247	0.957194
ENSG00000160679	CHTOP	2.85017	0.0856653	0.957202
ENSG00000170606	HSPA4	1.99542	0.0867395	0.957491
ENSG00000163902	RPN1	2.43322	0.0860031	0.957499
ENSG00000163162	RNF149	1.41466	0.0885824	0.957521
ENSG00000111057	KRT18	5.21489	0.0844424	0.957521
ENSG00000253719	ATXN7L3B	2.01776	0.0862819	0.957521
ENSG00000100650	SRSF5	6.44491	0.083739	0.957521
ENSG00000182481	KPNA2	1.5874	0.0879493	0.957521
ENSG00000116754	SRSF11	5.96243	0.0840206	0.957531
ENSG00000143198	MGST3	1.22108	0.0782073	0.957531
ENSG00000110108	TMEM109	1.30745	0.0808341	0.957531
ENSG00000114416	FXR1	3.24628	0.0849385	0.957722
ENSG00000078747	ITCH	1.17938	0.0770698	0.958498
ENSG00000103249	CLCN7	1.1496	0.0780308	0.959819
ENSG00000155380	SLC16A1	1.89565	0.085869	0.960475
ENSG00000122566	HNRNPA2B1	14.0945	0.0816396	0.960475
ENSG00000173473	SMARCC1	2.68041	0.0836552	0.960979
ENSG00000072501	SMC1A	1.10195	0.0772881	0.960979
ENSG00000118705	RPN2	6.12772	0.0819022	0.961544
ENSG00000177156	TALDO1	1.33127	0.0833809	0.961926
ENSG00000073584	SMARCE1	5.08981	0.0821025	0.961926
ENSG00000099995	SF3A1	1.20023	0.0759624	0.961926
ENSG00000131446	MGAT1	1.53826	0.085003	0.962073
ENSG00000172053	QARS	3.11822	0.0826986	0.962236
ENSG00000110075	PPP6R3	1.14067	0.07651	0.962236
ENSG00000277075	HIST1H2AE	2.75636	0.0840794	0.962306
ENSG00000132823	OSER1	1.06323	0.0757444	0.962393
ENSG00000178691	SUZ12	1.44593	0.085182	0.962667
ENSG00000170881	RNF139	1.01707	0.0769437	0.963778
ENSG00000179950	PUF60	2.54044	0.0824895	0.963902
ENSG00000112739	PRPF4B	1.64399	0.0835951	0.963971
ENSG00000104805	NUCB1	4.3378	0.0809109	0.963971
ENSG00000130638	ATXN10	3.70046	0.0814241	0.963971
ENSG00000127054	INTS11	1.24639	0.0737604	0.964058
ENSG00000168653	NDUFS5	4.2976	0.0805331	0.964058
ENSG00000211592	IGKC	1.53379	0.179733	0.964058
ENSG00000055044	NOP58	2.63425	0.0815584	0.964058
ENSG00000173692	PSMD1	1.96862	0.0829069	0.964058
ENSG00000254999	BRK1	3.31627	0.0806824	0.964058
ENSG00000150753	CCT5	2.91421	0.08135	0.964058
ENSG00000131508	UBE2D2	1.78248	0.0823462	0.964058
ENSG00000158669	GPAT4	1.64399	0.0842138	0.964058
ENSG00000153310	FAM49B	1.51592	0.083237	0.964058
ENSG00000110330	BIRC2	1.36552	0.0841679	0.964058
ENSG00000244754	N4BP2L2	1.92543	0.0817226	0.964058
ENSG00000129559	NEDD8	1.47572	0.0835764	0.964058
ENSG00000103018	CYB5B	1.78545	0.0830437	0.964058
ENSG00000105669	COPE	3.09141	0.0812132	0.964058
ENSG00000105697	HAMP	1.55613	0.084222	0.964058
ENSG00000170373	CST1	12.3076	0.0818901	0.964058
ENSG00000130741	EIF2S3	4.12188	0.0792748	0.964058
ENSG00000160213	CSTB	2.7236	0.0798179	0.964621
ENSG00000196182	STK40	1.09152	0.0723452	0.965433
ENSG00000103353	UBFD1	1.48912	0.0815281	0.965433
ENSG00000175324	LSM1	2.1071	0.0799687	0.965788
ENSG00000108588	CCDC47	2.13391	0.0797743	0.965788
ENSG00000180879	SSR4	2.75636	0.0787365	0.96641
ENSG00000109180	OCIAD1	3.97744	0.0776519	0.967278
ENSG00000231925	TAPBP	1.28064	0.0709107	0.967278
ENSG00000100296	THOC5	1.47572	0.0804794	0.967686
ENSG00000086232	EIF2AK1	1.73482	0.0796512	0.968043
ENSG00000047410	TPR	2.18603	0.07865	0.968375
ENSG00000006015	REX1BD	1.58144	0.0796424	0.968755
ENSG00000136731	UGGT1	1.10642	0.0716835	0.968788
ENSG00000134330	IAH1	1.1228	0.0720534	0.968832
ENSG00000138073	PREB	1.27617	0.0709987	0.968832
ENSG00000179632	MAF1	1.70206	0.0790162	0.968832
ENSG00000077150	NFKB2	1.30149	0.0699919	0.968832
ENSG00000167996	FTH1	17.6193	0.0753191	0.968832
ENSG00000131473	ACLY	2.21581	0.0783582	0.968832
ENSG00000130332	LSM7	2.15922	0.0781215	0.968832
ENSG00000185658	BRWD1	1.13471	0.0698535	0.968832
ENSG00000093000	NUP50	1.15705	0.0750542	0.969445
ENSG00000071626	DAZAP1	2.13986	0.0776266	0.969536
ENSG00000141551	CSNK1D	2.14731	0.077437	0.969728
ENSG00000163636	PSMD6	1.05132	0.0690499	0.971175
ENSG00000278637	HIST1H4A	3.84044	0.0763332	0.971175
ENSG00000112237	CCNC	1.43551	0.0786315	0.971175
ENSG00000185728	YTHDF3	1.59782	0.0782362	0.971175
ENSG00000122257	RBBP6	1.38041	0.0783592	0.971175
ENSG00000130811	EIF3G	3.09737	0.0756359	0.971175
ENSG00000126261	UBA2	2.24857	0.0768302	0.971175
ENSG00000154639	CXADR	1.11833	0.0685562	0.971175
ENSG00000066044	ELAVL1	2.24857	0.0784068	0.971371
ENSG00000123562	MORF4L2	2.44364	0.0761353	0.971371
ENSG00000103035	PSMD7	1.05579	0.0694281	0.971396
ENSG00000124795	DEK	4.45247	0.0743886	0.972515
ENSG00000164933	SLC25A32	1.35361	0.0778851	0.972515
ENSG00000198646	NCOA6	1.02749	0.0679576	0.973092
ENSG00000166508	MCM7	2.54937	0.0754004	0.97318
ENSG00000164889	SLC4A2	1.33872	0.0668144	0.973558
ENSG00000153113	CAST	1.95819	0.078096	0.97391
ENSG00000274641	HIST1H2BO	2.85315	0.0759565	0.97391
ENSG00000115756	HPCAL1	1.03345	0.0679921	0.974306
ENSG00000112200	ZNF451	1.7512	0.0760554	0.974498
ENSG00000113141	IK	1.75269	0.0758372	0.974986
ENSG00000163655	GMPS	1.42807	0.0782124	0.975015
ENSG00000174437	ATP2A2	4.01913	0.0734602	0.975353
ENSG00000116044	NFE2L2	3.30584	0.0726262	0.975607
ENSG00000113273	ARSB	1.36403	0.0755371	0.975607
ENSG00000012660	ELOVL5	2.10115	0.0742034	0.975607
ENSG00000158604	TMED4	1.03941	0.0670592	0.975607
ENSG00000106261	ZKSCAN1	1.8197	0.075282	0.975607
ENSG00000214253	FIS1	1.90905	0.0746908	0.975607
ENSG00000165185	KIAA1958	1.01558	0.0668979	0.975607
ENSG00000107874	CUEDC2	1.00218	0.0666785	0.975607
ENSG00000089022	MAPKAPK5	1.01558	0.0673926	0.975607
ENSG00000092203	TOX4	1.07365	0.0657585	0.975607
ENSG00000141646	SMAD4	1.05281	0.0672661	0.975607
ENSG00000130726	TRIM28	3.15395	0.0732823	0.975607
ENSG00000147140	NONO	9.11936	0.0722598	0.975607
ENSG00000011405	PIK3C2A	1.34021	0.064294	0.975721
ENSG00000168066	SF1	2.67148	0.0727815	0.975979
ENSG00000160714	UBE2Q1	2.44662	0.0727246	0.976238
ENSG00000129562	DAD1	1.76014	0.0738912	0.976238
ENSG00000157637	SLC38A10	2.05201	0.0731632	0.976238
ENSG00000182087	TMEM259	3.68855	0.071978	0.976238
ENSG00000085872	CHERP	1.01409	0.0647841	0.976832
ENSG00000050426	LETMD1	1.14067	0.0659084	0.976937
ENSG00000167283	ATP5MG	2.90825	0.071793	0.977039
ENSG00000163374	YY1AP1	1.73036	0.0735982	0.977102
ENSG00000146067	FAM193B	1.06025	0.0641176	0.977102
ENSG00000112335	SNX3	3.07205	0.0711698	0.977102
ENSG00000173273	TNKS	3.77641	0.0709222	0.977102
ENSG00000104365	IKBKB	1.79886	0.0726299	0.977102
ENSG00000159069	FBXW5	1.03643	0.0643761	0.977102
ENSG00000169733	RFNG	1.11833	0.0712571	0.977102
ENSG00000104979	C19orf53	2.35281	0.0720855	0.977102
ENSG00000101337	TM9SF4	1.16151	0.0641085	0.977102
ENSG00000124151	NCOA3	1.38488	0.0738718	0.977102
ENSG00000120925	RNF170	1.31936	0.0666147	0.977466
ENSG00000014216	CAPN1	1.73929	0.0725843	0.977466
ENSG00000141027	NCOR1	1.46529	0.07336	0.977466
ENSG00000056097	ZFR	1.64994	0.0728156	0.977552
ENSG00000166987	MBD6	1.17343	0.0633537	0.97787
ENSG00000088247	KHSRP	4.18591	0.069744	0.978636
ENSG00000143222	UFC1	2.14433	0.0711977	0.978849
ENSG00000125676	THOC2	1.70355	0.0746302	0.979041
ENSG00000117395	EBNA1BP2	1.18832	0.0620105	0.979375
ENSG00000138449	SLC40A1	1.87629	0.0708034	0.97983
ENSG00000149357	LAMTOR1	1.97904	0.0710308	0.980627
ENSG00000132002	DNAJB1	2.49427	0.069312	0.981592
ENSG00000123144	TRIR	4.09806	0.0679644	0.982545
ENSG00000147454	SLC25A37	1.1764	0.0610392	0.983104
ENSG00000135930	EIF4E2	1.79588	0.0696804	0.983171
ENSG00000104388	RAB2A	2.55384	0.0682376	0.984208
ENSG00000109971	HSPA8	22.1253	0.0656882	0.98515
ENSG00000065150	IPO5	2.20836	0.0687114	0.985531
ENSG00000206053	JPT2	1.48167	0.0695391	0.986159
ENSG00000149657	LSM14B	1.02451	0.0603554	0.986181
ENSG00000172009	THOP1	1.00962	0.0599084	0.986706
ENSG00000145833	DDX46	1.8063	0.070472	0.987595
ENSG00000158195	WASF2	2.27984	0.0657878	0.987881
ENSG00000134375	TIMM17A	1.08557	0.0580087	0.987881
ENSG00000115806	GORASP2	1.3685	0.0680714	0.987881
ENSG00000184897	H1FX	4.02509	0.0653267	0.987881
ENSG00000204227	RING1	1.76014	0.0667357	0.987881
ENSG00000237441	RGL2	1.60974	0.0716119	0.987881
ENSG00000156639	ZFAND3	1.07961	0.0634808	0.987881
ENSG00000130024	PHF10	1.73482	0.0674274	0.987881
ENSG00000106546	AHR	1.12875	0.0578408	0.987881
ENSG00000077454	LRCH4	1.08855	0.0582813	0.987881
ENSG00000117859	OSBPL9	1.36701	0.0668699	0.987904
ENSG00000116459	ATP5PB	1.20916	0.0562228	0.987904
ENSG00000163399	ATP1A1	3.16736	0.0633145	0.987904
ENSG00000065548	ZC3H15	1.54868	0.0678617	0.987904
ENSG00000115677	HDLBP	10.0322	0.062297	0.987904
ENSG00000132463	GRSF1	2.11455	0.065448	0.987904
ENSG00000119048	UBE2B	1.71993	0.0660562	0.987904
ENSG00000113649	TCERG1	1.711	0.0652813	0.987904
ENSG00000164266	SPINK1	8.05018	0.0634385	0.987904
ENSG00000096384	HSP90AB1	13.344	0.0627382	0.987904
ENSG00000169976	SF3B5	1.59336	0.0662972	0.987904
ENSG00000107829	FBXW4	1.14364	0.0573946	0.987904
ENSG00000107581	EIF3A	4.49565	0.0639936	0.987904
ENSG00000154473	BUB3	1.33723	0.0569772	0.987904
ENSG00000100439	ABHD4	1.60676	0.0689427	0.987904
ENSG00000117899	MESD	1.73185	0.0658203	0.987904
ENSG00000131747	TOP2A	1.73185	0.0669808	0.987904
ENSG00000264364	DYNLL2	1.39382	0.0664651	0.987904
ENSG00000163714	U2SURP	1.19278	0.0548319	0.988023
ENSG00000122565	CBX3	1.93437	0.0640743	0.988023
ENSG00000119408	NEK6	1.17194	0.0547068	0.988023
ENSG00000151502	VPS26B	1.14662	0.0554799	0.988023
ENSG00000135111	TBX3	1.58889	0.0650907	0.988023
ENSG00000139921	TMX1	1.66781	0.0643804	0.988023
ENSG00000041357	PSMA4	3.24926	0.0627716	0.988023
ENSG00000174238	PITPNA	1.58889	0.06762	0.988023
ENSG00000055483	USP36	1.65441	0.0645306	0.988023
ENSG00000177426	TGIF1	2.66106	0.0629933	0.988023
ENSG00000228300	FAM174C	1.17789	0.0560728	0.988023
ENSG00000101361	NOP56	2.14582	0.0642265	0.988023
ENSG00000101160	CTSZ	7.25648	0.0618605	0.988023
ENSG00000137207	YIPF3	2.26644	0.0630273	0.988527
ENSG00000204569	PPP1R10	2.35281	0.0628943	0.988616
ENSG00000104371	DKK4	1.24639	0.0552486	0.988863
ENSG00000198900	TOP1	3.09886	0.0621904	0.988863
ENSG00000115073	ACTR1B	1.4638	0.0643358	0.989071
ENSG00000171456	ASXL1	1.73631	0.0634569	0.989404
ENSG00000114861	FOXP1	3.80917	0.0615143	0.989521
ENSG00000101294	HM13	1.38637	0.0641623	0.989636
ENSG00000111530	CAND1	1.6008	0.0635895	0.989708
ENSG00000070770	CSNK2A2	1.18981	0.0541564	0.989708
ENSG00000143401	ANP32E	3.2433	0.0608973	0.989837
ENSG00000117523	PRRC2C	7.4992	0.0592289	0.989837
ENSG00000135334	AKIRIN2	2.04605	0.0616104	0.989837
ENSG00000188186	LAMTOR4	3.70195	0.0614261	0.989837
ENSG00000104611	SH2D4A	3.15693	0.0607796	0.989837
ENSG00000196739	COL27A1	2.68041	0.06181	0.989837
ENSG00000108669	CYTH1	1.02005	0.0535721	0.989837
ENSG00000134769	DTNA	1.25682	0.0533221	0.989837
ENSG00000100029	PES1	1.34914	0.0630571	0.989837
ENSG00000204592	HLA-E	3.10928	0.0602566	0.989898
ENSG00000115128	SF3B6	2.06541	0.0613013	0.989922
ENSG00000121892	PDS5A	2.00286	0.0612829	0.98999
ENSG00000179222	MAGED1	6.79783	0.0592805	0.990216
ENSG00000128463	EMC4	1.48763	0.0655014	0.990384
ENSG00000060237	WNK1	4.30802	0.0590846	0.991237
ENSG00000115758	ODC1	2.43471	0.0605386	0.991582
ENSG00000092201	SUPT16H	1.44593	0.0617912	0.991706
ENSG00000163513	TGFBR2	2.22474	0.061472	0.992279
ENSG00000204435	CSNK2B	2.27984	0.0611683	0.992558
ENSG00000161960	EIF4A1	13.688	0.0577061	0.992558
ENSG00000168300	PCMTD1	2.14284	0.0596544	0.993387
ENSG00000142507	PSMB6	1.62612	0.0604389	0.993653
ENSG00000106588	PSMA2	2.19347	0.0594127	0.993988
ENSG00000131653	TRAF7	1.38041	0.0608541	0.99416
ENSG00000180776	ZDHHC20	1.92394	0.0596603	0.994352
ENSG00000162441	LZIC	1.34467	0.0605077	0.99448
ENSG00000149532	CPSF7	1.27915	0.0504722	0.99448
ENSG00000104859	CLASRP	1.8063	0.0593571	0.99448
ENSG00000178605	GTPBP6	1.04536	0.0508506	0.99448
ENSG00000092847	AGO1	1.13471	0.0500269	0.994818
ENSG00000164751	PEX2	1.30745	0.0493615	0.994818
ENSG00000140264	SERF2	18.9327	0.0557836	0.995539
ENSG00000198258	UBL5	3.07503	0.0573815	0.995642
ENSG00000101150	TPD52L2	1.80928	0.0586903	0.995642
ENSG00000224877	NDUFAF8	1.47274	0.0594634	0.995768
ENSG00000105258	POLR2I	1.82715	0.0585653	0.995978
ENSG00000178896	EXOSC4	1.38786	0.0595726	0.996145
ENSG00000171848	RRM2	1.02302	0.0490166	0.997341
ENSG00000142002	DPP9	1.36254	0.0588484	0.997603
ENSG00000162736	NCSTN	3.20905	0.0565913	0.997938
ENSG00000186298	PPP1CC	1.79737	0.0577559	0.998175
ENSG00000174373	RALGAPA1	1.00664	0.048738	0.998175
ENSG00000172534	HCFC1	1.25086	0.048458	0.998301
ENSG00000072736	NFATC3	1.1496	0.0475287	0.999921
ENSG00000160049	DFFA	1.02749	0.0217412	1
ENSG00000173436	MICOS10	3.19565	0.0471379	1
ENSG00000134644	PUM1	1.55911	0.0277443	1
ENSG00000084623	EIF3I	2.07136	0.0123795	1
ENSG00000162522	KIAA1522	1.46827	0.0228596	1
ENSG00000126067	PSMB2	2.93505	0.0399396	1
ENSG00000163875	MEAF6	1.19874	0.0466372	1
ENSG00000090621	PABPC4	3.011	0.0430441	1
ENSG00000117448	AKR1A1	1.34319	0.019644	1
ENSG00000134748	PRPF38A	1.09004	0.0284922	1
ENSG00000116209	TMEM59	3.01695	0.049841	1
ENSG00000142864	SERBP1	8.17824	0.0459486	1
ENSG00000137955	RABGGTB	2.22921	0.0312075	1
ENSG00000031698	SARS	2.21283	0.0438604	1
ENSG00000143106	PSMA5	2.0386	0.00089186	1
ENSG00000155363	MOV10	1.74376	0.00358743	1
ENSG00000143373	ZNF687	1.08706	0.0467079	1
ENSG00000143442	POGZ	1.26724	0.042436	1
ENSG00000197747	S100A10	4.42268	0.0472192	1
ENSG00000163348	PYGO2	1.23448	0.00547375	1
ENSG00000160783	PMF1	2.00584	0.0359395	1
ENSG00000143294	PRCC	1.64994	0.0371693	1
ENSG00000143183	TMCO1	1.9016	0.0275701	1
ENSG00000230124	ACBD6	1.33276	0.0240687	1
ENSG00000158615	PPP1R15B	2.4496	0.00894073	1
ENSG00000069275	NUCKS1	8.27503	0.0188695	1
ENSG00000117335	CD46	3.16587	0.00825316	1
ENSG00000136636	KCTD3	1.45338	0.0104937	1
ENSG00000143742	SRP9	1.24044	0.0352104	1
ENSG00000143751	SDE2	1.11982	0.0344986	1
ENSG00000143761	ARF1	6.86633	0.0204996	1
ENSG00000143727	ACP1	1.53379	0.0304247	1
ENSG00000134308	YWHAQ	4.34078	0.0444651	1
ENSG00000196208	GREB1	1.02898	0.0462694	1
ENSG00000115129	TP53I3	1.44891	0.0506277	1
ENSG00000115241	PPM1G	2.02371	0.0155086	1
ENSG00000152518	ZFP36L2	1.77503	0.0542515	1
ENSG00000143952	VPS54	1.6559	0.0477445	1
ENSG00000169564	PCBP1	6.7874	0.0248288	1
ENSG00000115275	MOGS	1.85991	0.0270734	1
ENSG00000144028	SNRNP200	2.18603	0.00014726	1
ENSG00000071054	MAP4K4	3.94914	0.0262972	1
ENSG00000136720	HS6ST1	1.52188	0.0430226	1
ENSG00000138398	PPIG	1.13173	0.0279781	1
ENSG00000144357	UBR3	1.10642	0.00535633	1
ENSG00000115966	ATF2	2.38408	0.0492776	1
ENSG00000128654	MTX2	1.42658	0.00072362	1
ENSG00000170144	HNRNPA3	12.452	0.0469309	1
ENSG00000138434	ITPRID2	1.56655	0.00204318	1
ENSG00000138381	ASNSD1	1.18534	0.0078849	1
ENSG00000128699	ORMDL1	1.56506	0.0528218	1
ENSG00000119041	GTF3C3	1.19725	0.0415438	1
ENSG00000082153	BZW1	2.65361	0.053875	1
ENSG00000135924	DNAJB2	1.11833	0.0233992	1
ENSG00000085449	WDFY1	1.25831	0.00942271	1
ENSG00000130147	SH3BP4	1.55464	0.0518013	1
ENSG00000172428	COPS9	1.08557	0.0347425	1
ENSG00000122085	MTERF4	1.78396	0.0205353	1
ENSG00000168397	ATG4B	2.12944	0.00851564	1
ENSG00000154767	XPC	1.18236	0.0467864	1
ENSG00000160799	CCDC12	1.18981	0.044562	1
ENSG00000163634	THOC7	2.1756	0.0407961	1
ENSG00000184500	PROS1	2.38259	0.0316022	1
ENSG00000188313	PLSCR1	1.43998	0.0182429	1
ENSG00000120742	SERP1	1.85544	0.00817955	1
ENSG00000169251	NMD3	1.05281	0.0314443	1
ENSG00000008952	SEC62	1.23448	0.0414097	1
ENSG00000075420	FNDC3B	5.13448	0.0274059	1
ENSG00000163882	POLR2H	1.70355	0.0244951	1
ENSG00000073792	IGF2BP2	1.93288	0.0528853	1
ENSG00000156976	EIF4A2	7.55728	0.00253267	1
ENSG00000178988	MRFAP1L1	2.06243	0.0252003	1
ENSG00000128050	PAICS	1.63654	0.0470588	1
ENSG00000047315	POLR2B	1.7244	0.0581606	1
ENSG00000132466	ANKRD17	1.59782	0.0512281	1
ENSG00000138757	G3BP2	2.93654	0.0526576	1
ENSG00000145348	TBCK	1.56953	0.0323382	1
[truncated: 291 more rows]

## Sheet: HB4_Cluster4
FeatureID	FeatureName	Cluster 4 Average	Cluster 4 Log2 Fold Change	Cluster 4 P-Value
ENSG00000152669	CCNO	5.63501	1.86702	5.04655e-26
ENSG00000170373	CST1	26.2879	1.81516	1.58646e-25
ENSG00000211829	TRDC	3.81726	1.74988	2.61647e-23
ENSG00000107984	DKK1	10.9507	1.71959	3.67655e-23
ENSG00000114948	ADAM23	1.75077	1.7891	4.83791e-23
ENSG00000101441	CST4	2.88328	1.8154	6.3965e-23
ENSG00000273983	HIST1H3G	5.05022	1.70701	9.92538e-23
ENSG00000185130	HIST1H2BL	2.22554	1.7374	1.22777e-22
ENSG00000276180	HIST1H4I	5.52379	1.69001	1.40431e-22
ENSG00000166450	PRTG	1.67185	1.75604	2.40615e-22
ENSG00000211828	TRDJ3	2.3834	1.70821	6.32509e-22
ENSG00000184357	HIST1H1B	15.3468	1.64118	9.38259e-22
ENSG00000278463	HIST1H2AB	1.8895	1.69045	3.48429e-21
ENSG00000276410	HIST1H2BB	3.91293	1.64057	4.83866e-21
ENSG00000278828	HIST1H3H	5.73307	1.60815	1.67843e-20
ENSG00000274641	HIST1H2BO	5.66251	1.59732	3.02423e-20
ENSG00000117724	CENPF	1.92537	1.63993	5.17917e-20
ENSG00000184270	HIST2H2AB	5.97822	1.58412	6.21654e-20
ENSG00000277157	HIST1H4D	18.7503	1.56527	7.69001e-20
ENSG00000273802	HIST1H2BG	5.15067	1.59926	8.53521e-20
ENSG00000196787	HIST1H2AG	9.25614	1.55522	2.24613e-19
ENSG00000196866	HIST1H2AD	5.10642	1.55637	2.78181e-19
ENSG00000197409	HIST1H3D	8.34847	1.55034	2.80926e-19
ENSG00000179546	HTR1D	2.15498	1.59532	2.85053e-19
ENSG00000278588	HIST1H2BI	3.27433	1.56853	3.78274e-19
ENSG00000177508	IRX3	1.19828	1.64823	7.13059e-19
ENSG00000135919	SERPINE2	13.59	1.51783	1.23322e-18
ENSG00000134057	CCNB1	1.93972	1.57307	1.45414e-18
ENSG00000196747	HIST1H2AI	3.35087	1.53183	1.98769e-18
ENSG00000275379	HIST1H3I	3.486	1.52585	2.78969e-18
ENSG00000170893	TRH	3.1954	1.57486	3.17278e-18
ENSG00000143320	CRABP2	6.18152	1.51713	4.5088e-18
ENSG00000159650	UROC1	1.44463	1.5818	5.19171e-18
ENSG00000277075	HIST1H2AE	5.24156	1.49488	7.42068e-18
ENSG00000101003	GINS1	1.46257	1.56838	7.44049e-18
ENSG00000187772	LIN28B	1.63358	1.55444	7.64446e-18
ENSG00000197061	HIST1H4C	17.5185	1.4715	8.02252e-18
ENSG00000149948	HMGA2	8.33531	1.46029	2.32932e-17
ENSG00000131969	ABHD12B	1.43386	1.54703	2.67543e-17
ENSG00000131747	TOP2A	3.30782	1.4807	2.89596e-17
ENSG00000178531	CTXN1	1.3944	1.54665	2.91303e-17
ENSG00000275713	HIST1H2BH	2.7302	1.49535	3.03186e-17
ENSG00000143228	NUF2	1.09065	1.58054	3.05259e-17
ENSG00000175063	UBE2C	4.57426	1.46959	3.05259e-17
ENSG00000137868	STRA6	2.35709	1.49965	3.77254e-17
ENSG00000170312	CDK1	1.74599	1.51545	3.96111e-17
ENSG00000101057	MYBL2	1.54508	1.52429	4.68534e-17
ENSG00000134323	MYCN	1.73642	1.51003	4.92596e-17
ENSG00000155011	DKK2	2.07725	1.49268	1.23551e-16
ENSG00000069011	PITX1	1.06194	1.50231	1.70756e-16
ENSG00000278705	HIST1H4B	3.1954	1.43899	2.08546e-16
ENSG00000088325	TPX2	3.38196	1.42985	3.1421e-16
ENSG00000198826	ARHGAP11A	1.06792	1.49025	3.16788e-16
ENSG00000111206	FOXM1	1.30949	1.50255	3.77378e-16
ENSG00000122952	ZWINT	2.07725	1.44533	5.4535e-16
ENSG00000275714	HIST1H3A	1.19708	1.50652	5.52078e-16
ENSG00000178999	AURKB	1.29036	1.49014	6.11092e-16
ENSG00000278637	HIST1H4A	7.04495	1.39039	1.05121e-15
ENSG00000104738	MCM4	2.73499	1.4114	1.12656e-15
ENSG00000104371	DKK4	2.3547	1.43445	1.17037e-15
ENSG00000144354	CDCA7	1.12174	1.49077	1.81445e-15
ENSG00000077942	FBLN1	5.29418	1.3806	2.1054e-15
ENSG00000157570	TSPAN18	2.07127	1.40763	3.29995e-15
ENSG00000018625	ATP1A2	2.67041	1.38685	4.66903e-15
ENSG00000124635	HIST1H2BJ	1.11337	1.46229	5.81507e-15
ENSG00000077514	POLD3	2.04257	1.39533	5.89639e-15
ENSG00000182601	HS3ST4	1.35254	1.43116	7.2684e-15
ENSG00000166803	PCLAF	1.70413	1.40755	7.4997e-15
ENSG00000233822	HIST1H2BN	4.34225	1.34764	1.16186e-14
ENSG00000158373	HIST1H2BD	5.09566	1.34104	1.29085e-14
ENSG00000148773	MKI67	1.44104	1.41908	1.7098e-14
ENSG00000115828	QPCT	1.52595	1.39718	1.89081e-14
ENSG00000168298	HIST1H1E	11.4183	1.32195	1.91348e-14
ENSG00000196549	MME	3.03037	1.34709	2.43893e-14
ENSG00000177807	KCNJ10	1.53312	1.38135	3.47935e-14
ENSG00000183036	PCP4	1.82851	1.35916	5.12128e-14
ENSG00000138759	FRAS1	2.39655	1.33865	5.2767e-14
ENSG00000254726	MEX3A	2.28653	1.33777	5.9635e-14
ENSG00000165304	MELK	1.01889	1.37913	6.39568e-14
ENSG00000115758	ODC1	4.35661	1.30498	9.00127e-14
ENSG00000166851	PLK1	1.4817	1.36091	9.58111e-14
ENSG00000168078	PBK	1.69218	1.3477	1.20535e-13
ENSG00000172551	MUCL1	1.0763	1.36169	1.34765e-13
ENSG00000171848	RRM2	1.8596	1.32692	1.98837e-13
ENSG00000174498	IGDCC3	2.05931	1.31837	2.11158e-13
ENSG00000117394	SLC2A1	1.26883	1.3574	2.23179e-13
ENSG00000113368	LMNB1	1.34417	1.34827	2.73555e-13
ENSG00000015413	DPEP1	7.01386	1.26963	3.63818e-13
ENSG00000132970	WASF3	1.31308	1.33876	4.42007e-13
ENSG00000133740	E2F5	1.63238	1.31505	5.49923e-13
ENSG00000104341	LAPTM4B	9.72254	1.25763	6.39537e-13
ENSG00000131773	KHDRBS3	1.40875	1.32286	6.91099e-13
ENSG00000100060	MFNG	1.04281	1.31736	7.78423e-13
ENSG00000204335	SP5	7.68116	1.24532	8.47098e-13
ENSG00000167513	CDT1	1.23296	1.33048	9.00362e-13
ENSG00000178445	GLDC	2.12269	1.27444	1.35517e-12
ENSG00000244405	ETV5	3.32695	1.24343	1.6828e-12
ENSG00000137309	HMGA1	1.87873	1.26501	2.51764e-12
ENSG00000148200	NR6A1	1.31906	1.29442	2.87773e-12
ENSG00000110492	MDK	19.3159	1.20662	3.45248e-12
ENSG00000198901	PRC1	1.52714	1.26376	5.88355e-12
ENSG00000103187	COTL1	5.8395	1.20473	5.98585e-12
ENSG00000242110	AMACR	14.0469	1.1954	7.46971e-12
ENSG00000110400	NECTIN1	1.5403	1.25395	9.26257e-12
ENSG00000276966	HIST1H4E	8.25638	1.19028	9.29877e-12
ENSG00000151012	SLC7A11	1.25329	1.26573	1.02145e-11
ENSG00000182481	KPNA2	2.68476	1.20392	1.57109e-11
ENSG00000158406	HIST1H4H	3.37598	1.2082	1.81161e-11
ENSG00000168646	AXIN2	4.65916	1.18412	1.89503e-11
ENSG00000128050	PAICS	2.8175	1.19139	2.29402e-11
ENSG00000101447	FAM83D	1.12891	1.25612	2.46269e-11
ENSG00000112118	MCM3	2.50538	1.19313	2.56841e-11
ENSG00000073111	MCM2	1.21502	1.24856	2.61343e-11
ENSG00000106392	C1GALT1	1.4817	1.22261	3.08592e-11
ENSG00000114115	RBP1	4.40683	1.17046	3.82072e-11
ENSG00000167670	CHAF1A	1.06314	1.2132	4.81023e-11
ENSG00000138795	LEF1	1.79263	1.19607	4.96765e-11
ENSG00000012232	EXTL3	2.265	1.17956	5.14147e-11
ENSG00000150893	FREM2	1.61564	1.22336	6.66167e-11
ENSG00000140807	NKD1	16.5726	1.13606	7.55471e-11
ENSG00000173391	OLR1	1.42191	1.20211	7.8306e-11
ENSG00000176890	TYMS	2.01865	1.17845	7.98478e-11
ENSG00000138801	PAPSS1	3.47404	1.15047	8.25105e-11
ENSG00000088970	KIZ	2.01028	1.1736	8.97036e-11
ENSG00000101311	FERMT1	1.20306	1.21166	9.46037e-11
ENSG00000139219	COL2A1	1.86199	1.18239	1.05126e-10
ENSG00000117632	STMN1	1.75675	1.17538	1.16471e-10
ENSG00000076003	MCM6	1.44582	1.18727	1.23149e-10
ENSG00000137804	NUSAP1	1.34059	1.18963	1.58622e-10
ENSG00000119969	HELLS	2.21239	1.15279	1.71134e-10
ENSG00000125378	BMP4	4.20712	1.13	1.85925e-10
ENSG00000116857	TMEM9	7.04615	1.11944	2.29942e-10
ENSG00000082397	EPB41L3	1.77708	1.15207	2.72617e-10
ENSG00000172986	GXYLT2	1.68141	1.15322	2.85865e-10
ENSG00000100297	MCM5	2.33317	1.13515	2.93684e-10
ENSG00000135451	TROAP	1.07749	1.18679	3.75642e-10
ENSG00000149503	INCENP	1.337	1.16179	4.07409e-10
ENSG00000145649	GZMA	1.26405	1.193	4.18353e-10
ENSG00000166451	CENPN	1.06075	1.14294	6.91464e-10
ENSG00000168575	SLC20A2	2.80315	1.10516	7.03837e-10
ENSG00000153310	FAM49B	2.4683	1.10686	7.88371e-10
ENSG00000114739	ACVR2B	1.06553	1.12845	1.20691e-09
ENSG00000187741	FANCA	1.0751	1.12272	1.45586e-09
ENSG00000167325	RRM1	1.00813	1.12452	1.5986e-09
ENSG00000168393	DTYMK	1.59292	1.10924	1.8751e-09
ENSG00000109861	CTSC	4.35541	1.06404	2.13033e-09
ENSG00000163536	SERPINI1	1.05357	1.27045	2.56433e-09
ENSG00000178726	THBD	1.97321	1.08543	2.65235e-09
ENSG00000113448	PDE4D	1.58096	1.09632	3.12373e-09
ENSG00000272398	CD24	1.06792	1.10079	3.26708e-09
ENSG00000117906	RCN2	5.81798	1.0461	3.6621e-09
ENSG00000168268	NT5DC2	4.15331	1.04788	4.17227e-09
ENSG00000010292	NCAPD2	1.4829	1.08881	4.55334e-09
ENSG00000155849	ELMO1	2.36307	1.06366	4.57372e-09
ENSG00000164687	FABP5	2.32958	1.05843	5.69029e-09
ENSG00000185269	NOTUM	13.3293	1.0243	7.79164e-09
ENSG00000111052	LIN7A	3.46806	1.04411	9.10424e-09
ENSG00000253729	PRKDC	4.90552	1.01101	1.43006e-08
ENSG00000123416	TUBA1B	1.07151	1.05163	1.84551e-08
ENSG00000165655	ZNF503	1.29514	1.04875	2.64533e-08
ENSG00000021645	NRXN3	1.82133	1.02446	3.02808e-08
ENSG00000160211	G6PD	1.25089	1.04393	3.63185e-08
ENSG00000187840	EIF4EBP1	3.022	0.993235	4.28306e-08
ENSG00000124207	CSE1L	3.59363	0.986977	4.45738e-08
ENSG00000125266	EFNB2	1.19947	1.03537	4.91478e-08
ENSG00000119333	WDR34	1.1612	1.03444	5.7072e-08
ENSG00000132646	PCNA	2.02822	0.99768	6.20228e-08
ENSG00000108375	RNF43	1.66347	1.00876	6.96139e-08
ENSG00000134508	CABLES1	1.04042	1.01312	7.23276e-08
ENSG00000155189	AGPAT5	2.9933	0.987858	8.9452e-08
ENSG00000166508	MCM7	3.91891	0.964095	9.0821e-08
ENSG00000175832	ETV4	1.26764	1.01054	9.93764e-08
ENSG00000183684	ALYREF	2.2949	0.976798	1.05522e-07
ENSG00000164754	RAD21	1.74719	0.981076	1.44174e-07
ENSG00000137563	GGH	9.98204	0.937488	1.66729e-07
ENSG00000117399	CDC20	1.06673	1.42979	1.979e-07
ENSG00000166582	CENPV	1.66945	1.02194	2.13232e-07
ENSG00000159217	IGF2BP1	6.29155	0.943266	2.13465e-07
ENSG00000204899	MZT1	1.67783	0.966927	2.28744e-07
ENSG00000165617	DACT1	2.54484	1.05121	2.67583e-07
ENSG00000095002	MSH2	1.78067	0.958848	2.70441e-07
ENSG00000095739	BAMBI	8.35564	0.927136	2.94561e-07
ENSG00000113441	LNPEP	1.9756	0.949821	3.06e-07
ENSG00000121075	TBX4	2.19684	0.943294	3.40744e-07
ENSG00000163625	WDFY3	1.58335	0.953027	3.97672e-07
ENSG00000075618	FSCN1	2.2662	0.93576	4.00046e-07
ENSG00000094916	CBX5	3.56015	0.921229	4.08587e-07
ENSG00000127863	TNFRSF19	2.49461	1.03492	4.52718e-07
ENSG00000198780	FAM169A	1.11935	1.21411	4.82167e-07
ENSG00000168476	REEP4	1.08706	0.967366	5.35867e-07
ENSG00000188486	H2AFX	1.15283	0.960117	5.77284e-07
ENSG00000143621	ILF2	3.32815	0.906284	7.18618e-07
ENSG00000079246	XRCC5	8.7467	0.891392	7.32764e-07
ENSG00000182263	FIGN	1.63717	0.929197	7.75604e-07
ENSG00000113648	H2AFY	3.03635	0.901825	8.73004e-07
ENSG00000134779	TPGS2	1.64793	0.921042	9.56482e-07
ENSG00000091656	ZFHX4	1.67185	0.918676	1.02112e-06
ENSG00000154856	APCDD1	7.22434	0.887063	1.27676e-06
ENSG00000139343	SNRPF	1.56302	0.9159	1.30411e-06
ENSG00000196208	GREB1	1.57139	0.9114	1.48114e-06
ENSG00000118257	NRP2	2.25305	0.893488	1.51578e-06
ENSG00000136731	UGGT1	1.67304	0.92143	1.5485e-06
ENSG00000164266	SPINK1	11.9899	0.878448	1.61097e-06
ENSG00000143401	ANP32E	4.8242	0.872061	1.68572e-06
ENSG00000152556	PFKM	1.97919	0.893126	1.76131e-06
ENSG00000185338	SOCS1	1.00095	0.906165	2.11748e-06
ENSG00000136810	TXN	15.2631	0.854815	2.28152e-06
ENSG00000132792	CTNNBL1	2.16216	0.880041	2.38632e-06
ENSG00000206052	DOK6	1.1636	0.909045	2.45788e-06
ENSG00000182518	FAM104B	1.02009	0.896878	2.68707e-06
ENSG00000167088	SNRPD1	4.40683	0.8568	2.79508e-06
ENSG00000196591	HDAC2	3.30064	0.862924	2.79939e-06
ENSG00000167680	SEMA6B	1.05597	1.00238	2.89727e-06
ENSG00000239672	NME1	3.8352	0.858334	2.93498e-06
ENSG00000187164	SHTN1	2.28414	0.870367	3.0214e-06
ENSG00000164818	DNAAF5	1.0177	0.891644	3.23302e-06
ENSG00000175130	MARCKSL1	7.35827	0.847375	3.25795e-06
ENSG00000096696	DSP	3.4561	0.853819	3.60064e-06
ENSG00000175216	CKAP5	1.82014	0.872419	3.64509e-06
ENSG00000145246	ATP10D	2.19803	0.863717	3.98533e-06
ENSG00000132383	RPA1	1.16001	0.890742	4.2813e-06
ENSG00000115233	PSMD14	1.63477	0.872073	4.3123e-06
ENSG00000130520	LSM4	2.7888	0.851902	4.45042e-06
ENSG00000074696	HACD3	2.92513	0.885354	4.95202e-06
ENSG00000161981	SNRNP25	1.72207	0.966525	5.03654e-06
ENSG00000113810	SMC4	1.07271	0.872664	5.07189e-06
ENSG00000101439	CST3	19.0361	0.826678	5.322e-06
ENSG00000011405	PIK3C2A	1.9756	0.855688	5.38143e-06
ENSG00000270885	RASL10B	1.28079	0.873252	5.97213e-06
ENSG00000196950	SLC39A10	1.04879	0.866385	6.17978e-06
ENSG00000112559	MDFI	3.51949	0.876846	6.28224e-06
ENSG00000197122	SRC	3.75388	0.831029	6.59457e-06
ENSG00000127399	LRRC61	1.12294	0.8784	6.81457e-06
ENSG00000107833	NPM3	1.40397	0.861391	7.31508e-06
ENSG00000132182	NUP210	1.2497	0.866414	7.457e-06
ENSG00000142230	SAE1	1.05955	0.857483	7.79908e-06
ENSG00000183579	ZNRF3	2.88806	0.82525	9.39146e-06
ENSG00000138363	ATIC	3.19421	0.820136	1.00745e-05
ENSG00000183010	PYCR1	1.8309	0.834701	1.09134e-05
ENSG00000137168	PPIL1	1.14924	0.857174	1.09579e-05
ENSG00000118971	CCND2	1.96962	0.835136	1.11931e-05
ENSG00000120802	TMPO	1.72446	0.835479	1.12521e-05
ENSG00000181019	NQO1	5.82037	0.807432	1.15395e-05
ENSG00000130748	TMEM160	1.04401	0.841397	1.20357e-05
ENSG00000186998	EMID1	1.16957	0.852373	1.21617e-05
ENSG00000069275	NUCKS1	12.1621	0.79393	1.36969e-05
ENSG00000142657	PGD	4.25615	0.800375	1.51017e-05
ENSG00000128567	PODXL	1.52116	0.828576	1.54585e-05
ENSG00000136960	ENPP2	1.39201	0.880929	1.61329e-05
ENSG00000148123	PLPPR1	2.07008	0.815992	1.61425e-05
ENSG00000139318	DUSP6	2.47787	0.805563	1.76784e-05
ENSG00000049449	RCN1	1.33221	0.829101	1.80797e-05
ENSG00000158869	FCER1G	1.01531	0.827585	1.85595e-05
ENSG00000153936	HS2ST1	1.05716	0.823328	1.93953e-05
ENSG00000170144	HNRNPA3	17.8928	0.779336	1.98174e-05
ENSG00000183762	KREMEN1	1.46496	0.820048	2.02824e-05
ENSG00000141858	SAMD1	1.61205	0.814318	2.12008e-05
ENSG00000074219	TEAD2	1.46974	0.815603	2.24492e-05
ENSG00000189060	H1F0	4.66036	0.778772	2.67308e-05
ENSG00000109685	NSD2	1.80818	0.800473	2.74131e-05
ENSG00000158106	RHPN1	1.11217	0.823578	2.75898e-05
ENSG00000134996	OSTF1	1.55465	0.802469	2.9581e-05
ENSG00000122565	CBX3	2.75771	0.782515	3.14242e-05
ENSG00000158270	COLEC12	2.1514	0.789736	3.63287e-05
ENSG00000101040	ZMYND8	1.32145	0.80059	3.74339e-05
ENSG00000198176	TFDP1	1.80339	0.784968	4.12368e-05
ENSG00000155380	SLC16A1	2.66204	0.7763	4.45819e-05
ENSG00000111144	LTA4H	1.96125	0.779733	4.51666e-05
ENSG00000124795	DEK	6.22816	0.754329	4.78181e-05
ENSG00000119888	EPCAM	4.19636	0.757908	4.96919e-05
ENSG00000112655	PTK7	2.1514	0.767073	5.65464e-05
ENSG00000108424	KPNB1	3.12724	0.757937	5.71575e-05
ENSG00000167775	CD320	1.32863	0.785174	5.76056e-05
ENSG00000175792	RUVBL1	1.35015	0.781604	6.04038e-05
ENSG00000154639	CXADR	1.58574	0.775726	6.11786e-05
ENSG00000117122	MFAP2	1.26285	0.782119	6.71641e-05
ENSG00000119335	SET	8.08059	0.743284	6.74069e-05
ENSG00000100439	ABHD4	2.30088	0.798007	7.42901e-05
ENSG00000147571	CRH	1.34537	0.923976	7.4951e-05
ENSG00000184897	H1FX	5.61587	0.737787	7.70562e-05
ENSG00000025772	TOMM34	1.08467	0.783458	7.85858e-05
ENSG00000171316	CHD7	1.74479	0.760811	8.08751e-05
ENSG00000006468	ETV1	1.04281	0.831064	8.16414e-05
ENSG00000156802	ATAD2	1.62281	0.762672	8.43079e-05
ENSG00000112081	SRSF3	8.24442	0.731067	8.61845e-05
ENSG00000115484	CCT4	1.13609	0.775688	8.76566e-05
ENSG00000189159	JPT1	1.76871	0.755034	9.09809e-05
ENSG00000188153	COL4A5	1.37168	0.766151	9.12645e-05
ENSG00000149136	SSRP1	1.61444	0.756809	9.54745e-05
ENSG00000184207	PGP	1.07869	0.774687	9.70719e-05
ENSG00000143499	SMYD2	3.14398	0.736826	9.88772e-05
ENSG00000174574	AKIRIN1	3.10451	0.752095	0.000107431
ENSG00000108578	BLMH	1.68141	0.749981	0.000107431
ENSG00000105438	KDELR1	3.98827	0.72607	0.000121727
ENSG00000158856	DMTN	3.14159	0.727945	0.000122253
ENSG00000163468	CCT3	12.253	0.716491	0.000125024
ENSG00000119326	CTNNAL1	2.27696	0.732803	0.000129165
ENSG00000105281	SLC1A5	1.0464	0.765913	0.00012917
ENSG00000128973	CLN6	1.4231	0.748603	0.000129394
ENSG00000162849	KIF26B	1.34776	0.748366	0.000138067
ENSG00000178691	SUZ12	1.99115	0.732999	0.000141165
ENSG00000176619	LMNB2	1.48409	0.773588	0.000141665
ENSG00000140350	ANP32A	2.14183	0.730449	0.000142094
ENSG00000115652	UXS1	1.36929	0.747369	0.000142299
ENSG00000156471	PTDSS1	1.60368	0.739749	0.00014308
ENSG00000125895	TMEM74B	1.37407	0.745569	0.000148344
ENSG00000163655	GMPS	1.98517	0.744853	0.000148545
ENSG00000162946	DISC1	1.09663	0.754086	0.000148894
ENSG00000060688	SNRNP40	1.90743	0.837504	0.00014977
ENSG00000071054	MAP4K4	5.56445	0.711759	0.00014977
ENSG00000150753	CCT5	3.99425	0.718785	0.00014977
ENSG00000151503	NCAPD3	1.06075	0.742497	0.000150126
ENSG00000167005	NUDT21	1.88471	0.72902	0.000164761
ENSG00000077312	SNRPA	1.48529	0.737244	0.000164761
ENSG00000116678	LEPR	3.78019	0.713167	0.000165393
ENSG00000088247	KHSRP	5.74024	0.706105	0.000170881
ENSG00000167747	C19orf48	2.96938	0.734944	0.000172852
ENSG00000169855	ROBO1	6.856	0.709463	0.000176311
ENSG00000136938	ANP32B	3.70844	0.712421	0.000180283
ENSG00000004487	KDM1A	2.46591	0.717478	0.000181254
ENSG00000135624	CCT7	3.59602	0.707368	0.000192747
ENSG00000163527	STT3B	3.12365	0.70902	0.000196946
ENSG00000143515	ATP8B2	1.69098	0.721571	0.000209257
ENSG00000041357	PSMA4	4.46184	0.700555	0.000211221
ENSG00000115053	NCL	16.4171	0.69312	0.00021135
ENSG00000179051	RCC2	2.61659	0.713116	0.000211427
ENSG00000138668	HNRNPD	3.60081	0.703074	0.000212611
ENSG00000115355	CCDC88A	2.50896	0.709308	0.000215048
ENSG00000163159	VPS72	1.55345	0.724857	0.000215221
ENSG00000182621	PLCB1	1.19947	0.7344	0.000217937
ENSG00000180776	ZDHHC20	2.65486	0.706957	0.000222134
ENSG00000164985	PSIP1	1.3358	0.841121	0.000227832
ENSG00000136026	CKAP4	6.14684	0.697234	0.000230871
ENSG00000082898	XPO1	2.18847	0.708621	0.000238937
ENSG00000124766	SOX4	2.90002	0.702567	0.000240278
ENSG00000118705	RPN2	8.27791	0.688754	0.000243169
ENSG00000106355	LSM5	1.59172	0.716854	0.000245184
ENSG00000106066	CPVL	1.16957	0.727168	0.00026559
ENSG00000116120	FARSB	1.32743	0.722037	0.000267661
ENSG00000171314	PGAM1	2.58072	0.711774	0.000268014
ENSG00000243449	C4orf48	1.48529	0.750404	0.00027
ENSG00000204371	EHMT2	1.05357	0.716801	0.000271538
ENSG00000065150	IPO5	3.01722	0.696709	0.000303449
ENSG00000100823	APEX1	3.89619	0.686705	0.000308891
ENSG00000134308	YWHAQ	5.96148	0.679016	0.000328319
ENSG00000213024	NUP62	1.8297	0.699315	0.00033192
ENSG00000096384	HSP90AB1	18.0782	0.672128	0.000340802
ENSG00000086475	SEPHS1	1.10739	0.716809	0.000359502
ENSG00000125871	MGME1	1.11576	0.716411	0.000370164
ENSG00000139116	KIF21A	1.15642	0.714461	0.000374018
ENSG00000164167	LSM6	1.69337	0.697128	0.000374955
ENSG00000102531	FNDC3A	2.81033	0.682263	0.000391789
ENSG00000108883	EFTUD2	1.70772	0.693347	0.000407656
ENSG00000071575	TRIB2	3.69887	0.675651	0.000409187
ENSG00000125798	FOXA2	1.26764	0.750731	0.000427673
ENSG00000173473	SMARCC1	3.59124	0.673078	0.000435944
ENSG00000092201	SUPT16H	1.97321	0.685619	0.000435944
ENSG00000144283	PKP4	1.05477	0.697225	0.000436652
ENSG00000099204	ABLIM1	1.35374	0.697093	0.000444686
ENSG00000074800	ENO1	10.4891	0.665585	0.000445081
ENSG00000108960	MMD	1.95168	0.683104	0.000474505
ENSG00000266028	SRGAP2	1.02846	0.691564	0.000503586
ENSG00000122779	TRIM24	1.35613	0.69055	0.000534138
ENSG00000136628	EPRS	1.35613	0.689343	0.000542379
ENSG00000106028	SSBP1	3.11408	0.6658	0.000547782
ENSG00000084234	APLP2	7.8163	0.652715	0.00058238
ENSG00000160917	CPSF4	1.32982	0.68483	0.000588671
ENSG00000130816	DNMT1	1.33102	0.685513	0.000589369
ENSG00000105968	H2AFV	3.41664	0.660797	0.000591093
ENSG00000164056	SPRY1	1.97082	0.671511	0.000597332
ENSG00000244038	DDOST	2.26979	0.680158	0.000601493
ENSG00000168743	NPNT	3.23008	0.677996	0.000612565
ENSG00000066044	ELAVL1	3.03157	0.680018	0.000612802
ENSG00000125835	SNRPB	1.52116	0.677936	0.000627734
ENSG00000103275	UBE2I	3.77541	0.656257	0.000636404
ENSG00000185630	PBX1	2.44678	0.663226	0.00063866
ENSG00000170035	UBE2E3	3.54101	0.655472	0.000658969
ENSG00000148229	POLE3	1.21023	0.681921	0.000682901
ENSG00000006007	GDE1	1.17436	0.683638	0.000686051
ENSG00000177426	TGIF1	3.57211	0.652581	0.000699821
ENSG00000090382	LYZ	12.2865	0.647719	0.000715147
ENSG00000206053	JPT2	1.99234	0.663576	0.00071766
ENSG00000145912	NHP2	1.99832	0.662258	0.000730935
ENSG00000140157	NIPA2	1.1624	0.680732	0.000739835
ENSG00000140391	TSPAN3	3.37598	0.651069	0.000742846
ENSG00000080824	HSP90AA1	25.629	0.637739	0.000760498
ENSG00000163399	ATP1A1	4.23702	0.645722	0.000775367
ENSG00000145293	ENOPH1	1.60488	0.666664	0.000777352
ENSG00000070081	NUCB2	1.12294	0.679332	0.000811593
ENSG00000103035	PSMD7	1.4231	0.668206	0.000811593
ENSG00000128951	DUT	2.98971	0.647679	0.000831979
ENSG00000225921	NOL7	1.3645	0.666583	0.000865493
ENSG00000165416	SUGT1	1.47931	0.663564	0.0008726
ENSG00000181588	MEX3D	1.70653	0.658613	0.000877099
ENSG00000122644	ARL4A	2.13107	0.650718	0.000901481
ENSG00000178921	PFAS	1.01052	0.663025	0.00092566
ENSG00000197451	HNRNPAB	2.98373	0.642931	0.000925805
ENSG00000166226	CCT2	4.27289	0.637221	0.000935353
ENSG00000155876	RRAGA	1.25927	0.666373	0.000937831
ENSG00000151247	EIF4E	1.2497	0.666293	0.000942143
ENSG00000173692	PSMD1	2.60344	0.644514	0.000943108
ENSG00000088930	XRN2	2.72901	0.643983	0.000943108
ENSG00000130227	XPO7	1.27003	0.664006	0.000978308
ENSG00000164946	FREM1	1.24013	0.664266	0.000989781
ENSG00000134371	CDC73	1.1325	0.667878	0.000999143
ENSG00000077044	DGKD	1.26046	0.661997	0.0010072
ENSG00000240972	MIF	11.4243	0.627366	0.00102241
ENSG00000160767	FAM189B	1.06314	0.655787	0.00102422
ENSG00000105486	LIG1	1.05836	0.700559	0.00104192
ENSG00000142507	PSMB6	2.17651	0.643131	0.00105508
ENSG00000196465	MYL6B	1.71729	0.64763	0.00110352
ENSG00000198700	IPO9	1.73284	0.647258	0.0011133
ENSG00000100442	FKBP3	3.6032	0.642249	0.0011487
ENSG00000030066	NUP160	1.58455	0.64678	0.00117109
ENSG00000142864	SERBP1	10.9112	0.619879	0.00122309
ENSG00000068001	HYAL2	1.58335	0.645191	0.00122377
ENSG00000099250	NRP1	4.475	0.623891	0.00123575
ENSG00000095539	SEMA4G	1.5678	0.671121	0.0012566
ENSG00000135829	DHX9	2.09519	0.673755	0.00127048
ENSG00000099956	SMARCB1	2.30686	0.63289	0.00127963
ENSG00000138381	ASNSD1	1.63358	0.641904	0.00128324
ENSG00000135334	AKIRIN2	2.71944	0.629936	0.00128347
ENSG00000125970	RALY	4.66754	0.621697	0.00128411
ENSG00000070756	PABPC1	84.4354	0.611538	0.00133937
ENSG00000130204	TOMM40	1.02487	0.644139	0.00135651
ENSG00000146038	DCDC2	1.98517	0.633171	0.00136882
ENSG00000129691	ASH2L	1.17316	0.64924	0.00142124
ENSG00000160877	NACC1	1.43267	0.640389	0.00142426
ENSG00000113460	BRIX1	1.06075	0.784717	0.00144232
ENSG00000089280	FUS	8.92967	0.611354	0.00144286
ENSG00000145050	MANF	3.58765	0.622006	0.00145081
ENSG00000122783	CYREN	1.39081	0.640232	0.00145484
ENSG00000239900	ADSL	2.35111	0.625895	0.00146325
ENSG00000161960	EIF4A1	18.0363	0.60774	0.00148305
ENSG00000116649	SRM	2.23989	0.626691	0.00149302
ENSG00000160867	FGFR4	2.31164	0.635877	0.00152251
ENSG00000006042	TMEM98	2.53408	0.621821	0.00155204
ENSG00000183207	RUVBL2	3.17746	0.618299	0.00156496
ENSG00000198937	CCDC167	1.11217	0.644622	0.00156975
ENSG00000102054	RBBP7	1.22339	0.642084	0.00157351
ENSG00000197894	ADH5	7.78162	0.607802	0.00157703
ENSG00000169439	SDC2	4.59459	0.611755	0.00159933
ENSG00000125944	HNRNPR	4.66993	0.610933	0.00161165
ENSG00000163104	SMARCAD1	1.03085	0.634839	0.00162256
ENSG00000092199	HNRNPC	9.66753	0.605985	0.0016608
ENSG00000115541	HSPE1	12.9	0.603941	0.00167867
ENSG00000088882	CPXM1	1.23654	0.636935	0.00171043
ENSG00000108518	PFN1	20.5309	0.601125	0.00171092
ENSG00000160932	LY6E	2.25902	0.618458	0.00174336
ENSG00000204394	VARS	1.44224	0.629698	0.00175664
ENSG00000153071	DAB2	1.32145	0.631037	0.00181608
ENSG00000164830	OXR1	1.72207	0.622762	0.00184053
ENSG00000078668	VDAC3	4.67232	0.603723	0.00188023
ENSG00000124181	PLCG1	2.40253	0.613123	0.0018855
ENSG00000143321	HDGF	6.76392	0.600161	0.0018871
ENSG00000135446	CDK4	4.89714	0.602661	0.00189644
ENSG00000186298	PPP1CC	2.37503	0.613097	0.00191701
ENSG00000107104	KANK1	3.36283	0.606759	0.0019193
ENSG00000105258	POLR2I	2.4121	0.612083	0.00193596
ENSG00000116918	TSNAX	1.26166	0.630617	0.00195692
ENSG00000106588	PSMA2	2.88806	0.607671	0.00198925
ENSG00000152558	TMEM123	3.77899	0.60314	0.00200735
ENSG00000172009	THOP1	1.34059	0.625243	0.00205819
ENSG00000116062	MSH6	1.11217	0.633964	0.00206458
ENSG00000145604	SKP2	1.48888	0.621613	0.00207022
ENSG00000138750	NUP54	1.0751	0.620219	0.00207703
ENSG00000160818	GPATCH4	1.00215	0.623482	0.00209
ENSG00000172270	BSG	9.55033	0.597856	0.00210093
ENSG00000143702	CEP170	1.94331	0.612794	0.00211048
ENSG00000089006	SNX5	2.09519	0.610247	0.00212625
ENSG00000213722	DDAH2	3.53503	0.603312	0.00213504
ENSG00000103064	SLC7A6	1.51638	0.618928	0.00218446
ENSG00000172531	PPP1CA	2.35111	0.604727	0.00228302
ENSG00000163634	THOC7	2.88208	0.598535	0.00238769
ENSG00000254772	EEF1G	28.5314	0.583757	0.00242869
ENSG00000204392	LSM2	1.58933	0.611069	0.00242871
ENSG00000104408	EIF3E	1.69337	0.609007	0.00245079
ENSG00000147140	NONO	11.7807	0.583447	0.00251742
ENSG00000169689	CENPX	2.27338	0.599575	0.00252972
ENSG00000105254	TBCB	1.84166	0.604047	0.0025324
ENSG00000141696	P3H4	1.28797	0.639348	0.0025328
ENSG00000280987	MATR3	3.78139	0.589028	0.00266105
ENSG00000144724	PTPRG	2.63453	0.593467	0.00270017
ENSG00000109971	HSPA8	28.6163	0.578339	0.00270904
ENSG00000213281	NRAS	1.58335	0.60466	0.0027499
ENSG00000118418	HMGN3	2.35828	0.593771	0.00280263
ENSG00000115129	TP53I3	1.90863	0.598059	0.00286993
ENSG00000110104	CCDC86	1.26166	0.60776	0.00292715
ENSG00000138175	ARL3	1.1612	0.610927	0.00295331
ENSG00000136450	SRSF1	5.73426	0.579046	0.00297186
ENSG00000119314	PTBP3	2.2662	0.591299	0.00297926
ENSG00000173762	CD7	1.64075	0.600541	0.0029868
ENSG00000125107	CNOT1	1.89189	0.594644	0.00300019
ENSG00000196419	XRCC6	4.04328	0.58066	0.00308799
ENSG00000117528	ABCD3	4.22147	0.578762	0.00318917
ENSG00000092969	TGFB2	1.90385	0.593233	0.00321375
ENSG00000125991	ERGIC3	8.51589	0.574091	0.00324123
ENSG00000123131	PRDX4	3.38914	0.580329	0.00325074
ENSG00000120526	NUDCD1	1.32265	0.601162	0.00328376
ENSG00000176209	SMIM19	1.61444	0.594221	0.00331835
ENSG00000126067	PSMB2	3.84955	0.576922	0.00336398
ENSG00000180530	NRIP1	2.16814	0.585003	0.0034017
ENSG00000144381	HSPD1	24.8612	0.567527	0.00341754
ENSG00000133983	COX16	2.23869	0.583851	0.00346576
ENSG00000182307	C8orf33	1.85721	0.587959	0.00346599
ENSG00000130147	SH3BP4	2.0342	0.585514	0.00346829
ENSG00000168036	CTNNB1	11.1624	0.56832	0.00347938
ENSG00000247315	ZCCHC3	1.54867	0.589894	0.00363062
ENSG00000100632	ERH	2.98014	0.57448	0.00374791
ENSG00000139344	AMDHD1	1.0751	0.589361	0.00376653
ENSG00000105854	PON2	7.98492	0.566242	0.00381066
ENSG00000196305	IARS	1.22339	0.593714	0.00397649
ENSG00000116017	ARID3A	2.25185	0.576414	0.00399446
ENSG00000139292	LGR5	3.26835	0.585339	0.00404247
ENSG00000182985	CADM1	1.05118	0.584175	0.00416186
ENSG00000084463	WBP11	1.20784	0.587854	0.00438344
ENSG00000272573	MUSTN1	2.0055	0.58349	0.00451329
ENSG00000129219	PLD2	1.0763	0.578944	0.00455616
ENSG00000127616	SMARCA4	1.61325	0.576638	0.00457047
ENSG00000103460	TOX3	1.03803	0.57984	0.00458285
ENSG00000170017	ALCAM	2.69074	0.565504	0.00463423
ENSG00000135916	ITM2C	2.63932	0.565304	0.00464143
ENSG00000092964	DPYSL2	1.85362	0.570864	0.00464716
ENSG00000151465	CDC123	2.3248	0.567315	0.00466156
ENSG00000125430	HS3ST3B1	1.75436	0.58043	0.00468087
ENSG00000102172	SMS	1.14087	0.586806	0.00468087
ENSG00000105197	TIMM50	1.01411	0.578753	0.00471202
ENSG00000134363	FST	12.8259	0.553932	0.00473645
ENSG00000184371	CSF1	1.1636	0.582865	0.00482036
ENSG00000100567	PSMA3	1.77948	0.570954	0.00482492
ENSG00000158941	CCAR2	3.00047	0.561132	0.00484148
ENSG00000119547	ONECUT2	1.97799	0.568518	0.00487561
ENSG00000134910	STT3A	2.73977	0.562248	0.00488085
ENSG00000163479	SSR2	4.36258	0.556233	0.00488986
ENSG00000116191	RALGPS2	1.57857	0.573737	0.00492841
ENSG00000102898	NUTF2	4.31236	0.555882	0.00493011
ENSG00000110321	EIF4G2	8.08657	0.555313	0.00497035
ENSG00000130332	LSM7	2.75053	0.560806	0.00499938
ENSG00000129514	FOXA1	1.43147	0.574935	0.00507687
ENSG00000124562	SNRPC	3.73594	0.555723	0.0051017
ENSG00000149485	FADS1	2.66323	0.560774	0.00510491
ENSG00000184640	SEPTIN9	2.34513	0.562184	0.00510994
ENSG00000165185	KIAA1958	1.31188	0.576061	0.00512732
ENSG00000001036	FUCA2	1.23296	0.57889	0.00513147
ENSG00000109084	TMEM97	3.19181	0.557472	0.00514889
ENSG00000162961	DPY30	1.49844	0.571764	0.00521866
ENSG00000142327	RNPEPL1	1.1899	0.578972	0.00522798
ENSG00000179195	ZNF664	1.46137	0.569262	0.00543018
ENSG00000077097	TOP2B	2.54962	0.557025	0.00543877
ENSG00000079785	DDX1	2.37383	0.557523	0.00554429
ENSG00000063046	EIF4B	14.4152	0.543326	0.00554817
ENSG00000169567	HINT1	9.13057	0.544169	0.00558354
ENSG00000138095	LRPPRC	1.20426	0.574127	0.00567209
ENSG00000159596	TMEM69	1.02248	0.567623	0.00577024
ENSG00000164944	VIRMA	1.54389	0.565352	0.00578276
ENSG00000170515	PA2G4	4.34106	0.561129	0.00579747
ENSG00000126768	TIMM17B	1.57857	0.563724	0.00584895
ENSG00000178896	EXOSC4	1.78665	0.560744	0.00586803
ENSG00000134014	ELP3	1.64554	0.562677	0.00586987
ENSG00000072422	RHOBTB1	3.17986	0.550187	0.00593513
ENSG00000133216	EPHB2	1.04401	0.563493	0.00602704
ENSG00000105887	MTPN	2.57474	0.55051	0.00610937
ENSG00000104904	OAZ1	10.5537	0.538374	0.00613912
ENSG00000164022	AIMP1	1.65989	0.557987	0.00635166
ENSG00000130829	DUSP9	4.2119	0.544918	0.00646643
ENSG00000156261	CCT8	3.64625	0.542616	0.00647284
ENSG00000141510	TP53	1.44582	0.560041	0.00650139
ENSG00000158417	EIF5B	1.26525	0.563046	0.00653126
ENSG00000101361	NOP56	2.73499	0.545841	0.00657437
ENSG00000171617	ENC1	3.60081	0.541052	0.00666042
ENSG00000168653	NDUFS5	5.40898	0.539005	0.00667668
ENSG00000137693	YAP1	2.33556	0.546733	0.00670729
ENSG00000073584	SMARCE1	6.392	0.536332	0.00674203
ENSG00000129351	ILF3	7.84022	0.533942	0.00674619
ENSG00000072736	NFATC3	1.48648	0.555689	0.00676629
ENSG00000142634	EFHD2	1.76512	0.550831	0.00683438
ENSG00000197858	GPAA1	4.86605	0.536515	0.00683772
ENSG00000172292	CERS6	1.00454	0.556899	0.00684958
ENSG00000163832	ELP6	1.02009	0.556182	0.00700699
ENSG00000072501	SMC1A	1.40158	0.556175	0.00701271
ENSG00000179958	DCTPP1	1.05836	0.55402	0.00709029
ENSG00000104723	TUSC3	1.23894	0.559067	0.00710402
ENSG00000116030	SUMO1	5.1435	0.533561	0.00716244
ENSG00000177733	HNRNPA0	4.98803	0.530751	0.00754074
ENSG00000144451	SPAG16	1.02607	0.550777	0.0075411
ENSG00000135387	CAPRIN1	2.54125	0.53829	0.0075927
ENSG00000104611	SH2D4A	4.00502	0.532429	0.00759895
ENSG00000126822	PLEKHG3	1.05238	0.547968	0.00774742
ENSG00000100804	PSMB5	3.01961	0.533331	0.00794712
ENSG00000136490	LIMD2	1.25687	0.612742	0.00795818
ENSG00000104490	NCALD	1.18751	0.553949	0.0079696
ENSG00000241468	ATP5MF	5.80123	0.526829	0.00798441
ENSG00000100997	ABHD12	1.61684	0.545075	0.00798441
ENSG00000153147	SMARCA5	2.5855	0.533607	0.00820094
ENSG00000189403	HMGB1	6.03802	0.524026	0.00828734
ENSG00000205937	RNPS1	2.61181	0.532377	0.00834019
ENSG00000173744	AGFG1	1.17077	0.551156	0.00848706
ENSG00000108055	SMC3	1.26525	0.577336	0.00849694
ENSG00000213719	CLIC1	5.73905	0.522171	0.00861911
ENSG00000089050	RBBP9	1.14207	0.550088	0.00870136
ENSG00000132640	BTBD3	1.0177	0.542598	0.00875795
ENSG00000136451	VEZF1	1.35494	0.543509	0.0087876
ENSG00000196504	PRPF40A	2.1215	0.533075	0.00881046
ENSG00000113328	CCNG1	2.02702	0.533995	0.00882379
ENSG00000183048	SLC25A10	1.58933	0.538777	0.00886866
ENSG00000125459	MSTO1	1.07032	0.539574	0.00887528
ENSG00000110696	C11orf58	3.42501	0.52471	0.00896788
ENSG00000141756	FKBP10	7.44318	0.5195	0.0090474
ENSG00000144028	SNRNP200	2.86175	0.526459	0.00906527
ENSG00000039123	MTREX	1.20067	0.545569	0.00907142
ENSG00000103202	NME4	4.10906	0.521982	0.00911933
ENSG00000108582	CPD	2.46113	0.528224	0.00914767
ENSG00000141552	ANAPC11	1.53193	0.552684	0.00915579
ENSG00000187118	CMC1	1.50083	0.538758	0.00916443
ENSG00000132405	TBC1D14	1.21023	0.545335	0.00918218
ENSG00000152990	ADGRA3	1.37527	0.566068	0.00919438
ENSG00000119705	SLIRP	3.43697	0.523141	0.00919438
ENSG00000198356	GET3	1.1899	0.54498	0.00919826
ENSG00000101557	USP14	1.92059	0.531394	0.00936338
ENSG00000181826	RELL1	1.53791	0.534684	0.00940568
ENSG00000170606	HSPA4	2.48744	0.526113	0.009426
ENSG00000153944	MSI2	1.39081	0.538159	0.00953317
ENSG00000140365	COMMD4	1.33939	0.537833	0.00959244
ENSG00000211450	SELENOH	5.95909	0.517435	0.00968719
ENSG00000177889	UBE2N	1.16957	0.542083	0.00968843
ENSG00000065427	KARS	2.00669	0.527825	0.0097821
ENSG00000143222	UFC1	2.69193	0.52269	0.00983162
ENSG00000165283	STOML2	2.42406	0.531241	0.00986868
ENSG00000112983	BRD8	1.3669	0.536119	0.0099064
ENSG00000154518	ATP5MC3	5.82037	0.516275	0.00993272
ENSG00000101367	MAPRE1	3.34967	0.518887	0.00993272
ENSG00000126261	UBA2	2.81152	0.520994	0.00996487
ENSG00000138443	ABI2	1.04759	0.532269	0.010175
ENSG00000106771	TMEM245	2.49581	0.523629	0.010175
ENSG00000184575	XPOT	1.95168	0.525808	0.0101915
ENSG00000165916	PSMC3	1.68141	0.528749	0.0102243
ENSG00000152818	UTRN	2.47428	0.522882	0.010227
ENSG00000009307	CSDE1	2.54723	0.520941	0.0102646
ENSG00000173273	TNKS	4.72015	0.513647	0.0102707
ENSG00000143870	PDIA6	9.71417	0.508842	0.0103512
ENSG00000173436	MICOS10	4.04807	0.513604	0.0105444
ENSG00000259956	RBM15B	1.44941	0.530365	0.0106333
ENSG00000149657	LSM14B	1.30112	0.533381	0.0106419
ENSG00000103018	CYB5B	2.22434	0.520546	0.0107211
ENSG00000143727	ACP1	1.97082	0.523122	0.0107216
ENSG00000173848	NET1	1.09065	0.53804	0.0107819
ENSG00000160014	CALM3	4.34943	0.511212	0.0108482
ENSG00000285053	TBCE	1.19708	0.535715	0.0108558
ENSG00000155506	LARP1	2.31523	0.51928	0.0108783
ENSG00000119041	GTF3C3	1.53193	0.527158	0.0109678
ENSG00000088832	FKBP1A	5.22003	0.510679	0.0109938
ENSG00000020426	MNAT1	1.03564	0.526974	0.011043
ENSG00000136527	TRA2B	4.86246	0.508907	0.0110724
ENSG00000072274	TFRC	1.01411	0.52738	0.0111126
ENSG00000257727	CNPY2	3.31619	0.512456	0.0111744
ENSG00000130702	LAMA5	2.63094	0.577613	0.0112474
ENSG00000204209	DAXX	1.25687	0.530554	0.0112544
ENSG00000149923	PPP4C	1.69457	0.5231	0.0112794
ENSG00000108344	PSMD3	1.50442	0.52608	0.0113093
ENSG00000145860	RNF145	2.12628	0.517747	0.0113401
ENSG00000115128	SF3B6	2.59626	0.513962	0.0114805
ENSG00000122958	VPS26A	1.02846	0.52474	0.0114921
ENSG00000101138	CSTF1	1.13609	0.532799	0.0115712
ENSG00000047410	TPR	2.71944	0.512637	0.0115831
ENSG00000057935	MTA3	1.19469	0.529764	0.0117012
ENSG00000174684	B4GAT1	1.07988	0.533915	0.0117149
ENSG00000148700	ADD3	1.23654	0.528198	0.0117942
ENSG00000071626	DAZAP1	2.66204	0.51147	0.0118997
ENSG00000173674	EIF1AX	1.1612	0.530468	0.0119204
ENSG00000110107	PRPF19	1.46257	0.522804	0.0119483
ENSG00000100387	RBX1	3.38316	0.50783	0.0119933
ENSG00000106628	POLD2	2.12748	0.514121	0.0120714
ENSG00000065268	WDR18	1.42908	0.5227	0.0121486
ENSG00000134644	PUM1	1.99832	0.514885	0.0121903
ENSG00000171603	CLSTN1	1.60966	0.519102	0.0121998
ENSG00000197081	IGF2R	2.36426	0.511662	0.0122168
ENSG00000106290	TAF6	1.12533	0.529455	0.0122261
ENSG00000112893	MAN2A1	3.28031	0.50619	0.0124385
ENSG00000155970	MICU3	2.07008	0.51266	0.0125449
ENSG00000147481	SNTG1	1.89308	0.514038	0.012741
ENSG00000101166	PRELID3B	2.91437	0.50622	0.0128208
ENSG00000120694	HSPH1	2.89284	0.505459	0.012864
ENSG00000150756	ATPSCKMT	1.04879	0.517895	0.0129365
ENSG00000166165	CKB	1.12294	0.525088	0.0130846
ENSG00000104517	UBR5	2.33676	0.506776	0.013222
ENSG00000163785	RYK	1.22219	0.520872	0.0134371
ENSG00000104687	GSR	2.91198	0.503305	0.0134433
ENSG00000127922	SEM1	6.10618	0.495685	0.0135214
ENSG00000172845	SP3	2.74455	0.503169	0.0135817
ENSG00000115966	ATF2	3.00047	0.502668	0.013647
ENSG00000121774	KHDRBS1	4.39966	0.501231	0.0137829
ENSG00000151500	THYN1	1.29753	0.516477	0.0140005
ENSG00000198492	YTHDF2	1.79741	0.507479	0.0141852
ENSG00000147475	ERLIN2	1.32265	0.515857	0.0142168
ENSG00000115241	PPM1G	2.59148	0.499069	0.0146167
ENSG00000057608	GDI2	3.24563	0.504112	0.0148011
ENSG00000196510	ANAPC7	1.55465	0.507899	0.0148272
ENSG00000089597	GANAB	4.61133	0.490331	0.0152622
ENSG00000067560	RHOA	10.2236	0.485498	0.0154047
ENSG00000136720	HS6ST1	1.92059	0.500782	0.0155578
ENSG00000149100	EIF3M	4.24778	0.489805	0.0155925
ENSG00000120533	ENY2	3.31619	0.491856	0.0157156
ENSG00000106153	CHCHD2	14.6579	0.48379	0.0157359
ENSG00000101158	NELFCD	2.77445	0.492554	0.0160816
ENSG00000163931	TKT	4.34225	0.497561	0.0162599
ENSG00000133243	BTBD2	2.35828	0.494301	0.0162599
ENSG00000101160	CTSZ	8.97511	0.481931	0.0164824
ENSG00000243678	NME2	3.23965	0.488862	0.0165616
ENSG00000123505	AMD1	1.53671	0.50095	0.0165659
ENSG00000116906	GNPAT	1.04042	0.502197	0.0166036
ENSG00000167986	DDB1	3.97033	0.488508	0.0166365
ENSG00000128654	MTX2	1.84047	0.496943	0.0166742
ENSG00000091409	ITGA6	2.28175	0.490751	0.0173608
ENSG00000170412	GPRC5C	1.38125	0.508215	0.0174215
ENSG00000178585	CTNNBIP1	1.15522	0.505464	0.0174849
ENSG00000173852	DPY19L1	1.04042	0.498748	0.0175008
ENSG00000155115	GTF3C6	2.54843	0.503149	0.0176788
ENSG00000078814	MYH7B	1.63119	0.509622	0.0177109
ENSG00000140575	IQGAP1	3.11647	0.485362	0.0177197
ENSG00000168002	POLR2G	2.62497	0.486903	0.0177304
ENSG00000165322	ARHGAP12	1.13609	0.504648	0.0177852
ENSG00000172164	SNTB1	4.94857	0.482415	0.0178043
ENSG00000134824	FADS2	2.78402	0.485725	0.0180117
ENSG00000073060	SCARB1	2.68954	0.485553	0.0181186
ENSG00000166557	TMED3	1.31308	0.499918	0.0182214
ENSG00000165609	NUDT5	1.88113	0.490804	0.0182679
ENSG00000142599	RERE	2.8175	0.483437	0.018432
ENSG00000158985	CDC42SE2	1.28079	0.497758	0.0184505
ENSG00000148450	MSRB2	2.81152	0.496077	0.0185418
ENSG00000138606	SHF	1.23415	0.499602	0.0185802
ENSG00000162736	NCSTN	3.97871	0.480642	0.0189099
ENSG00000106263	EIF3B	2.65127	0.482704	0.0189823
ENSG00000115694	STK25	2.7027	0.481794	0.0191541
ENSG00000125967	NECAB3	1.17914	0.499283	0.0191574
ENSG00000169857	AVEN	1.74719	0.488866	0.0191821
ENSG00000132694	ARHGEF11	2.265	0.489226	0.0192823
ENSG00000113643	RARS	2.07008	0.485284	0.0193073
ENSG00000159063	ALG8	1.29753	0.504777	0.0194445
ENSG00000009954	BAZ1B	2.51136	0.486825	0.0194878
ENSG00000111058	ACSS3	4.60057	0.476327	0.0194916
ENSG00000082153	BZW1	3.30064	0.484003	0.0197307
ENSG00000179950	PUF60	3.10093	0.478378	0.0197829
ENSG00000105677	TMEM147	1.21023	0.495427	0.019795
ENSG00000168118	RAB4A	2.04855	0.484355	0.0198072
ENSG00000141543	EIF4A3	1.13609	0.496435	0.0201599
ENSG00000159377	PSMB4	7.61778	0.469447	0.020348
ENSG00000125877	ITPA	1.61803	0.486478	0.0204808
ENSG00000085224	ATRX	1.06912	0.486529	0.0204808
ENSG00000147044	CASK	1.97082	0.481894	0.0207213
ENSG00000132589	FLOT2	2.07845	0.480161	0.0207768
ENSG00000179218	CALR	13.309	0.466229	0.0209475
ENSG00000147669	POLR2K	2.01028	0.480579	0.02097
ENSG00000115368	WDR75	1.13489	0.493028	0.0212547
ENSG00000134748	PRPF38A	1.37766	0.486809	0.0213043
ENSG00000234616	JRK	1.23535	0.489419	0.0215471
ENSG00000204220	PFDN6	1.4829	0.538721	0.0217643
ENSG00000101189	MRGBP	1.1636	0.489919	0.0219105
ENSG00000128989	ARPP19	2.96699	0.471934	0.0219405
ENSG00000117419	ERI3	1.02726	0.483171	0.0219674
ENSG00000116560	SFPQ	7.1777	0.46848	0.0219797
ENSG00000004779	NDUFAB1	1.4243	0.484086	0.0222275
ENSG00000078674	PCM1	6.62878	0.463623	0.0225915
ENSG00000170791	CHCHD7	1.31188	0.485549	0.0226084
ENSG00000131475	VPS25	1.56422	0.540613	0.0227837
ENSG00000117411	B4GALT2	1.47213	0.488987	0.0231631
ENSG00000261236	BOP1	1.34059	0.482494	0.0232375
ENSG00000198586	TLK1	2.06649	0.473545	0.0232846
ENSG00000155660	PDIA4	10.5214	0.460055	0.0234461
ENSG00000000419	DPM1	1.47692	0.479222	0.023483
ENSG00000258315	C17orf49	1.37885	0.481365	0.0235249
ENSG00000112320	SOBP	1.22459	0.483743	0.0236479
ENSG00000103495	MAZ	3.3987	0.480699	0.0237121
ENSG00000140612	SEC11A	3.40349	0.465322	0.0238664
ENSG00000089248	ERP29	4.5611	0.46636	0.0239561
ENSG00000155508	CNOT8	1.3071	0.480825	0.0240003
ENSG00000165280	VCP	4.0086	0.463226	0.0240331
ENSG00000130726	TRIM28	3.84118	0.463414	0.0240476
ENSG00000103769	RAB11A	2.36665	0.468215	0.0244542
ENSG00000211460	TSN	1.0165	0.475606	0.0247221
ENSG00000155313	USP25	1.10858	0.481416	0.0250941
ENSG00000124160	NCOA5	1.01531	0.490661	0.0251644
ENSG00000168092	PAFAH1B2	1.68141	0.471965	0.0251929
ENSG00000146247	PHIP	1.23535	0.479077	0.0252807
ENSG00000084733	RAB10	1.40038	0.475206	0.0253494
ENSG00000116750	UCHL5	1.0751	0.472138	0.0255865
ENSG00000124733	MEA1	1.1038	0.481588	0.0256439
ENSG00000017797	RALBP1	1.23894	0.478114	0.0256717
ENSG00000116679	IVNS1ABP	2.85697	0.462028	0.0256966
ENSG00000214078	CPNE1	4.42716	0.456825	0.0261775
ENSG00000178741	COX5A	6.34297	0.453859	0.0264117
ENSG00000167996	FTH1	21.2939	0.450413	0.0264265
ENSG00000133110	POSTN	1.68261	0.474665	0.0265444
ENSG00000114942	EEF1B2	15.0909	0.451465	0.0265703
ENSG00000120727	PAIP2	1.70772	0.502746	0.0266802
ENSG00000196367	TRRAP	1.15881	0.476652	0.026765
ENSG00000197930	ERO1A	1.76871	0.466717	0.0268411
ENSG00000101126	ADNP	3.1655	0.460319	0.0270439
ENSG00000084207	GSTP1	6.64911	0.451968	0.027085
ENSG00000198900	TOP1	3.78258	0.455345	0.0272109
ENSG00000132963	POMP	1.19947	0.474301	0.0273029
ENSG00000175334	BANF1	4.16885	0.454719	0.0273619
ENSG00000118263	KLF7	1.25329	0.473196	0.0274105
ENSG00000077549	CAPZB	4.14374	0.453871	0.0274756
ENSG00000198791	CNOT7	3.02319	0.4569	0.0275047
ENSG00000040341	STAU2	4.23343	0.45782	0.0277197
ENSG00000092531	SNAP23	1.3932	0.469313	0.0277533
ENSG00000108671	PSMD11	2.57593	0.457817	0.027815
ENSG00000113360	DROSHA	1.2497	0.471877	0.027816
ENSG00000133114	GPALPP1	1.15403	0.47374	0.0278876
ENSG00000164751	PEX2	1.61564	0.465138	0.0280961
ENSG00000147316	MCPH1	1.29155	0.469551	0.0282151
ENSG00000108604	SMARCD2	1.21143	0.471657	0.0282478
ENSG00000230989	HSBP1	2.86414	0.455159	0.0283867
ENSG00000275700	AATF	1.04401	0.465633	0.0284703
ENSG00000122566	HNRNPA2B1	16.9337	0.445621	0.0284776
ENSG00000111276	CDKN1B	1.34417	0.467432	0.0287138
ENSG00000035141	FAM136A	1.66228	0.463441	0.0287492
ENSG00000189091	SF3B3	1.66347	0.462795	0.0289113
ENSG00000135111	TBX3	1.94092	0.459855	0.0289412
ENSG00000104960	PTOV1	3.03994	0.453385	0.0289412
ENSG00000000003	TSPAN6	2.10356	0.501572	0.029144
ENSG00000277791	PSMB3	1.16838	0.47034	0.029189
ENSG00000143256	PFDN2	2.27816	0.456332	0.0292675
ENSG00000055044	NOP58	3.17507	0.45171	0.0294127
ENSG00000160803	UBQLN4	2.04616	0.457245	0.0294944
ENSG00000174197	MGA	1.15881	0.469966	0.0295875
ENSG00000106211	HSPB1	13.834	0.442362	0.0300993
ENSG00000179222	MAGED1	8.26954	0.445344	0.0301193
ENSG00000176393	RNPEP	1.74001	0.457878	0.0304249
ENSG00000101182	PSMA7	3.23128	0.449292	0.0305181
ENSG00000105699	LSR	3.35087	0.456925	0.0305711
ENSG00000101104	PABPC1L	3.45013	0.447947	0.0306113
ENSG00000147535	PLPP5	1.20186	0.46605	0.0307283
ENSG00000082146	STRADB	1.79024	0.45705	0.0307734
ENSG00000145494	NDUFS6	3.95359	0.447669	0.0307734
ENSG00000077232	DNAJC10	1.52714	0.460056	0.0308495
ENSG00000139697	SBNO1	1.21263	0.464394	0.0311042
ENSG00000175166	PSMD2	1.14207	0.464233	0.0316964
ENSG00000186063	AIDA	2.3834	0.44959	0.0318543
ENSG00000159352	PSMD4	4.81941	0.445849	0.0318575
ENSG00000108651	UTP6	1.3657	0.45935	0.0319576
ENSG00000277258	PCGF2	2.08084	0.49792	0.0320615
ENSG00000088986	DYNLL1	2.63453	0.447583	0.0320783
ENSG00000204427	ABHD16A	1.4518	0.539838	0.032283
ENSG00000136930	PSMB7	2.97656	0.445585	0.0324271
ENSG00000189056	RELN	9.22027	0.441028	0.0326896
ENSG00000087302	RTRAF	2.62138	0.446157	0.0328711
ENSG00000168090	COPS6	1.98278	0.449835	0.0331646
ENSG00000103512	NOMO1	1.66347	0.452738	0.0333152
ENSG00000204410	MSH5	1.01889	0.454907	0.0334812
ENSG00000014641	MDH1	1.26644	0.458212	0.0335336
ENSG00000160783	PMF1	2.47309	0.445548	0.0336065
ENSG00000109736	MFSD10	1.66108	0.450664	0.0340108
ENSG00000146083	RNF44	1.29036	0.456836	0.0342017
ENSG00000138794	CASP6	1.06912	0.451068	0.0344088
ENSG00000175193	PARL	1.48648	0.452579	0.0344869
ENSG00000147457	CHMP7	1.41473	0.469893	0.0346687
ENSG00000077147	TM9SF3	2.71466	0.441956	0.0347191
ENSG00000008018	PSMB1	5.24036	0.438064	0.0347443
ENSG00000110955	ATP5F1B	9.98444	0.433243	0.0348037
ENSG00000102317	RBM3	9.33029	0.433526	0.0350017
ENSG00000100207	TCF20	1.04042	0.449976	0.0351247
ENSG00000100591	AHSA1	4.37933	0.435814	0.0356166
ENSG00000004897	CDC27	1.05836	0.448211	0.0357291
ENSG00000198420	TCAF1	1.453	0.450427	0.0358272
ENSG00000197006	METTL9	1.53671	0.448182	0.0361566
ENSG00000111530	CAND1	1.94212	0.444291	0.0361724
ENSG00000115866	DARS	1.06434	0.448503	0.0362124
ENSG00000125817	CENPB	1.11696	0.456291	0.0362796
ENSG00000270647	TAF15	3.07462	0.437409	0.0364347
ENSG00000103353	UBFD1	1.78904	0.444845	0.0364584
ENSG00000244687	UBE2V1	3.88184	0.435334	0.0364584
ENSG00000089048	ESF1	2.01865	0.442849	0.0365035
ENSG00000104522	TSTA3	1.7436	0.44491	0.0365584
ENSG00000148334	PTGES2	1.55226	0.447009	0.0366774
ENSG00000143390	RFX5	1.12174	0.469321	0.0367936
ENSG00000152234	ATP5F1A	3.4872	0.435528	0.0368046
ENSG00000176915	ANKLE2	1.98517	0.441816	0.037057
ENSG00000139921	TMX1	2.01985	0.441654	0.0370581
ENSG00000104660	LEPROTL1	1.59053	0.445592	0.0370596
ENSG00000157593	SLC35B2	1.39081	0.448298	0.0374261
ENSG00000126602	TRAP1	4.51327	0.432662	0.0374261
ENSG00000172053	QARS	3.72279	0.433837	0.0374655
ENSG00000007202	KIAA0100	1.40038	0.446775	0.0379455
ENSG00000117592	PRDX6	9.56109	0.428546	0.0380492
ENSG00000141759	TXNL4A	3.47524	0.439858	0.0381001
ENSG00000084774	CAD	1.12772	0.451536	0.0382802
ENSG00000161654	LSM12	1.32982	0.447271	0.0382802
ENSG00000111481	COPZ1	4.49533	0.430567	0.0383103
ENSG00000213246	SUPT4H1	1.38005	0.47544	0.0384827
ENSG00000239264	TXNDC5	3.06505	0.436497	0.0385588
ENSG00000051620	HEBP2	1.32384	0.445987	0.03901
ENSG00000119685	TTLL5	1.14327	0.449288	0.0391994
ENSG00000101161	PRPF6	2.36665	0.434779	0.0394487
ENSG00000126001	CEP250	1.03803	0.442005	0.0395369
ENSG00000215021	PHB2	3.24563	0.43101	0.0397018
ENSG00000118785	SPP1	1.7735	0.45405	0.0403612
ENSG00000125912	NCLN	1.02487	0.440992	0.0403612
ENSG00000117713	ARID1A	1.44702	0.442099	0.0404639
ENSG00000139496	NUP58	1.26764	0.444786	0.0406289
ENSG00000185650	ZFP36L1	4.13656	0.439005	0.0406417
ENSG00000143294	PRCC	2.02224	0.434853	0.0407299
ENSG00000172534	HCFC1	1.52714	0.43963	0.0408147
ENSG00000093000	NUP50	1.42191	0.483159	0.0408748
ENSG00000150907	FOXO1	1.90863	0.435308	0.0409463
ENSG00000100814	CCNB1IP1	2.18129	0.433039	0.0414515
ENSG00000170043	TRAPPC1	1.89428	0.434892	0.0414757
ENSG00000163902	RPN1	2.89284	0.429044	0.0415819
ENSG00000110075	PPP6R3	1.37168	0.44083	0.041611
ENSG00000129925	TMEM8A	1.27362	0.441796	0.0420081
ENSG00000123136	DDX39A	1.22937	0.442617	0.0420224
ENSG00000117899	MESD	2.08562	0.431957	0.0421193
ENSG00000124172	ATP5F1E	8.12962	0.421481	0.0426163
ENSG00000151239	TWF1	1.06553	0.434594	0.0429626
ENSG00000075415	SLC25A3	7.19444	0.419925	0.0430334
ENSG00000170421	KRT8	9.04088	0.419507	0.0431734
ENSG00000177700	POLR2L	4.13537	0.422866	0.0432199
ENSG00000090266	NDUFB2	2.12509	0.429734	0.0434064
ENSG00000143376	SNX27	1.01411	0.434541	0.0439108
ENSG00000100129	EIF3L	2.43721	0.426994	0.0439108
ENSG00000153395	LPCAT1	1.60248	0.432687	0.0439612
ENSG00000159210	SNF8	1.32743	0.453024	0.0441172
ENSG00000149428	HYOU1	1.71131	0.431897	0.0442181
ENSG00000124155	PIGT	1.6563	0.432379	0.0443632
ENSG00000185009	AP3M1	1.17077	0.439983	0.0444931
ENSG00000115540	MOB4	1.9756	0.428958	0.0445827
ENSG00000113758	DBN1	1.77589	0.429963	0.0446273
ENSG00000100983	GSS	1.46017	0.433861	0.0447331
ENSG00000169174	PCSK9	1.51997	0.433743	0.0448308
ENSG00000141456	PELP1	1.41114	0.447967	0.0448682
ENSG00000145979	TBC1D7	1.02128	0.433254	0.0449023
ENSG00000166598	HSP90B1	4.49652	0.420334	0.0449023
ENSG00000114416	FXR1	3.84835	0.422132	0.045002
ENSG00000130741	EIF2S3	4.89356	0.418773	0.045002
ENSG00000108510	MED13	1.98636	0.427483	0.0452636
ENSG00000141076	UTP4	1.04879	0.430554	0.0455433
ENSG00000131473	ACLY	2.63812	0.423245	0.0456408
ENSG00000163714	U2SURP	1.44582	0.432356	0.0456677
ENSG00000103544	VPS35L	1.00095	0.43136	0.0457258
ENSG00000133026	MYH10	2.60464	0.423524	0.0458323
ENSG00000175324	LSM1	2.50657	0.423337	0.0458347
ENSG00000113013	HSPA9	4.52044	0.417446	0.0460605
ENSG00000133835	HSD17B4	3.75388	0.418822	0.0461277
ENSG00000196141	SPATS2L	2.31762	0.427385	0.0462059
ENSG00000160208	RRP1B	1.10619	0.43736	0.0465799
ENSG00000130638	ATXN10	4.38531	0.417536	0.0465807
ENSG00000080618	CPB2	8.46686	0.415411	0.046653
ENSG00000105393	BABAM1	1.34417	0.43135	0.047099
ENSG00000171490	RSL1D1	4.0959	0.416296	0.0471937
ENSG00000126934	MAP2K2	3.08418	0.4186	0.0475798
ENSG00000120438	TCP1	4.42955	0.416022	0.0477625
ENSG00000071894	CPSF1	4.0672	0.416448	0.0479044
ENSG00000105223	PLD3	5.34441	0.413451	0.0479117
ENSG00000135862	LAMC1	4.23941	0.41797	0.0481955
ENSG00000166337	TAF10	2.89643	0.4193	0.0486242
ENSG00000173369	C1QB	3.07701	0.418325	0.0490939
ENSG00000177156	TALDO1	1.6264	0.480794	0.0490939
ENSG00000171135	JAGN1	1.10739	0.433338	0.0492127
ENSG00000158796	DEDD	1.53552	0.42515	0.0494803
ENSG00000096746	HNRNPH3	3.82324	0.413043	0.0495187
ENSG00000068078	FGFR3	1.55824	0.424743	0.0497873
ENSG00000136709	WDR33	1.50562	0.424132	0.0501566
ENSG00000163636	PSMD6	1.26166	0.428198	0.0502891
ENSG00000147677	EIF3H	2.61181	0.418631	0.0503672
ENSG00000166477	LEO1	1.0464	0.422058	0.050636
ENSG00000142949	PTPRF	3.78019	0.411283	0.0508471
ENSG00000109606	DHX15	3.27433	0.412415	0.0508471
ENSG00000092847	AGO1	1.37407	0.42488	0.0509007
ENSG00000253719	ATXN7L3B	2.3822	0.41523	0.0514625
ENSG00000070367	EXOC5	1.19947	0.427469	0.0514786
ENSG00000171227	TMEM37	1.77469	0.419398	0.0514904
ENSG00000114503	NCBP2	1.54747	0.421763	0.0516833
ENSG00000100220	RTCB	1.52116	0.421857	0.0517856
ENSG00000122034	GTF3A	1.44941	0.422727	0.051808
ENSG00000170608	FOXA3	1.12772	0.431375	0.051921
ENSG00000123200	ZC3H13	2.91676	0.412145	0.0519877
ENSG00000197771	MCMBP	1.0751	0.483968	0.0523474
ENSG00000214753	HNRNPUL2	3.12843	0.41082	0.0523474
ENSG00000182551	ADI1	3.90934	0.414373	0.052441
ENSG00000150779	TIMM8B	1.49485	0.42059	0.0527553
ENSG00000119285	HEATR1	1.64673	0.418662	0.0528982
ENSG00000188042	ARL4C	2.27218	0.413039	0.0529596
ENSG00000156162	DPY19L4	1.22219	0.425233	0.0530071
ENSG00000132432	SEC61G	2.68715	0.411354	0.0531127
ENSG00000126749	EMG1	1.18512	0.42499	0.0533897
ENSG00000068650	ATP11A	1.02248	0.418269	0.0535417
ENSG00000125995	ROMO1	4.54077	0.406769	0.053672
ENSG00000169398	PTK2	7.67997	0.402768	0.0538557
ENSG00000100138	SNU13	2.49342	0.413578	0.0539776
ENSG00000147471	PLPBP	1.10858	0.425644	0.0540714
ENSG00000153317	ASAP1	1.00095	0.41708	0.0550725
ENSG00000169925	BRD3	1.22578	0.421675	0.0550895
ENSG00000204356	NELFE	1.65032	0.415223	0.0551005
ENSG00000180900	SCRIB	1.85123	0.412654	0.0553013
ENSG00000157985	AGAP1	1.44463	0.416555	0.0556126
ENSG00000065548	ZC3H15	1.85242	0.420536	0.0556135
ENSG00000149658	YTHDF1	1.15881	0.421663	0.0558524
ENSG00000145349	CAMK2D	2.12748	0.409959	0.0558701
ENSG00000086232	EIF2AK1	2.05094	0.410409	0.0560178
ENSG00000117395	EBNA1BP2	1.4231	0.416169	0.0562588
ENSG00000087460	GNAS	14.9677	0.398139	0.0564189
ENSG00000100353	EIF3D	1.82611	0.411696	0.0564189
ENSG00000155096	AZIN1	5.61946	0.400229	0.0565922
ENSG00000205189	ZBTB10	2.22913	0.408242	0.0567466
ENSG00000168958	MFF	2.43243	0.421923	0.0573782
ENSG00000204463	BAG6	3.88782	0.401399	0.0575416
ENSG00000036257	CUL3	1.40516	0.413671	0.057973
ENSG00000170315	UBB	11.9624	0.395124	0.0585585
ENSG00000184900	SUMO3	2.18608	0.405424	0.0589262
ENSG00000153815	CMIP	1.21023	0.416087	0.0590108
ENSG00000084623	EIF3I	2.53408	0.403132	0.0593587
ENSG00000060339	CCAR1	2.25663	0.404329	0.0594074
ENSG00000161956	SENP3	1.32504	0.413232	0.0594592
ENSG00000176102	CSTF3	1.73044	0.408074	0.059704
ENSG00000090621	PABPC4	3.61277	0.399072	0.0598048
ENSG00000121892	PDS5A	2.3834	0.402941	0.0598185
ENSG00000129084	PSMA1	3.0806	0.400296	0.0599002
ENSG00000174231	PRPF8	2.55321	0.402108	0.0599291
ENSG00000204469	PRRC2A	2.77804	0.400971	0.0599466
ENSG00000104331	IMPAD1	2.52212	0.402151	0.0602982
ENSG00000184840	TMED9	3.94283	0.402813	0.0603405
ENSG00000067704	IARS2	1.09663	0.416791	0.0607825
ENSG00000173113	TRMT112	4.20832	0.396513	0.0609142
ENSG00000241553	ARPC4	4.63285	0.395668	0.0609916
ENSG00000179091	CYC1	3.15115	0.398566	0.0610201
ENSG00000125450	NUP85	1.26764	0.411397	0.0610596
ENSG00000113649	TCERG1	2.03181	0.403157	0.0613154
ENSG00000091483	FH	1.78306	0.417032	0.0613707
ENSG00000092978	GPATCH2	1.47931	0.408249	0.0614166
ENSG00000116774	OLFML3	1.0739	0.406517	0.061506
ENSG00000221914	PPP2R2A	1.45659	0.451121	0.061506
ENSG00000110721	CHKA	1.26883	0.411692	0.0616265
ENSG00000073350	LLGL2	1.1038	0.414503	0.0618492
ENSG00000121022	COPS5	2.31523	0.400785	0.06195
ENSG00000113522	RAD50	1.11935	0.413375	0.0623902
ENSG00000132153	DHX30	1.63956	0.40497	0.0623955
ENSG00000135100	HNF1A	1.29155	0.449025	0.0630625
ENSG00000106682	EIF4H	7.36904	0.390605	0.0631387
ENSG00000177830	CHID1	1.73882	0.403018	0.0634495
ENSG00000054267	ARID4B	1.18871	0.409368	0.0645427
ENSG00000167770	OTUB1	2.46233	0.39684	0.0645985
ENSG00000018510	AGPS	1.93853	0.399917	0.0646106
ENSG00000174695	TMEM167A	1.00095	0.402939	0.0648919
ENSG00000140931	CMTM3	1.6838	0.401354	0.0648919
ENSG00000170275	CRTAP	1.16479	0.408121	0.0654557
ENSG00000189266	PNRC2	1.92059	0.404591	0.0656372
ENSG00000170759	KIF5B	2.52929	0.394855	0.0657721
ENSG00000188243	COMMD6	2.34872	0.398802	0.0661771
ENSG00000091640	SPAG7	1.76752	0.399096	0.0664909
ENSG00000179271	GADD45GIP1	3.15115	0.391786	0.0666266
ENSG00000116478	HDAC1	2.13226	0.395553	0.0669172
ENSG00000139180	NDUFA9	1.07988	0.433427	0.0669172
ENSG00000198743	SLC5A3	1.19947	0.405452	0.0669631
ENSG00000217930	PAM16	1.19469	0.405869	0.0671694
ENSG00000074695	LMAN1	3.30303	0.390541	0.0674005
ENSG00000130313	PGLS	2.61181	0.392116	0.0678022
ENSG00000185728	YTHDF3	1.87754	0.396602	0.0678461
ENSG00000249915	PDCD6	2.75173	0.392809	0.0679513
ENSG00000105669	COPE	3.61157	0.388621	0.068278
ENSG00000147548	NSD3	2.75412	0.391158	0.0683264
ENSG00000152795	HNRNPDL	14.8888	0.382353	0.0686027
ENSG00000129515	SNX6	1.42789	0.399751	0.069093
ENSG00000186184	POLR1D	4.53001	0.385373	0.0699221
ENSG00000107929	LARP4B	1.65989	0.395534	0.0703327
ENSG00000143889	HNRNPLL	2.17651	0.390209	0.0712258
ENSG00000101752	MIB1	1.30949	0.399284	0.0713732
ENSG00000187244	BCAM	9.59816	0.380454	0.0718243
ENSG00000143179	UCK2	1.13729	0.424265	0.0722976
ENSG00000153187	HNRNPU	5.09088	0.381953	0.0723215
ENSG00000159131	GART	1.07988	0.40267	0.0725683
ENSG00000160633	SAFB	2.82827	0.384956	0.073552
ENSG00000124702	KLHDC3	1.72566	0.391297	0.0738264
ENSG00000186716	BCR	1.58335	0.392049	0.0740877
ENSG00000105810	CDK6	2.55202	0.385493	0.074121
ENSG00000143612	C1orf43	4.97249	0.380214	0.0742989
ENSG00000129562	DAD1	2.0641	0.387747	0.0745951
ENSG00000124783	SSR1	3.24085	0.3824	0.0748436
ENSG00000056097	ZFR	1.93614	0.38781	0.0752632
ENSG00000179632	MAF1	1.98995	0.387421	0.0752967
ENSG00000059588	TARBP1	1.00335	0.391048	0.0757314
ENSG00000059573	ALDH18A1	1.50203	0.391149	0.0759035
ENSG00000136636	KCTD3	1.76632	0.387556	0.0769939
ENSG00000126756	UXT	1.13848	0.395568	0.0770918
ENSG00000087365	SF3B2	2.7015	0.398577	0.0774447
ENSG00000111642	CHD4	2.72064	0.381274	0.0774447
ENSG00000139163	ETNK1	1.60009	0.387993	0.0774481
ENSG00000168395	ING5	1.06434	0.387997	0.0775846
ENSG00000137266	SLC22A23	1.31308	0.409886	0.0776221
ENSG00000149313	AASDHPPT	1.11576	0.412375	0.0777198
ENSG00000023041	ZDHHC6	1.26525	0.391739	0.0783692
ENSG00000091136	LAMB1	2.40253	0.381343	0.0786284
ENSG00000075856	SART3	1.03564	0.386522	0.0794223
ENSG00000143570	SLC39A1	3.08299	0.380042	0.0794237
ENSG00000163348	PYGO2	1.50442	0.387253	0.0794237
ENSG00000164961	WASHC5	1.20067	0.407448	0.0794237
ENSG00000124767	GLO1	2.07964	0.38225	0.0797928
ENSG00000116001	TIA1	3.23247	0.377242	0.0799194
ENSG00000109572	CLCN3	1.05955	0.385253	0.0799811
ENSG00000156467	UQCRB	9.80984	0.371378	0.0800877
ENSG00000145919	BOD1	1.99354	0.3817	0.0807082
ENSG00000148308	GTF3C5	1.54508	0.385238	0.0809231
ENSG00000165672	PRDX3	1.55106	0.393813	0.0810131
ENSG00000132463	GRSF1	2.48026	0.378817	0.0810144
ENSG00000138085	ATRAID	1.74121	0.382786	0.0813276
ENSG00000136485	DCAF7	2.30088	0.379139	0.0814915
ENSG00000136448	NMT1	1.38842	0.386326	0.0819889
ENSG00000154380	ENAH	1.78426	0.381967	0.0821059
ENSG00000167881	SRP68	1.35613	0.386731	0.0821773
ENSG00000104529	EEF1D	2.13346	0.37924	0.0822934
ENSG00000263001	GTF2I	5.78688	0.371153	0.0824574
ENSG00000197265	GTF2E2	1.27242	0.387317	0.0826256
ENSG00000111237	VPS29	1.70653	0.38102	0.0836106
ENSG00000070770	CSNK2A2	1.40875	0.38453	0.0836106
ENSG00000198931	APRT	2.09878	0.377749	0.0841834
ENSG00000177565	TBL1XR1	2.48744	0.375286	0.0843978
ENSG00000185787	MORF4L1	5.32766	0.36936	0.0846287
ENSG00000109062	SLC9A3R1	1.80818	0.379094	0.0847051
ENSG00000111057	KRT18	6.02367	0.36974	0.0851557
ENSG00000035687	ADSS	1.0177	0.380033	0.0851833
ENSG00000181555	SETD2	1.26166	0.385018	0.0852439
ENSG00000180879	SSR4	3.19779	0.371922	0.0854995
ENSG00000130956	HABP4	3.36641	0.371167	0.0857962
ENSG00000257103	LSM14A	1.98158	0.376346	0.0864289
ENSG00000166681	BEX3	7.89403	0.366153	0.0864289
ENSG00000132541	RIDA	2.01626	0.375985	0.0865572
ENSG00000075624	ACTB	41.3632	0.363948	0.0867044
ENSG00000089022	MAPKAPK5	1.19349	0.38431	0.0868693
ENSG00000121644	DESI2	1.00813	0.379456	0.0870847
ENSG00000173402	DAG1	1.10739	0.385275	0.0873035
ENSG00000107937	GTPBP4	1.14446	0.38448	0.0875327
ENSG00000082701	GSK3B	1.2796	0.381408	0.0882693
ENSG00000123352	SPATS2	1.01052	0.376991	0.088307
ENSG00000204099	NEU4	1.14446	0.38448	0.088334
ENSG00000117362	APH1A	3.40947	0.373008	0.0884714
ENSG00000111802	TDP2	1.21143	0.382692	0.0884784
ENSG00000101150	TPD52L2	2.12389	0.37276	0.0887279
ENSG00000142409	ZNF787	1.40397	0.378687	0.089349
ENSG00000004864	SLC25A13	3.17388	0.367891	0.0897381
ENSG00000204628	RACK1	13.3628	0.362456	0.0897864
ENSG00000178952	TUFM	3.84477	0.366149	0.0898043
ENSG00000131508	UBE2D2	2.0641	0.372067	0.0898138
ENSG00000116962	NID1	3.19899	0.367334	0.0898853
ENSG00000131116	ZNF428	1.77708	0.373935	0.0898945
ENSG00000173726	TOMM20	1.21143	0.381055	0.089951
ENSG00000013275	PSMC4	1.77469	0.373846	0.0899735
ENSG00000135930	EIF4E2	2.09399	0.371634	0.0900177
ENSG00000188186	LAMTOR4	4.3279	0.36793	0.0903924
ENSG00000143924	EML4	2.70509	0.367916	0.0909386
ENSG00000166224	SGPL1	1.29753	0.377906	0.0911933
ENSG00000104679	R3HCC1	1.59531	0.374162	0.0915144
ENSG00000110497	AMBRA1	1.04759	0.37328	0.0915183
ENSG00000167635	ZNF146	1.30351	0.377942	0.0915183
ENSG00000169045	HNRNPH1	7.24347	0.361394	0.092186
ENSG00000143742	SRP9	1.4805	0.379229	0.0921919
ENSG00000213619	NDUFS3	1.29395	0.377477	0.0921993
ENSG00000086758	HUWE1	1.92179	0.376398	0.0929915
ENSG00000166913	YWHAB	1.23056	0.377159	0.0932499
ENSG00000100029	PES1	1.57976	0.372467	0.0937365
ENSG00000107341	UBE2R2	2.37861	0.366641	0.0940108
ENSG00000100722	ZC3H14	1.71609	0.370226	0.0945385
ENSG00000107957	SH3PXD2A	2.44439	0.36501	0.0950626
ENSG00000136717	BIN1	1.16599	0.377024	0.0950831
ENSG00000198218	QRICH1	1.99234	0.367298	0.0954964
ENSG00000023734	STRAP	2.36067	0.364834	0.0957884
ENSG00000167283	ATP5MG	3.36881	0.361115	0.0964232
ENSG00000136521	NDUFB5	1.21621	0.374785	0.096491
ENSG00000075711	DLG1	2.06649	0.365802	0.0969564
ENSG00000099139	PCSK5	1.85003	0.372125	0.096964
ENSG00000170558	CDH2	3.30901	0.360477	0.0972979
ENSG00000213465	ARL2	1.12652	0.3745	0.0980022
ENSG00000168385	SEPTIN2	7.16932	0.355587	0.0980134
ENSG00000115685	PPP1R7	1.10261	0.431437	0.0981094
ENSG00000196937	FAM3C	1.44941	0.369288	0.0981232
ENSG00000115806	GORASP2	1.59411	0.367731	0.0984567
ENSG00000145833	DDX46	2.11193	0.377986	0.0987598
ENSG00000110717	NDUFS8	2.37144	0.373888	0.099227
ENSG00000110917	MLEC	4.16168	0.357124	0.0994659
ENSG00000100116	GCAT	1.02128	0.367054	0.099739
ENSG00000107816	LZTS2	1.26285	0.370194	0.100056
ENSG00000112414	ADGRG6	1.97919	0.363344	0.100394
ENSG00000198646	NCOA6	1.19947	0.371674	0.100507
ENSG00000112667	DNPH1	1.99354	0.363242	0.100532
ENSG00000070501	POLB	1.20665	0.371539	0.100755
ENSG00000159079	CFAP298	1.20186	0.370719	0.101213
ENSG00000176623	RMDN1	1.15881	0.372089	0.101242
ENSG00000105323	HNRNPUL1	6.7125	0.353635	0.101399
ENSG00000140548	ZNF710	1.41951	0.367559	0.101403
ENSG00000029363	BCLAF1	2.42525	0.361456	0.101763
ENSG00000158470	B4GALT5	1.10858	0.370764	0.102152
ENSG00000198189	HSD17B11	2.0641	0.36097	0.102813
ENSG00000126247	CAPNS1	4.06361	0.35401	0.103426
ENSG00000221983	UBA52	23.0949	0.348873	0.103438
ENSG00000147123	NDUFB11	3.58646	0.355372	0.103629
ENSG00000160049	DFFA	1.25448	0.409195	0.10476
ENSG00000137955	RABGGTB	2.63573	0.35636	0.104792
ENSG00000214706	IFRD2	1.42191	0.375994	0.105255
ENSG00000230124	ACBD6	1.62879	0.414038	0.105348
ENSG00000154473	BUB3	1.56302	0.362107	0.105552
ENSG00000094914	AAAS	1.1923	0.366314	0.106535
ENSG00000100030	MAPK1	1.23415	0.365378	0.106583
ENSG00000131748	STARD3	1.29993	0.363888	0.10666
ENSG00000072506	HSD17B10	1.58455	0.360697	0.107005
ENSG00000198258	UBL5	3.5745	0.352005	0.107051
ENSG00000091140	DLD	1.13848	0.366551	0.107266
ENSG00000165671	NSD1	1.28677	0.363362	0.107607
ENSG00000124422	USP22	7.60463	0.346848	0.108492
ENSG00000168172	HOOK3	1.64195	0.357916	0.109659
ENSG00000101972	STAG2	1.26525	0.363087	0.109924
ENSG00000105220	GPI	2.66921	0.363267	0.109977
ENSG00000182054	IDH2	2.37981	0.352855	0.110572
ENSG00000055917	PUM2	1.32504	0.360655	0.110965
ENSG00000100697	DICER1	1.08227	0.364837	0.110998
ENSG00000103653	CSK	1.27003	0.361323	0.111156
ENSG00000099800	TIMM13	2.77684	0.356855	0.111611
ENSG00000091164	TXNL1	1.5678	0.356531	0.112316
ENSG00000165733	BMS1	1.18751	0.361069	0.11263
ENSG00000134440	NARS	1.98397	0.352381	0.113417
ENSG00000095906	NUBP2	1.07988	0.362253	0.114147
ENSG00000143569	UBAP2L	3.21334	0.347015	0.114321
ENSG00000111605	CPSF6	2.40731	0.349138	0.114637
ENSG00000136111	TBC1D4	1.66945	0.354012	0.114637
ENSG00000168066	SF1	3.06983	0.346281	0.115659
ENSG00000086061	DNAJA1	4.23223	0.346937	0.115663
ENSG00000007080	CCDC124	1.00454	0.353522	0.115663
ENSG00000088833	NSFL1C	1.17795	0.359322	0.115879
ENSG00000108592	FTSJ3	1.04759	0.352109	0.116312
ENSG00000117385	P3H1	2.4982	0.346986	0.117252
ENSG00000117625	RCOR3	1.01172	0.352211	0.117355
ENSG00000158669	GPAT4	1.88471	0.354153	0.117517
ENSG00000119402	FBXW2	1.63477	0.394623	0.11779
ENSG00000136045	PWP1	1.105	0.35842	0.118331
ENSG00000111011	RSRC2	1.72446	0.349977	0.1188
ENSG00000151208	DLG5	1.35015	0.353703	0.11951
ENSG00000205302	SNX2	1.11576	0.357166	0.119779
ENSG00000170852	KBTBD2	1.15403	0.355964	0.119779
ENSG00000123159	GIPC1	1.25089	0.354404	0.119917
ENSG00000182636	NDN	1.0165	0.349439	0.119956
ENSG00000213585	VDAC1	4.75483	0.340052	0.119998
ENSG00000001167	NFYA	1.09782	0.356704	0.120014
ENSG00000071462	BUD23	1.41473	0.352124	0.120014
ENSG00000241685	ARPC1A	2.35709	0.348313	0.120074
ENSG00000183011	NAA38	1.57976	0.349773	0.120872
ENSG00000006125	AP2B1	1.35015	0.352263	0.121435
ENSG00000278540	ACACA	2.1215	0.350244	0.122396
ENSG00000099942	CRKL	1.43147	0.34998	0.122883
ENSG00000087191	PSMC5	2.7314	0.343163	0.123247
ENSG00000095787	WAC	2.83066	0.341177	0.123288
ENSG00000042753	AP2S1	2.906	0.3405	0.124233
ENSG00000171222	SCAND1	1.88232	0.344769	0.124392
ENSG00000114850	SSR3	2.18727	0.342738	0.124691
ENSG00000099995	SF3A1	1.37885	0.348915	0.124896
ENSG00000198300	PEG3	6.65031	0.336252	0.125762
ENSG00000008838	MED24	1.59292	0.348281	0.126331
ENSG00000198836	OPA1	1.29634	0.348895	0.12647
ENSG00000184117	NIPSNAP1	4.95216	0.335362	0.126594
ENSG00000143952	VPS54	1.92657	0.342753	0.126698
ENSG00000125755	SYMPK	1.66706	0.344195	0.127364
ENSG00000176087	SLC35A4	1.17197	0.350331	0.127383
ENSG00000065135	GNAI3	2.19803	0.340429	0.127762
ENSG00000093144	ECHDC1	1.22817	0.395937	0.128247
ENSG00000186106	ANKRD46	1.54987	0.375607	0.128247
ENSG00000129128	SPCS3	1.8309	0.341948	0.128446
ENSG00000144895	EIF2A	1.39081	0.346441	0.128686
ENSG00000136146	MED4	1.0452	0.342647	0.128873
ENSG00000134825	TMEM258	3.01124	0.338173	0.129214
ENSG00000169564	PCBP1	7.95024	0.330928	0.130175
ENSG00000205531	NAP1L4	3.66299	0.334413	0.130244
ENSG00000073792	IGF2BP2	2.2375	0.338574	0.130485
ENSG00000119383	PTPA	2.0043	0.339261	0.131099
ENSG00000157020	SEC13	2.01746	0.338795	0.131564
ENSG00000087502	ERGIC2	1.05238	0.340249	0.132582
ENSG00000167685	ZNF444	1.80459	0.339112	0.132978
ENSG00000117862	TXNDC12	1.09184	0.34765	0.133275
ENSG00000120265	PCMT1	1.09184	0.34765	0.133275
ENSG00000143373	ZNF687	1.28558	0.373736	0.133356
ENSG00000127184	COX7C	7.25064	0.328119	0.134949
ENSG00000152520	PAN3	1.03683	0.339083	0.135001
ENSG00000204387	SNHG32	3.91293	0.332955	0.136254
ENSG00000184990	SIVA1	3.90815	0.330701	0.137251
ENSG00000147804	SLC39A4	3.11887	0.330548	0.138281
ENSG00000116747	RO60	1.09065	0.343707	0.138328
ENSG00000169047	IRS1	1.53312	0.338026	0.138548
ENSG00000130175	PRKCSH	2.54006	0.331934	0.138625
ENSG00000077380	DYNC1I2	1.49964	0.33792	0.138801
ENSG00000125656	CLPP	1.16957	0.342428	0.139175
ENSG00000124151	NCOA3	1.58335	0.337165	0.139197
ENSG00000005486	RHBDD2	1.0452	0.343879	0.139606
ENSG00000164941	INTS8	1.32384	0.339333	0.139732
ENSG00000174886	NDUFA11	3.80411	0.327515	0.140342
ENSG00000143149	ALDH9A1	1.12891	0.342374	0.140497
ENSG00000171298	GAA	1.42908	0.337664	0.140497
ENSG00000182196	ARL6IP4	6.54866	0.324192	0.141366
ENSG00000104231	ZFAND1	1.34657	0.371643	0.141416
ENSG00000100813	ACIN1	3.29346	0.327528	0.14168
ENSG00000162729	IGSF8	1.82253	0.333234	0.141704
ENSG00000158290	CUL4B	1.105	0.34145	0.141923
ENSG00000114650	SCAP	1.03444	0.333281	0.142311
ENSG00000083312	TNPO1	2.96699	0.32967	0.142473
ENSG00000160113	NR2F6	1.76871	0.33275	0.1434
ENSG00000134001	EIF2S1	1.10141	0.403434	0.143615
ENSG00000198925	ATG9A	1.5403	0.337246	0.143622
ENSG00000110108	TMEM109	1.50203	0.354401	0.143974
ENSG00000100296	THOC5	1.67663	0.332106	0.14499
ENSG00000163882	POLR2H	1.99473	0.329482	0.14573
ENSG00000185627	PSMD13	2.03779	0.328957	0.14574
ENSG00000182117	NOP10	1.65152	0.331847	0.145964
ENSG00000166135	HIF1AN	1.04161	0.330325	0.146029
ENSG00000090060	PAPOLA	3.03276	0.32498	0.14612
ENSG00000182378	PLCXD1	1.1612	0.337034	0.146257
ENSG00000204120	GIGYF2	1.6575	0.330882	0.147096
ENSG00000143653	SCCPDH	1.78426	0.329553	0.147701
ENSG00000185122	HSF1	1.80937	0.329119	0.147701
ENSG00000149357	LAMTOR1	2.25783	0.329977	0.147701
ENSG00000090054	SPTLC1	1.11815	0.336567	0.147994
ENSG00000127445	PIN1	1.337	0.332404	0.148565
ENSG00000182979	MTA1	2.25783	0.325744	0.148709
ENSG00000272325	NUDT3	1.41712	0.331396	0.149004
ENSG00000110958	PTGES3	7.9036	0.318429	0.149269
ENSG00000136295	TTYH3	2.40373	0.324599	0.149462
ENSG00000135390	ATP5MC2	3.41784	0.321861	0.149532
ENSG00000146007	ZMAT2	1.53791	0.330019	0.149544
ENSG00000162714	ZNF496	1.17077	0.349411	0.150311
ENSG00000107581	EIF3A	5.11958	0.318806	0.15072
ENSG00000164919	COX6C	7.70867	0.31703	0.151464
ENSG00000143614	GATAD2B	1.05357	0.326709	0.152269
ENSG00000206527	HACD2	1.0751	0.325381	0.153075
ENSG00000153774	CFDP1	1.43984	0.328426	0.153176
ENSG00000089154	GCN1	2.30925	0.322592	0.15335
ENSG00000126777	KTN1	3.41066	0.320688	0.153414
ENSG00000149187	CELF1	2.87371	0.320411	0.153908
ENSG00000125968	ID1	6.18392	0.317773	0.154906
ENSG00000276293	PIP4K2B	1.35374	0.328526	0.15521
ENSG00000101365	IDH3B	1.31308	0.329022	0.15521
ENSG00000134318	ROCK2	1.00574	0.324594	0.155305
ENSG00000124006	OBSL1	4.93661	0.316282	0.155305
ENSG00000113194	FAF2	1.08586	0.33207	0.155305
ENSG00000107874	CUEDC2	1.14685	0.330749	0.15586
ENSG00000025293	PHF20	1.4231	0.326692	0.156007
ENSG00000214736	TOMM6	1.40875	0.326916	0.15627
ENSG00000160294	MCM3AP	1.06553	0.322586	0.156874
ENSG00000104979	C19orf53	2.66802	0.319243	0.157011
ENSG00000085872	CHERP	1.1612	0.329877	0.157079
ENSG00000140990	NDUFB10	2.68596	0.333185	0.157635
ENSG00000044115	CTNNA1	2.31643	0.319936	0.157962
ENSG00000100106	TRIOBP	2.3822	0.319052	0.158493
ENSG00000102158	MAGT1	1.56661	0.323866	0.158759
ENSG00000165078	CPA6	2.033	0.320571	0.159041
ENSG00000213639	PPP1CB	2.08682	0.318873	0.16119
ENSG00000147684	NDUFB9	3.26118	0.314675	0.162084
ENSG00000063244	U2AF2	2.88926	0.314579	0.163197
ENSG00000141027	NCOR1	1.66108	0.319819	0.163794
ENSG00000140382	HMG20A	1.01291	0.319758	0.164016
ENSG00000120733	KDM3B	1.1038	0.325995	0.164157
ENSG00000143353	LYPLAL1	1.49964	0.320489	0.166026
ENSG00000189180	ZNF33A	1.22817	0.323323	0.166039
ENSG00000232388	SMIM26	1.49246	0.320353	0.166238
ENSG00000163041	H3F3A	1.11935	0.337535	0.166391
ENSG00000010256	UQCRC1	2.93709	0.312702	0.166391
ENSG00000165458	INPPL1	1.20306	0.323315	0.166429
ENSG00000123144	TRIR	4.63525	0.309815	0.166501
ENSG00000130723	PRRC2B	5.47834	0.308674	0.167575
ENSG00000171307	ZDHHC16	1.69218	0.317485	0.167653
ENSG00000184983	NDUFA6	1.15283	0.32385	0.167673
ENSG00000166483	WEE1	1.95049	0.315481	0.168096
ENSG00000118246	FASTKD2	1.1337	0.323612	0.168215
ENSG00000105443	CYTH2	2.89045	0.311466	0.168336
ENSG00000108312	UBTF	1.82014	0.315638	0.168413
ENSG00000165732	DDX21	2.12509	0.314158	0.168462
ENSG00000166794	PPIB	9.39726	0.306119	0.168641
ENSG00000198087	CD2AP	1.02487	0.31619	0.168708
ENSG00000174953	DHX36	1.24492	0.32078	0.169867
ENSG00000198563	DDX39B	6.37645	0.306777	0.170073
ENSG00000100075	SLC25A1	1.76632	0.3157	0.170688
ENSG00000080608	PUM3	1.0452	0.394021	0.171245
ENSG00000145348	TBCK	1.81535	0.313928	0.172693
ENSG00000126698	DNAJC8	1.31906	0.318201	0.172991
ENSG00000143155	TIPRL	1.05357	0.312886	0.173596
ENSG00000141367	CLTC	3.50872	0.307562	0.173596
ENSG00000065883	CDK13	1.12294	0.320545	0.173673
ENSG00000159202	UBE2Z	1.48888	0.31561	0.17388
ENSG00000176340	COX8A	3.31738	0.30753	0.173899
ENSG00000141646	SMAD4	1.20306	0.328602	0.174729
ENSG00000204922	UQCC3	1.1899	0.318062	0.174911
ENSG00000104969	SGTA	1.17675	0.318613	0.17495
ENSG00000038427	VCAN	7.23031	0.306244	0.17532
ENSG00000134285	FKBP11	1.46376	0.321524	0.175958
ENSG00000204308	RNF5	2.02463	0.310574	0.176422
ENSG00000083857	FAT1	1.7723	0.311659	0.17651
ENSG00000116977	LGALS8	1.35972	0.315708	0.176673
ENSG00000169490	TM2D2	1.0177	0.312241	0.177036
ENSG00000126267	COX6B1	4.75842	0.303911	0.177036
ENSG00000123472	ATPAF1	1.79143	0.311235	0.177401
ENSG00000164190	NIPBL	1.06912	0.310266	0.177814
ENSG00000137845	ADAM10	1.35733	0.314564	0.1783
ENSG00000171634	BPTF	2.13585	0.311675	0.178332
ENSG00000164091	WDR82	2.60583	0.306519	0.178951
ENSG00000198363	ASPH	5.24515	0.306419	0.179462
ENSG00000143740	SNAP47	1.03324	0.311368	0.179754
ENSG00000143398	PIP5K1A	1.06434	0.308518	0.180304
ENSG00000152767	FARP1	4.11384	0.302358	0.181196
ENSG00000178605	GTPBP6	1.19708	0.314552	0.181549
ENSG00000055130	CUL1	1.00335	0.309212	0.181567
ENSG00000143977	SNRPG	1.17675	0.314854	0.181589
ENSG00000130699	TAF4	1.08586	0.316277	0.182327
ENSG00000162613	FUBP1	2.51494	0.304833	0.1824
ENSG00000138796	HADH	1.53073	0.312533	0.183581
ENSG00000160948	VPS28	3.99664	0.300798	0.184106
ENSG00000112514	CUTA	3.35924	0.301011	0.185849
ENSG00000090520	DNAJB11	1.92059	0.305568	0.185867
ENSG00000123562	MORF4L2	2.74097	0.302262	0.186012
ENSG00000197111	PCBP2	5.90528	0.297972	0.186212
ENSG00000172296	SPTLC3	1.44104	0.309408	0.186993
ENSG00000023902	PLEKHO1	1.54867	0.307264	0.187345
ENSG00000138757	G3BP2	3.33293	0.299574	0.188271
ENSG00000178982	EIF3K	2.0055	0.303739	0.188686
ENSG00000159335	PTMS	14.6424	0.294194	0.189291
ENSG00000118873	RAB3GAP2	1.1337	0.311343	0.189574
ENSG00000172586	CHCHD1	1.89548	0.303676	0.189598
ENSG00000147533	GOLGA7	2.63932	0.305071	0.19
ENSG00000131174	COX7B	1.10261	0.311242	0.190037
ENSG00000013306	SLC25A39	1.45061	0.306347	0.191727
ENSG00000164548	TRA2A	4.54555	0.295961	0.192139
ENSG00000138138	ATAD1	1.00095	0.302644	0.19349
ENSG00000139726	DENR	1.07271	0.301041	0.195074
ENSG00000171940	ZNF217	1.26764	0.306689	0.195114
ENSG00000124228	DDX27	1.02128	0.301309	0.195424
ENSG00000111142	METAP2	1.66108	0.302005	0.196122
ENSG00000096401	CDC5L	1.18512	0.306421	0.197101
ENSG00000130749	ZC3H4	1.49605	0.302321	0.197932
ENSG00000273749	CYFIP1	1.27362	0.305079	0.197987
ENSG00000100714	MTHFD1	1.43865	0.311822	0.198551
ENSG00000129197	RPAIN	1.09782	0.307261	0.198551
ENSG00000104549	SQLE	4.16168	0.293387	0.198795
ENSG00000213096	ZNF254	1.11696	0.306096	0.199872
ENSG00000155463	OXA1L	3.14637	0.29411	0.200294
ENSG00000141429	GALNT1	1.14327	0.305245	0.200542
ENSG00000224877	NDUFAF8	1.66587	0.300137	0.200559
ENSG00000175387	SMAD2	1.51279	0.300489	0.201782
ENSG00000186660	ZFP91	1.47572	0.299851	0.203261
ENSG00000171302	CANT1	1.02128	0.297642	0.203798
ENSG00000112335	SNX3	3.43577	0.291117	0.204582
ENSG00000102225	CDK16	1.25568	0.301468	0.204819
ENSG00000147789	ZNF7	1.06792	0.2946	0.205426
ENSG00000205352	PRR13	2.02463	0.297574	0.205572
ENSG00000107829	FBXW4	1.29514	0.300002	0.205591
ENSG00000135677	GNS	1.12891	0.302476	0.205966
ENSG00000136758	YME1L1	1.9469	0.294804	0.206209
ENSG00000143842	SOX13	1.09423	0.303116	0.206238
ENSG00000185324	CDK10	1.99354	0.294491	0.206305
ENSG00000170027	YWHAG	3.47404	0.29091	0.206335
ENSG00000087274	ADD1	2.28773	0.300045	0.207417
ENSG00000154640	BTG3	1.02607	0.293427	0.209228
ENSG00000169223	LMAN2	3.37	0.288595	0.209469
ENSG00000131143	COX4I1	4.37215	0.287118	0.209714
ENSG00000100380	ST13	2.78761	0.299444	0.210278
ENSG00000134453	RBM17	2.25663	0.290731	0.211091
ENSG00000183255	PTTG1IP	3.29586	0.28795	0.211115
ENSG00000084674	APOB	62.7815	0.28221	0.212695
ENSG00000169813	HNRNPF	1.63238	0.293167	0.212753
ENSG00000100883	SRP54	1.1325	0.298208	0.213804
ENSG00000136950	ARPC5L	1.21502	0.296988	0.21406
ENSG00000125304	TM9SF2	1.58933	0.293244	0.21406
ENSG00000128191	DGCR8	1.45898	0.31854	0.21406
ENSG00000105700	KXD1	1.82851	0.291352	0.21453
ENSG00000086666	ZFAND6	1.15881	0.29755	0.214809
ENSG00000163320	CGGBP1	1.13848	0.297558	0.21502
ENSG00000071553	ATP6AP1	1.86677	0.290629	0.21526
ENSG00000166200	COPS2	1.33341	0.294995	0.215336
ENSG00000153914	SREK1	1.21263	0.296202	0.215345
ENSG00000127022	CANX	6.00453	0.28301	0.215345
ENSG00000115875	SRSF7	3.1081	0.286189	0.215548
ENSG00000121741	ZMYM2	2.1514	0.291488	0.215641
ENSG00000140632	GLYR1	1.92776	0.289869	0.215643
ENSG00000112339	HBS1L	2.03539	0.288979	0.215951
ENSG00000129103	SUMF2	1.56541	0.291876	0.216997
ENSG00000134882	UBAC2	1.04401	0.289014	0.217414
ENSG00000070961	ATP2B1	1.86797	0.288895	0.218528
ENSG00000163520	FBLN2	5.99138	0.284897	0.220013
ENSG00000108523	RNF167	1.40277	0.291711	0.22025
ENSG00000063978	RNF4	1.36809	0.291493	0.22103
ENSG00000258289	CHURC1	1.46735	0.290381	0.221123
ENSG00000168259	DNAJC7	2.3248	0.285476	0.221123
ENSG00000111266	DUSP16	1.13011	0.293509	0.222282
ENSG00000198231	DDX42	1.74719	0.290729	0.224655
ENSG00000160714	UBE2Q1	2.72183	0.282372	0.224749
ENSG00000164975	SNAPC3	1.05238	0.284581	0.225475
ENSG00000071537	SEL1L	1.90743	0.284272	0.227987
ENSG00000164258	NDUFS4	2.23869	0.282253	0.228965
ENSG00000163166	IWS1	1.27003	0.288272	0.22995
ENSG00000089053	ANAPC5	2.32241	0.281333	0.230279
ENSG00000162545	CAMK2N1	1.38125	0.286794	0.230422
ENSG00000196405	EVL	2.8486	0.279141	0.231289
ENSG00000125534	PPDPF	3.55178	0.277937	0.231821
ENSG00000067955	CBFB	1.68739	0.283443	0.231911
ENSG00000161547	SRSF2	3.89021	0.277287	0.232246
ENSG00000101843	PSMD10	1.35254	0.286414	0.232246
ENSG00000139168	ZCRB1	1.21861	0.287959	0.232353
ENSG00000189376	C8orf76	1.04161	0.282151	0.233092
ENSG00000101084	RAB5IF	3.71322	0.279635	0.233213
ENSG00000160094	ZNF362	1.01052	0.281764	0.233776
ENSG00000185551	NR2F2	1.58096	0.282894	0.233776
ENSG00000074842	MYDGF	2.22913	0.282711	0.234537
ENSG00000148655	LRMDA	1.24611	0.285969	0.235322
ENSG00000162441	LZIC	1.50681	0.282848	0.236346
ENSG00000161203	AP2M1	4.81463	0.273933	0.236582
ENSG00000137161	CNPY3	1.28916	0.283717	0.238473
ENSG00000160710	ADAR	3.19899	0.274954	0.239102
ENSG00000168175	MAPK1IP1L	2.70748	0.275884	0.239321
ENSG00000165689	ENTR1	1.08586	0.28634	0.239519
ENSG00000144891	AGTR1	1.75077	0.279894	0.239795
ENSG00000152492	CCDC50	1.83209	0.288754	0.240815
ENSG00000254999	BRK1	3.65582	0.273356	0.241046
ENSG00000196683	TOMM7	4.34225	0.272271	0.241046
ENSG00000104671	DCTN6	2.1215	0.276808	0.241178
ENSG00000153904	DDAH1	1.17316	0.283884	0.241614
ENSG00000120805	ARL1	1.37646	0.281345	0.241978
ENSG00000156304	SCAF4	1.00215	0.277733	0.243109
ENSG00000113141	IK	1.94092	0.276682	0.243172
ENSG00000267855	NDUFA7	1.04161	0.315097	0.243733
ENSG00000105185	PDCD5	2.08443	0.275651	0.243733
ENSG00000086598	TMED2	7.68475	0.268183	0.245661
ENSG00000169696	ASPSCR1	1.37885	0.279374	0.245908
ENSG00000131844	MCCC2	1.00693	0.275419	0.246257
ENSG00000182095	TNRC18	1.05357	0.280358	0.248016
ENSG00000081692	JMJD4	1.06553	0.273419	0.248135
ENSG00000127483	HP1BP3	5.2308	0.26933	0.248483
ENSG00000105852	PON3	1.10261	0.288022	0.248483
ENSG00000135048	CEMIP2	2.82468	0.27088	0.249332
ENSG00000100528	CNIH1	2.62975	0.27113	0.250278
ENSG00000143641	GALNT2	3.75627	0.267502	0.253177
ENSG00000023318	ERP44	1.59411	0.274288	0.253285
ENSG00000112977	DAP	3.11647	0.268323	0.253833
ENSG00000164244	PRRC1	1.42908	0.27531	0.253918
ENSG00000122176	FMOD	3.50872	0.27096	0.254009
ENSG00000167658	EEF2	36.0392	0.261987	0.255651
ENSG00000128534	LSM8	1.11217	0.277621	0.256972
ENSG00000180398	MCFD2	2.84381	0.267448	0.25715
ENSG00000112062	MAPK14	1.94331	0.26993	0.258573
ENSG00000112237	CCNC	1.58335	0.271855	0.259267
ENSG00000175198	PCCA	1.00693	0.269335	0.259267
ENSG00000114978	MOB1A	1.7735	0.269908	0.26056
ENSG00000144524	COPS7B	1.35613	0.272949	0.26056
ENSG00000108639	SYNGR2	1.55226	0.277728	0.260943
ENSG00000091947	TMEM101	1.07151	0.268307	0.260952
ENSG00000108256	NUFIP2	1.67663	0.270197	0.261021
ENSG00000120437	ACAT2	1.7149	0.270246	0.261628
ENSG00000240849	TMEM189	1.4231	0.271847	0.261628
ENSG00000128463	EMC4	1.66467	0.28566	0.26199
ENSG00000106723	SPIN1	1.91222	0.26793	0.262965
ENSG00000104613	INTS10	1.76752	0.268148	0.265061
ENSG00000100227	POLDIP3	1.8608	0.267171	0.265907
ENSG00000272391	POM121C	1.0165	0.266659	0.265924
ENSG00000062194	GPBP1	1.3657	0.270478	0.266144
ENSG00000099385	BCL7C	1.79263	0.266525	0.268055
ENSG00000167315	ACAA2	2.35828	0.263874	0.268436
ENSG00000117523	PRRC2C	8.30183	0.258163	0.269024
ENSG00000151923	TIAL1	1.65989	0.26709	0.269024
ENSG00000109436	TBC1D9	1.00215	0.266121	0.269034
ENSG00000047315	POLR2B	1.92896	0.276988	0.269755
ENSG00000145191	EIF2B5	1.42908	0.26845	0.270031
ENSG00000165264	NDUFB6	1.60009	0.265509	0.274214
ENSG00000095380	NANS	1.40277	0.305951	0.274227
ENSG00000182199	SHMT2	1.95527	0.26218	0.277273
ENSG00000168724	DNAJC21	1.25807	0.266366	0.279072
ENSG00000169727	GPS1	2.34752	0.259865	0.279372
ENSG00000125734	GPR108	1.04999	0.260317	0.279372
ENSG00000031823	RANBP3	1.02128	0.261467	0.279439
ENSG00000079805	DNM2	1.59172	0.263294	0.279802
ENSG00000168159	RNF187	3.25161	0.257403	0.279889
ENSG00000127540	UQCR11	3.87706	0.265144	0.281377
ENSG00000153561	RMND5A	2.2674	0.259306	0.282322
ENSG00000104774	MAN2B1	1.32863	0.264362	0.282791
ENSG00000146701	MDH2	2.68835	0.257507	0.283009
ENSG00000150316	CWC15	1.40995	0.263204	0.284414
ENSG00000110367	DDX6	1.63238	0.261143	0.284651
ENSG00000049656	CLPTM1L	2.32241	0.258667	0.286735
ENSG00000108829	LRRC59	1.28558	0.263027	0.287137
ENSG00000100726	TELO2	1.13011	0.264638	0.287155
ENSG00000105176	URI1	1.33221	0.262297	0.288198
ENSG00000099804	CDC34	1.96843	0.257597	0.28846
ENSG00000204713	TRIM27	2.07247	0.257074	0.288706
ENSG00000079459	FDFT1	6.29394	0.251708	0.289126
ENSG00000147905	ZCCHC7	1.27362	0.261924	0.289365
ENSG00000004059	ARF5	1.01531	0.256582	0.28959
ENSG00000126254	RBM42	1.14924	0.263177	0.28959
ENSG00000105373	NOP53	7.65007	0.250481	0.289687
ENSG00000204569	PPP1R10	2.59507	0.254784	0.289786
ENSG00000136270	TBRG4	1.42191	0.266336	0.289931
ENSG00000163956	LRPAP1	3.23247	0.258254	0.29156
ENSG00000158864	NDUFS2	2.57833	0.253878	0.292139
ENSG00000023228	NDUFS1	1.89548	0.25653	0.292139
ENSG00000127837	AAMP	2.1789	0.255123	0.292222
ENSG00000118816	CCNI	6.45419	0.249304	0.29296
ENSG00000170881	RNF139	1.11815	0.263398	0.29296
ENSG00000143624	INTS3	2.4121	0.263953	0.293413
ENSG00000149600	COMMD7	1.43267	0.258018	0.295402
ENSG00000109180	OCIAD1	4.33867	0.249493	0.296217
ENSG00000151893	CACUL1	1.08347	0.26111	0.29675
ENSG00000129187	DCTD	2.10476	0.252972	0.298045
ENSG00000117691	NENF	2.03539	0.252872	0.298714
ENSG00000118046	STK11	1.2772	0.25788	0.298714
ENSG00000197102	DYNC1H1	3.06744	0.249186	0.300525
ENSG00000077254	USP33	1.04879	0.251171	0.300858
ENSG00000184216	IRAK1	1.22698	0.256733	0.302887
ENSG00000175606	TMEM70	1.20545	0.256643	0.302953
ENSG00000132823	OSER1	1.16599	0.25725	0.303701
ENSG00000171148	TADA3	1.23176	0.255932	0.304635
ENSG00000111596	CNOT2	1.15881	0.256176	0.305499
ENSG00000134769	DTNA	1.3932	0.253781	0.305684
ENSG00000113161	HMGCR	1.06673	0.248803	0.305837
ENSG00000135018	UBQLN1	1.89548	0.250147	0.306821
ENSG00000129055	ANAPC13	1.60368	0.251305	0.307944
ENSG00000025796	SEC63	1.75436	0.250478	0.30824
ENSG00000155097	ATP6V1C1	1.31667	0.253165	0.3101
ENSG00000103342	GSPT1	1.64673	0.249744	0.311441
ENSG00000060237	WNK1	4.73092	0.242273	0.313392
ENSG00000160213	CSTB	2.95981	0.244457	0.313749
ENSG00000165678	GHITM	1.70533	0.248681	0.31394
ENSG00000143545	RAB13	3.31021	0.24322	0.315184
ENSG00000120925	RNF170	1.46257	0.268436	0.315284
ENSG00000110713	NUP98	1.05597	0.246676	0.315495
ENSG00000164062	APEH	1.14327	0.252483	0.316702
ENSG00000088888	MAVS	1.9756	0.248122	0.316702
ENSG00000130985	UBA1	2.00191	0.249003	0.316712
ENSG00000128699	ORMDL1	1.72925	0.247002	0.316909
ENSG00000198715	GLMP	1.47811	0.247769	0.320143
ENSG00000134287	ARF3	2.4396	0.244611	0.320242
ENSG00000139746	RBM26	1.1911	0.249981	0.320676
ENSG00000101199	ARFGAP1	1.98278	0.244527	0.320676
ENSG00000166181	API5	1.01291	0.244258	0.320708
ENSG00000075914	EXOSC7	1.11456	0.25062	0.320805
ENSG00000162337	LRP5	1.29993	0.248565	0.320805
ENSG00000132849	PATJ	1.85123	0.244393	0.321169
ENSG00000132466	ANKRD17	1.76512	0.244913	0.32129
ENSG00000132549	VPS13B	1.84286	0.244369	0.321471
ENSG00000176407	KCMF1	1.06792	0.242528	0.322344
ENSG00000171681	ATF7IP	1.06792	0.241966	0.322513
ENSG00000130770	ATP5IF1	5.08609	0.238022	0.32261
ENSG00000184752	NDUFA12	1.03085	0.241939	0.325039
ENSG00000108587	GOSR1	1.47333	0.245136	0.325039
ENSG00000128789	PSMG2	1.17795	0.293967	0.326081
ENSG00000162496	DHRS3	2.62616	0.24056	0.326681
ENSG00000108179	PPIF	1.87156	0.242065	0.327171
ENSG00000003056	M6PR	1.49246	0.24387	0.327757
ENSG00000187555	USP7	2.19803	0.240191	0.32786
ENSG00000105058	FAM32A	1.4243	0.244497	0.327933
ENSG00000054148	PHPT1	3.6032	0.237252	0.328114
ENSG00000130024	PHF10	1.89548	0.241257	0.328479
ENSG00000143811	PYCR2	1.85362	0.245605	0.328815
ENSG00000229833	PET100	2.84979	0.238179	0.328815
ENSG00000244462	RBM12	2.59268	0.238593	0.329522
ENSG00000133313	CNDP2	2.11671	0.239747	0.32962
ENSG00000165637	VDAC2	1.58933	0.242496	0.329661
ENSG00000147679	UTP23	1.38483	0.243791	0.331026
ENSG00000162735	PEX19	1.60727	0.245889	0.331744
ENSG00000139684	ESD	1.71849	0.241139	0.331759
ENSG00000147649	MTDH	4.30159	0.235031	0.332247
ENSG00000205155	PSENEN	1.12413	0.249462	0.333248
ENSG00000116584	ARHGEF2	1.09543	0.274126	0.33613
ENSG00000081051	AFP	23.9129	0.236603	0.33613
ENSG00000139641	ESYT1	1.06912	0.236853	0.336155
ENSG00000066855	MTFR1	1.15283	0.244022	0.33623
ENSG00000183431	SF3A3	1.02009	0.250283	0.33725
ENSG00000115275	MOGS	2.07366	0.236407	0.338699
ENSG00000085871	MGST2	2.42764	0.235554	0.338699
ENSG00000160360	GPSM1	1.26405	0.241533	0.338699
ENSG00000139613	SMARCC2	1.07988	0.243481	0.339278
ENSG00000167548	KMT2D	1.78426	0.237136	0.339906
ENSG00000114491	UMPS	1.15522	0.271186	0.340634
ENSG00000111775	COX6A1	8.48241	0.229798	0.340717
ENSG00000275023	MLLT6	1.99354	0.236647	0.341003
ENSG00000143761	ARF1	7.65605	0.229666	0.341132
ENSG00000126432	PRDX5	2.50657	0.234227	0.341132
ENSG00000183258	DDX41	1.16599	0.241217	0.34114
ENSG00000087087	SRRT	2.80435	0.232757	0.34244
ENSG00000054118	THRAP3	2.04975	0.236795	0.342527
ENSG00000112695	COX7A2	3.49676	0.231532	0.343045
ENSG00000136560	TANK	1.27242	0.239702	0.343081
ENSG00000213780	GTF2H4	1.14446	0.240834	0.34394
ENSG00000114520	SNX4	1.05238	0.23268	0.345522
ENSG00000184428	TOP1MT	1.11815	0.240703	0.345537
ENSG00000158545	ZC3H18	1.23176	0.238818	0.345696
ENSG00000066027	PPP2R5A	1.06553	0.232009	0.34715
ENSG00000090097	PCBP4	1.23774	0.238525	0.34715
ENSG00000125818	PSMF1	3.23008	0.230386	0.347392
ENSG00000085719	CPNE3	1.39201	0.236993	0.347966
ENSG00000125676	THOC2	1.85601	0.243574	0.348261
ENSG00000165819	METTL3	1.01531	0.232315	0.348957
ENSG00000129083	COPB1	1.67543	0.252473	0.349055
ENSG00000164898	FMC1	1.38483	0.236434	0.349159
ENSG00000114784	EIF1B	2.20043	0.231973	0.349477
ENSG00000213462	ERV3-1	1.03803	0.231708	0.349597
ENSG00000109381	ELF2	1.19947	0.237957	0.349652
ENSG00000092010	PSME1	2.6728	0.230305	0.349943
ENSG00000122515	ZMIZ2	1.50562	0.234543	0.350307
ENSG00000084090	STARD7	1.25687	0.236654	0.351401
ENSG00000006451	RALA	1.15283	0.243501	0.351401
ENSG00000126581	BECN1	1.44941	0.249989	0.355168
ENSG00000115464	USP34	2.06649	0.229392	0.357606
ENSG00000169710	FASN	5.8395	0.224306	0.358008
ENSG00000182149	IST1	1.17795	0.234989	0.358421
ENSG00000188092	GPR89B	1.35613	0.232822	0.358697
ENSG00000171163	ZNF692	1.87873	0.229415	0.359181
ENSG00000074582	BCS1L	1.20784	0.23408	0.359181
ENSG00000178057	NDUFAF3	1.91461	0.229393	0.359181
ENSG00000124198	ARFGEF2	1.32145	0.232898	0.359601
ENSG00000087088	BAX	1.59172	0.23038	0.36113
ENSG00000145216	FIP1L1	1.03324	0.226775	0.361285
ENSG00000163513	TGFBR2	2.42764	0.232358	0.361977
ENSG00000100142	POLR2F	3.31499	0.224754	0.362121
ENSG00000155368	DBI	9.42117	0.221981	0.362383
ENSG00000134744	TUT4	1.08706	0.234238	0.363545
ENSG00000100664	EIF5	3.70126	0.223464	0.363882
ENSG00000079999	KEAP1	1.21263	0.232384	0.363882
ENSG00000108528	SLC25A11	1.07988	0.233505	0.36432
ENSG00000075151	EIF4G3	1.37885	0.230196	0.365103
ENSG00000101193	GID8	2.32001	0.224858	0.367046
ENSG00000181924	COA4	2.76488	0.226858	0.368998
ENSG00000116459	ATP5PB	1.32145	0.229292	0.369543
ENSG00000161542	PRPSAP1	1.74599	0.225117	0.373017
ENSG00000185829	ARL17A	1.05238	0.221958	0.373339
ENSG00000134375	TIMM17A	1.18512	0.229115	0.373644
ENSG00000150459	SAP18	1.52116	0.226142	0.373951
ENSG00000115524	SF3B1	6.47571	0.217906	0.374501
ENSG00000128245	YWHAH	1.56422	0.225213	0.374622
ENSG00000114902	SPCS1	1.59292	0.225118	0.375186
ENSG00000139651	ZNF740	1.02846	0.221813	0.375687
ENSG00000160679	CHTOP	3.04831	0.219847	0.376947
ENSG00000127990	SGCE	1.89189	0.223099	0.377064
ENSG00000124222	STX16	2.33556	0.221253	0.377078
ENSG00000072958	AP1M1	1.61325	0.224164	0.37718
ENSG00000225663	MCRIP1	3.18464	0.219387	0.377226
ENSG00000120896	SORBS3	3.5147	0.218431	0.379075
ENSG00000204843	DCTN1	2.02942	0.221547	0.3794
ENSG00000141556	TBCD	1.35374	0.243086	0.380117
ENSG00000169756	LIMS1	1.10619	0.226816	0.381047
ENSG00000076826	CAMSAP3	1.33819	0.225106	0.381198
ENSG00000205250	E2F4	1.00335	0.220533	0.381439
ENSG00000115944	COX7A2L	1.25568	0.225328	0.38228
ENSG00000136068	FLNB	2.78761	0.218814	0.382321
ENSG00000169020	ATP5ME	5.65892	0.215518	0.382593
ENSG00000128228	SDF2L1	1.31547	0.229071	0.382961
ENSG00000107566	ERLIN1	1.02248	0.219174	0.383012
ENSG00000165912	PACSIN3	1.0452	0.218861	0.383053
ENSG00000137100	DCTN3	1.09304	0.22631	0.383793
ENSG00000158195	WASF2	2.46352	0.218086	0.385096
ENSG00000165525	NEMF	1.22937	0.241374	0.385096
ENSG00000125651	GTF2F1	1.27481	0.223697	0.385096
ENSG00000142627	EPHA2	1.35494	0.222782	0.385237
ENSG00000167196	FBXO22	1.10978	0.22559	0.385331
ENSG00000111229	ARPC3	2.62018	0.217314	0.386522
ENSG00000130177	CDC16	1.62521	0.220551	0.387183
ENSG00000130414	NDUFA10	2.20521	0.218136	0.387397
ENSG00000116044	NFE2L2	3.55297	0.215181	0.388092
ENSG00000172428	COPS9	1.19708	0.223157	0.388509
ENSG00000143106	PSMA5	2.28414	0.217294	0.389139
ENSG00000109390	NDUFC1	1.79263	0.218955	0.389139
ENSG00000137575	SDCBP	3.20138	0.215119	0.389139
ENSG00000100348	TXN2	2.00071	0.218025	0.389139
ENSG00000099795	NDUFB7	3.99306	0.215312	0.389378
ENSG00000186010	NDUFA13	4.02535	0.213702	0.389783
ENSG00000112759	SLC29A1	1.74599	0.218337	0.390086
ENSG00000171456	ASXL1	1.87754	0.216825	0.392904
ENSG00000130309	COLGALT1	1.86199	0.21968	0.394364
ENSG00000198837	DENND4B	1.05357	0.214626	0.394372
ENSG00000180694	TMEM64	1.88352	0.216392	0.395178
ENSG00000198060	2024-03-05	1.23535	0.219865	0.396586
ENSG00000219200	RNASEK	2.79478	0.212804	0.397659
ENSG00000135870	RC3H1	1.0763	0.212233	0.39849
ENSG00000121940	CLCC1	1.0177	0.227512	0.399163
ENSG00000137700	SLC37A4	1.56182	0.216574	0.399221
ENSG00000006015	REX1BD	1.69337	0.215385	0.399744
ENSG00000114867	EIF4G1	6.34536	0.209057	0.399818
ENSG00000154723	ATP5PF	4.2406	0.210135	0.400351
ENSG00000198911	SREBF2	2.20999	0.21325	0.401107
ENSG00000105993	DNAJB6	1.08467	0.219581	0.40153
ENSG00000123064	DDX54	1.02368	0.212796	0.401746
ENSG00000177885	GRB2	1.07988	0.219215	0.403842
ENSG00000137497	NUMA1	2.15618	0.212197	0.404153
ENSG00000163811	WDR43	1.32026	0.216331	0.404774
ENSG00000043093	DCUN1D1	1.3645	0.215979	0.405108
ENSG00000136240	KDELR2	5.36474	0.207878	0.405108
ENSG00000198561	CTNND1	3.46926	0.208936	0.406506
ENSG00000168488	ATXN2L	1.25329	0.215511	0.408787
ENSG00000188643	S100A16	1.2497	0.215616	0.408963
ENSG00000128595	CALU	3.12006	0.208524	0.409229
ENSG00000102978	POLR2C	1.17914	0.216316	0.409367
ENSG00000112308	C6orf62	1.44582	0.231093	0.409596
ENSG00000131375	CAPN7	1.24492	0.215284	0.409666
ENSG00000140262	TCF12	1.31188	0.214773	0.409704
ENSG00000136238	RAC1	3.98947	0.207094	0.41004
ENSG00000164889	SLC4A2	1.44224	0.213164	0.411348
ENSG00000159346	ADIPOR1	1.21502	0.214725	0.412867
ENSG00000105701	FKBP8	3.82205	0.206329	0.412867
ENSG00000277443	MARCKS	4.95096	0.20579	0.413941
ENSG00000102038	SMARCA1	2.31523	0.208393	0.414156
ENSG00000137207	YIPF3	2.4396	0.207617	0.414412
ENSG00000100504	PYGL	1.3358	0.232758	0.414803
ENSG00000196313	POM121	1.74121	0.209655	0.41536
ENSG00000126088	UROD	1.87634	0.209011	0.416209
ENSG00000130811	EIF3G	3.30662	0.205443	0.416375
ENSG00000031698	SARS	2.40731	0.20727	0.416642
ENSG00000065000	AP3D1	2.39894	0.208591	0.416782
ENSG00000100911	PSME2	1.105	0.213497	0.417974
ENSG00000159189	C1QC	2.02822	0.207634	0.418019
ENSG00000204435	CSNK2B	2.46113	0.211183	0.418102
ENSG00000133935	ERG28	1.93135	0.20998	0.419266
ENSG00000117360	PRPF3	1.24611	0.211472	0.419346
ENSG00000113583	C5orf15	1.66108	0.208308	0.420664
ENSG00000163539	CLASP2	1.19947	0.210777	0.421673
ENSG00000198677	TTC37	1.24731	0.2105	0.421673
ENSG00000162522	KIAA1522	1.61684	0.207658	0.422068
ENSG00000074054	CLASP1	1.00933	0.203405	0.422872
ENSG00000064607	SUGP2	1.01291	0.203896	0.422872
ENSG00000133422	MORC2	1.10021	0.21151	0.422872
ENSG00000049618	ARID1B	1.35852	0.207491	0.424342
ENSG00000185246	PRPF39	1.15642	0.208915	0.424763
ENSG00000165526	RPUSD4	1.14805	0.209133	0.425268
ENSG00000123349	PFDN5	4.04687	0.200051	0.425511
ENSG00000118640	VAMP8	1.55226	0.206961	0.426483
ENSG00000125356	NDUFA1	1.86319	0.203879	0.426483
ENSG00000130733	YIPF2	1.02248	0.20081	0.430235
ENSG00000102786	INTS6	1.32026	0.205654	0.430258
ENSG00000054793	ATP9A	1.02487	0.200191	0.431373
ENSG00000242372	EIF6	4.53838	0.197661	0.431541
ENSG00000183726	TMEM50A	1.68261	0.20237	0.432153
ENSG00000124177	CHD6	1.25568	0.205156	0.432153
ENSG00000100644	HIF1A	2.33915	0.199844	0.432445
ENSG00000173786	CNP	1.09543	0.206299	0.433628
ENSG00000067167	TRAM1	4.75483	0.198658	0.434028
ENSG00000022277	RTF2	1.62042	0.20146	0.43497
ENSG00000069345	DNAJA2	1.32265	0.203395	0.435754
ENSG00000089063	TMEM230	3.69409	0.196367	0.436621
ENSG00000117410	ATP6V0B	2.09638	0.198901	0.436834
ENSG00000124226	RNF114	1.45778	0.201947	0.436834
ENSG00000185896	LAMP1	2.87491	0.197817	0.437829
ENSG00000155363	MOV10	1.93255	0.199066	0.438277
ENSG00000177030	DEAF1	1.06912	0.1966	0.438396
ENSG00000116288	PARK7	3.1966	0.196489	0.438854
ENSG00000228474	OST4	1.88352	0.200512	0.438854
ENSG00000184432	COPB2	2.56158	0.19714	0.438854
ENSG00000133275	CSNK1G2	2.61181	0.196795	0.439358
ENSG00000146963	LUC7L2	2.08562	0.197886	0.439524
ENSG00000107164	FUBP3	1.77469	0.199193	0.439524
ENSG00000127947	PTPN12	2.02104	0.197907	0.439952
ENSG00000089351	GRAMD1A	1.93255	0.198161	0.440906
ENSG00000130939	UBE4B	1.3358	0.200971	0.441474
ENSG00000168872	DDX19A	1.16718	0.202624	0.441742
ENSG00000183020	AP2A2	2.01506	0.196519	0.445089
ENSG00000140299	BNIP2	1.19349	0.201129	0.445422
ENSG00000168495	POLR3D	2.31882	0.195255	0.446159
ENSG00000095059	DHPS	1.43506	0.198652	0.446514
ENSG00000115657	ABCB6	1.2796	0.200107	0.446584
ENSG00000185825	BCAP31	2.7589	0.195436	0.446894
ENSG00000138398	PPIG	1.23774	0.199873	0.447651
ENSG00000116350	SRSF4	1.29873	0.199349	0.447769
ENSG00000168273	SMIM4	2.35828	0.194494	0.44825
ENSG00000121390	PSPC1	1.40397	0.198253	0.448647
ENSG00000108091	CCDC6	1.04999	0.192493	0.449813
ENSG00000147854	UHRF2	1.29395	0.204838	0.450049
ENSG00000067900	ROCK1	1.2796	0.198741	0.450122
ENSG00000196139	AKR1C3	2.65845	0.193208	0.450667
ENSG00000127914	AKAP9	1.36929	0.201716	0.451723
ENSG00000115816	CEBPZ	1.43984	0.19697	0.451847
ENSG00000115084	SLC35F5	1.44702	0.19648	0.453139
ENSG00000108588	CCDC47	2.25783	0.192602	0.454616
ENSG00000115677	HDLBP	10.6912	0.187772	0.454781
ENSG00000159792	PSKH1	1.30591	0.196119	0.456523
ENSG00000188895	MSL1	1.55585	0.194526	0.456822
ENSG00000108349	CASC3	1.71609	0.196145	0.458101
ENSG00000108100	CCNY	1.35135	0.195121	0.459003
ENSG00000213625	LEPROT	1.52714	0.194053	0.459237
ENSG00000112739	PRPF4B	1.73523	0.191943	0.461867
ENSG00000129474	AJUBA	1.0464	0.189218	0.46239
ENSG00000123104	ITPR2	3.57808	0.190432	0.462824
ENSG00000107758	PPP3CB	1.06075	0.188538	0.463474
ENSG00000178035	IMPDH2	2.48266	0.189293	0.463702
ENSG00000145495	2024-03-06	3.63907	0.187859	0.463702
ENSG00000080189	SLC35C2	2.29131	0.189625	0.463899
ENSG00000196411	EPHB4	1.87156	0.191948	0.464491
ENSG00000187954	CYHR1	1.35374	0.192949	0.465422
ENSG00000075785	RAB7A	2.98373	0.187611	0.465535
ENSG00000163939	PBRM1	1.09782	0.234233	0.465771
ENSG00000174243	DDX23	1.59292	0.194535	0.466153
ENSG00000198160	MIER1	1.105	0.194459	0.46648
ENSG00000133606	MKRN1	1.21263	0.193587	0.466653
ENSG00000044090	CUL7	1.14685	0.193903	0.467806
ENSG00000198728	LDB1	1.66945	0.189667	0.46869
ENSG00000105135	ILVBL	1.51877	0.192224	0.46869
ENSG00000101152	DNAJC5	1.14087	0.192963	0.470484
ENSG00000159423	ALDH4A1	2.12628	0.187435	0.471459
ENSG00000186395	KRT10	1.09184	0.193048	0.471459
ENSG00000146540	C7orf50	1.31188	0.190294	0.473687
ENSG00000100941	PNN	2.79598	0.18569	0.473823
ENSG00000122390	NAA60	1.89906	0.187193	0.474089
ENSG00000153827	TRIP12	2.12509	0.18608	0.474938
ENSG00000110711	AIP	1.14566	0.190882	0.476278
ENSG00000186153	WWOX	1.14087	0.190931	0.476694
ENSG00000130724	CHMP2A	2.01148	0.185889	0.476708
ENSG00000187678	SPRY4	1.63477	0.187057	0.478332
ENSG00000183978	COA3	1.82611	0.189092	0.478645
ENSG00000169976	SF3B5	1.69337	0.186447	0.47911
ENSG00000099341	PSMD8	1.96125	0.184881	0.480697
ENSG00000116754	SRSF11	6.25328	0.180406	0.483868
ENSG00000124098	FAM210B	2.37622	0.182451	0.485285
ENSG00000167491	GATAD2A	1.53791	0.184918	0.486402
ENSG00000172493	AFF1	1.13489	0.187425	0.487534
ENSG00000172175	MALT1	1.23415	0.187238	0.487761
ENSG00000083168	KAT6A	1.81296	0.182794	0.489562
ENSG00000108774	RAB5C	2.09638	0.181772	0.489657
ENSG00000264364	DYNLL2	1.47931	0.183971	0.490313
ENSG00000162066	AMDHD2	1.1899	0.186078	0.490729
ENSG00000166825	ANPEP	3.24682	0.180365	0.490751
ENSG00000060491	OGFR	1.34657	0.184432	0.492946
ENSG00000118007	STAG1	1.11098	0.185521	0.494481
ENSG00000068745	IP6K2	1.60009	0.18506	0.494726
ENSG00000160551	TAOK1	1.53432	0.184931	0.496853
ENSG00000104973	MED25	1.14924	0.18431	0.496953
ENSG00000163812	ZDHHC3	1.01172	0.178167	0.497209
ENSG00000129559	NEDD8	1.54867	0.180787	0.49859
ENSG00000089693	MLF2	3.18464	0.176417	0.499574
ENSG00000141551	CSNK1D	2.25783	0.17803	0.499574
ENSG00000132155	RAF1	1.67663	0.179645	0.500862
ENSG00000104695	PPP2CB	7.2351	0.173354	0.502463
ENSG00000166333	ILK	1.44224	0.180099	0.503251
ENSG00000101337	TM9SF4	1.23296	0.181634	0.503326
ENSG00000181789	COPG1	3.6606	0.174442	0.504403
ENSG00000138069	RAB1A	3.29227	0.174595	0.505491
ENSG00000131495	NDUFA2	2.28653	0.175035	0.508622
ENSG00000134986	NREP	2.08323	0.175445	0.509547
ENSG00000014216	CAPN1	1.83209	0.176169	0.509547
ENSG00000167863	ATP5PD	2.63812	0.173648	0.51109
ENSG00000179933	C14orf119	1.19588	0.178342	0.515384
ENSG00000180921	FAM83H	1.18153	0.183685	0.516464
ENSG00000129250	KIF1C	3.03515	0.171558	0.516768
ENSG00000168288	MMADHC	1.34776	0.176321	0.517598
ENSG00000101019	UQCC1	1.68022	0.174181	0.518886
ENSG00000104388	RAB2A	2.68954	0.171203	0.51966
ENSG00000168291	PDHB	2.3535	0.171751	0.520064
ENSG00000106052	TAX1BP1	1.47094	0.174622	0.520226
ENSG00000119707	RBM25	2.11911	0.181474	0.521368
ENSG00000109184	DCUN1D4	1.12174	0.176744	0.52208
ENSG00000176986	SEC24C	1.77589	0.172522	0.522696
ENSG00000116005	PCYOX1	1.27242	0.175244	0.522707
ENSG00000160310	PRMT2	1.47094	0.173454	0.523951
ENSG00000177963	RIC8A	1.34776	0.173771	0.526532
ENSG00000114770	ABCC5	1.29275	0.173536	0.527964
ENSG00000006282	SPATA20	1.16599	0.174384	0.528189
ENSG00000145337	PYURF	2.07366	0.169909	0.529303
ENSG00000078304	PPP2R5C	2.73738	0.170092	0.529511
ENSG00000196365	LONP1	1.65869	0.174805	0.531462
ENSG00000124782	RREB1	1.08227	0.174533	0.531604
ENSG00000164933	SLC25A32	1.41832	0.171625	0.532204
ENSG00000164164	OTUD4	1.08108	0.173998	0.532733
ENSG00000054523	KIF1B	1.85123	0.169094	0.532771
ENSG00000122218	COPA	3.92609	0.165893	0.532771
ENSG00000109814	UGDH	3.00526	0.166732	0.532771
ENSG00000101224	CDC25B	1.00095	0.166732	0.532771
ENSG00000133961	NUMB	1.29873	0.171361	0.532971
ENSG00000140943	MBTPS1	1.43745	0.170137	0.534462
ENSG00000166595	CIAO2B	1.15642	0.17187	0.534639
ENSG00000120697	ALG5	1.55704	0.169372	0.534744
ENSG00000163875	MEAF6	1.2772	0.169886	0.537431
ENSG00000159692	CTBP1	3.84118	0.163968	0.537515
ENSG00000114302	PRKAR2A	1.07151	0.163308	0.537977
ENSG00000157954	WIPI2	1.31069	0.171433	0.539202
ENSG00000102226	USP11	1.52236	0.166899	0.54205
ENSG00000143753	DEGS1	1.17555	0.169076	0.542192
ENSG00000170906	NDUFA3	1.25329	0.168342	0.543106
ENSG00000074319	TSG101	1.00335	0.162229	0.543425
ENSG00000010244	ZNF207	1.78545	0.168719	0.543456
ENSG00000125520	SLC2A4RG	4.70461	0.161207	0.543856
ENSG00000111652	COPS7A	1.16599	0.168503	0.544507
ENSG00000135999	EPC2	1.10619	0.168438	0.546076
ENSG00000175756	AURKAIP1	2.00669	0.18533	0.546139
ENSG00000132635	PCED1A	1.99473	0.165823	0.546166
ENSG00000116539	ASH1L	1.63358	0.173334	0.547189
ENSG00000179134	SAMD4B	1.42908	0.165298	0.548941
ENSG00000179526	SHARPIN	1.80818	0.163497	0.549997
ENSG00000078618	NRDC	1.48648	0.164687	0.550073
ENSG00000115091	ACTR3	2.88567	0.160894	0.550381
ENSG00000136631	VPS45	1.24252	0.164581	0.55537
ENSG00000156599	ZDHHC5	1.04042	0.158473	0.55619
ENSG00000159461	AMFR	1.03803	0.179302	0.556754
ENSG00000165102	HGSNAT	1.1612	0.18724	0.558009
ENSG00000164466	SFXN1	1.21143	0.164205	0.558105
ENSG00000114779	ABHD14B	1.03085	0.157732	0.559222
ENSG00000066651	TRMT11	1.53073	0.161024	0.561959
ENSG00000167113	COQ4	1.10739	0.163823	0.562034
ENSG00000077235	GTF3C1	1.88113	0.164106	0.563173
ENSG00000131558	EXOC4	1.25448	0.162003	0.563213
ENSG00000110066	KMT5B	1.12413	0.162536	0.565546
ENSG00000172955	ADH6	1.50203	0.17091	0.566535
ENSG00000145782	ATG12	1.21502	0.161445	0.566535
ENSG00000166471	TMEM41B	1.32384	0.160759	0.566535
ENSG00000173575	CHD2	1.83329	0.15845	0.566535
ENSG00000198408	OGA	2.07845	0.15653	0.568599
ENSG00000167969	ECI1	1.33102	0.15958	0.568882
ENSG00000113407	TARS	1.76512	0.15701	0.569715
[truncated: 471 more rows]

## Sheet: HB4_Cluster5
FeatureID	FeatureName	Cluster 5 Average	Cluster 5 Log2 Fold Change	Cluster 5 P-Value
ENSG00000106483	SFRP4	8.60915	2.61419	7.94e-32
ENSG00000119508	NR4A3	6.94056	2.10527	1.59e-20
ENSG00000153234	NR4A2	2.59619	2.1244	1.95e-19
ENSG00000122641	INHBA	4.79445	2.07265	1.95e-19
ENSG00000173918	C1QTNF1	4.60234	2.02752	9.95e-19
ENSG00000130176	CNN1	1.74269	2.0822	3.01e-18
ENSG00000188783	PRELP	1.08129	2.16916	8.12e-18
ENSG00000125740	FOSB	21.7054	1.95814	8.12e-18
ENSG00000049540	ELN	2.78281	2.01054	4.85e-17
ENSG00000122877	EGR2	1.38317	2.01865	4.85e-17
ENSG00000119681	LTBP2	1.53137	2.05948	4.85e-17
ENSG00000123358	NR4A1	16.7051	1.87617	1.41e-16
ENSG00000105825	TFPI2	1.02366	2.09761	5.43e-16
ENSG00000169604	ANTXR1	5.36528	1.84062	2.39e-15
ENSG00000106819	ASPN	3.91624	1.84229	2.88e-15
ENSG00000071991	CDH19	1.02091	1.9717	2.97e-15
ENSG00000142871	CCN1	19.809	1.78941	7.14e-15
ENSG00000146674	IGFBP3	12.9508	1.78841	7.32e-15
ENSG00000179954	SSC5D	1.44629	1.87093	1.8e-14
ENSG00000111341	MGP	4.30046	1.80189	2e-14
ENSG00000124212	PTGIS	1.589	1.84315	2.21e-14
ENSG00000107731	UNC5B	4.34437	1.78058	3.48e-14
ENSG00000123342	MMP19	4.19892	1.80287	4.3e-14
ENSG00000188290	HES4	3.96015	1.7533	9.04e-14
ENSG00000106366	SERPINE1	21.4062	1.7215	1.09e-13
ENSG00000130635	COL5A1	12.7422	1.71423	1.42e-13
ENSG00000154553	PDLIM3	10.0582	1.71056	1.43e-13
ENSG00000204291	COL15A1	3.42225	1.78035	1.45e-13
ENSG00000166033	HTRA1	3.2768	1.75498	1.58e-13
ENSG00000140416	TPM1	20.1521	1.69971	1.58e-13
ENSG00000118004	COLEC11	10.3628	1.69969	1.99e-13
ENSG00000084636	COL16A1	5.05242	1.71323	2.39e-13
ENSG00000134871	COL4A2	7.30008	1.68102	5.04e-13
ENSG00000179388	EGR3	1.54784	1.76462	6.08e-13
ENSG00000135842	NIBAN1	1.21851	1.76766	6.81e-13
ENSG00000118523	CCN2	36.311	1.65996	7.95e-13
ENSG00000106624	AEBP1	9.79473	1.67228	1.55e-12
ENSG00000103196	CRISPLD2	6.17762	1.67412	1.63e-12
ENSG00000166147	FBN1	13.7439	1.63852	1.69e-12
ENSG00000182492	BGN	43.9487	1.61682	2.98e-12
ENSG00000187498	COL4A1	21.2498	1.617	3.34e-12
ENSG00000050165	DKK3	2.00615	1.66554	3.89e-12
ENSG00000164949	GEM	5.21708	1.68933	5.35e-12
ENSG00000113657	DPYSL3	3.05451	1.64477	6.06e-12
ENSG00000131196	NFATC1	2.81574	1.65619	7.45e-12
ENSG00000166482	MFAP4	1.7866	1.66953	8.71e-12
ENSG00000149591	TAGLN	10.3409	1.61142	9.15e-12
ENSG00000186340	THBS2	9.21566	1.60324	9.52e-12
ENSG00000140937	CDH11	2.42878	1.62211	1.07e-11
ENSG00000162591	MEGF6	1.83874	1.65543	1.47e-11
ENSG00000143341	HMCN1	1.22674	1.65833	1.7e-11
ENSG00000102359	SRPX2	1.0264	1.70059	1.98e-11
ENSG00000167601	AXL	1.18832	1.66035	2.18e-11
ENSG00000163359	COL6A3	7.74467	1.59166	2.3e-11
ENSG00000108821	COL1A1	238.754	1.5654	2.3e-11
ENSG00000168542	COL3A1	128.52	1.55454	2.58e-11
ENSG00000109846	CRYAB	1.22125	1.66425	2.73e-11
ENSG00000120594	PLXDC2	3.10116	1.5876	3.68e-11
ENSG00000164692	COL1A2	145.263	1.54851	3.87e-11
ENSG00000163453	IGFBP7	50.0357	1.53923	4.58e-11
ENSG00000187479	C11orf96	5.35705	1.58613	4.58e-11
ENSG00000164107	HAND2	1.80306	1.6913	4.58e-11
ENSG00000184205	TSPYL2	2.7142	1.58435	5.13e-11
ENSG00000105472	CLEC11A	1.52314	1.60822	6.52e-11
ENSG00000115641	FHL2	1.67957	1.58365	6.67e-11
ENSG00000137834	SMAD6	6.37247	1.54988	6.69e-11
ENSG00000139329	LUM	5.64521	1.55048	7.57e-11
ENSG00000180447	GAS1	1.47648	1.61308	9.13e-11
ENSG00000107796	ACTA2	16.7929	1.52804	1.04e-10
ENSG00000184254	ALDH1A3	1.32554	1.60091	1.04e-10
ENSG00000101335	MYL9	8.51859	1.52547	1.5e-10
ENSG00000064300	NGFR	3.09567	1.55288	1.53e-10
ENSG00000130508	PXDN	4.3032	1.549	1.58e-10
ENSG00000049323	LTBP1	1.08129	1.61284	2e-10
ENSG00000087116	ADAMTS2	5.01126	1.51506	2.15e-10
ENSG00000020181	ADGRA2	1.55058	1.55341	2.37e-10
ENSG00000124225	PMEPA1	1.45453	1.57714	2.37e-10
ENSG00000113140	SPARC	77.3095	1.49063	2.58e-10
ENSG00000154734	ADAMTS1	4.0617	1.51918	2.58e-10
ENSG00000106991	ENG	4.58313	1.50333	3.1e-10
ENSG00000187608	ISG15	1.1993	1.56329	4.39e-10
ENSG00000177469	CAVIN1	5.31863	1.49219	4.8e-10
ENSG00000145730	PAM	1.31731	1.53911	5.17e-10
ENSG00000139278	GLIPR1	1.20204	1.54317	5.45e-10
ENSG00000171992	SYNPO	2.72518	1.51602	5.69e-10
ENSG00000137809	ITGA11	1.07031	1.5557	5.86e-10
ENSG00000108691	CCL2	3.89703	1.50325	6.79e-10
ENSG00000133816	MICAL2	3.63357	1.49432	6.97e-10
ENSG00000078098	FAP	1.00994	1.56726	7.02e-10
ENSG00000118515	SGK1	5.93611	1.47327	7.39e-10
ENSG00000035862	TIMP2	5.68912	1.47472	7.69e-10
ENSG00000276600	RAB7B	1.7866	1.81551	8.76e-10
ENSG00000160145	KALRN	1.16362	1.54361	8.98e-10
ENSG00000106809	OGN	2.69773	1.53991	1.2e-09
ENSG00000100234	TIMP3	6.24349	1.45421	1.4e-09
ENSG00000163430	FSTL1	8.69423	1.44729	1.41e-09
ENSG00000162772	ATF3	4.97009	1.45643	1.61e-09
ENSG00000170345	FOS	3.81196	1.46984	1.82e-09
ENSG00000167123	CERCAM	1.93754	1.4632	2.33e-09
ENSG00000120738	EGR1	5.98002	1.45982	3.24e-09
ENSG00000138119	MYOF	1.4902	1.47007	3.64e-09
ENSG00000159216	RUNX1	4.18519	1.42623	4.48e-09
ENSG00000134531	EMP1	4.84934	1.42555	5.49e-09
ENSG00000151468	CCDC3	2.2504	1.42486	6.81e-09
ENSG00000176014	TUBB6	1.94303	1.42632	6.96e-09
ENSG00000157227	MMP14	7.73643	1.39782	7.77e-09
ENSG00000206190	ATP10A	1.78934	1.42954	7.82e-09
ENSG00000050405	LIMA1	1.19381	1.44923	1.04e-08
ENSG00000136826	KLF4	1.8854	1.42887	1.07e-08
ENSG00000140403	DNAJA4	1.00445	1.47151	1.21e-08
ENSG00000070404	FSTL3	1.75366	1.41967	1.25e-08
ENSG00000138792	ENPEP	1.35573	1.42927	1.67e-08
ENSG00000119630	PGF	1.03738	1.44302	1.86e-08
ENSG00000168461	RAB31	1.80855	1.39339	1.86e-08
ENSG00000137507	LRRC32	2.57973	1.39594	2.1e-08
ENSG00000170525	PFKFB3	2.29431	1.38219	2.73e-08
ENSG00000136235	GPNMB	1.42708	1.39405	2.87e-08
ENSG00000115380	EFEMP1	1.23223	1.41353	3e-08
ENSG00000159200	RCAN1	2.03634	1.37537	3.24e-08
ENSG00000071282	LMCD1	1.99517	1.40428	3.34e-08
ENSG00000137801	THBS1	6.4548	1.35894	3.77e-08
ENSG00000019144	PHLDB1	4.44317	1.34706	5.14e-08
ENSG00000151150	ANK3	1.98694	1.4018	5.14e-08
ENSG00000187955	COL14A1	1.61096	1.39359	5.56e-08
ENSG00000183722	LHFPL6	1.62742	1.37038	6.11e-08
ENSG00000074181	NOTCH3	1.41062	1.37174	6.28e-08
ENSG00000211455	STK38L	1.28437	1.36359	7.76e-08
ENSG00000118526	TCF21	1.24321	1.39097	8.09e-08
ENSG00000175115	PACS1	2.30529	1.32515	8.11e-08
ENSG00000197019	SERTAD1	1.59175	1.36147	9.02e-08
ENSG00000154096	THY1	2.71146	1.33811	1.03e-07
ENSG00000174348	PODN	1.06208	1.4133	1.07e-07
ENSG00000116741	RGS2	1.83325	1.34858	1.16e-07
ENSG00000165949	IFI27	1.08952	1.36216	1.4e-07
ENSG00000140443	IGF1R	1.08952	1.35703	1.45e-07
ENSG00000117020	AKT3	1.02915	1.37344	1.52e-07
ENSG00000100097	LGALS1	6.60575	1.29495	1.55e-07
ENSG00000128487	SPECC1	1.0264	1.36086	2.06e-07
ENSG00000140092	FBLN5	1.48471	1.40761	2.55e-07
ENSG00000204262	COL5A2	5.4284	1.285	2.71e-07
ENSG00000026025	VIM	28.7694	1.26087	2.77e-07
ENSG00000196924	FLNA	13.7631	1.2659	2.77e-07
ENSG00000140682	TGFB1I1	1.27889	1.35046	2.77e-07
ENSG00000160789	LMNA	13.5353	1.2641	2.9e-07
ENSG00000143369	ECM1	2.42604	1.27663	3.29e-07
ENSG00000102265	TIMP1	17.9867	1.2635	3.31e-07
ENSG00000035403	VCL	2.92826	1.28403	3.38e-07
ENSG00000134853	PDGFRA	1.14441	1.31939	3.52e-07
ENSG00000137831	UACA	8.04929	1.2563	4e-07
ENSG00000011028	MRC2	3.86136	1.27883	4.83e-07
ENSG00000109610	SOD3	1.36122	1.33648	6.25e-07
ENSG00000196628	TCF4	1.13892	1.29361	6.4e-07
ENSG00000141448	GATA6	2.76909	1.2882	7.75e-07
ENSG00000161791	FMNL3	1.25419	1.27626	7.98e-07
ENSG00000112769	LAMA4	1.91558	1.26144	8.3e-07
ENSG00000135046	ANXA1	4.36083	1.24803	8.31e-07
ENSG00000004776	HSPB6	1.55058	1.28079	8.34e-07
ENSG00000011465	DCN	9.07021	1.23557	9.08e-07
ENSG00000139722	VPS37B	1.32828	1.27242	9.13e-07
ENSG00000065534	MYLK	2.16532	1.23964	9.47e-07
ENSG00000177374	HIC1	1.10324	1.2829	9.67e-07
ENSG00000204681	GABBR1	1.01268	1.28386	1.02e-06
ENSG00000137573	SULF1	2.60168	1.24998	1.23e-06
ENSG00000131873	CHSY1	2.96669	1.22933	1.36e-06
ENSG00000178498	DTX3	1.07855	1.27256	1.38e-06
ENSG00000166086	JAM3	1.35298	1.25221	1.39e-06
ENSG00000044524	EPHA3	1.44629	1.25474	1.4e-06
ENSG00000156515	HK1	1.1746	1.25784	1.41e-06
ENSG00000024422	EHD2	1.41336	1.30742	1.44e-06
ENSG00000197381	ADARB1	1.31456	1.25589	1.56e-06
ENSG00000126709	IFI6	2.37664	1.31242	1.83e-06
ENSG00000163909	HEYL	1.02091	1.28925	1.94e-06
ENSG00000154447	SH3RF1	1.30907	1.35229	2.29e-06
ENSG00000151388	ADAMTS12	1.12794	1.25276	2.33e-06
ENSG00000105329	TGFB1	3.24387	1.20742	2.33e-06
ENSG00000181104	F2R	2.54679	1.34837	2.41e-06
ENSG00000150938	CRIM1	4.42121	1.19922	2.41e-06
ENSG00000169851	PCDH7	1.6631	1.24629	2.64e-06
ENSG00000240583	AQP1	1.34475	1.24035	2.9e-06
ENSG00000184584	TMEM173	1.36122	1.21566	3.08e-06
ENSG00000122176	FMOD	6.15841	1.18623	3.15e-06
ENSG00000101096	NFATC2	2.06104	1.23813	3.2e-06
ENSG00000104447	TRPS1	1.33652	1.21478	3.23e-06
ENSG00000129038	LOXL1	1.32005	1.20832	3.67e-06
ENSG00000198467	TPM2	7.0421	1.17348	3.92e-06
ENSG00000131981	LGALS3	1.07031	1.22876	4.05e-06
ENSG00000144642	RBMS3	1.0017	1.22795	4.15e-06
ENSG00000176845	METRNL	1.90461	1.18293	4.57e-06
ENSG00000172201	ID4	6.13371	1.16713	4.62e-06
ENSG00000163520	FBLN2	10.2969	1.16109	4.92e-06
ENSG00000087074	PPP1R15A	2.23942	1.16871	5.43e-06
ENSG00000196843	ARID5A	1.0758	1.20782	5.72e-06
ENSG00000166503	HDGFL3	1.07306	1.20227	6.27e-06
ENSG00000113721	PDGFRB	6.59751	1.14751	6.43e-06
ENSG00000140044	JDP2	1.48471	1.17923	6.47e-06
ENSG00000168477	TNXB	2.34645	1.16472	6.5e-06
ENSG00000143248	RGS5	2.448	1.15984	6.98e-06
ENSG00000143387	CTSK	1.33377	1.18041	7.27e-06
ENSG00000204389	HSPA1A	3.4991	1.15945	7.92e-06
ENSG00000196923	PDLIM7	3.10116	1.14972	8.92e-06
ENSG00000166741	NNMT	2.47818	1.1791	9.27e-06
ENSG00000275832	ARHGAP23	1.04287	1.18	1.16e-05
ENSG00000112773	TENT5A	2.71695	1.14063	1.17e-05
ENSG00000134954	ETS1	1.49569	1.14988	1.22e-05
ENSG00000117868	ESYT2	4.47061	1.1225	1.27e-05
ENSG00000119699	TGFB3	1.28712	1.15302	1.32e-05
ENSG00000169826	CSGALNACT2	1.65761	1.13612	1.39e-05
ENSG00000196569	LAMA2	1.11971	1.18719	1.48e-05
ENSG00000162576	MXRA8	2.53307	1.2696	1.49e-05
ENSG00000213626	LBH	2.53033	1.15134	1.5e-05
ENSG00000071246	VASH1	2.95022	1.12858	1.52e-05
ENSG00000157933	SKI	2.28882	1.11397	1.63e-05
ENSG00000090006	LTBP4	7.43455	1.10341	1.75e-05
ENSG00000115183	TANC1	1.80032	1.17368	1.78e-05
ENSG00000101384	JAG1	1.71799	1.11886	1.81e-05
ENSG00000173846	PLK3	2.15709	1.10862	2.27e-05
ENSG00000169554	ZEB2	1.89363	1.10367	2.32e-05
ENSG00000183087	GAS6	1.64114	1.11196	2.47e-05
ENSG00000168386	FILIP1L	3.43323	1.10231	2.57e-05
ENSG00000134013	LOXL2	1.26516	1.44492	2.65e-05
ENSG00000150687	PRSS23	3.34267	1.10498	2.65e-05
ENSG00000142552	RCN3	1.8113	1.09764	2.75e-05
ENSG00000127951	FGL2	1.74818	1.09629	2.93e-05
ENSG00000149633	KIAA1755	1.10599	1.12242	3.13e-05
ENSG00000117318	ID3	4.24557	1.08416	3.2e-05
ENSG00000185532	PRKG1	1.3228	1.34372	3.29e-05
ENSG00000151693	ASAP2	1.68506	1.09043	3.42e-05
ENSG00000130303	BST2	2.42878	1.09692	3.86e-05
ENSG00000106799	TGFBR1	1.59175	1.08583	4.07e-05
ENSG00000114698	PLSCR4	1.61096	1.08178	4.35e-05
ENSG00000161835	GRASP	1.6878	1.08345	4.95e-05
ENSG00000198517	MAFK	1.39689	1.1511	5.15e-05
ENSG00000132530	XAF1	1.32828	1.08901	5.16e-05
ENSG00000128016	ZFP36	3.02432	1.07539	5.67e-05
ENSG00000064989	CALCRL	1.18558	1.08914	5.69e-05
ENSG00000118495	PLAGL1	1.91833	1.06277	5.73e-05
ENSG00000159840	ZYX	3.79275	1.05945	5.74e-05
ENSG00000104415	CCN4	1.26516	1.12075	6.33e-05
ENSG00000110237	ARHGEF17	1.38866	1.09092	6.39e-05
ENSG00000129116	PALLD	2.39036	1.04281	6.8e-05
ENSG00000010278	CD9	1.77836	1.063	6.86e-05
ENSG00000173706	HEG1	1.01542	1.08963	7.36e-05
ENSG00000074657	ZNF532	1.64114	1.0535	7.5e-05
ENSG00000197256	KANK2	2.14062	1.04581	7.59e-05
ENSG00000106823	ECM2	1.12794	1.07723	7.67e-05
ENSG00000067082	KLF6	5.58758	1.03473	8.22e-05
ENSG00000179094	PER1	2.0034	1.03919	9.2e-05
ENSG00000144668	ITGA9	1.64389	1.0422	9.79e-05
ENSG00000198832	SELENOM	1.81953	1.03484	0.00010501
ENSG00000079308	TNS1	2.14886	1.02552	0.00011951
ENSG00000117114	ADGRL2	1.01817	1.06194	0.0001204
ENSG00000172403	SYNPO2	1.35847	1.0473	0.0001204
ENSG00000119280	C1orf198	4.17971	1.02189	0.00012143
ENSG00000137726	FXYD6	1.88265	1.03241	0.00012434
ENSG00000165424	ZCCHC24	1.72622	1.02526	0.00012897
ENSG00000182240	BACE2	1.08403	1.05219	0.00013124
ENSG00000138080	EMILIN1	3.83391	1.03928	0.00013385
ENSG00000147862	NFIB	2.12965	1.02377	0.00013468
ENSG00000150636	CCDC102B	1.64389	1.02592	0.00013722
ENSG00000157613	CREB3L1	3.25759	1.04914	0.00013758
ENSG00000065717	TLE2	1.08952	1.0495	0.00014377
ENSG00000038427	VCAN	11.2355	1.00124	0.00015122
ENSG00000120129	DUSP1	3.5732	1.01529	0.00015293
ENSG00000138185	ENTPD1	1.07031	1.04137	0.00015617
ENSG00000099998	GGT5	1.7619	1.02776	0.00015649
ENSG00000178695	KCTD12	1.2981	1.03446	0.00016556
ENSG00000136859	ANGPTL2	2.31901	1.00441	0.00019746
ENSG00000162909	CAPN2	1.60821	1.00896	0.00020426
ENSG00000163378	EOGT	1.01268	1.0294	0.00021407
ENSG00000075426	FOSL2	1.17734	1.01944	0.00021689
ENSG00000131711	MAP1B	4.01504	1.00301	0.00021689
ENSG00000118762	PKD2	1.49844	1.00524	0.00022239
ENSG00000072163	LIMS2	1.0758	1.03623	0.00022385
ENSG00000183386	FHL3	1.5396	1.14702	0.00022607
ENSG00000183963	SMTN	1.92107	0.989502	0.0002328
ENSG00000171223	JUNB	7.2644	0.982959	0.0002376
ENSG00000131171	SH3BGRL	1.36671	1.00076	0.0002503
ENSG00000182534	MXRA7	3.60064	0.996542	0.00025038
ENSG00000115419	GLS	2.04183	0.977312	0.00028714
ENSG00000163565	IFI16	1.07031	1.00992	0.00028865
ENSG00000182809	CRIP2	3.89429	0.974305	0.00031595
ENSG00000111859	NEDD9	1.63291	0.980045	0.00031884
ENSG00000131370	SH3BP5	1.38317	0.990852	0.00033217
ENSG00000197321	SVIL	2.40683	1.02554	0.00033666
ENSG00000142173	COL6A2	4.53922	0.980824	0.00037421
ENSG00000182247	UBE2E2	2.77183	0.971164	0.00037937
ENSG00000087245	MMP2	4.89599	0.964528	0.00038608
ENSG00000138448	ITGAV	2.65108	0.96131	0.00048255
ENSG00000196526	AFAP1	1.53137	0.968188	0.00048629
ENSG00000162878	PKDCC	1.35573	0.962623	0.00052711
ENSG00000132561	MATN2	2.36566	0.940753	0.00053178
ENSG00000179820	MYADM	4.75328	0.940945	0.00055043
ENSG00000122786	CALD1	7.07229	0.9352	0.00055166
ENSG00000114019	AMOTL2	1.22125	0.966678	0.00060474
ENSG00000010404	IDS	1.224	0.964347	0.00060624
ENSG00000205730	ITPRIPL2	1.11971	0.973676	0.00060787
ENSG00000213949	ITGA1	2.62089	0.944485	0.00063054
ENSG00000132274	TRIM22	1.05659	0.966187	0.00067511
ENSG00000105520	PLPPR2	1.04012	0.963843	0.00067625
ENSG00000197283	SYNGAP1	1.39141	0.953828	0.00068663
ENSG00000008441	NFIX	1.03463	0.964413	0.00069253
ENSG00000006327	TNFRSF12A	1.30359	1.00257	0.00071336
ENSG00000152661	GJA1	1.73171	0.947481	0.00077739
ENSG00000129353	SLC44A2	1.22125	0.9425	0.00080978
ENSG00000142227	EMP3	1.18832	0.941329	0.00090378
ENSG00000076706	MCAM	1.42983	0.993656	0.00094364
ENSG00000131759	RARA	1.41062	0.924703	0.00099253
ENSG00000169504	CLIC4	3.49361	0.910434	0.00103175
ENSG00000120254	MTHFD1L	1.36396	0.923934	0.00104489
ENSG00000163638	ADAMTS9	1.3475	0.925959	0.00121325
ENSG00000146112	PPP1R18	1.09501	0.925634	0.00127567
ENSG00000163110	PDLIM5	2.91729	0.908217	0.00134833
ENSG00000143384	MCL1	10.887	0.882608	0.00140889
ENSG00000241644	INMT	1.0017	0.934377	0.00153773
ENSG00000054965	FAM168A	1.11697	0.90814	0.00165901
ENSG00000142303	ADAMTS10	1.26516	0.893448	0.00183223
ENSG00000184557	SOCS3	3.69395	0.885244	0.00184155
ENSG00000257704	INAFM1	1.14167	0.89924	0.0018684
ENSG00000012061	ERCC1	1.89637	0.874629	0.0018835
ENSG00000196428	TSC22D2	1.83051	0.872107	0.00201204
ENSG00000204217	BMPR2	1.67133	0.87279	0.00212071
ENSG00000107819	SFXN3	1.2981	0.881426	0.00218347
ENSG00000166025	AMOTL1	1.39415	0.907796	0.00218392
ENSG00000082781	ITGB5	3.88331	0.86486	0.00222065
ENSG00000165169	DYNLT3	1.42708	0.873315	0.00229383
ENSG00000164932	CTHRC1	4.59411	0.875027	0.00235406
ENSG00000157654	PALM2-AKAP2	2.2257	0.851105	0.0026484
ENSG00000167617	CDC42EP5	1.60272	0.858975	0.00267338
ENSG00000151458	ANKRD50	1.61096	0.85849	0.00267411
ENSG00000144560	VGLL4	1.22949	0.867694	0.00296288
ENSG00000102606	ARHGEF7	1.25419	0.869442	0.00303733
ENSG00000138835	RGS3	1.86344	0.845606	0.00309278
ENSG00000197702	PARVA	1.34475	0.912625	0.00318308
ENSG00000125868	DSTN	1.8854	0.841211	0.00325955
ENSG00000134851	TMEM165	2.66206	0.847535	0.00334757
ENSG00000139926	FRMD6	1.01268	0.866997	0.00344247
ENSG00000136830	NIBAN2	1.6137	0.841465	0.00352397
ENSG00000175602	CCDC85B	1.27614	0.851934	0.00352397
ENSG00000167657	DAPK3	1.70152	0.841953	0.00357559
ENSG00000101901	ALG13	1.96773	0.837631	0.00363897
ENSG00000152684	PELO	1.57254	0.836527	0.00387773
ENSG00000108840	HDAC5	1.49295	0.878075	0.00390981
ENSG00000163191	S100A11	2.90082	0.83027	0.00445151
ENSG00000011422	PLAUR	1.27614	0.848859	0.00460039
ENSG00000123240	OPTN	1.41336	0.839419	0.00465117
ENSG00000121068	TBX2	2.13239	0.814332	0.00468572
ENSG00000064666	CNN2	2.43702	0.80957	0.00471003
ENSG00000116260	QSOX1	1.05385	0.842086	0.0047871
ENSG00000132510	KDM6B	3.68023	0.836291	0.00483736
ENSG00000111348	ARHGDIB	2.201	0.809125	0.00504291
ENSG00000179776	CDH5	1.1746	0.841915	0.00586509
ENSG00000160888	IER2	1.66859	0.813802	0.00586509
ENSG00000110080	ST3GAL4	1.2981	0.817376	0.00591221
ENSG00000112902	SEMA5A	1.2487	0.824955	0.00609953
ENSG00000100376	FAM118A	1.49295	0.806946	0.006332
ENSG00000116016	EPAS1	1.73994	0.875035	0.00639311
ENSG00000050820	BCAR1	1.36122	0.805836	0.00677468
ENSG00000099860	GADD45B	3.97388	0.79532	0.00704735
ENSG00000113083	LOX	2.05555	0.841992	0.0071328
ENSG00000196642	RABL6	1.52314	0.796508	0.00714179
ENSG00000127241	MASP1	2.05555	0.78573	0.00718001
ENSG00000225830	ERCC6	1.08129	0.807598	0.00750293
ENSG00000261371	PECAM1	1.08678	0.814885	0.00788793
ENSG00000058668	ATP2B4	1.00719	0.802323	0.00874868
ENSG00000170961	HAS2	1.03463	0.871457	0.0090193
ENSG00000116871	MAP7D1	1.80855	0.775485	0.00913193
ENSG00000101665	SMAD7	1.73171	0.780038	0.00923601
ENSG00000132688	NES	3.9135	0.802678	0.00990735
ENSG00000136603	SKIL	3.9135	0.778398	0.010125
ENSG00000145685	LHFPL2	1.0511	0.787427	0.010361
ENSG00000162734	PEA15	5.55739	0.761167	0.0107194
ENSG00000187678	SPRY4	2.34096	0.753819	0.0108173
ENSG00000162512	SDC3	1.96773	0.756466	0.0109193
ENSG00000161544	CYGB	1.5149	0.762619	0.0115749
ENSG00000103855	CD276	2.89533	0.760717	0.0117789
ENSG00000137193	PIM1	1.18832	0.770388	0.0118475
ENSG00000185222	TCEAL9	1.95949	0.749678	0.0120649
ENSG00000114423	CBLB	2.07476	0.748507	0.0120914
ENSG00000152413	HOMER1	1.1993	0.766235	0.0123293
ENSG00000196954	CASP4	1.00445	0.77523	0.0125849
ENSG00000112658	SRF	1.91284	0.741752	0.0136171
ENSG00000124942	AHNAK	2.53856	0.755407	0.0136631
ENSG00000188157	AGRN	1.4408	0.752184	0.0143065
ENSG00000111077	TNS2	1.63017	0.742658	0.0144289
ENSG00000139289	PHLDA1	3.7159	0.75922	0.0148549
ENSG00000095794	CREM	2.05555	0.734398	0.0148915
ENSG00000186111	PIP5K1C	1.00994	0.757353	0.0158237
ENSG00000197956	S100A6	9.06746	0.73878	0.0166978
ENSG00000104936	DMPK	2.34371	0.71771	0.0177208
ENSG00000073712	FERMT2	3.26033	0.733197	0.0182137
ENSG00000165915	SLC39A13	1.50118	0.725812	0.0184343
ENSG00000097007	ABL1	1.42983	0.727492	0.0188317
ENSG00000052795	FNIP2	1.02915	0.735774	0.0199712
ENSG00000150347	ARID5B	2.19551	0.708607	0.020122
ENSG00000176978	DPP7	1.17734	0.729184	0.0203293
ENSG00000123130	ACOT9	1.18009	0.725199	0.021059
ENSG00000137331	IER3	2.3245	0.713823	0.0210812
ENSG00000072310	SREBF1	1.17185	0.723684	0.0213479
ENSG00000152592	DMP1	3.87782	0.776899	0.0225144
ENSG00000088882	CPXM1	1.38043	0.712086	0.0226828
ENSG00000088448	ANKRD10	4.73133	0.7041	0.0227964
ENSG00000082512	TRAF5	1.16362	0.717836	0.0228044
ENSG00000197714	ZNF460	1.13069	0.720237	0.0231217
ENSG00000107281	NPDC1	1.21576	0.718328	0.0232539
ENSG00000196588	MRTFA	1.97322	0.696463	0.0239391
ENSG00000133110	POSTN	2.02262	0.703742	0.0240774
ENSG00000109046	WSB1	4.10012	0.699395	0.0245129
ENSG00000126351	THRA	1.12246	0.714165	0.0246586
ENSG00000161091	MFSD12	1.63291	0.699318	0.0246855
ENSG00000150093	ITGB1	7.51139	0.692591	0.0250686
ENSG00000133710	SPINK5	2.72518	0.797473	0.0253633
ENSG00000162889	MAPKAPK2	2.23393	0.687639	0.0258756
ENSG00000111912	NCOA7	1.52039	0.692291	0.0278611
ENSG00000266714	MYO15B	2.11044	0.681485	0.0279411
ENSG00000211592	IGKC	3.36462	1.52246	0.0285585
ENSG00000205542	TMSB4X	40.2081	0.676976	0.028704
ENSG00000072110	ACTN1	5.97454	0.681027	0.0290958
ENSG00000151240	DIP2C	1.10873	0.698372	0.0299907
ENSG00000067113	PLPP1	1.71799	0.681421	0.0300347
ENSG00000120913	PDLIM2	1.34475	0.688927	0.0300467
ENSG00000170776	AKAP13	1.75092	0.678593	0.0303633
ENSG00000105404	RABAC1	1.55332	0.679389	0.0318424
ENSG00000168610	STAT3	4.59136	0.686708	0.0321157
ENSG00000162458	FBLIM1	1.13618	0.686564	0.0333139
ENSG00000099953	MMP11	1.63291	0.673563	0.0335419
ENSG00000155090	KLF10	2.93101	0.677406	0.0336774
ENSG00000113758	DBN1	2.13239	0.664306	0.0343701
ENSG00000151422	FER	1.24046	0.679389	0.0345857
ENSG00000198682	PAPSS2	1.02915	0.687311	0.0346019
ENSG00000135541	AHI1	1.07031	0.68439	0.0347454
ENSG00000135052	GOLM1	1.10873	0.685058	0.0347612
ENSG00000142156	COL6A1	2.04183	0.668721	0.0347692
ENSG00000091136	LAMB1	2.97492	0.675016	0.0350019
ENSG00000124570	SERPINB6	1.7866	0.667206	0.0351742
ENSG00000117298	ECE1	3.40853	0.66993	0.0357728
ENSG00000133121	STARD13	1.51765	0.669923	0.0359017
ENSG00000197324	LRP10	2.53033	0.672876	0.0365121
ENSG00000103335	PIEZO1	1.42434	0.672389	0.0376514
ENSG00000142798	HSPG2	5.80438	0.667725	0.03775
ENSG00000133466	C1QTNF6	1.19107	0.674131	0.0378549
ENSG00000008294	SPAG9	1.30907	0.669657	0.0378789
ENSG00000117616	RSRP1	3.84215	0.669248	0.0386849
ENSG00000174501	ANKRD36C	2.02262	0.659858	0.0386849
ENSG00000163635	ATXN7	1.61919	0.758182	0.0387288
ENSG00000140464	PML	1.04012	0.67493	0.039166
ENSG00000173548	SNX33	1.53137	0.661136	0.0392635
ENSG00000166579	NDEL1	2.18179	0.65141	0.0394922
ENSG00000110906	KCTD10	1.12794	0.675481	0.039622
ENSG00000008710	PKD1	1.77288	0.654938	0.039715
ENSG00000250305	TRMT9B	1.09501	0.702918	0.0407372
ENSG00000151929	BAG3	1.30907	0.677615	0.0408819
ENSG00000144802	NFKBIZ	1.00445	0.67362	0.0410917
ENSG00000130340	SNX9	1.2981	0.661242	0.0412684
ENSG00000152601	MBNL1	1.80855	0.652636	0.0413868
ENSG00000161638	ITGA5	1.84149	0.650137	0.0414938
ENSG00000061273	HDAC7	1.45453	0.65467	0.0419819
ENSG00000125347	IRF1	1.0758	0.680037	0.0427796
ENSG00000140545	MFGE8	2.0281	0.655956	0.043814
ENSG00000169926	KLF13	1.00719	0.666532	0.0441671
ENSG00000186174	BCL9L	1.51216	0.649265	0.0448032
ENSG00000167202	TBC1D2B	1.14441	0.656228	0.0452917
ENSG00000100345	MYH9	10.8348	0.637308	0.0460829
ENSG00000122545	SEPTIN7	1.46276	0.644068	0.0486815
ENSG00000099331	MYO9B	1.00994	0.653406	0.05209
ENSG00000182197	EXT1	5.25825	0.631068	0.0521024
ENSG00000166886	NAB2	1.0758	0.651163	0.0521072
ENSG00000197879	MYO1C	1.61096	0.631692	0.0523712
ENSG00000066697	MSANTD3	1.28437	0.639064	0.0537257
ENSG00000123989	CHPF	3.61436	0.631079	0.0544313
ENSG00000257923	CUX1	1.47374	0.629013	0.0546483
ENSG00000141905	NFIC	3.73511	0.628157	0.0548732
ENSG00000138758	SEPTIN11	1.6878	0.627699	0.0552306
ENSG00000137076	TLN1	3.26308	0.633764	0.0554297
ENSG00000103145	HCFC1R1	1.63291	0.669315	0.0558404
ENSG00000168140	VASN	1.01268	0.641809	0.0562732
ENSG00000164111	ANXA5	8.08223	0.620876	0.0564972
ENSG00000135074	ADAM19	1.20204	0.638039	0.0565999
ENSG00000150961	SEC24D	1.44355	0.625962	0.0573453
ENSG00000182718	ANXA2	2.11592	0.61353	0.0595895
ENSG00000112936	C7	8.35118	0.627018	0.060116
ENSG00000146966	DENND2A	1.31456	0.623724	0.0608412
ENSG00000171988	JMJD1C	1.14441	0.620707	0.0654889
ENSG00000147065	MSN	1.67408	0.609575	0.0658128
ENSG00000105835	NAMPT	1.16911	0.617914	0.0676859
ENSG00000133030	MPRIP	1.69329	0.605512	0.0677242
ENSG00000110651	CD81	9.37483	0.600661	0.0691323
ENSG00000213928	IRF9	1.35024	0.610156	0.0696055
ENSG00000124067	SLC12A4	2.04457	0.597249	0.0699965
ENSG00000127603	MACF1	4.20989	0.604466	0.0702405
ENSG00000125845	BMP2	1.75641	0.625721	0.0721855
ENSG00000167470	MIDN	1.38043	0.603622	0.0724646
ENSG00000131584	ACAP3	1.38866	0.602629	0.0736169
ENSG00000177606	JUN	3.19996	0.616008	0.0744132
ENSG00000122642	FKBP9	2.07476	0.590588	0.074765
ENSG00000072682	P4HA2	1.25419	0.603768	0.0772474
ENSG00000023902	PLEKHO1	1.89088	0.588588	0.0779916
ENSG00000077238	IL4R	1.22674	0.602843	0.078878
ENSG00000110880	CORO1C	2.03634	0.58404	0.0798099
ENSG00000176973	FAM89B	1.92931	0.584683	0.0807824
ENSG00000113369	ARRDC3	1.21851	0.595847	0.0811468
ENSG00000112078	KCTD20	2.16532	0.587522	0.0816206
ENSG00000112511	PHF1	1.46825	0.587091	0.0827943
ENSG00000102401	ARMCX3	1.66584	0.647638	0.0843073
ENSG00000141753	IGFBP4	2.94199	0.596703	0.0847598
ENSG00000175727	MLXIP	1.02366	0.595642	0.0868424
ENSG00000185800	DMWD	1.77562	0.577027	0.0870872
ENSG00000069020	MAST4	1.08952	0.592102	0.0871133
ENSG00000090924	PLEKHG2	2.14337	0.568913	0.091089
ENSG00000125772	GPCPD1	2.46721	0.566526	0.091089
ENSG00000197622	CDC42SE1	2.44525	0.565201	0.0917703
ENSG00000077157	PPP1R12B	2.01164	0.569347	0.0925304
ENSG00000153885	KCTD15	1.0758	0.777214	0.0927494
ENSG00000145860	RNF145	2.30254	0.56298	0.0949072
ENSG00000197530	MIB2	1.12794	0.580678	0.0951289
ENSG00000255112	CHMP1B	2.07201	0.567647	0.0956606
ENSG00000196396	PTPN1	1.37768	0.580292	0.0968055
ENSG00000071051	NCK2	1.50941	0.565844	0.0995011
ENSG00000197859	ADAMTSL2	1.51765	0.569414	0.0995011
ENSG00000100592	DAAM1	2.22844	0.555817	0.101186
ENSG00000160360	GPSM1	1.57254	0.563798	0.10122
ENSG00000154978	VOPP1	2.60717	0.571614	0.102008
ENSG00000183864	TOB2	1.80032	0.557221	0.10503
ENSG00000134352	IL6ST	4.7917	0.560102	0.105948
ENSG00000214717	ZBED1	1.20479	0.58984	0.106486
ENSG00000164402	SEPTIN8	1.80032	0.553665	0.107496
ENSG00000188215	DCUN1D3	1.14167	0.566121	0.107708
ENSG00000111752	PHC1	1.00445	0.570312	0.109261
ENSG00000140743	CDR2	1.08403	0.564506	0.111146
ENSG00000133657	ATP13A3	2.23119	0.545568	0.111182
ENSG00000104964	TLE5	4.19343	0.55615	0.111182
ENSG00000172037	LAMB2	4.76426	0.558814	0.111978
ENSG00000072364	AFF4	1.42708	0.552841	0.113424
ENSG00000204388	HSPA1B	3.58966	0.567472	0.114055
ENSG00000119138	KLF9	1.40513	0.558539	0.114191
ENSG00000196498	NCOR2	2.36018	0.551839	0.114406
ENSG00000086062	B4GALT1	2.17356	0.541895	0.114701
ENSG00000166444	ST5	1.92656	0.543873	0.116363
ENSG00000121413	ZSCAN18	1.7372	0.573976	0.117591
ENSG00000128849	CGNL1	1.41336	0.547909	0.120259
ENSG00000115594	IL1R1	2.89808	0.553678	0.120516
ENSG00000174233	ADCY6	1.48746	0.545171	0.120783
ENSG00000113108	APBB3	1.11971	0.554066	0.122163
ENSG00000133858	ZFC3H1	1.42983	0.544904	0.123785
ENSG00000108819	PPP1R9B	1.94577	0.530413	0.130278
ENSG00000173442	EHBP1L1	1.53686	0.537313	0.130279
ENSG00000077782	FGFR1	3.69395	0.549863	0.130508
ENSG00000169756	LIMS1	1.36671	0.539769	0.130515
ENSG00000156642	NPTN	2.21198	0.52685	0.131884
ENSG00000133026	MYH10	2.92003	0.543081	0.132039
ENSG00000134107	BHLHE40	1.79758	0.532765	0.132656
ENSG00000123066	MED13L	1.90186	0.528585	0.133427
ENSG00000039560	RAI14	1.04561	0.540755	0.137369
ENSG00000100906	NFKBIA	2.3492	0.519633	0.138464
ENSG00000167106	FAM102A	1.32828	0.532452	0.140236
ENSG00000157514	TSC22D3	1.06757	0.535963	0.142602
ENSG00000102804	TSC22D1	2.62913	0.532688	0.1433
ENSG00000213462	ERV3-1	1.27065	0.528612	0.144701
ENSG00000179364	PACS2	1.81953	0.519382	0.144898
ENSG00000163697	APBB2	1.21302	0.529591	0.145436
ENSG00000148154	UGCG	1.19107	0.527328	0.146311
ENSG00000172071	EIF2AK3	1.01817	0.531841	0.146989
ENSG00000122359	ANXA11	2.4233	0.509592	0.14998
ENSG00000064932	SBNO2	1.35298	0.523389	0.150844
ENSG00000138386	NAB1	1.47099	0.5185	0.15305
ENSG00000167291	TBC1D16	1.09227	0.526366	0.153323
ENSG00000162430	SELENON	1.6137	0.515577	0.153507
ENSG00000154380	ENAH	2.00066	0.509077	0.153982
ENSG00000184014	DENND5A	1.49295	0.514612	0.15465
ENSG00000181222	POLR2A	1.91284	0.508411	0.156262
ENSG00000169992	NLGN2	1.06482	0.523421	0.158012
ENSG00000140931	CMTM3	1.86618	0.505938	0.160719
ENSG00000131724	IL13RA1	1.25693	0.524892	0.161619
ENSG00000134986	NREP	2.60991	0.517808	0.163803
ENSG00000026508	CD44	2.0528	0.537494	0.16695
ENSG00000198887	SMC5	1.35024	0.505282	0.17125
ENSG00000111678	C12orf57	3.47165	0.508347	0.17125
ENSG00000111790	FGFR1OP2	1.12246	0.51043	0.171452
ENSG00000196914	ARHGEF12	1.07855	0.51047	0.172174
ENSG00000006652	IFRD1	1.17734	0.577487	0.178882
ENSG00000160310	PRMT2	1.81679	0.492708	0.179225
ENSG00000146676	PURB	1.45453	0.496365	0.180894
ENSG00000169902	TPST1	1.15813	0.503391	0.181537
ENSG00000186815	TPCN1	1.11971	0.5047	0.182807
ENSG00000132002	DNAJB1	3.26308	0.50079	0.183174
ENSG00000125354	SEPTIN6	1.03738	0.504175	0.184816
ENSG00000107290	SETX	1.28986	0.495419	0.187669
ENSG00000188042	ARL4C	2.46721	0.481203	0.190063
ENSG00000159459	UBR1	1.24595	0.490503	0.19488
ENSG00000034152	MAP2K3	2.15983	0.483141	0.195445
ENSG00000047849	MAP4	1.82776	0.480951	0.1979
ENSG00000206503	HLA-A	4.23734	0.48829	0.199252
ENSG00000166333	ILK	1.7619	0.480242	0.199401
ENSG00000087077	TRIP6	1.69329	0.514141	0.199663
ENSG00000158710	TAGLN2	8.7052	0.482464	0.200787
ENSG00000169908	TM4SF1	1.0017	0.497304	0.201699
ENSG00000176871	WSB2	1.1993	0.487035	0.202476
ENSG00000004399	PLXND1	2.78281	0.489454	0.202756
ENSG00000198961	PJA2	2.40683	0.471624	0.202952
ENSG00000108654	DDX5	16.3538	0.476914	0.20611
ENSG00000168374	ARF4	5.93611	0.479707	0.206631
ENSG00000126214	KLC1	3.33992	0.484186	0.206756
ENSG00000198792	TMEM184B	1.49295	0.493103	0.206973
ENSG00000204248	COL11A2	1.16911	0.510061	0.209986
ENSG00000135164	DMTF1	1.24321	0.479496	0.210297
ENSG00000223865	HLA-DPB1	1.65487	0.474485	0.216951
ENSG00000007168	PAFAH1B1	1.97322	0.465203	0.219606
ENSG00000008517	IL32	5.0881	0.484864	0.219626
ENSG00000196154	S100A4	2.20923	0.481174	0.220981
ENSG00000182158	CREB3L2	1.64389	0.467095	0.221485
ENSG00000137409	MTCH1	1.55607	0.46513	0.225116
ENSG00000221978	CCNL2	5.1375	0.469119	0.22543
ENSG00000120709	FAM53C	1.06482	0.475471	0.225545
ENSG00000130779	CLIP1	1.28163	0.469171	0.225646
ENSG00000090238	YPEL3	2.13788	0.457463	0.227781
ENSG00000002834	LASP1	3.21642	0.470611	0.228296
ENSG00000107372	ZFAND5	4.15501	0.468107	0.228382
ENSG00000160953	PWWP3A	1.55058	0.461975	0.228595
ENSG00000197461	PDGFA	1.88814	0.459233	0.229196
ENSG00000153201	RANBP2	2.11867	0.455696	0.230936
ENSG00000176907	TCIM	5.76596	0.471034	0.23103
ENSG00000073921	PICALM	2.00615	0.4565	0.231412
ENSG00000148180	GSN	6.80883	0.463498	0.231706
ENSG00000078369	GNB1	3.87233	0.472049	0.23213
ENSG00000185551	NR2F2	1.80581	0.456574	0.232595
ENSG00000061987	MON2	1.29261	0.46369	0.23377
ENSG00000185963	BICD2	1.12794	0.467511	0.235449
ENSG00000077150	NFKB2	1.65761	0.457257	0.236025
ENSG00000255302	EID1	3.33443	0.474349	0.237965
ENSG00000107959	PITRM1	1.0017	0.46817	0.239485
ENSG00000168056	LTBP3	5.69186	0.458792	0.241079
ENSG00000127481	UBR4	1.65761	0.452935	0.243986
ENSG00000130066	SAT1	4.90148	0.456759	0.247191
ENSG00000120708	TGFBI	4.48159	0.456537	0.247859
ENSG00000102119	EMD	1.21576	0.455196	0.250792
ENSG00000198728	LDB1	1.98694	0.445023	0.251135
ENSG00000170558	CDH2	3.63632	0.457052	0.251135
ENSG00000150760	DOCK1	1.25967	0.451368	0.25857
ENSG00000100644	HIF1A	2.78556	0.454398	0.260829
ENSG00000204592	HLA-E	3.96564	0.450021	0.261647
ENSG00000131013	PPIL4	1.50941	0.443485	0.262371
ENSG00000165801	ARHGEF40	2.06653	0.436529	0.264579
ENSG00000013375	PGM3	2.15709	0.438522	0.265076
ENSG00000090615	GOLGA3	2.33273	0.43361	0.266983
ENSG00000166225	FRS2	1.02915	0.451654	0.267603
ENSG00000134030	CTIF	1.6878	0.438847	0.267603
ENSG00000142669	SH3BGRL3	1.10324	0.44797	0.269023
ENSG00000182831	C16orf72	1.28163	0.440768	0.275096
ENSG00000117479	SLC19A2	1.09227	0.444924	0.275931
ENSG00000168710	AHCYL1	1.62468	0.461563	0.280299
ENSG00000144747	TMF1	1.03463	0.441493	0.280299
ENSG00000196182	STK40	1.36945	0.434717	0.281012
ENSG00000127415	IDUA	1.06757	0.441045	0.281012
ENSG00000029559	IBSP	3.41128	0.477886	0.281012
ENSG00000125534	PPDPF	4.02602	0.43899	0.2815
ENSG00000106333	PCOLCE	2.59345	0.445992	0.281577
ENSG00000170653	ATF7	1.17734	0.436727	0.284014
ENSG00000055483	USP36	2.07201	0.424178	0.284778
ENSG00000170876	TMEM43	1.11697	0.43699	0.285662
ENSG00000111676	ATN1	4.17422	0.434817	0.286897
ENSG00000203879	GDI1	2.38762	0.450317	0.286998
ENSG00000117139	KDM5B	1.63566	0.427629	0.28749
ENSG00000186866	POFUT2	1.79758	0.431571	0.28843
ENSG00000128245	YWHAH	1.80306	0.422624	0.292056
ENSG00000114353	GNAI2	3.08195	0.435202	0.292418
ENSG00000214021	TTLL3	1.63017	0.424579	0.292972
ENSG00000178951	ZBTB7A	1.37768	0.428384	0.292972
ENSG00000177425	PAWR	1.1993	0.431645	0.293042
ENSG00000117519	CNN3	5.5025	0.429828	0.293891
ENSG00000107758	PPP3CB	1.25144	0.430162	0.294567
ENSG00000130382	MLLT1	1.29535	0.425083	0.300841
ENSG00000007392	LUC7L	2.79928	0.429044	0.307159
ENSG00000010322	NISCH	2.57698	0.432013	0.307367
ENSG00000107816	LZTS2	1.35024	0.420837	0.309437
ENSG00000134313	KIDINS220	1.05933	0.426036	0.310667
ENSG00000112419	PHACTR2	1.02915	0.426434	0.312509
ENSG00000115935	WIPF1	1.38043	0.417281	0.314945
ENSG00000163466	ARPC2	6.07882	0.418252	0.317489
ENSG00000154144	TBRG1	1.3228	0.415213	0.319017
ENSG00000120451	SNX19	1.03738	0.424326	0.320825
ENSG00000115414	FN1	75.232	0.411473	0.321504
ENSG00000138107	ACTR1A	1.07031	0.417875	0.322914
ENSG00000170145	SIK2	1.85521	0.413725	0.325725
ENSG00000172732	MUS81	1.1252	0.414704	0.326839
ENSG00000175416	CLTB	1.41611	0.410458	0.327011
ENSG00000142192	APP	6.7759	0.412837	0.327783
ENSG00000064961	HMG20B	1.76464	0.401671	0.336595
ENSG00000083857	FAT1	1.92656	0.398777	0.340048
ENSG00000197043	ANXA6	2.29157	0.396644	0.340048
ENSG00000188313	PLSCR1	1.82502	0.400766	0.340572
ENSG00000204946	ZNF783	1.12794	0.410496	0.342031
ENSG00000125875	TBC1D20	1.63291	0.398946	0.343197
ENSG00000067955	CBFB	1.85795	0.39628	0.344996
ENSG00000119777	TMEM214	1.84697	0.39579	0.34638
ENSG00000130844	ZNF331	2.21472	0.398454	0.34638
ENSG00000135655	USP15	1.25967	0.403498	0.347587
ENSG00000198752	CDC42BPB	2.13788	0.392883	0.347782
ENSG00000166326	TRIM44	1.08952	0.404886	0.348388
ENSG00000185504	FAAP100	1.06482	0.403973	0.350548
ENSG00000149499	EML3	1.08129	0.404586	0.351863
ENSG00000158711	ELK4	1.4902	0.397062	0.352192
ENSG00000121741	ZMYM2	2.35469	0.392885	0.352573
ENSG00000177697	CD151	2.84868	0.406019	0.353412
ENSG00000160613	PCSK7	1.00445	0.405183	0.353714
ENSG00000121966	CXCR4	1.0758	0.406885	0.355298
ENSG00000197712	FAM114A1	1.37219	0.395251	0.358185
ENSG00000165507	DEPP1	3.96839	0.406652	0.358353
ENSG00000115561	CHMP3	1.13892	0.395997	0.363746
ENSG00000161671	EMC10	1.94577	0.417551	0.36421
ENSG00000123091	RNF11	2.60717	0.40144	0.364696
ENSG00000265808	SEC22B	1.27614	0.39144	0.367952
ENSG00000204590	GNL1	1.16362	0.394555	0.368078
ENSG00000115461	IGFBP5	1.04836	0.415469	0.368576
ENSG00000114316	USP4	1.17185	0.39295	0.369429
ENSG00000269858	EGLN2	1.66584	0.383375	0.375652
ENSG00000170581	STAT2	2.38762	0.378088	0.37593
ENSG00000012822	CALCOCO1	1.41062	0.384977	0.37703
ENSG00000108828	VAT1	2.22844	0.377834	0.377368
ENSG00000169895	SYAP1	1.6137	0.382253	0.377368
ENSG00000184743	ATL3	1.08129	0.390273	0.377468
ENSG00000132912	DCTN4	1.70427	0.380179	0.378367
ENSG00000178209	PLEC	5.3296	0.388605	0.379218
ENSG00000186432	KPNA4	2.03085	0.376483	0.382454
ENSG00000163539	CLASP2	1.35847	0.381616	0.382834
ENSG00000142186	SCYL1	1.18009	0.384612	0.38632
ENSG00000116786	PLEKHM2	1.24046	0.38229	0.386728
ENSG00000104765	BNIP3L	1.43257	0.379271	0.386864
ENSG00000171206	TRIM8	2.6895	0.389529	0.387294
ENSG00000106723	SPIN1	2.09122	0.371836	0.38857
ENSG00000091317	CMTM6	2.28608	0.371079	0.389813
ENSG00000077454	LRCH4	1.33103	0.379207	0.39044
ENSG00000130402	ACTN4	1.52862	0.375273	0.39044
ENSG00000189241	TSPYL1	1.33926	0.377066	0.392049
ENSG00000126790	L3HYPDH	1.01817	0.383426	0.392985
ENSG00000167615	LENG8	4.649	0.38246	0.393174
ENSG00000142089	IFITM3	13.077	0.377478	0.394666
ENSG00000166710	B2M	17.7727	0.376573	0.395427
ENSG00000162849	KIF26B	1.16637	0.374051	0.404898
ENSG00000149639	SOGA1	1.02091	0.3773	0.404898
ENSG00000185201	IFITM2	5.04144	0.376218	0.406657
ENSG00000124357	NAGK	1.05933	0.376133	0.408128
ENSG00000070614	NDST1	1.80581	0.36394	0.410724
ENSG00000179134	SAMD4B	1.64114	0.365274	0.41195
ENSG00000128595	CALU	3.52654	0.375336	0.412865
ENSG00000055609	KMT2C	1.42159	0.367009	0.412865
ENSG00000181826	RELL1	1.4655	0.364936	0.413477
ENSG00000124920	MYRF	1.22674	0.407102	0.413738
ENSG00000111145	ELK3	1.00445	0.372851	0.413738
ENSG00000139631	CSAD	1.08952	0.371948	0.414143
ENSG00000104067	TJP1	1.46276	0.363768	0.416085
ENSG00000161021	MAML1	1.3228	0.393001	0.416563
ENSG00000119383	PTPA	2.09671	0.35846	0.416563
ENSG00000171105	INSR	2.45623	0.356249	0.41687
ENSG00000168615	ADAM9	1.40513	0.364127	0.4187
ENSG00000178980	SELENOW	1.97047	0.356305	0.424858
ENSG00000139793	MBNL2	2.15709	0.354509	0.426414
ENSG00000075413	MARK3	1.8113	0.356255	0.427186
ENSG00000128159	TUBGCP6	1.62193	0.3562	0.429339
ENSG00000173812	EIF1	5.85653	0.364434	0.429544
ENSG00000085733	CTTN	1.34475	0.358671	0.434111
ENSG00000071127	WDR1	3.50459	0.364731	0.436789
ENSG00000125503	PPP1R12C	1.98419	0.350819	0.436789
ENSG00000165802	NSMF	1.98694	0.35169	0.439104
ENSG00000095564	BTAF1	1.12246	0.36003	0.439105
ENSG00000099385	BCL7C	1.93479	0.349071	0.44119
ENSG00000116717	GADD45A	2.18179	0.347347	0.4427
ENSG00000140105	WARS	1.01817	0.358557	0.443102
ENSG00000134452	FBH1	1.04836	0.357417	0.444356
ENSG00000182670	TTC3	7.02015	0.35589	0.447058
ENSG00000168734	PKIG	1.4655	0.350088	0.447405
ENSG00000002586	CD99	6.26544	0.355263	0.447719
ENSG00000242247	ARFGAP3	1.25967	0.350541	0.450884
ENSG00000197694	SPTAN1	2.3986	0.358839	0.452124
ENSG00000277443	MARCKS	5.53543	0.354856	0.452326
ENSG00000030582	GRN	1.22674	0.350356	0.452326
ENSG00000105443	CYTH2	3.06548	0.357491	0.452486
ENSG00000124762	CDKN1A	3.06548	0.357127	0.453192
ENSG00000047932	GOPC	1.30084	0.347455	0.453852
ENSG00000113811	SELENOK	2.01164	0.341227	0.455423
ENSG00000080845	DLGAP4	3.32346	0.357293	0.455833
ENSG00000144566	RAB5A	2.39585	0.338439	0.457164
ENSG00000122862	SRGN	1.27889	0.347429	0.459286
ENSG00000171109	MFN1	1.04561	0.34569	0.468367
ENSG00000159674	SPON2	3.4497	0.349523	0.469736
ENSG00000146834	MEPCE	1.21302	0.34233	0.471995
ENSG00000101608	MYL12A	2.55228	0.351258	0.472269
ENSG00000166233	ARIH1	2.17356	0.332024	0.474519
ENSG00000099917	MED15	1.48471	0.336631	0.475439
ENSG00000140750	ARHGAP17	1.4408	0.360109	0.477183
ENSG00000090372	STRN4	1.22674	0.339539	0.477319
ENSG00000163660	CCNL1	2.88161	0.351579	0.480978
ENSG00000143753	DEGS1	1.3228	0.335387	0.483687
ENSG00000148358	GPR107	1.06208	0.340414	0.483886
ENSG00000171681	ATF7IP	1.15813	0.337022	0.483886
ENSG00000204287	HLA-DRA	2.92826	0.347578	0.485885
ENSG00000130429	ARPC1B	3.05725	0.343811	0.486896
ENSG00000166848	TERF2IP	1.03463	0.33899	0.486896
ENSG00000180304	OAZ2	2.32724	0.326078	0.487832
ENSG00000140400	MAN2C1	1.17185	0.336517	0.487832
ENSG00000004534	RBM6	2.7142	0.343641	0.488108
ENSG00000173821	RNF213	2.0281	0.327139	0.488108
ENSG00000129292	PHF20L1	1.29261	0.332789	0.488673
ENSG00000119408	NEK6	1.39415	0.330668	0.490662
ENSG00000174238	PITPNA	1.88814	0.340539	0.491343
ENSG00000162236	STX5	1.61645	0.328807	0.491729
ENSG00000102226	USP11	1.70701	0.327346	0.492068
ENSG00000078808	SDF4	3.3262	0.339122	0.493508
ENSG00000143774	GUK1	4.45414	0.336832	0.493715
ENSG00000071859	FAM50A	1.70427	0.32663	0.494016
ENSG00000112531	QKI	4.67644	0.33648	0.495009
ENSG00000143514	TP53BP2	1.06208	0.33317	0.49609
ENSG00000175826	CTDNEP1	1.81679	0.324134	0.497583
ENSG00000125753	VASP	1.17734	0.33856	0.498286
ENSG00000153113	CAST	2.2998	0.330744	0.498915
ENSG00000122644	ARL4A	1.87167	0.322089	0.498917
ENSG00000138594	TMOD3	1.52314	0.325699	0.499196
ENSG00000182871	COL18A1	6.23525	0.333505	0.50094
ENSG00000151135	TMEM263	2.35469	0.318071	0.502905
ENSG00000076928	ARHGEF1	1.37494	0.32371	0.50787
ENSG00000157216	SSBP3	1.41885	0.32949	0.508885
ENSG00000111011	RSRC2	1.75092	0.318547	0.510602
ENSG00000075624	ACTB	41.8492	0.322898	0.515812
ENSG00000155903	RASA2	1.04836	0.324298	0.516977
ENSG00000033100	CHPF2	1.02915	0.361982	0.517409
ENSG00000108312	UBTF	1.87442	0.313184	0.518326
ENSG00000115310	RTN4	5.40919	0.324009	0.519759
ENSG00000105993	DNAJB6	1.17734	0.319519	0.519873
ENSG00000115306	SPTBN1	2.84868	0.326928	0.522622
ENSG00000171067	C11orf24	1.19655	0.319022	0.522622
ENSG00000182446	NPLOC4	1.28986	0.316219	0.522648
ENSG00000126456	IRF3	1.38317	0.314972	0.522648
ENSG00000114554	PLXNA1	1.03463	0.321542	0.52377
ENSG00000107263	RAPGEF1	1.0264	0.321125	0.52377
ENSG00000143878	RHOB	8.30452	0.321724	0.524579
ENSG00000100226	GTPBP1	1.31182	0.325883	0.524905
ENSG00000161203	AP2M1	5.09359	0.321687	0.525633
ENSG00000141580	WDR45B	1.29535	0.314369	0.525996
ENSG00000146067	FAM193B	1.24321	0.315823	0.526994
ENSG00000136153	LMO7	2.92826	0.32484	0.527309
ENSG00000074755	ZZEF1	1.00994	0.321349	0.528427
ENSG00000136279	DBNL	1.30907	0.314158	0.529344
ENSG00000140836	ZFHX3	1.0758	0.314949	0.532908
ENSG00000148634	HERC4	1.78385	0.30591	0.535433
ENSG00000141522	ARHGDIA	3.7653	0.317582	0.539859
ENSG00000105722	ERF	2.89259	0.319154	0.541459
ENSG00000165476	REEP3	1.39964	0.306779	0.543806
ENSG00000168906	MAT2A	4.39926	0.314634	0.545107
ENSG00000174373	RALGAPA1	1.18558	0.308936	0.545107
ENSG00000144746	ARL6IP5	1.03463	0.312112	0.545481
ENSG00000170759	KIF5B	2.51112	0.318271	0.547721
ENSG00000157637	SLC38A10	2.36841	0.297662	0.548965
ENSG00000231925	TAPBP	1.48471	0.303313	0.549981
ENSG00000131626	PPFIA1	1.61645	0.302981	0.549981
ENSG00000108829	LRRC59	1.35298	0.305298	0.549981
ENSG00000075151	EIF4G3	1.47374	0.302796	0.550208
ENSG00000092964	DPYSL2	1.66859	0.30001	0.552096
ENSG00000121644	DESI2	1.0017	0.308496	0.552675
ENSG00000129003	VPS13C	1.1499	0.312582	0.553987
ENSG00000048405	ZNF800	1.1499	0.306016	0.555339
ENSG00000121390	PSPC1	1.52314	0.300126	0.556948
ENSG00000118518	RNF146	1.42708	0.300514	0.557587
ENSG00000177119	ANO6	1.37494	0.299344	0.561041
ENSG00000139687	RB1	1.61096	0.298083	0.562265
ENSG00000173334	TRIB1	1.58351	0.297471	0.563243
ENSG00000107957	SH3PXD2A	2.4233	0.291412	0.564115
ENSG00000143889	HNRNPLL	2.13239	0.292912	0.564634
ENSG00000102931	ARL2BP	1.04012	0.303113	0.564693
ENSG00000168003	SLC3A2	2.15709	0.306005	0.564783
ENSG00000163728	TTC14	1.22125	0.300673	0.565351
ENSG00000198408	OGA	2.29157	0.290498	0.566368
ENSG00000166377	ATP9B	1.44355	0.295771	0.567662
ENSG00000115091	ACTR3	3.20819	0.307589	0.567824
ENSG00000157916	RER1	1.61919	0.293837	0.569657
ENSG00000159403	C1R	6.0157	0.308767	0.569657
ENSG00000101224	CDC25B	1.10324	0.299793	0.56998
ENSG00000160075	SSU72	1.31731	0.296961	0.570242
ENSG00000127054	INTS11	1.43532	0.29496	0.572771
ENSG00000090097	PCBP4	1.31182	0.296238	0.572771
ENSG00000198816	ZNF358	2.33273	0.287143	0.576384
ENSG00000049618	ARID1B	1.46002	0.29261	0.577731
ENSG00000197102	DYNC1H1	3.24936	0.303276	0.578724
ENSG00000107862	GBF1	1.39689	0.292072	0.579508
ENSG00000097033	SH3GLB1	1.38043	0.290733	0.580616
ENSG00000198160	MIER1	1.19381	0.290524	0.580731
ENSG00000116962	NID1	3.18349	0.29931	0.580731
ENSG00000119048	UBE2B	1.97596	0.283696	0.580731
ENSG00000187079	TEAD1	1.07855	0.294661	0.580731
ENSG00000149115	TNKS1BP1	1.59998	0.291563	0.580731
ENSG00000165669	FAM204A	1.07855	0.292189	0.581328
ENSG00000076043	REXO2	2.55503	0.302503	0.581387
ENSG00000133612	AGAP3	1.31456	0.28788	0.582355
ENSG00000023191	RNH1	1.72622	0.282959	0.582962
ENSG00000160209	PDXK	1.48471	0.284971	0.58434
ENSG00000251322	SHANK3	1.26242	0.28694	0.588867
ENSG00000029725	RABEP1	1.47648	0.282334	0.59053
ENSG00000117505	DR1	1.0017	0.289791	0.592196
ENSG00000162231	NXF1	2.56326	0.296033	0.592196
ENSG00000068305	MEF2A	1.00994	0.28888	0.594525
ENSG00000196576	PLXNB2	4.28948	0.291202	0.59475
ENSG00000080503	SMARCA2	1.07855	0.287256	0.594761
ENSG00000111832	RWDD1	1.35847	0.281607	0.595181
ENSG00000128585	MKLN1	1.05385	0.285781	0.596248
ENSG00000177963	RIC8A	1.46276	0.280051	0.596585
ENSG00000130254	SAFB2	1.70427	0.277165	0.5984
ENSG00000204619	PPP1R11	1.01542	0.286712	0.59865
ENSG00000077721	UBE2A	1.18832	0.303196	0.599568
ENSG00000112473	SLC39A7	1.92656	0.275409	0.600733
ENSG00000118816	CCNI	6.76766	0.28631	0.601754
ENSG00000133142	TCEAL4	2.43427	0.271969	0.601754
ENSG00000090339	ICAM1	1.01817	0.285378	0.603684
ENSG00000135720	DYNC1LI2	1.16911	0.280641	0.605102
ENSG00000033627	ATP6V0A1	1.13618	0.279874	0.606555
ENSG00000189266	PNRC2	1.84972	0.276852	0.606775
ENSG00000173889	PHC3	1.12794	0.279207	0.606918
ENSG00000161202	DVL3	2.08848	0.269959	0.611856
ENSG00000124766	SOX4	2.40683	0.269096	0.611856
ENSG00000090565	RAB11FIP3	1.18832	0.277217	0.6127
ENSG00000134294	SLC38A2	3.44695	0.292938	0.61397
ENSG00000159720	ATP6V0D1	1.41885	0.271661	0.616575
ENSG00000171617	ENC1	3.25759	0.283769	0.6186
ENSG00000088256	GNA11	1.21302	0.27348	0.6186
ENSG00000163320	CGGBP1	1.15539	0.274999	0.620472
ENSG00000167635	ZNF146	1.26791	0.271886	0.620472
ENSG00000123933	MXD4	1.65487	0.267693	0.621457
ENSG00000080371	RAB21	1.41062	0.270338	0.621615
ENSG00000151502	VPS26B	1.31456	0.270997	0.621996
ENSG00000203485	INF2	2.72792	0.283239	0.62204
ENSG00000204469	PRRC2A	2.69225	0.283644	0.62216
ENSG00000243449	C4orf48	1.21576	0.284126	0.622478
ENSG00000168487	BMP1	2.23942	0.263858	0.623349
ENSG00000175166	PSMD2	1.06482	0.273269	0.624924
ENSG00000154122	ANKH	1.24595	0.270145	0.627418
ENSG00000172534	HCFC1	1.43532	0.265851	0.63096
ENSG00000166888	STAT6	2.41781	0.283749	0.632169
ENSG00000162704	ARPC5	1.69878	0.262027	0.633613
ENSG00000105856	HBP1	1.01542	0.270599	0.633613
ENSG00000110841	PPFIBP1	1.15813	0.26842	0.633613
ENSG00000171867	PRNP	1.39415	0.264643	0.634974
ENSG00000102024	PLS3	2.47818	0.285035	0.635278
ENSG00000011114	BTBD7	1.85795	0.26285	0.636179
ENSG00000114770	ABCC5	1.38866	0.263097	0.636564
ENSG00000100354	TNRC6B	1.05933	0.266327	0.638369
ENSG00000012817	KDM5D	1.85521	0.261847	0.638384
ENSG00000198380	GFPT1	1.0758	0.297443	0.638437
ENSG00000196792	STRN3	1.20204	0.282687	0.640642
ENSG00000128283	CDC42EP1	2.82398	0.274439	0.641917
ENSG00000197982	C1orf122	1.46002	0.277347	0.643889
ENSG00000100284	TOM1	1.06757	0.26321	0.645827
ENSG00000182150	ERCC6L2	1.03463	0.277036	0.647282
ENSG00000099622	CIRBP	7.31105	0.265969	0.650381
ENSG00000122257	RBBP6	1.54784	0.255554	0.651268
ENSG00000165458	INPPL1	1.19381	0.259639	0.651483
ENSG00000106992	AK1	1.06757	0.260277	0.652382
ENSG00000173039	RELA	2.01713	0.252438	0.653057
ENSG00000141002	TCF25	3.29601	0.270206	0.653163
ENSG00000120694	HSPH1	2.6401	0.269914	0.653871
ENSG00000068745	IP6K2	1.70152	0.256074	0.65804
ENSG00000138674	SEC31A	3.11488	0.271954	0.658263
ENSG00000184164	CRELD2	1.28437	0.255647	0.659106
ENSG00000140575	IQGAP1	2.86789	0.267296	0.660342
ENSG00000108175	ZMIZ1	1.49569	0.251239	0.662569
ENSG00000156052	GNAQ	1.47648	0.259911	0.66268
ENSG00000151208	DLG5	1.31456	0.253519	0.663115
ENSG00000119801	YPEL5	1.7866	0.249557	0.663499
ENSG00000112249	ASCC3	1.76464	0.268145	0.664121
ENSG00000170027	YWHAG	3.51831	0.264616	0.664121
ENSG00000213465	ARL2	1.08678	0.255986	0.665181
ENSG00000164548	TRA2A	4.58313	0.261422	0.666008
ENSG00000196405	EVL	2.90082	0.263951	0.666505
ENSG00000173120	KDM2A	1.33652	0.250377	0.67117
ENSG00000177479	ARIH2	1.06757	0.252973	0.672914
ENSG00000089916	GPATCH2L	1.67408	0.260745	0.674831
ENSG00000005483	KMT2E	1.52862	0.247343	0.674925
ENSG00000095139	ARCN1	1.84697	0.245059	0.674925
ENSG00000111737	RAB35	1.10873	0.258236	0.677018
ENSG00000170852	KBTBD2	1.11971	0.250054	0.67712
ENSG00000110719	TCIRG1	1.94577	0.243644	0.67712
ENSG00000162384	CZIB	1.0264	0.250837	0.677659
ENSG00000181789	COPG1	3.91899	0.257272	0.68057
ENSG00000100258	LMF2	1.44629	0.245073	0.681168
ENSG00000100422	CERK	1.04287	0.249229	0.68319
ENSG00000181588	MEX3D	1.42159	0.242203	0.689076
ENSG00000148175	STOM	1.11422	0.247148	0.689313
ENSG00000163602	RYBP	1.21576	0.242866	0.689632
ENSG00000167491	GATAD2A	1.61919	0.239792	0.690515
ENSG00000132612	VPS4A	1.27614	0.241541	0.691362
ENSG00000100288	CHKB	1.53686	0.23994	0.692197
ENSG00000127947	PTPN12	2.10769	0.234913	0.694066
ENSG00000159128	IFNGR2	2.65108	0.253576	0.694177
ENSG00000131116	ZNF428	1.69603	0.237122	0.694266
ENSG00000112715	VEGFA	2.1763	0.235333	0.694395
ENSG00000118564	FBXL5	1.836	0.235075	0.694554
ENSG00000231389	HLA-DPA1	1.30907	0.246311	0.694554
ENSG00000168283	BMI1	1.44904	0.2382	0.694554
ENSG00000125968	ID1	6.12273	0.249712	0.694554
ENSG00000153560	UBP1	1.90735	0.236008	0.695589
ENSG00000149930	TAOK2	1.13069	0.24071	0.697124
ENSG00000172493	AFF1	1.19107	0.237246	0.699561
ENSG00000151532	VTI1A	1.20479	0.23618	0.701469
ENSG00000103249	CLCN7	1.27614	0.239123	0.703513
ENSG00000171862	PTEN	1.50118	0.231775	0.706887
ENSG00000013441	CLK1	3.18898	0.244477	0.708275
ENSG00000101199	ARFGAP1	2.00889	0.227122	0.708797
ENSG00000076685	NT5C2	1.53686	0.2306	0.709086
ENSG00000102901	CENPT	1.7372	0.22784	0.71084
ENSG00000171853	TRAPPC12	1.06482	0.233327	0.711332
ENSG00000157106	SMG1	2.64834	0.244459	0.711633
ENSG00000141867	BRD4	2.67578	0.24419	0.712071
ENSG00000197217	ENTPD4	1.45453	0.229535	0.71259
ENSG00000110713	NUP98	1.07306	0.234834	0.71259
ENSG00000122515	ZMIZ2	1.53411	0.228358	0.712652
ENSG00000197226	TBC1D9B	1.85246	0.226592	0.712852
ENSG00000102882	MAPK3	1.00994	0.234647	0.713096
ENSG00000153395	LPCAT1	1.47648	0.22778	0.713366
ENSG00000090863	GLG1	2.50837	0.243907	0.713366
ENSG00000184787	UBE2G2	1.57802	0.227693	0.713618
ENSG00000125952	MAX	1.65212	0.225611	0.716023
ENSG00000197006	METTL9	1.40513	0.227965	0.716416
ENSG00000089737	DDX24	2.2257	0.223115	0.716442
ENSG00000115415	STAT1	1.04836	0.232196	0.717222
ENSG00000175309	PHYKPL	1.53686	0.225952	0.717222
ENSG00000204227	RING1	1.94852	0.223837	0.717222
ENSG00000269343	ZNF587B	1.47923	0.226315	0.717622
ENSG00000131236	CAP1	1.35024	0.227599	0.717937
ENSG00000136490	LIMD2	1.0758	0.251453	0.718084
ENSG00000072062	PRKACA	1.95949	0.223598	0.721214
ENSG00000117385	P3H1	2.39311	0.220621	0.72166
ENSG00000137497	NUMA1	2.21198	0.220158	0.722087
ENSG00000185246	PRPF39	1.19107	0.224808	0.725576
ENSG00000109320	NFKB1	1.16362	0.226708	0.726751
ENSG00000164615	CAMLG	1.46002	0.222377	0.728437
ENSG00000164741	DLC1	3.42774	0.235234	0.72849
ENSG00000141380	SS18	1.13343	0.269897	0.72849
ENSG00000100320	RBFOX2	1.72622	0.219296	0.72849
ENSG00000158290	CUL4B	1.06482	0.227095	0.72849
ENSG00000140262	TCF12	1.34475	0.221734	0.728633
ENSG00000134453	RBM17	2.21747	0.21572	0.731053
ENSG00000160785	SLC25A44	1.10324	0.223657	0.731213
ENSG00000122042	UBL3	1.02366	0.23193	0.733678
ENSG00000107854	TNKS2	1.82502	0.221975	0.739276
ENSG00000083828	ZNF586	1.13892	0.220106	0.739853
ENSG00000023734	STRAP	2.22844	0.211471	0.740637
ENSG00000140521	POLG	1.29535	0.217399	0.740637
ENSG00000034713	GABARAPL2	2.84593	0.230296	0.740941
ENSG00000119725	ZNF410	1.24595	0.217603	0.741656
ENSG00000089053	ANAPC5	2.28608	0.210718	0.742264
ENSG00000142208	AKT1	1.49844	0.214229	0.743506
ENSG00000160551	TAOK1	1.59175	0.215807	0.746255
ENSG00000147162	OGT	2.11044	0.219857	0.74921
ENSG00000135404	CD63	10.7415	0.222532	0.749273
ENSG00000158545	ZC3H18	1.24046	0.21328	0.751804
ENSG00000110422	HIPK3	1.27614	0.213581	0.754005
ENSG00000139112	GABARAPL1	3.05176	0.225312	0.754425
ENSG00000146963	LUC7L2	2.13788	0.206843	0.756372
ENSG00000141756	FKBP10	6.5536	0.221997	0.756602
ENSG00000144824	PHLDB2	2.06653	0.206007	0.756752
ENSG00000058262	SEC61A1	2.28059	0.211673	0.756752
ENSG00000189067	LITAF	2.10495	0.211065	0.756752
ENSG00000099246	RAB18	1.59175	0.207885	0.757169
ENSG00000118971	CCND2	1.48197	0.209825	0.759569
ENSG00000239306	RBM14	1.55058	0.2249	0.762512
ENSG00000161526	SAP30BP	1.33377	0.2122	0.763646
ENSG00000146278	PNRC1	3.51556	0.219512	0.765218
ENSG00000136295	TTYH3	2.30254	0.202213	0.76525
ENSG00000067182	TNFRSF1A	1.41062	0.205544	0.76525
ENSG00000062194	GPBP1	1.3475	0.206286	0.765528
ENSG00000182606	TRAK1	1.05933	0.210123	0.766175
ENSG00000129625	REEP5	2.10769	0.201724	0.766268
ENSG00000112697	TMEM30A	1.59175	0.206621	0.766452
ENSG00000116285	ERRFI1	3.05176	0.226147	0.766941
ENSG00000159140	SON	4.85208	0.217705	0.766941
ENSG00000134287	ARF3	2.43153	0.200305	0.767314
ENSG00000008952	SEC62	1.36945	0.204426	0.768362
ENSG00000183726	TMEM50A	1.7125	0.199307	0.768762
ENSG00000138760	SCARB2	2.64834	0.216081	0.768762
ENSG00000204256	BRD2	3.84763	0.215702	0.768762
ENSG00000168385	SEPTIN2	6.80334	0.211644	0.768907
ENSG00000079332	SAR1A	2.83495	0.214878	0.770153
ENSG00000134884	ARGLU1	6.53714	0.21086	0.771694
ENSG00000166949	SMAD3	1.92107	0.196368	0.771694
ENSG00000128272	ATF4	2.87338	0.21408	0.771694
ENSG00000106546	AHR	1.23772	0.200764	0.771816
ENSG00000167323	STIM1	1.05933	0.201595	0.775611
ENSG00000104133	SPG11	1.0017	0.203234	0.775611
ENSG00000198677	TTC37	1.26242	0.197622	0.777038
ENSG00000102225	CDK16	1.21302	0.197854	0.780244
ENSG00000177030	DEAF1	1.08952	0.197378	0.780397
ENSG00000143393	PI4KB	1.22949	0.198452	0.780633
ENSG00000145782	ATG12	1.25967	0.195281	0.780939
ENSG00000164933	SLC25A32	1.46276	0.195121	0.780939
ENSG00000088986	DYNLL1	2.35194	0.187787	0.787495
ENSG00000004059	ARF5	1.0017	0.195255	0.787705
ENSG00000135999	EPC2	1.14167	0.19405	0.788813
ENSG00000116584	ARHGEF2	1.08403	0.21459	0.789391
ENSG00000213639	PPP1CB	1.98694	0.187872	0.790162
ENSG00000100243	CYB5R3	4.6243	0.205833	0.791187
ENSG00000125386	FAM193A	1.08952	0.192805	0.791583
ENSG00000114978	MOB1A	1.73171	0.188467	0.792087
ENSG00000127914	AKAP9	1.38866	0.193317	0.794957
ENSG00000117984	CTSD	11.3481	0.199216	0.796052
ENSG00000102908	NFAT5	1.95126	0.185694	0.796392
ENSG00000100023	PPIL2	1.06482	0.192592	0.796392
ENSG00000164091	WDR82	2.52209	0.204012	0.796753
ENSG00000158805	ZNF276	1.11148	0.190354	0.79699
ENSG00000131653	TRAF7	1.49844	0.186843	0.799448
ENSG00000137504	CREBZF	2.67852	0.204586	0.801047
ENSG00000136238	RAC1	4.05072	0.198591	0.801368
ENSG00000068323	TFE3	1.07031	0.186509	0.802294
ENSG00000176046	NUPR1	3.77354	0.197438	0.803088
ENSG00000163875	MEAF6	1.30907	0.183777	0.803121
ENSG00000158615	PPP1R15B	2.76086	0.199729	0.803121
ENSG00000139218	SCAF11	1.72073	0.181602	0.803121
ENSG00000114302	PRKAR2A	1.10324	0.185923	0.805388
ENSG00000112701	SENP6	1.30633	0.182646	0.806481
ENSG00000244754	N4BP2L2	2.05555	0.178527	0.807709
ENSG00000012660	ELOVL5	2.2504	0.176846	0.809577
ENSG00000067900	ROCK1	1.28986	0.181124	0.810128
ENSG00000160408	ST6GALNAC6	1.78111	0.178564	0.810871
ENSG00000076604	TRAF4	1.50667	0.179269	0.810871
ENSG00000104723	TUSC3	1.04287	0.182363	0.811339
ENSG00000118007	STAG1	1.12794	0.18189	0.811404
ENSG00000107874	CUEDC2	1.08129	0.182803	0.81144
ENSG00000102921	N4BP1	1.00994	0.184335	0.81144
ENSG00000115993	TRAK2	1.15264	0.180605	0.811483
ENSG00000257949	TEN1	1.07031	0.183274	0.811483
ENSG00000182934	SRPRA	2.62089	0.194965	0.811705
ENSG00000128191	DGCR8	1.39141	0.190792	0.813046
ENSG00000215301	DDX3X	3.15056	0.193235	0.813321
ENSG00000105887	MTPN	2.16807	0.174839	0.813693
ENSG00000158195	WASF2	2.448	0.173232	0.814679
ENSG00000129946	SHC2	2.55777	0.197827	0.814679
ENSG00000127483	HP1BP3	5.12103	0.191289	0.815013
ENSG00000102858	MGRN1	1.21302	0.178637	0.81602
ENSG00000155508	CNOT8	1.14167	0.180161	0.816155
ENSG00000110367	DDX6	1.589	0.176304	0.816301
ENSG00000108861	DUSP3	1.52862	0.176728	0.816301
ENSG00000157985	AGAP1	1.30084	0.177719	0.816874
ENSG00000112759	SLC29A1	1.73445	0.173368	0.818328
ENSG00000109920	FNBP4	1.73445	0.173368	0.818328
ENSG00000141429	GALNT1	1.08952	0.179173	0.818328
ENSG00000000971	CFH	10.3354	0.185676	0.818498
ENSG00000163939	PBRM1	1.1005	0.202219	0.818498
ENSG00000196937	FAM3C	1.33377	0.174502	0.818498
ENSG00000107679	PLEKHA1	1.12794	0.178392	0.818498
ENSG00000110066	KMT5B	1.1499	0.174609	0.818498
ENSG00000105402	NAPA	2.0528	0.170856	0.818498
ENSG00000123159	GIPC1	1.15813	0.172541	0.818753
ENSG00000108679	LGALS3BP	7.59373	0.18365	0.81894
ENSG00000182827	ACBD3	1.53137	0.169682	0.819392
ENSG00000164190	NIPBL	1.01268	0.173627	0.819988
ENSG00000117859	OSBPL9	1.46276	0.169113	0.821157
ENSG00000167978	SRRM2	11.1916	0.181845	0.821157
ENSG00000099904	ZDHHC8	1.14167	0.173266	0.821301
ENSG00000160323	ADAMTS13	1.14441	0.183184	0.823609
ENSG00000100201	DDX17	10.7745	0.180283	0.824109
ENSG00000105483	CARD8	1.98968	0.168784	0.824747
ENSG00000130309	COLGALT1	1.84149	0.167205	0.825637
ENSG00000100650	SRSF5	6.88018	0.179662	0.825931
ENSG00000171603	CLSTN1	1.36945	0.167534	0.826322
ENSG00000113384	GOLPH3	3.8888	0.180618	0.827843
ENSG00000137207	YIPF3	2.42055	0.162012	0.827843
ENSG00000185787	MORF4L1	4.92069	0.179078	0.830589
ENSG00000166557	TMED3	1.12794	0.168384	0.831139
ENSG00000197747	S100A10	4.81366	0.177888	0.83408
ENSG00000213614	HEXA	1.73445	0.162646	0.834586
ENSG00000132485	ZRANB2	2.70322	0.179696	0.835421
ENSG00000157110	RBPMS	1.77836	0.161746	0.836187
ENSG00000172428	COPS9	1.18009	0.165663	0.838006
ENSG00000081791	DELE1	1.12794	0.16319	0.842891
ENSG00000187239	FNBP1	1.65761	0.158825	0.842891
ENSG00000100242	SUN2	1.12794	0.164054	0.842891
ENSG00000054523	KIF1B	1.86893	0.158025	0.843303
ENSG00000177731	FLII	2.89808	0.17593	0.843384
ENSG00000100811	YY1	1.70975	0.157247	0.845256
ENSG00000108848	LUC7L3	3.77902	0.173798	0.845256
ENSG00000103024	NME3	1.27889	0.159284	0.845272
ENSG00000138834	MAPK8IP3	1.3475	0.15898	0.845418
ENSG00000137776	SLTM	1.47923	0.158043	0.845672
ENSG00000051523	CYBA	1.45453	0.15831	0.845952
ENSG00000185359	HGS	1.72073	0.157967	0.846302
ENSG00000157020	SEC13	1.86344	0.155089	0.846524
ENSG00000189171	S100A13	2.11318	0.155928	0.847842
ENSG00000167193	CRK	1.76464	0.15498	0.847911
ENSG00000182372	CLN8	1.37219	0.157618	0.848376
ENSG00000142599	RERE	2.41781	0.152342	0.84881
ENSG00000055070	SZRD1	2.32724	0.153287	0.848865
ENSG00000147202	DIAPH2	1.09776	0.158249	0.849403
ENSG00000141696	P3H4	1.03189	0.164771	0.849896
ENSG00000161904	LEMD2	1.08678	0.163833	0.850096
ENSG00000176407	KCMF1	1.03738	0.158292	0.851588
ENSG00000151276	MAGI1	1.224	0.173843	0.85169
ENSG00000185896	LAMP1	2.88435	0.171641	0.852422
ENSG00000077235	GTF3C1	1.90186	0.156136	0.852422
ENSG00000204310	AGPAT1	1.78934	0.152368	0.853306
ENSG00000132424	PNISR	3.47989	0.170988	0.853306
ENSG00000025293	PHF20	1.3228	0.155988	0.853306
ENSG00000170248	PDCD6IP	1.57802	0.153063	0.853533
ENSG00000087274	ADD1	2.15435	0.154391	0.853576
ENSG00000168488	ATXN2L	1.23223	0.154893	0.853795
ENSG00000116288	PARK7	3.20545	0.169601	0.854075
ENSG00000107317	PTGDS	1.41611	0.164553	0.854331
ENSG00000108100	CCNY	1.34201	0.153826	0.854331
ENSG00000159086	PAXBP1	1.08678	0.155335	0.854855
ENSG00000102786	INTS6	1.30359	0.15338	0.855171
ENSG00000135916	ITM2C	2.17081	0.148355	0.858272
ENSG00000011275	RNF216	1.14441	0.157505	0.858272
ENSG00000082701	GSK3B	1.15264	0.150115	0.859272
ENSG00000161011	SQSTM1	14.8417	0.162154	0.859272
ENSG00000012504	NR1H4	2.20374	0.144472	0.859272
ENSG00000275023	MLLT6	1.92931	0.146216	0.859272
ENSG00000182087	TMEM259	3.92722	0.164863	0.859272
ENSG00000104973	MED25	1.14715	0.153337	0.859272
ENSG00000153187	HNRNPU	4.62155	0.16138	0.859367
ENSG00000148737	TCF7L2	1.16362	0.151242	0.859974
ENSG00000175203	DCTN2	1.1005	0.149508	0.860086
ENSG00000105323	HNRNPUL1	6.17762	0.16035	0.860086
ENSG00000143437	ARNT	1.07306	0.149591	0.860283
ENSG00000152518	ZFP36L2	1.8854	0.145396	0.861291
ENSG00000151348	EXT2	1.20204	0.146987	0.861294
ENSG00000169251	NMD3	1.13343	0.147031	0.861899
ENSG00000104969	SGTA	1.09227	0.147501	0.862171
ENSG00000143198	MGST3	1.27889	0.14491	0.863408
ENSG00000173801	JUP	1.28163	0.146115	0.863457
ENSG00000133275	CSNK1G2	2.60443	0.160971	0.863545
ENSG00000196562	SULF2	1.13069	0.145669	0.864683
ENSG00000111321	LTBR	1.72622	0.141804	0.865623
ENSG00000113269	RNF130	1.11971	0.14618	0.865741
ENSG00000150316	CWC15	1.34201	0.141963	0.869612
ENSG00000002549	LAP3	1.5643	0.139871	0.871452
ENSG00000168591	TMUB2	1.06208	0.142462	0.871452
ENSG00000091164	TXNL1	1.42159	0.140109	0.871452
ENSG00000070367	EXOC5	1.0511	0.142971	0.871737
ENSG00000147416	ATP6V1B2	2.41781	0.136207	0.871848
ENSG00000054654	SYNE2	1.95675	0.137618	0.871848
ENSG00000077380	DYNC1I2	1.37219	0.139679	0.873091
ENSG00000084652	TXLNA	1.91284	0.136869	0.873613
ENSG00000130985	UBA1	1.91558	0.138184	0.873613
ENSG00000108349	CASC3	1.6878	0.138631	0.874263
ENSG00000084073	ZMPSTE24	1.35298	0.136965	0.878418
ENSG00000162613	FUBP1	2.32999	0.131849	0.88017
ENSG00000109736	MFSD10	1.43257	0.135073	0.88017
ENSG00000116679	IVNS1ABP	2.47818	0.152663	0.880523
ENSG00000006042	TMEM98	2.00889	0.132791	0.880604
ENSG00000165102	HGSNAT	1.15539	0.150608	0.881157
ENSG00000106211	HSPB1	12.0863	0.147664	0.882175
ENSG00000185658	BRWD1	1.18832	0.137294	0.882175
ENSG00000129083	COPB1	1.60272	0.140862	0.882931
ENSG00000123384	LRP1	6.02394	0.147725	0.883084
ENSG00000136051	WASHC4	1.11971	0.135466	0.883084
ENSG00000150991	UBC	57.0915	0.144996	0.884565
ENSG00000143515	ATP8B2	1.27889	0.133662	0.885591
ENSG00000166913	YWHAB	1.1005	0.135105	0.886001
ENSG00000113273	ARSB	1.41885	0.131263	0.88731
ENSG00000158863	FAM160B2	1.7372	0.12993	0.887768
ENSG00000103549	RNF40	1.22674	0.13243	0.887768
ENSG00000119820	YIPF4	1.39964	0.129561	0.889679
ENSG00000029364	SLC39A9	1.05385	0.133527	0.889679
ENSG00000135924	DNAJB2	1.19655	0.129614	0.890372
ENSG00000178913	TAF7	1.41611	0.127804	0.890372
ENSG00000131507	NDFIP1	2.01987	0.125739	0.890372
ENSG00000136271	DDX56	1.78111	0.125306	0.890372
ENSG00000177666	PNPLA2	1.60821	0.128512	0.890372
ENSG00000171940	ZNF217	1.16911	0.127191	0.891552
ENSG00000178252	WDR6	3.178	0.142143	0.892161
ENSG00000173786	CNP	1.06482	0.129091	0.892394
ENSG00000154767	XPC	1.24595	0.126297	0.892423
ENSG00000166619	BLCAP	1.25144	0.126156	0.892723
ENSG00000006451	RALA	1.1005	0.130769	0.892735
ENSG00000137871	ZNF280D	1.14715	0.137391	0.893447
ENSG00000119707	RBM25	2.08574	0.127249	0.894953
ENSG00000183258	DDX41	1.11148	0.126554	0.896705
ENSG00000145901	TNIP1	1.04836	0.126465	0.896715
ENSG00000130723	PRRC2B	5.0881	0.138415	0.896715
ENSG00000140983	RHOT2	1.41336	0.124003	0.897488
ENSG00000129473	BCL2L2	1.84423	0.120511	0.898019
ENSG00000102316	MAGED2	1.3228	0.122279	0.898019
ENSG00000112559	MDFI	2.46446	0.123124	0.898226
ENSG00000163513	TGFBR2	2.31901	0.12136	0.899519
ENSG00000100412	ACO2	1.20753	0.122996	0.90052
ENSG00000101596	SMCHD1	1.48746	0.119175	0.90227
ENSG00000089351	GRAMD1A	1.87442	0.11769	0.902455
ENSG00000138434	ITPRID2	1.68506	0.118218	0.903239
ENSG00000092978	GPATCH2	1.28986	0.118958	0.904204
ENSG00000110330	BIRC2	1.40238	0.118494	0.904204
ENSG00000141252	VPS53	1.1252	0.127214	0.904204
ENSG00000204569	PPP1R10	2.47269	0.135848	0.905436
ENSG00000099341	PSMD8	1.91284	0.115492	0.905519
ENSG00000109790	KLHL5	1.28437	0.118328	0.905985
ENSG00000087460	GNAS	13.2307	0.131	0.90629
ENSG00000136156	ITM2B	19.7184	0.13008	0.908385
ENSG00000065054	SLC9A3R2	2.87063	0.133284	0.910816
ENSG00000108774	RAB5C	2.04457	0.112744	0.910959
ENSG00000129636	ITFG1	1.28986	0.123363	0.91125
ENSG00000111596	CNOT2	1.08952	0.116775	0.912219
ENSG00000100425	BRD1	1.25693	0.115097	0.912472
ENSG00000118257	NRP2	1.55607	0.113679	0.912487
ENSG00000171148	TADA3	1.15813	0.116462	0.912487
ENSG00000100393	EP300	1.47648	0.118399	0.913281
ENSG00000044115	CTNNA1	2.1022	0.111008	0.914341
ENSG00000204843	DCTN1	1.93754	0.111695	0.914707
ENSG00000144724	PTPRG	2.08848	0.110779	0.914855
ENSG00000114796	KLHL24	1.22125	0.117056	0.916379
ENSG00000067560	RHOA	8.63111	0.126724	0.916412
ENSG00000023041	ZDHHC6	1.10873	0.114047	0.916624
ENSG00000114857	NKTR	1.80581	0.114527	0.917263
ENSG00000011600	TYROBP	1.27889	0.113267	0.917799
ENSG00000167548	KMT2D	1.6878	0.10994	0.918392
ENSG00000163162	RNF149	1.44355	0.112087	0.919324
ENSG00000003756	RBM5	3.13135	0.126892	0.919324
ENSG00000083223	TUT7	2.01438	0.1073	0.919324
ENSG00000188026	RILPL1	1.27889	0.111794	0.919324
ENSG00000100911	PSME2	1.05933	0.112743	0.919324
ENSG00000273749	CYFIP1	1.16362	0.110692	0.919324
ENSG00000225663	MCRIP1	3.07372	0.126965	0.919324
ENSG00000151914	DST	2.75262	0.126218	0.919673
ENSG00000168172	HOOK3	1.46002	0.109632	0.919673
ENSG00000110108	TMEM109	1.34201	0.114658	0.919673
ENSG00000105701	FKBP8	3.71041	0.125301	0.919673
ENSG00000184216	IRAK1	1.1499	0.111909	0.919673
ENSG00000127445	PIN1	1.20479	0.11072	0.919889
ENSG00000197976	AKAP17A	1.54509	0.111988	0.920421
ENSG00000143702	CEP170	1.52314	0.107921	0.921355
ENSG00000197451	HNRNPAB	2.30254	0.105379	0.921355
ENSG00000168137	SETD5	1.2981	0.107737	0.921746
ENSG00000100030	MAPK1	1.09227	0.108748	0.922376
ENSG00000213398	LCAT	1.65212	0.105872	0.922998
ENSG00000164096	C4orf3	3.00236	0.123945	0.92361
ENSG00000168495	POLR3D	2.23393	0.104143	0.924044
ENSG00000117691	NENF	1.90461	0.105335	0.924179
ENSG00000180104	EXOC3	1.13892	0.107954	0.925675
ENSG00000130956	HABP4	2.99962	0.122785	0.926236
ENSG00000132466	ANKRD17	1.65761	0.104703	0.926986
ENSG00000170296	GABARAP	7.42906	0.119909	0.926994
ENSG00000167671	UBXN6	2.48642	0.121343	0.931774
ENSG00000113719	ERGIC1	1.77013	0.101538	0.932258
ENSG00000187555	USP7	2.06378	0.100186	0.933373
ENSG00000131375	CAPN7	1.18558	0.103273	0.933841
ENSG00000115464	USP34	1.95126	0.100399	0.935423
ENSG00000183020	AP2A2	1.93479	0.0999667	0.935552
ENSG00000264364	DYNLL2	1.42983	0.100618	0.935639
ENSG00000180957	PITPNB	1.79209	0.0993661	0.935639
ENSG00000010244	ZNF207	1.73994	0.100722	0.936191
ENSG00000105700	KXD1	1.67133	0.0994438	0.936509
ENSG00000164054	SHISA5	2.26412	0.0975122	0.938265
ENSG00000164244	PRRC1	1.31731	0.100261	0.938563
ENSG00000198218	QRICH1	1.75092	0.098017	0.939862
ENSG00000006015	REX1BD	1.60821	0.0983355	0.940469
ENSG00000122218	COPA	3.86684	0.114671	0.940483
ENSG00000143751	SDE2	1.16911	0.100202	0.940483
ENSG00000120896	SORBS3	3.37011	0.115503	0.940483
ENSG00000159792	PSKH1	1.25144	0.0972149	0.942509
ENSG00000136997	MYC	7.85993	0.11222	0.942612
ENSG00000177951	BET1L	2.31901	0.0942261	0.942997
ENSG00000174437	ATP2A2	4.14128	0.113207	0.942997
ENSG00000153827	TRIP12	2.04457	0.0944267	0.943289
ENSG00000065883	CDK13	1.00994	0.0983417	0.943289
ENSG00000167113	COQ4	1.07855	0.0965822	0.943289
ENSG00000111540	RAB5B	2.25314	0.0933946	0.943289
ENSG00000104805	NUCB1	4.44591	0.111331	0.943289
ENSG00000009335	UBE3C	1.12794	0.0969006	0.943616
ENSG00000175482	POLD4	1.07855	0.0952885	0.94612
ENSG00000149932	TMEM219	1.08403	0.0957131	0.947501
ENSG00000103064	SLC7A6	1.1746	0.0942289	0.947501
ENSG00000166681	BEX3	6.98996	0.10808	0.947501
ENSG00000131558	EXOC4	1.22125	0.0940462	0.94826
ENSG00000116001	TIA1	2.84868	0.109947	0.948751
ENSG00000160691	SHC1	3.39755	0.106878	0.949256
ENSG00000055917	PUM2	1.16362	0.0922319	0.949256
ENSG00000075292	ZNF638	1.94852	0.0878768	0.949256
ENSG00000184500	PROS1	2.50563	0.108422	0.949256
ENSG00000075420	FNDC3B	5.40919	0.107048	0.949256
ENSG00000197343	ZNF655	1.14715	0.0909876	0.949256
ENSG00000186591	UBE2H	2.16807	0.0887516	0.949256
ENSG00000111605	CPSF6	2.12416	0.0895075	0.949256
ENSG00000177169	ULK1	1.17734	0.0960064	0.949256
ENSG00000100600	LGMN	2.16258	0.0895946	0.949256
ENSG00000182149	IST1	1.10324	0.0929534	0.949256
ENSG00000161547	SRSF2	3.60064	0.107216	0.949256
ENSG00000171456	ASXL1	1.77288	0.0901047	0.949256
ENSG00000240849	TMEM189	1.30633	0.0906953	0.949256
ENSG00000278311	GGNBP2	1.23498	0.0904805	0.949276
ENSG00000147526	TACC1	3.52928	0.106013	0.94952
ENSG00000110321	EIF4G2	6.50969	0.104943	0.950648
ENSG00000168077	SCARA3	1.13618	0.0901387	0.951444
ENSG00000006282	SPATA20	1.1252	0.0905088	0.951793
ENSG00000132475	H3F3B	1.6631	0.0864795	0.951793
ENSG00000059573	ALDH18A1	1.29535	0.0874463	0.95193
ENSG00000175215	CTDSP2	3.66102	0.104442	0.95193
ENSG00000124422	USP22	6.7759	0.102489	0.95193
ENSG00000071889	FAM3A	1.11697	0.0882001	0.952748
ENSG00000100726	TELO2	1.04012	0.0895218	0.952863
ENSG00000102317	RBM3	7.95599	0.101467	0.953603
ENSG00000116560	SFPQ	6.0157	0.101604	0.954949
ENSG00000152952	PLOD2	2.201	0.0825335	0.955859
ENSG00000085449	WDFY1	1.32005	0.0849503	0.956004
ENSG00000168175	MAPK1IP1L	2.50014	0.102639	0.956728
ENSG00000166483	WEE1	1.74269	0.0824673	0.956793
ENSG00000162368	CMPK1	3.2768	0.100618	0.957423
ENSG00000214063	TSPAN4	1.37494	0.0829767	0.957423
ENSG00000075618	FSCN1	1.50667	0.0827474	0.958323
ENSG00000105058	FAM32A	1.32005	0.0835516	0.958323
ENSG00000101421	CHMP4B	1.70152	0.0817732	0.959241
ENSG00000053254	FOXN3	1.74818	0.0806589	0.960025
ENSG00000096746	HNRNPH3	3.28778	0.0991767	0.960277
ENSG00000170242	USP47	1.20753	0.0823539	0.960407
ENSG00000067048	DDX3Y	1.41885	0.0807301	0.960454
ENSG00000140632	GLYR1	1.74269	0.0803515	0.961214
ENSG00000100934	SEC23A	2.13788	0.0786286	0.962043
ENSG00000135047	CTSL	1.07031	0.0829689	0.962277
ENSG00000115274	INO80B	1.35573	0.0812856	0.962426
ENSG00000241553	ARPC4	4.0123	0.0964584	0.963986
ENSG00000154473	BUB3	1.36122	0.0796471	0.964213
ENSG00000124181	PLCG1	1.84697	0.0766571	0.965996
ENSG00000240303	ACAD11	1.224	0.0783787	0.966464
ENSG00000108256	NUFIP2	1.52862	0.0780941	0.966464
ENSG00000196235	SUPT5H	1.97047	0.0757807	0.967042
ENSG00000162714	ZNF496	1.0264	0.0806877	0.967454
ENSG00000153774	CFDP1	1.2734	0.0771922	0.967709
ENSG00000151923	TIAL1	1.5149	0.0771889	0.967933
ENSG00000213780	GTF2H4	1.05933	0.0789407	0.968293
ENSG00000142627	EPHA2	1.26516	0.0776255	0.968409
ENSG00000118785	SPP1	1.47374	0.0778023	0.968409
ENSG00000198898	CAPZA2	3.4003	0.094153	0.968409
ENSG00000147454	SLC25A37	1.19381	0.0785536	0.968409
ENSG00000125676	THOC2	1.71524	0.0777137	0.968409
ENSG00000156599	ZDHHC5	1.00445	0.0781015	0.968594
ENSG00000089022	MAPKAPK5	1.0264	0.0780003	0.968594
ENSG00000175387	SMAD2	1.35573	0.0755209	0.968594
ENSG00000140688	C16orf58	1.62742	0.0742806	0.969746
ENSG00000119655	NPC2	2.49739	0.0937748	0.970358
ENSG00000170881	RNF139	1.02091	0.0756652	0.973794
ENSG00000051108	HERPUD1	1.94852	0.0722774	0.973794
ENSG00000129515	SNX6	1.21576	0.0739303	0.975712
ENSG00000129128	SPCS3	1.60272	0.0712579	0.975923
ENSG00000162511	LAPTM5	1.70975	0.0709546	0.976559
ENSG00000044090	CUL7	1.08403	0.0735763	0.976589
ENSG00000116350	SRSF4	1.224	0.0731312	0.976592
ENSG00000151414	NEK7	1.15813	0.0727226	0.976592
ENSG00000167522	ANKRD11	2.7142	0.090147	0.976592
ENSG00000131503	ANKHD1	2.03359	0.0703812	0.976823
ENSG00000126698	DNAJC8	1.16911	0.0725329	0.978199
ENSG00000104763	ASAH1	2.13514	0.0686221	0.978199
ENSG00000078814	MYH7B	1.31456	0.0726683	0.978199
ENSG00000186395	KRT10	1.03189	0.0727551	0.978476
ENSG00000083896	YTHDC1	1.47099	0.0698262	0.978608
ENSG00000137100	DCTN3	1.01542	0.0728579	0.979843
ENSG00000114354	TFG	1.48197	0.0696982	0.979878
ENSG00000100796	PPP4R3A	1.64663	0.0690923	0.979878
ENSG00000090487	SPG21	1.80855	0.0686841	0.979878
ENSG00000116473	RAP1A	1.42434	0.0688687	0.982205
ENSG00000198060	2024-03-05	1.1499	0.0703812	0.982205
ENSG00000115875	SRSF7	2.82672	0.0864644	0.982279
ENSG00000159388	BTG2	1.82776	0.0653312	0.983467
ENSG00000048828	FAM120A	2.40134	0.0650827	0.983467
ENSG00000272325	NUDT3	1.24321	0.0666568	0.985782
ENSG00000272333	KMT2B	1.10599	0.0669618	0.986839
ENSG00000100991	TRPC4AP	1.10599	0.0673741	0.987646
ENSG00000153147	SMARCA5	2.04731	0.0624067	0.987858
ENSG00000092148	HECTD1	1.83051	0.0635079	0.988137
ENSG00000139990	DCAF5	1.14715	0.0653533	0.988468
ENSG00000136436	CALCOCO2	1.36945	0.0635298	0.988747
ENSG00000101367	MAPRE1	2.70597	0.082695	0.989046
ENSG00000095787	WAC	2.46446	0.0612984	0.989827
ENSG00000125651	GTF2F1	1.18009	0.064611	0.989827
ENSG00000164880	INTS1	1.09227	0.0651612	0.991281
ENSG00000119638	NEK9	1.36396	0.0627401	0.991281
ENSG00000161956	SENP3	1.11422	0.0649134	0.991281
ENSG00000128789	PSMG2	1.05385	0.0679986	0.991281
ENSG00000108587	GOSR1	1.3475	0.0626953	0.991468
ENSG00000122033	MTIF3	1.0758	0.064296	0.991837
ENSG00000130177	CDC16	1.50393	0.0609647	0.992055
ENSG00000036257	CUL3	1.18009	0.0630689	0.992265
ENSG00000109111	SUPT6H	1.99517	0.0596446	0.993151
ENSG00000141858	SAMD1	1.11697	0.0619313	0.993903
ENSG00000052841	TTC17	1.04561	0.0627854	0.99441
ENSG00000104774	MAN2B1	1.20204	0.0613653	0.99441
ENSG00000101150	TPD52L2	1.81679	0.0588996	0.99441
ENSG00000121716	PILRB	2.53582	0.0793676	0.995699
ENSG00000160633	SAFB	2.40134	0.0563758	0.995978
ENSG00000077097	TOP2B	1.98968	0.0572697	0.996134
ENSG00000174851	YIF1A	1.09227	0.0605832	0.997664
ENSG00000155287	SLC25A28	1.30084	0.059304	0.997734
ENSG00000003402	CFLAR	1.84697	0.0564032	0.997766
ENSG00000196187	TMEM63A	1.34201	0.0585071	0.998676
ENSG00000182326	C1S	4.41298	0.0755108	0.998676
ENSG00000137575	SDCBP	2.99962	0.0756221	0.999085
ENSG00000116209	TMEM59	3.07646	0.0751925	0.999985
ENSG00000162441	LZIC	1.32005	0.0246579	1
ENSG00000130939	UBE4B	1.23772	0.0471452	1
ENSG00000159189	C1QC	1.87716	0.0501414	1
ENSG00000121774	KHDRBS1	3.50459	0.0459776	1
ENSG00000160058	BSDC1	1.26791	0.037815	1
ENSG00000054118	THRAP3	1.87167	0.0526669	1
ENSG00000117411	B4GALT2	1.16088	0.0218278	1
ENSG00000117448	AKR1A1	1.34201	0.0158956	1
ENSG00000132128	LRRC41	1.11697	0.0365318	1
ENSG00000116754	SRSF11	5.8922	0.0552956	1
ENSG00000031698	SARS	2.19002	0.0220308	1
ENSG00000065135	GNAI3	1.85521	0.0112544	1
ENSG00000136631	VPS45	1.15813	0.0264373	1
ENSG00000117360	PRPF3	1.11697	0.00295622	1
ENSG00000188643	S100A16	1.1499	0.0482947	1
ENSG00000160679	CHTOP	2.7636	0.0266697	1
ENSG00000143543	JTB	4.75054	0.00983741	1
ENSG00000160710	ADAR	2.87063	0.0556412	1
ENSG00000116539	ASH1L	1.52314	0.0337513	1
ENSG00000163374	YY1AP1	1.68231	0.0206058	1
ENSG00000135862	LAMC1	3.46891	0.0231591	1
ENSG00000198625	MDM4	3.58143	0.0244149	1
ENSG00000186063	AIDA	1.89363	0.00179326	1
ENSG00000143761	ARF1	6.84451	0.0117718	1
ENSG00000115738	ID2	3.34541	0.0674133	1
ENSG00000134330	IAH1	1.09776	0.0288525	1
ENSG00000228474	OST4	1.74818	0.0488641	1
ENSG00000115234	SNX17	1.68506	0.0287433	1
ENSG00000162882	HAAO	1.08403	0.0563587	1
ENSG00000169764	UGP2	1.18283	0.0568109	1
ENSG00000152291	TGOLN2	2.33822	0.0121525	1
ENSG00000186522	SEPTIN10	1.41336	0.00762186	1
ENSG00000115084	SLC35F5	1.30633	0.00158418	1
ENSG00000144357	UBR3	1.13069	0.039393	1
ENSG00000115806	GORASP2	1.33103	0.0165896	1
ENSG00000116044	NFE2L2	3.2768	0.0501595	1
ENSG00000077232	DNAJC10	1.23498	0.0392334	1
ENSG00000061676	NCKAP1	3.41128	0.0667246	1
ENSG00000128699	ORMDL1	1.53411	0.0151167	1
ENSG00000115524	SF3B1	5.97179	0.0519061	1
ENSG00000144579	CTDSP1	2.36841	0.0110372	1
ENSG00000130147	SH3BP4	1.52314	0.0134068	1
ENSG00000145020	AMT	1.06482	0.0227186	1
ENSG00000164068	RNF123	1.70701	0.00836678	1
ENSG00000163605	PPP4R2	3.35364	0.00725368	1
ENSG00000173230	GOLGB1	2.06653	0.0181431	1
ENSG00000075785	RAB7A	2.83495	0.0751861	1
ENSG00000091527	CDV3	3.11488	0.0468126	1
ENSG00000129055	ANAPC13	1.44904	0.0481719	1
ENSG00000120742	SERP1	1.85521	0.00629299	1
ENSG00000177565	TBL1XR1	2.11318	0.049669	1
ENSG00000136527	TRA2B	3.78726	0.0159165	1
ENSG00000152492	CCDC50	1.589	0.0130705	1
ENSG00000198836	OPA1	1.10599	0.0363735	1
ENSG00000114503	NCBP2	1.2487	0.0053008	1
ENSG00000075711	DLG1	1.73445	0.0228951	1
ENSG00000159692	CTBP1	3.68297	0.0698043	1
ENSG00000063978	RNF4	1.17734	0.00341575	1
ENSG00000047315	POLR2B	1.67408	0.0043762	1
ENSG00000123739	PLA2G12A	1.22949	0.00306666	1
ENSG00000164056	SPRY1	1.42434	0.0224839	1
ENSG00000109381	ELF2	1.05933	0.00123505	1
ENSG00000129187	DCTD	1.87716	0.0282025	1
ENSG00000113407	TARS	1.67408	0.0472868	1
ENSG00000132356	PRKAA1	1.04012	0.0174589	1
ENSG00000153914	SREK1	1.05659	0.0274124	1
ENSG00000083312	TNPO1	2.60443	0.0650695	1
ENSG00000118985	ELL2	4.95362	0.0487317	1
ENSG00000177733	HNRNPA0	3.94918	0.0592628	1
ENSG00000113141	IK	1.6878	0.00728804	1
ENSG00000113649	TCERG1	1.6878	0.0363709	1
ENSG00000019582	CD74	5.83732	0.0495879	1
ENSG00000169045	HNRNPH1	6.12273	0.0295229	1
ENSG00000131446	MGAT1	1.50118	0.0370452	1
ENSG00000112739	PRPF4B	1.62468	0.0558772	1
ENSG00000204713	TRIM27	1.84423	0.0280119	1
ENSG00000137312	FLOT1	2.26412	0.0318964	1
ENSG00000198563	DDX39B	5.6013	0.0470057	1
ENSG00000213722	DDAH2	2.71695	0.0682052	1
ENSG00000204387	SNHG32	3.37834	0.0408772	1
ENSG00000204356	NELFE	1.35298	0.0253305	1
ENSG00000237441	RGL2	1.59998	0.0543015	1
ENSG00000156639	ZFAND3	1.07031	0.0434639	1
ENSG00000124702	KLHDC3	1.43806	0.0322585	1
ENSG00000112200	ZNF451	1.73171	0.05	1
ENSG00000025796	SEC63	1.58077	0.0428525	1
ENSG00000111897	SERINC1	1.2487	0.00075907	1
ENSG00000029363	BCLAF1	2.07201	0.047599	1
ENSG00000130024	PHF10	1.72897	0.0547638	1
ENSG00000177706	FAM20C	1.11148	0.0186922	1
ENSG00000136240	KDELR2	4.9893	0.0572595	1
ENSG00000136205	TNS3	1.67957	0.0303866	1
ENSG00000129103	SUMF2	1.38317	0.0456851	1
ENSG00000196313	POM121	1.589	0.0294823	1
ENSG00000164713	BRI3	4.56941	0.0495912	1
ENSG00000106261	ZKSCAN1	1.80032	0.0500365	1
ENSG00000087087	SRRT	2.55777	0.0470946	1
ENSG00000128567	PODXL	1.00994	0.00416616	1
ENSG00000133606	MKRN1	1.1005	0.00798248	1
ENSG00000090266	NDUFB2	1.7125	0.00889005	1
ENSG00000164896	FASTK	1.54509	0.0136709	1
ENSG00000147421	HMBOX1	1.03189	0.0282132	1
ENSG00000104695	PPP2CB	6.74022	0.031076	1
ENSG00000083168	KAT6A	1.66859	0.020677	1
ENSG00000132549	VPS13B	1.65487	0.032277	1
ENSG00000185189	NRBP2	1.35573	0.0315268	1
ENSG00000147905	ZCCHC7	1.11148	0.00173539	1
ENSG00000197969	VPS13A	1.26791	0.0431119	1
ENSG00000135018	UBQLN1	1.66859	0.00513705	1
ENSG00000196739	COL27A1	2.7142	0.0748442	1
ENSG00000119396	RAB14	1.76739	0.0287126	1
ENSG00000148341	SH3GLB2	1.16088	0.0187858	1
ENSG00000054148	PHPT1	3.24661	0.0310445	1
ENSG00000099250	NRP1	3.41402	0.0719047	1
ENSG00000204172	AGAP9	1.18558	0.00494769	1
ENSG00000060339	CCAR1	1.87716	0.0393688	1
ENSG00000197746	PSAP	15.1655	0.0680899	1
ENSG00000176986	SEC24C	1.63566	0.0133077	1
ENSG00000077147	TM9SF3	2.21198	0.036	1
ENSG00000185627	PSMD13	1.77836	0.0555947	1
ENSG00000070047	PHRF1	1.22949	0.0230746	1
ENSG00000177225	GATD1	1.1746	0.0262339	1
ENSG00000166340	TPP1	1.69603	0.00010104	1
ENSG00000135387	CAPRIN1	1.93479	0.00313652	1
ENSG00000213593	TMX2	1.11148	0.00212748	1
ENSG00000198561	CTNND1	3.18624	0.0382758	1
ENSG00000186660	ZFP91	1.29261	0.038355	1
ENSG00000166927	MS4A7	1.224	0.0391143	1
ENSG00000149532	CPSF7	1.28163	0.048385	1
ENSG00000214753	HNRNPUL2	2.64834	0.0722832	1
ENSG00000168066	SF1	2.6154	0.0305671	1
ENSG00000175550	DRAP1	2.65657	0.0653819	1
ENSG00000173020	GRK2	1.224	0.0198756	1
ENSG00000110711	AIP	1.04561	0.0149049	1
ENSG00000111652	COPS7A	1.06757	0.00131728	1
ENSG00000152556	PFKM	1.30633	0.040816	1
ENSG00000174243	DDX23	1.45727	0.0210324	1
ENSG00000111057	KRT18	5.19787	0.0695195	1
ENSG00000196465	MYL6B	1.25144	0.0179399	1
ENSG00000135506	OS9	3.88606	0.0552561	1
ENSG00000184575	XPOT	1.49569	0.00435134	1
ENSG00000166226	CCT2	3.1039	0.00349301	1
ENSG00000120805	ARL1	1.21302	0.033106	1
ENSG00000136026	CKAP4	4.41023	0.0288102	1
ENSG00000196510	ANAPC7	1.1993	0.00138994	1
ENSG00000179195	ZNF664	1.09776	0.00677712	1
ENSG00000176915	ANKLE2	1.60547	0.024327	1
ENSG00000139746	RBM26	1.06482	0.0306284	1
ENSG00000152767	FARP1	3.67199	0.0693576	1
ENSG00000139842	CUL4A	1.82776	0.0457631	1
ENSG00000198176	TFDP1	1.224	0.00695268	1
ENSG00000100813	ACIN1	2.87612	0.0549268	1
ENSG00000100883	SRP54	1.00445	0.0576696	1
ENSG00000165525	NEMF	1.08952	0.00954997	1
ENSG00000258289	CHURC1	1.28712	0.0329208	1
ENSG00000170348	TMED10	1.96773	0.0433361	1
ENSG00000078304	PPP2R5C	2.57698	0.0457819	1
ENSG00000092531	SNAP23	1.11422	0.0290005	1
ENSG00000140264	SERF2	18.4149	0.00412733	1
ENSG00000166200	COPS2	1.15539	0.0172923	1
ENSG00000140299	BNIP2	1.11148	0.0556555	1
ENSG00000169032	MAP2K1	1.32828	0.0305931	1
ENSG00000103653	CSK	1.05385	0.00200628	1
ENSG00000140391	TSPAN3	2.50563	0.0487333	1
ENSG00000090581	GNPTG	1.60272	0.0494392	1
ENSG00000162032	SPSB3	1.25144	0.0278359	1
ENSG00000103342	GSPT1	1.46002	0.0164828	1
ENSG00000178188	SH2B1	1.28163	0.0543691	1
ENSG00000103495	MAZ	2.66206	0.00307726	1
ENSG00000125148	MT2A	6.97898	0.0124057	1
ENSG00000102978	POLR2C	1.08952	0.0557169	1
ENSG00000166595	CIAO2B	1.07306	0.0255226	1
ENSG00000090861	AARS	1.05659	0.0502591	1
ENSG00000230989	HSBP1	2.28608	0.0133106	1
ENSG00000140943	MBTPS1	1.35573	0.0496949	1
ENSG00000141503	MINK1	1.66584	0.0265387	1
ENSG00000091542	ALKBH5	1.36671	0.00172125	1
ENSG00000141298	SSH2	1.00994	0.0556258	1
ENSG00000108671	PSMD11	2.09397	0.0448582	1
ENSG00000006125	AP2B1	1.1499	0.0362121	1
ENSG00000277258	PCGF2	1.64114	0.0283819	1
ENSG00000276293	PIP4K2B	1.14167	0.00124097	1
ENSG00000141736	ERBB2	1.42983	0.00828418	1
ENSG00000188895	MSL1	1.41336	0.00979156	1
ENSG00000126581	BECN1	1.31182	0.0499413	1
ENSG00000082641	NFE2L1	2.61815	0.0119645	1
ENSG00000159202	UBE2Z	1.2981	0.0437636	1
ENSG00000108510	MED13	1.62468	0.0310121	1
ENSG00000171634	BPTF	1.8607	0.038651	1
ENSG00000189159	JPT1	1.23223	0.026644	1
ENSG00000092931	MFSD11	1.07031	0.00501177	1
ENSG00000171298	GAA	1.1993	0.00066351	1
ENSG00000101752	MIB1	1.06757	0.00417613	1
ENSG00000134759	ELP2	1.42708	0.0233937	1
ENSG00000172175	MALT1	1.14167	0.0332636	1
ENSG00000118046	STK11	1.1499	0.0482947	1
ENSG00000213339	QTRT1	1.69329	0.0114459	1
ENSG00000011243	AKAP8L	1.09227	0.00555076	1
ENSG00000105698	USF2	3.59789	0.0384752	1
ENSG00000126254	RBM42	1.03738	0.0570726	1
ENSG00000105254	TBCB	1.37219	0.0199858	1
ENSG00000126247	CAPNS1	3.53752	0.0711948	1
ENSG00000178982	EIF3K	1.73171	0.0180647	1
ENSG00000104859	CLASRP	1.80581	0.0524189	1
ENSG00000042753	AP2S1	2.46172	0.0167923	1
ENSG00000104852	SNRNP70	9.06197	0.0566681	1
ENSG00000104960	PTOV1	2.41506	0.00434272	1
ENSG00000063244	U2AF2	2.56875	0.0732981	1
ENSG00000132635	PCED1A	1.86893	0.0349458	1
ENSG00000125827	TMX4	1.13069	0.0256136	1
ENSG00000197586	ENTPD6	1.25967	0.0214042	1
ENSG00000149600	COMMD7	1.29535	0.0549614	1
ENSG00000078747	ITCH	1.16911	0.0554087	1
ENSG00000198646	NCOA6	1.01817	0.0468561	1
ENSG00000244462	RBM12	2.34096	0.0358113	1
ENSG00000198900	TOP1	3.0106	0.00861061	1
ENSG00000124193	SRSF6	1.08678	0.0591626	1
ENSG00000101126	ADNP	2.51661	0.0109172	1
ENSG00000215440	NPEPL1	1.24046	0.0176375	1
ENSG00000130702	LAMA5	1.97047	0.0072902	1
ENSG00000197114	ZGPAT	1.28163	0.0347498	1
ENSG00000142166	IFNAR1	1.86893	0.0544208	1
ENSG00000183255	PTTG1IP	2.95845	0.0667723	1
ENSG00000100099	HPS4	1.25419	0.0116146	1
ENSG00000100106	TRIOBP	2.05006	0.0248804	1
ENSG00000180964	TCEAL8	1.7372	0.0279819	1
ENSG00000123562	MORF4L2	2.41781	0.050645	1
ENSG00000005893	LAMP2	1.82227	0.0498199	1

## Sheet: HB4_Cluster6
FeatureID	FeatureName	Cluster 6 Average	Cluster 6 Log2 Fold Change	Cluster 6 P-Value
ENSG00000081051	AFP	45.5587	1.35678	7.32e-09
ENSG00000134962	KLB	2.74931	1.30477	6.08e-08
ENSG00000130707	ASS1	16.9469	1.21142	4.23e-07
ENSG00000147255	IGSF1	1.1931	1.21931	1.04e-06
ENSG00000021826	CPS1	55.0087	1.03765	2.37e-05
ENSG00000052802	MSMO1	2.58241	1.04337	4.13e-05
ENSG00000211452	DIO1	1.53817	1.07769	8.45e-05
ENSG00000170099	SERPINA6	4.51752	0.986688	0.00010583
ENSG00000242265	PEG10	25.7361	0.96893	0.0001157
ENSG00000130829	DUSP9	5.53244	0.946942	0.00024733
ENSG00000147647	DPYS	6.12786	0.92194	0.00043682
ENSG00000065154	OAT	4.29875	0.898751	0.0006232
ENSG00000147257	GPC3	67.5689	0.881226	0.00062734
ENSG00000166035	LIPC	3.37856	0.894099	0.00068996
ENSG00000173762	CD7	2.02082	0.879235	0.00084737
ENSG00000172296	SPTLC3	2.06367	0.891714	0.00097957
ENSG00000189056	RELN	12.1565	0.861279	0.00103674
ENSG00000167711	SERPINF2	7.01423	0.860982	0.00110803
ENSG00000162692	VCAM1	2.1787	0.86618	0.00141749
ENSG00000091513	TF	56.6551	0.837043	0.00148545
ENSG00000036473	OTC	2.00729	0.835039	0.00188945
ENSG00000250799	PRODH2	1.37578	0.838945	0.00228977
ENSG00000148672	GLUD1	4.76336	0.815686	0.00251983
ENSG00000245848	CEBPA	8.60653	0.81117	0.00253853
ENSG00000149809	TM7SF2	2.39521	0.822227	0.00289491
ENSG00000169174	PCSK9	1.95316	0.809192	0.00292004
ENSG00000165828	PRAP1	6.91048	0.803855	0.0032198
ENSG00000164266	SPINK1	12.3437	0.788649	0.00410101
ENSG00000197977	ELOVL2	1.61034	0.775682	0.00537851
ENSG00000118137	APOA1	72.9141	0.760382	0.0054727
ENSG00000160285	LSS	4.44084	0.76564	0.00566563
ENSG00000167508	MVD	2.46287	0.775129	0.00593465
ENSG00000113161	HMGCR	1.47276	0.770751	0.00613887
ENSG00000145692	BHMT	3.59733	0.763465	0.00655046
ENSG00000099937	SERPIND1	7.40892	0.754217	0.00659758
ENSG00000147155	EBP	1.98248	0.752745	0.0070938
ENSG00000164237	CMBL	2.56437	0.752529	0.00835089
ENSG00000109193	SULT1E1	1.04199	0.761003	0.00906929
ENSG00000104549	SQLE	5.49185	0.730472	0.00956665
ENSG00000171759	PAH	9.28765	0.722542	0.0102789
ENSG00000160870	CYP3A7	15.4133	0.72163	0.0115149
ENSG00000196177	ACADSB	3.12144	0.724109	0.011561
ENSG00000067064	IDI1	4.87162	0.713201	0.012197
ENSG00000172893	DHCR7	5.45802	0.725208	0.0122297
ENSG00000116133	DHCR24	10.2823	0.70478	0.0126228
ENSG00000099194	SCD	46.3368	0.702209	0.0127974
ENSG00000188488	SERPINA5	7.07287	0.700445	0.0140457
ENSG00000110436	SLC1A2	1.45021	0.70676	0.0151928
ENSG00000164647	STEAP1	1.5111	0.70459	0.0153147
ENSG00000132677	RHBG	3.14851	0.701548	0.0158806
ENSG00000166123	GPT2	3.7101	0.699835	0.0164416
ENSG00000162433	AK4	1.55621	0.697781	0.0168445
ENSG00000139428	MMAB	2.27117	0.701457	0.0175204
ENSG00000139540	SLC39A5	1.95541	0.69846	0.0186608
ENSG00000120437	ACAT2	2.24636	0.696854	0.0189537
ENSG00000109072	VTN	31.1084	0.676976	0.0189974
ENSG00000118804	STBD1	2.65007	0.688777	0.0196429
ENSG00000119711	ALDH6A1	2.54181	0.688806	0.020229
ENSG00000138308	PLA2G12B	2.03435	0.691039	0.0211137
ENSG00000166126	AMN	1.81784	0.67288	0.0220688
ENSG00000145192	AHSG	198.146	0.662192	0.0222908
ENSG00000188338	SLC38A3	2.98161	0.676821	0.0232115
ENSG00000197249	SERPINA1	83.3475	0.658703	0.023239
ENSG00000196660	SLC30A10	1.2382	0.675078	0.0248856
ENSG00000169856	ONECUT1	1.2991	0.671886	0.0254569
ENSG00000204128	C2orf72	8.28852	0.652902	0.0269621
ENSG00000145826	LECT2	5.66777	0.653405	0.0279081
ENSG00000148935	GAS2	1.76371	0.670201	0.0283687
ENSG00000272573	MUSTN1	2.2238	0.677488	0.0285146
ENSG00000100116	GCAT	1.24948	0.663618	0.0285146
ENSG00000131187	F12	3.2906	0.656623	0.028556
ENSG00000163631	ALB	1113.05	0.646003	0.0287957
ENSG00000109084	TMEM97	3.53192	0.651531	0.0303097
ENSG00000055957	ITIH1	13.521	0.643705	0.0309792
ENSG00000183844	FAM3B	2.0118	0.64068	0.032173
ENSG00000130005	GAMT	7.5059	0.637042	0.0330229
ENSG00000147804	SLC39A4	3.82738	0.635936	0.0364483
ENSG00000183837	PNMA3	1.21114	0.643828	0.0367691
ENSG00000133935	ERG28	2.5373	0.647429	0.0372733
ENSG00000110921	MVK	1.75694	0.629667	0.0384189
ENSG00000131242	RAB11FIP4	1.04424	0.646521	0.0385587
ENSG00000072422	RHOBTB1	3.47554	0.623769	0.0430042
ENSG00000119673	ACOT2	1.25399	0.62702	0.0441496
ENSG00000100665	SERPINA4	1.16152	0.627394	0.0449749
ENSG00000189221	MAOA	1.06454	0.634039	0.0456071
ENSG00000152620	NADK2	3.29962	0.617382	0.0459531
ENSG00000100814	CCNB1IP1	2.517	0.618324	0.0488018
ENSG00000001630	CYP51A1	1.34195	0.614214	0.0498318
ENSG00000158874	APOA2	296.332	0.597726	0.0501632
ENSG00000163251	FZD5	1.45923	0.602766	0.0545501
ENSG00000096088	PGC	2.19223	0.648238	0.0545501
ENSG00000120915	EPHX2	3.35826	0.591001	0.06187
ENSG00000079459	FDFT1	7.79008	0.580581	0.0644485
ENSG00000160752	FDPS	3.99428	0.58489	0.065181
ENSG00000180694	TMEM64	2.3907	0.593123	0.0652372
ENSG00000151655	ITIH2	55.0673	0.573019	0.066286
ENSG00000133135	RNF128	1.62387	0.642152	0.0665893
ENSG00000113924	HGD	5.7219	0.579023	0.0680058
ENSG00000204444	APOM	8.01787	0.578661	0.0682528
ENSG00000178772	CPN2	2.37491	0.577391	0.0760889
ENSG00000100504	PYGL	1.70281	0.615555	0.07841
ENSG00000169562	GJB1	1.76145	0.558713	0.0836134
ENSG00000135540	NHSL1	1.14122	0.56802	0.0855505
ENSG00000091483	FH	2.00729	0.561665	0.0912573
ENSG00000148584	A1CF	2.81246	0.553667	0.0955633
ENSG00000057593	F7	1.50659	0.542759	0.102458
ENSG00000125166	GOT2	3.4575	0.545206	0.104407
ENSG00000204099	NEU4	1.29684	0.545266	0.105423
ENSG00000144891	AGTR1	2.0975	0.549593	0.106641
ENSG00000118520	ARG1	4.1702	0.538865	0.109648
ENSG00000168743	NPNT	3.18911	0.553196	0.109742
ENSG00000163581	SLC2A2	4.01909	0.536784	0.11
ENSG00000181788	SIAH2	1.72536	0.531876	0.110354
ENSG00000100344	PNPLA3	1.07582	0.544571	0.110472
ENSG00000100417	PMM1	1.81558	0.529574	0.112413
ENSG00000171564	FGB	95.4431	0.527337	0.115562
ENSG00000184117	NIPSNAP1	5.69483	0.527081	0.116095
ENSG00000205544	TMEM256	1.01718	0.539571	0.117848
ENSG00000149485	FADS1	2.74931	0.533565	0.118885
ENSG00000203896	LIME1	1.82686	0.523322	0.119209
ENSG00000243989	ACY1	1.1525	0.534891	0.119555
ENSG00000090661	CERS4	1.80205	0.520569	0.122195
ENSG00000165092	ALDH1A1	1.86745	0.519283	0.122778
ENSG00000165443	PHYHIPL	1.02845	0.532065	0.126018
ENSG00000084674	APOB	73.5141	0.511438	0.127099
ENSG00000106351	AGFG2	1.65996	0.514842	0.12958
ENSG00000162817	C1orf115	2.98838	0.523736	0.12999
ENSG00000149150	SLC43A1	1.49983	0.51402	0.133449
ENSG00000119927	GPAM	2.50347	0.540164	0.134007
ENSG00000117601	SERPINC1	7.23526	0.515327	0.134607
ENSG00000106927	AMBP	35.1636	0.506684	0.136055
ENSG00000147676	MAL2	2.44258	0.524771	0.137257
ENSG00000101076	HNF4A	3.32668	0.512198	0.139873
ENSG00000100075	SLC25A1	2.04337	0.52066	0.139873
ENSG00000166825	ANPEP	4.00555	0.51128	0.142166
ENSG00000204219	TCEA3	4.0687	0.505674	0.144942
ENSG00000141485	SLC13A5	3.99879	0.504876	0.148126
ENSG00000116833	NR5A2	2.58692	0.507994	0.149854
ENSG00000147481	SNTG1	1.95316	0.493683	0.153525
ENSG00000198189	HSD17B11	2.31176	0.504189	0.158711
ENSG00000126218	F10	2.59594	0.499823	0.161899
ENSG00000143153	ATP1B1	7.10444	0.489366	0.162878
ENSG00000214530	STARD10	5.06784	0.49169	0.163531
ENSG00000155849	ELMO1	1.8855	0.485977	0.165057
ENSG00000080618	CPB2	9.12301	0.483996	0.172024
ENSG00000091262	ABCC6	2.30274	0.492815	0.173294
ENSG00000082146	STRADB	1.88324	0.478959	0.174482
ENSG00000256162	SMLR1	3.21617	0.487615	0.17624
ENSG00000261150	EPPK1	1.76145	0.480298	0.17624
ENSG00000175600	SUGCT	1.1119	0.491126	0.176485
ENSG00000093217	XYLB	1.43217	0.484083	0.176663
ENSG00000115129	TP53I3	1.87422	0.478659	0.176782
ENSG00000183077	AFMID	3.08987	0.485204	0.179428
ENSG00000116771	AGMAT	1.19761	0.486384	0.179562
ENSG00000158104	HPD	5.03401	0.486001	0.181504
ENSG00000185813	PCYT2	1.89903	0.473266	0.185793
ENSG00000121057	AKAP1	1.02845	0.485204	0.191109
ENSG00000171766	GATM	1.74115	0.469262	0.195189
ENSG00000089220	PEBP1	16.9063	0.465905	0.198597
ENSG00000106404	CLDN15	1.09386	0.47435	0.201061
ENSG00000163884	KLF15	1.14348	0.476161	0.202447
ENSG00000137491	SLCO2B1	1.33518	0.468321	0.202972
ENSG00000141198	TOM1L1	1.07807	0.473374	0.20432
ENSG00000143627	PKLR	1.06454	0.471934	0.205933
ENSG00000148834	GSTO1	4.71825	0.460504	0.212897
ENSG00000158552	ZFAND2B	1.48629	0.458282	0.214373
ENSG00000109929	SC5D	2.04788	0.46852	0.216324
ENSG00000146038	DCDC2	1.88775	0.452342	0.219186
ENSG00000130203	APOE	40.1909	0.45169	0.220312
ENSG00000185000	DGAT1	2.38845	0.460751	0.225919
ENSG00000155368	DBI	10.9566	0.446683	0.231309
ENSG00000114779	ABHD14B	1.24271	0.452102	0.233943
ENSG00000161944	ASGR2	7.20368	0.446774	0.233943
ENSG00000170608	FOXA3	1.18407	0.454457	0.23793
ENSG00000141504	SAT2	2.73577	0.448684	0.244257
ENSG00000118271	TTR	8.54789	0.446134	0.245962
ENSG00000144908	ALDH1L1	3.53418	0.44649	0.246669
ENSG00000143158	MPC2	4.97988	0.439319	0.251565
ENSG00000087086	FTL	162.387	0.43288	0.253207
ENSG00000181019	NQO1	5.06107	0.43781	0.258389
ENSG00000146733	PSPH	1.06679	0.441682	0.259553
ENSG00000082438	COBLL1	2.58241	0.438598	0.266824
ENSG00000131791	PRKAB2	1.45472	0.43024	0.268475
ENSG00000068078	FGFR3	1.61485	0.426075	0.273778
ENSG00000137880	GCHFR	1.16152	0.433489	0.274755
ENSG00000163586	FABP1	26.1782	0.428054	0.275177
ENSG00000114378	HYAL1	1.65996	0.424424	0.275177
ENSG00000172955	ADH6	1.79754	0.451006	0.275608
ENSG00000173599	PC	1.67124	0.422683	0.277776
ENSG00000147813	NAPRT	2.85757	0.431559	0.283138
ENSG00000103485	QPRT	3.5229	0.425111	0.284666
ENSG00000016391	CHDH	1.20888	0.432126	0.287404
ENSG00000122729	ACO1	1.40961	0.419573	0.287404
ENSG00000132386	SERPINF1	10.1582	0.41598	0.292485
ENSG00000132840	BHMT2	4.65285	0.419047	0.293944
ENSG00000198947	DMD	1.71183	0.411828	0.29695
ENSG00000169710	FASN	6.6466	0.412034	0.303288
ENSG00000110871	COQ5	1.1119	0.41645	0.307753
ENSG00000068366	ACSL4	4.17922	0.412631	0.308037
ENSG00000198734	F5	7.86902	0.409697	0.309911
ENSG00000145703	IQGAP2	1.16152	0.411879	0.312472
ENSG00000141505	ASGR1	6.14365	0.409642	0.315536
[truncated: 1,003 more rows]

## Sheet: HB4_Cluster7
FeatureID	FeatureName	Cluster 7 Average	Cluster 7 Log2 Fold Change	Cluster 7 P-Value
[truncated: 1,621 more rows]

[truncated: 4 more sheets: HB4_Cluster8, HB17_Cluster1, HB4_AllClusterMarkers, HB17_AllClusterMarkers]
