# Supplementary material for: A developmental biliary lineage program cooperates with Wnt activation to promote cell proliferation in hepatoblastoma
Source: Nat Commun. 2024 Nov 20;15:10007. doi: 10.1038/s41467-024-53802-4 (PMC11579301; doi:10.1038/s41467-024-53802-4)
Supplement: Supplementary file 8 — Supplementary Data 4 [file 41467_2024_53802_MOESM8_ESM.xlsx]

## Sheet: Description
Supplementary Data 4: QC and Cluster-Specific Marker Genes from Single Cell RNA Sequencing of Patient-Derived Tumoroids
QC: Metrics of Single Cell RNA Sequencing of Patient-Derived Tumoroids
Cell # per Cluster: Number of Cells in each Cluster for each Patient's Tumoroid
Markers_Cluster0: All Differentially Expressed Genes in Cluster 0 (padj < 0.05)
Markers_Cluster1: All Differentially Expressed Genes in Cluster 1 (padj <0.05)
Markers_Cluster2: All Differentially Expressed Genes in Cluster 2 (padj < 0.05)
Markers_Cluster3: All Differentially Expressed Genes in Cluster 3 (padj < 0.05)
Markers_Cluster4: All Differentially Expressed Genes in Cluster 4 (padj < 0.05)
Markers_Cluster5: All Differentially Expressed Genes in Cluster 5 (padj < 0.05)
Markers_Cluster6: All Differentially Expressed Genes in Cluster 6 (padj < 0.05)
Markers_Cluster7: All Differentially Expressed Genes in Cluster 7 (padj < 0.05)
Markers_Cluster8: All Differentially Expressed Genes in Cluster 8 (padj < 0.05)
Markers_Cluster9: All Differentially Expressed Genes in Cluster 9 (padj < 0.05)
Markers_Cluster10: All Differentially Expressed Genes in Cluster 10 (padj < 0.05)

## Sheet: QC
Sample	10x Chemistry	Estimated Number of Cells	Cells Analyzed in Fig 4.	Mean Reads per Cell	Median Genes per Cell	Number of Reads	Valid Barcodes	Sequencing Saturation	Q30 Bases in Barcode	Q30 Bases in RNA Read	Q30 Bases in Sample Index	Q30 Bases in UMI	Reads Mapped to Genome	Reads Mapped Confidently to Genome	Reads Mapped Confidently to Intergenic Regions	Reads Mapped Confidently to Intronic Regions	Reads Mapped Confidently to Exonic Regions	Reads Mapped Confidently to Transcriptome	Reads Mapped Antisense to Gene	Fraction Reads in Cells	Total Genes Detected	Median UMI Counts per Cell
HB1	3' v2	4600	4271	78478	3189	361000122	0.982	0.539	0.964	0.926	0.936	0.963	0.943	0.918	0.026	0.14	0.751	0.701	0.013	0.955	21430	21016
HB4	3' v3	7925	7755	68877	3070	545856324	0.989	0.788	0.974	0.948	0.951	0.973	0.98	0.961	0.039	0.164	0.757	0.717	0.012	0.961	22908	10550
HB6	3' v3	4742	4237	135008	1441	640211223	0.987	0.733	0.974	0.955	0.962	0.973	0.979	0.957	0.033	0.138	0.787	0.747	0.01	0.932	24024	4490
HB7	3' v3	8547	8173	63953	1227	546611320	0.987	0.647	0.974	0.953	0.961	0.973	0.979	0.959	0.032	0.176	0.751	0.71	0.012	0.933	23817	3107
HB12	3' v3	2375	2225	50193	4020	119209528	0.984	0.25	0.97	0.885	0.974	0.963	0.938	0.906	0.047	0.114	0.746	0.709	0.009	0.94	21132	23484
HB13	3' v3	2703	2999	41074	2999	111024263	0.984	0.213	0.971	0.88	0.967	0.963	0.922	0.876	0.077	0.14	0.66	0.625	0.008	0.874	21715	12587
HB14	3' v3	4947	4421	11846	1717	58604447	0.986	0.137	0.973	0.891	0.969	0.968	0.954	0.928	0.038	0.132	0.758	0.714	0.015	0.892	18988	6125
HB15	3' v3	2781	2581	65352	4531	181746154	0.981	0.344	0.963	0.891	0.993	0.954	0.94	0.899	0.054	0.136	0.709	0.666	0.01	0.911	21838	23183
HB16	3' v3	2924	2699	65585	2645	191770812	0.983	0.443	0.968	0.869	0.977	0.963	0.951	0.9	0.042	0.101	0.758	0.721	0.009	0.928	21479	12585
HB17	3' v3	1443	1305	171101	4942	246898764	0.982	0.677	0.969	0.88	0.976	0.965	0.956	0.908	0.039	0.116	0.753	0.714	0.01	0.917	21891	32033

## Sheet: Cell # per Cluster
Cluster	HB1	HB4	HB6	HB7	HB12	HB13	HB14	HB15	HB16	HB17
0	640	737	382	1564	1330	433	1425	495	851	402
1	248	99	855	1527	118	1072	567	735	1032	290
2	949	781	557	806	329	444	1460	476	232	133
3	27	3842	416	480	36	66	5	211	51	93
4	552	412	349	398	173	358	817	355	128	94
5	1827	75	196	72	146	422	102	26	257	49
6	8	651	804	804	14	20	2	10	9	14
7	0	420	399	845	1	26	9	10	5	3
8	7	216	82	532	42	63	12	121	66	128
9	0	114	122	966	0	5	4	3	2	5
10	0	343	38	145	3	25	5	124	6	55
11	13	65	37	34	33	65	13	15	60	39

## Sheet: Markers_Cluster0
gene	p_val	avg_log2FC	pct.1	pct.2	p_val_adj	cluster
REG3A	0	2.30556	0.229	0.065	0	0
TF	0	1.98343	0.886	0.454	0	0
TTR	0	1.91738	0.954	0.538	0	0
ALB	0	1.89338	0.919	0.508	0	0
AMBP	0	1.76863	0.901	0.467	0	0
SPINK1	0	1.7376	0.862	0.432	0	0
APOB	0	1.69951	0.944	0.514	0	0
APOA1	0	1.69359	0.972	0.673	0	0
A2M	0	1.66088	0.87	0.413	0	0
APOH	0	1.64422	0.778	0.337	0	0
AHSG	0	1.59282	0.887	0.441	0	0
SERPINA1	0	1.54836	0.976	0.624	0	0
AFP	0	1.51987	0.911	0.462	0	0
APOC3	0	1.51331	0.826	0.414	0	0
IGFBP1	0	1.46482	0.623	0.234	0	0
APOA2	0	1.426	0.989	0.76	0	0
GSTA1	0	1.38611	0.635	0.263	0	0
FGB	0	1.37828	0.793	0.318	0	0
FGL1	0	1.37095	0.782	0.333	0	0
FN1	0	1.32123	0.909	0.697	0	0
CLU	0	1.31849	0.815	0.445	0	0
FGG	0	1.29035	0.821	0.374	0	0
APOM	0	1.28891	0.856	0.443	0	0
ITIH2	0	1.28402	0.792	0.336	0	0
GPC3	0	1.25059	0.869	0.543	0	0
FGA	0	1.24891	0.728	0.288	0	0
AGT	0	1.17641	0.861	0.477	0	0
SERPINF1	0	1.14144	0.821	0.502	0	0
SERPINF2	0	1.11725	0.735	0.296	0	0
FABP1	0	1.08549	0.928	0.538	0	0
PLG	0	1.08367	0.682	0.253	0	0
RELN	0	1.06891	0.682	0.236	0	0
TFPI	0	1.0279	0.797	0.411	0	0
F2	0	1.01456	0.813	0.409	0	0
APOC1	0	1.01397	0.908	0.684	0	0
RBP4	0	1.00054	0.836	0.412	0	0
SCD	0	0.996393	0.894	0.692	0	0
A1BG	0	0.988544	0.543	0.142	0	0
NEAT1	0	0.963433	0.885	0.658	0	0
ITIH1	0	0.959749	0.525	0.172	0	0
HLA-A	0	0.951821	0.79	0.564	0	0
LYZ	0	0.920788	0.829	0.471	0	0
PAH	0	0.904296	0.748	0.318	0	0
CP	0	0.871407	0.616	0.221	0	0
ASGR1	0	0.867181	0.833	0.495	0	0
HMGCS1	0	0.864348	0.816	0.565	0	0
GLUD1	0	0.858612	0.813	0.5	0	0
F10	0	0.833071	0.712	0.408	0	0
APOE	0	0.83148	0.936	0.854	0	0
MTTP	0	0.817418	0.742	0.342	0	0
SERPIND1	0	0.808414	0.572	0.19	0	0
SERPINA6	0	0.808066	0.658	0.264	0	0
PGC	0	0.797463	0.521	0.231	0	0
MIR122HG	0	0.786475	0.641	0.261	0	0
SELENOP	0	0.784065	0.843	0.537	0	0
CPB2	0	0.77378	0.749	0.315	0	0
MEG3	0	0.766655	0.818	0.501	0	0
DLK1	0	0.750103	0.844	0.519	0	0
SERPINA5	0	0.741947	0.602	0.29	0	0
TM4SF5	0	0.719436	0.668	0.271	0	0
RARRES2	0	0.717089	0.56	0.299	0	0
VTN	0	0.715245	0.556	0.252	0	0
TFF3	0	0.713793	0.473	0.168	0	0
SERPINA4	0	0.71371	0.595	0.196	0	0
ASGR2	0	0.698767	0.785	0.41	0	0
FCGRT	0	0.687822	0.777	0.533	0	0
PROC	0	0.673325	0.664	0.253	0	0
MSMO1	0	0.671056	0.838	0.631	0	0
AKR1C1	0	0.669315	0.517	0.183	0	0
SERPINA11	0	0.668258	0.612	0.218	0	0
B2M	0	0.657153	0.921	0.744	0	0
SPATS2L	0	0.652256	0.767	0.447	0	0
PRAP1	0	0.645848	0.587	0.265	0	0
MGST2	0	0.643856	0.859	0.586	0	0
BEX1	0	0.643207	0.783	0.519	0	0
F5	0	0.63249	0.578	0.184	0	0
LGALS3BP	0	0.631227	0.552	0.195	0	0
AGTR1	0	0.619314	0.557	0.177	0	0
TRIM24	0	0.607241	0.756	0.462	0	0
GPAM	0	0.603001	0.57	0.218	0	0
TM4SF4	0	0.598855	0.479	0.115	0	0
FAM3B	0	0.598032	0.697	0.335	0	0
CXCL12	0	0.592712	0.502	0.157	0	0
TM7SF2	0	0.554427	0.776	0.556	0	0
ECH1	0	0.549632	0.797	0.548	0	0
MGST1	0	0.545744	0.869	0.592	0	0
MAN1A1	0	0.544561	0.702	0.418	0	0
FTL	0	0.542369	1	0.994	0	0
ITPR2	0	0.53461	0.614	0.308	0	0
ACSL4	0	0.53426	0.692	0.405	0	0
ANPEP	0	0.533245	0.462	0.189	0	0
ANGPTL3	0	0.529915	0.471	0.128	0	0
TMEM45B	0	0.527184	0.584	0.246	0	0
SERPINA7	0	0.514673	0.506	0.155	0	0
C1GALT1	0	0.513193	0.694	0.416	0	0
AKR1C2	0	0.510644	0.462	0.173	0	0
TGFBR2	0	0.508448	0.602	0.294	0	0
IDI1	0	0.498902	0.799	0.595	0	0
SULT1E1	0	0.487896	0.58	0.239	0	0
XIST	0	0.485336	0.382	0.113	0	0
HSPB1	0	0.482671	0.741	0.503	0	0
AMN	0	0.481975	0.591	0.283	0	0
ALDH1A1	0	0.480954	0.656	0.288	0	0
TST	0	0.478148	0.749	0.47	0	0
FST	0	0.477505	0.371	0.117	0	0
CDK6	0	0.476204	0.686	0.407	0	0
AKR1C3	0	0.466809	0.394	0.169	0	0
FKBP11	0	0.466301	0.756	0.46	0	0
METTL7A	0	0.46407	0.562	0.234	0	0
SPON2	0	0.463897	0.478	0.138	0	0
EBP	0	0.462565	0.802	0.582	0	0
BTG2	0	0.458421	0.546	0.319	0	0
NT5E	0	0.456003	0.465	0.147	0	0
A1CF	0	0.452324	0.67	0.313	0	0
GDF15	0	0.44899	0.523	0.252	0	0
PHLDA1	0	0.447897	0.65	0.341	0	0
ERG28	0	0.443225	0.767	0.568	0	0
TXN	0	0.442421	0.944	0.864	0	0
SDC2	0	0.442069	0.721	0.492	0	0
ADH4	0	0.43657	0.366	0.09	0	0
ADH6	0	0.434871	0.564	0.209	0	0
HMGCR	0	0.433887	0.754	0.535	0	0
PCP4	0	0.433567	0.224	0.07	0	0
MEG8	0	0.432821	0.547	0.292	0	0
NCOA4	0	0.431103	0.711	0.467	0	0
ZBTB20	0	0.410542	0.446	0.167	0	0
RDH11	0	0.40728	0.693	0.477	0	0
SNHG8	0	0.401086	0.86	0.696	0	0
TMEM245	0	0.400775	0.691	0.483	0	0
ODAM	0	0.400045	0.521	0.282	0	0
SMLR1	0	0.393629	0.501	0.193	0	0
TESC	0	0.393616	0.504	0.25	0	0
RPS27L	0	0.391621	0.888	0.743	0	0
ADH5	0	0.391477	0.837	0.675	0	0
ETFB	0	0.390079	0.903	0.728	0	0
DUSP9	0	0.378411	0.596	0.323	0	0
PON2	0	0.37509	0.705	0.48	0	0
FTCD	0	0.373681	0.458	0.159	0	0
DEPP1	0	0.373522	0.261	0.067	0	0
COL2A1	0	0.373355	0.731	0.476	0	0
GSTM3	0	0.37237	0.687	0.433	0	0
ANG	0	0.371175	0.574	0.3	0	0
HPN	0	0.371135	0.578	0.287	0	0
SEC11C	0	0.369149	0.737	0.486	0	0
ACSL3	0	0.368905	0.666	0.472	0	0
MXD4	0	0.367283	0.607	0.374	0	0
GAMT	0	0.366679	0.785	0.538	0	0
PROX1	0	0.361762	0.575	0.337	0	0
DHCR7	0	0.361047	0.722	0.515	0	0
CFI	0	0.358822	0.387	0.095	0	0
IQGAP2	0	0.358664	0.601	0.299	0	0
NR2F1	0	0.355912	0.508	0.234	0	0
PCSK9	0	0.355182	0.494	0.2	0	0
MST1	0	0.353141	0.472	0.18	0	0
GOLT1A	0	0.351409	0.526	0.216	0	0
HGD	0	0.350259	0.531	0.209	0	0
MBNL3	0	0.346668	0.552	0.295	0	0
PON3	0	0.34662	0.517	0.217	0	0
LAMP2	0	0.344671	0.708	0.519	0	0
GLTPD2	0	0.340474	0.554	0.231	0	0
PRODH2	0	0.338249	0.458	0.158	0	0
CD302	0	0.336013	0.568	0.305	0	0
DHCR24	0	0.334224	0.675	0.452	0	0
ADGRG6	0	0.333489	0.532	0.267	0	0
SLC39A14	0	0.332674	0.591	0.366	0	0
ARSE	0	0.33203	0.597	0.301	0	0
ABCA1	0	0.331039	0.532	0.284	0	0
CLDN1	0	0.327931	0.453	0.177	0	0
SRARP	0	0.326051	0.496	0.223	0	0
FADS2	0	0.3242	0.633	0.434	0	0
KLB	0	0.323965	0.421	0.13	0	0
HSD17B11	0	0.319946	0.741	0.509	0	0
MAGED1	0	0.319179	0.705	0.499	0	0
PLIN2	0	0.319153	0.69	0.479	0	0
ONECUT2	0	0.319119	0.447	0.187	0	0
FOXP1	0	0.318068	0.6	0.363	0	0
ZMAT3	0	0.314553	0.442	0.232	0	0
PLA2G12B	0	0.314029	0.49	0.194	0	0
GLDC	0	0.313416	0.529	0.275	0	0
DIO1	0	0.312543	0.324	0.07	0	0
SOX9	0	0.312438	0.585	0.354	0	0
TCIM	0	0.310588	0.365	0.144	0	0
VIL1	0	0.310157	0.479	0.234	0	0
FNDC3B	0	0.308659	0.643	0.42	0	0
ATF7IP2	0	0.307794	0.599	0.376	0	0
SEPHS2	0	0.306887	0.613	0.383	0	0
PROS1	0	0.30665	0.505	0.252	0	0
IGSF1	0	0.303563	0.443	0.186	0	0
PCSK6	0	0.301863	0.374	0.131	0	0
BORCS7	0	0.301686	0.651	0.422	0	0
CPD	0	0.301431	0.641	0.427	0	0
SNTB1	0	0.29402	0.524	0.262	0	0
ROBO1	0	0.293013	0.623	0.405	0	0
PTP4A1	0	0.292435	0.715	0.502	0	0
AC026462.3	0	0.290535	0.431	0.153	0	0
IRF2BP2	0	0.287399	0.668	0.435	0	0
SULT2A1	0	0.286552	0.242	0.064	0	0
SORL1	0	0.286292	0.459	0.245	0	0
C11orf54	0	0.28578	0.582	0.341	0	0
DRAM1	0	0.284879	0.442	0.199	0	0
GPX3	0	0.284529	0.523	0.285	0	0
ELL2	0	0.283606	0.563	0.317	0	0
AL391056.1	0	0.282195	0.38	0.146	0	0
RNF128	0	0.281844	0.421	0.165	0	0
ALDH1L1	0	0.278918	0.31	0.099	0	0
COBLL1	0	0.276863	0.456	0.21	0	0
HLF	0	0.276845	0.386	0.168	0	0
LIPC	0	0.27563	0.429	0.168	0	0
UGT2B10	0	0.273768	0.264	0.072	0	0
TMEM86B	0	0.273326	0.345	0.117	0	0
C3	0	0.273157	0.286	0.112	0	0
SC5D	0	0.27206	0.588	0.373	0	0
POR	0	0.27078	0.596	0.366	0	0
DNPH1	0	0.269881	0.751	0.528	0	0
FMO5	0	0.269831	0.397	0.152	0	0
RGN	0	0.265823	0.429	0.184	0	0
PDZK1	0	0.264857	0.328	0.085	0	0
TMEM56	0	0.260856	0.463	0.208	0	0
SLC39A5	0	0.258041	0.512	0.257	0	0
PHYH	0	0.256423	0.554	0.297	0	0
APOC2	0	0.254016	0.455	0.199	0	0
NRIP1	0	0.25183	0.545	0.324	0	0
TMEM176B	0	0.250707	0.324	0.139	0	0
LGALS3	0	-0.397334	0.275	0.497	0	0
UNC5B	0	-0.441928	0.019	0.198	0	0
SEZ6L	0	-0.452765	0.01	0.176	0	0
PRDM1	0	-0.468037	0.022	0.202	0	0
LMO2	0	-0.511168	0.014	0.212	0	0
DACH1	0	-0.534337	0.033	0.219	0	0
DYNC1I1	0	-0.540879	0.042	0.23	0	0
FBN2	0	-0.544071	0.005	0.19	0	0
SP9	0	-0.570529	0.005	0.185	0	0
PCDH7	0	-0.573281	0.006	0.176	0	0
MLLT11	0	-0.58596	0.039	0.235	0	0
SP6	0	-0.592932	0.043	0.244	0	0
HMGN1	0	-0.627054	0.856	0.811	0	0
CD44	0	-0.637774	0.035	0.243	0	0
MUCL1	0	-0.650049	0.011	0.192	0	0
H3F3A	0	-0.66127	0.953	0.93	0	0
BMP7	0	-0.68789	0.068	0.285	0	0
CDK1	0	-0.699326	0.09	0.29	0	0
PCLAF	0	-0.726745	0.222	0.415	0	0
FSTL1	0	-0.782229	0.013	0.252	0	0
HEY1	0	-0.783444	0.065	0.25	0	0
SOX11	0	-0.792384	0.004	0.211	0	0
PTMA	0	-0.849839	0.958	0.951	0	0
FSCN1	0	-0.85846	0.243	0.423	0	0
MDFI	0	-0.867461	0.176	0.384	0	0
AKAP12	0	-0.871769	0.055	0.25	0	0
FREM2	0	-0.872329	0.04	0.271	0	0
FGF3	0	-0.882221	0.008	0.214	0	0
IQGAP1	0	-0.893674	0.202	0.38	0	0
TUBB	0	-0.947814	0.845	0.852	0	0
PTTG1	0	-0.966455	0.316	0.499	0	0
TOP2A	0	-0.983621	0.119	0.335	0	0
FAM84A	0	-0.989757	0.084	0.281	0	0
H2AFZ	0	-1.01517	0.879	0.854	0	0
GJA1	0	-1.01605	0.013	0.248	0	0
ID1	0	-1.06037	0.558	0.68	0	0
EFEMP1	0	-1.07915	0.006	0.198	0	0
APCDD1	0	-1.12479	0.156	0.36	0	0
TMSB10	0	-1.12858	0.891	0.914	0	0
TUBA1B	0	-1.15837	0.796	0.804	0	0
HMGB2	0	-1.16458	0.321	0.475	0	0
PLA2G4A	0	-1.19197	0.011	0.243	0	0
DLX5	0	-1.23448	0.096	0.313	0	0
DSTN	0	-1.26059	0.756	0.746	0	0
STMN1	0	-1.27337	0.757	0.785	0	0
UBE2C	0	-1.31524	0.133	0.366	0	0
S100A11	0	-1.37363	0.523	0.663	0	0
CTHRC1	0	-1.39935	0.066	0.257	0	0
MSX2	0	-1.47993	0.05	0.359	0	0
TUBA1A	0	-1.60316	0.105	0.374	0	0
VIM	0	-1.63743	0.184	0.399	0	0
CRABP2	0	-1.68238	0.177	0.404	0	0
TRDC	0	-1.71034	0.106	0.375	0	0
ANXA1	0	-1.83249	0.025	0.319	0	0
TUBB2B	0	-1.91171	0.254	0.484	0	0
PRSS23	0	-2.05111	0.12	0.444	0	0
CST1	0	-2.07342	0.053	0.246	0	0
CRH	0	-2.13251	0.006	0.167	0	0
FGF8	0	-2.34977	0.012	0.259	0	0
LUM	0	-2.41954	0.012	0.216	0	0
HSPA1A	6.91e-308	0.839352	0.42	0.235	1.66e-303	0
ZNF462	1.82e-307	-0.340176	0.018	0.181	4.37e-303	0
SLC34A2	1.96e-306	-0.428703	0.005	0.159	4.73e-302	0
ESPN	3.43e-304	0.255194	0.504	0.287	8.26e-300	0
ATP1B1	3.45e-303	0.304261	0.701	0.493	8.31e-299	0
FDFT1	1.58e-299	0.33647	0.83	0.64	3.81e-295	0
PPP1R16A	1.67e-298	0.28948	0.669	0.45	4.03e-294	0
CPXM1	3.58e-297	-0.634437	0.066	0.241	8.61e-293	0
PPDPF	4.25e-296	-0.881466	0.748	0.73	1.02e-291	0
SLC18A2	4.67e-295	-0.611971	0.003	0.151	1.13e-290	0
ABRACL	9.09e-293	-0.895772	0.244	0.415	2.19e-288	0
RCN1	2.13e-292	-0.945734	0.309	0.465	5.12e-288	0
P4HB	6.35e-292	0.321921	0.855	0.723	1.53e-287	0
MSX1	1.94e-290	-1.61524	0.304	0.444	4.67e-286	0
FGF19	5.67e-290	-0.679419	0.02	0.176	1.37e-285	0
RAN	1.53e-288	-0.575809	0.888	0.861	3.67e-284	0
GNG2	1.82e-287	-0.42351	0.001	0.144	4.39e-283	0
H3F3B	3.1e-287	-0.556701	0.916	0.877	7.46e-283	0
S100A4	1.51e-286	-0.986592	0.16	0.348	3.63e-282	0
POSTN	5.89e-281	-0.757452	0.009	0.157	1.42e-276	0
WNT6	7.73e-281	-0.414435	0.009	0.155	1.86e-276	0
THBS1	5.75e-280	0.352472	0.344	0.171	1.39e-275	0
ACKR3	9.88e-279	-0.464908	0.035	0.194	2.38e-274	0
CCNA2	3.12e-278	-0.404886	0.057	0.224	7.51e-274	0
FASN	6.5e-278	0.342462	0.744	0.547	1.57e-273	0
AFAP1L2	1.11e-277	-0.266285	0.004	0.144	2.68e-273	0
MXRA8	8.71e-277	-0.368848	0.023	0.175	2.1e-272	0
TM4SF1	1.38e-275	0.433786	0.409	0.227	3.32e-271	0
FDPS	2.59e-273	0.390347	0.862	0.716	6.23e-269	0
RASGEF1B	6.28e-272	-0.371357	0.036	0.192	1.51e-267	0
FABP5	6.44e-272	-1.15424	0.659	0.679	1.55e-267	0
LRRN1	7.75e-272	-0.370451	0.015	0.161	1.87e-267	0
SQSTM1	1.67e-271	0.326856	0.659	0.474	4.02e-267	0
ACTG1	5.14e-270	-0.591325	0.94	0.935	1.24e-265	0
AURKB	1.79e-269	-0.433432	0.069	0.235	4.32e-265	0
PCSK2	3.91e-269	-0.429127	0.006	0.145	9.42e-265	0
TPX2	1.38e-268	-0.596154	0.106	0.276	3.32e-264	0
MKI67	4.61e-268	-0.420183	0.057	0.22	1.11e-263	0
TRPS1	9.6e-267	-0.284791	0.003	0.138	2.31e-262	0
ADAMTS18	1.11e-266	-0.322808	0.008	0.148	2.68e-262	0
INSIG1	4.27e-266	0.28903	0.566	0.367	1.03e-261	0
AC020656.1	9.24e-266	0.315857	0.375	0.195	2.22e-261	0
IGFBP3	2.65e-263	0.43292	0.343	0.171	6.37e-259	0
TPBG	4.31e-263	-0.322027	0.035	0.187	1.04e-258	0
TGOLN2	3.81e-262	0.263095	0.654	0.458	9.17e-258	0
GSTP1	5.74e-262	0.34336	0.842	0.613	1.38e-257	0
HNRNPA1	1.57e-261	-0.448888	0.894	0.846	3.77e-257	0
ZKSCAN1	6.3e-261	0.251686	0.595	0.406	1.52e-256	0
LRP12	6.13e-260	-0.405355	0.032	0.18	1.48e-255	0
GPR83	1.45e-258	-0.305502	0.004	0.136	3.49e-254	0
FXYD6	3.33e-258	-0.259756	0.004	0.137	8.02e-254	0
CCNO	3.6e-258	-0.661277	0.083	0.253	8.67e-254	0
CCNB1	7.08e-257	-0.796697	0.182	0.347	1.71e-252	0
FBLN2	2.32e-256	0.40555	0.419	0.233	5.59e-252	0
SUMO2	4.54e-255	-0.432022	0.913	0.853	1.09e-250	0
RPS15	1.16e-254	-0.284961	0.982	0.979	2.79e-250	0
ZFP36L2	1.37e-254	0.257986	0.641	0.423	3.31e-250	0
GNAS	2.7e-254	-1.51599	0.878	0.856	6.5e-250	0
MPC2	3.87e-254	0.260792	0.853	0.67	9.31e-250	0
CENPF	4.2e-254	-0.738329	0.148	0.319	1.01e-249	0
PBK	9.46e-254	-0.357491	0.056	0.213	2.28e-249	0
EDN3	1.24e-253	-0.730972	0.002	0.13	2.99e-249	0
GLCE	1.63e-253	-0.544875	0.153	0.318	3.93e-249	0
GATA3	6.4e-253	-0.321793	0.004	0.134	1.54e-248	0
EIF1AY	1.07e-252	-0.544566	0.122	0.294	2.59e-248	0
RRM2	3.45e-252	-0.452328	0.08	0.241	8.31e-248	0
ZWINT	5.29e-252	-0.480197	0.15	0.317	1.27e-247	0
LBH	1.2e-249	-0.39311	0.028	0.173	2.88e-245	0
SFN	1.69e-249	-0.765152	0.024	0.167	4.08e-245	0
DLX3	7.53e-247	-0.26526	0.004	0.131	1.81e-242	0
SET	1.07e-245	-0.659892	0.808	0.755	2.58e-241	0
TUBA1C	5.2e-245	-0.848919	0.523	0.595	1.25e-240	0
CDC20	1.62e-244	-0.440306	0.065	0.22	3.89e-240	0
HDGFL3	8.77e-243	-0.263065	0.019	0.155	2.11e-238	0
IFITM5	1.28e-242	-0.56847	0.002	0.126	3.09e-238	0
FGF18	2.14e-242	-0.344865	0.025	0.164	5.16e-238	0
DLGAP5	1.14e-241	-0.358767	0.04	0.186	2.74e-237	0
SPC25	1.47e-241	-0.251066	0.02	0.156	3.54e-237	0
NKAIN4	2.24e-241	-0.738863	0.052	0.199	5.4e-237	0
GNB4	3.29e-240	-0.281023	0.006	0.131	7.91e-236	0
MT-ND4L	4.15e-240	0.290486	0.779	0.578	1e-235	0
GLUL	1.6e-239	0.289017	0.757	0.59	3.85e-235	0
MAP1B	6.63e-239	-1.09353	0.221	0.372	1.6e-234	0
TMEM159	1.07e-237	-0.271783	0.026	0.166	2.58e-233	0
HMGB1	1.18e-237	-0.887824	0.815	0.763	2.85e-233	0
NUF2	1.99e-236	-0.296326	0.037	0.179	4.8e-232	0
CKS1B	2.53e-236	-0.875166	0.578	0.62	6.1e-232	0
ELAVL4	1.86e-235	-0.268341	0.002	0.121	4.49e-231	0
JUN	2.75e-235	0.307244	0.665	0.474	6.62e-231	0
TCF4	5.2e-235	-0.27858	0.027	0.164	1.25e-230	0
VMP1	1.18e-231	0.284609	0.726	0.532	2.84e-227	0
BASP1	5.73e-231	-0.696944	0.071	0.22	1.38e-226	0
XBP1	1.98e-229	0.257121	0.784	0.618	4.76e-225	0
CTXN1	1.36e-228	-0.551701	0.121	0.277	3.29e-224	0
SEMA6A	4.81e-228	-0.575851	0.109	0.266	1.16e-223	0
PRR9	4.99e-228	-1.12843	0.01	0.133	1.2e-223	0
UBE2S	1.34e-227	-0.90573	0.485	0.553	3.23e-223	0
SLC25A3	4.12e-227	-0.358122	0.925	0.874	9.94e-223	0
PTGES3	8.75e-227	-0.553505	0.838	0.778	2.11e-222	0
LY6G6F-LY6G6D	1.93e-226	-0.79058	0.025	0.158	4.66e-222	0
TAC3	3.75e-225	-0.955771	0.029	0.162	9.02e-221	0
MT1G	1.14e-224	0.489085	0.403	0.223	2.74e-220	0
TMSB15A	2.63e-224	-0.359896	0.014	0.139	6.34e-220	0
BAMBI	2.3e-222	-1.10421	0.499	0.565	5.54e-218	0
CENPK	5.72e-222	-0.370658	0.147	0.308	1.38e-217	0
IFITM1	6.07e-222	-0.279565	0.006	0.123	1.46e-217	0
CRIP2	8.62e-222	-0.388125	0.084	0.234	2.08e-217	0
NCAPG	1.17e-221	-0.256381	0.032	0.166	2.81e-217	0
HMGN2	8.07e-221	-0.746259	0.732	0.717	1.94e-216	0
MAD2L1	3.51e-220	-0.607848	0.249	0.393	8.46e-216	0
ASPM	2.1e-219	-0.517135	0.102	0.253	5.07e-215	0
HERC3	1.01e-218	-0.295669	0.041	0.177	2.44e-214	0
YBX1	1.17e-218	-0.361455	0.918	0.866	2.81e-214	0
HSD17B12	3.03e-218	0.30926	0.723	0.551	7.31e-214	0
IGFBP4	3.87e-218	-0.78464	0.251	0.406	9.31e-214	0
DNAJC5B	1.75e-217	-0.442486	0.001	0.113	4.21e-213	0
S100A3	4.8e-216	-1.16785	0.013	0.134	1.16e-211	0
CCL20	5.9e-216	0.625466	0.413	0.238	1.42e-211	0
COL4A2	1.36e-215	-0.277282	0.011	0.13	3.28e-211	0
CFL1	7.97e-214	-0.621986	0.898	0.857	1.92e-209	0
ORC6	1.51e-213	-0.364767	0.177	0.334	3.64e-209	0
KCNMA1	9.48e-211	-0.292724	0.012	0.127	2.28e-206	0
BIRC5	6.09e-210	-0.566628	0.162	0.314	1.47e-205	0
DKK1	3.99e-209	-1.16347	0.724	0.729	9.62e-205	0
RAD51AP1	6.86e-209	-0.308964	0.092	0.239	1.65e-204	0
FGF9	1.09e-208	-0.765378	0.166	0.308	2.62e-204	0
MIR181A1HG	7.73e-206	-0.307887	0.003	0.11	1.86e-201	0
MT1E	3.47e-205	0.324455	0.501	0.307	8.36e-201	0
CCNB2	5.04e-205	-0.461692	0.112	0.259	1.21e-200	0
PEBP1	2.13e-202	0.305433	0.894	0.777	5.13e-198	0
MYLIP	2.64e-201	-0.477965	0.125	0.269	6.36e-197	0
MT-CYB	6.29e-201	0.393581	0.982	0.873	1.52e-196	0
AGO2	1.87e-200	-0.313267	0.145	0.299	4.5e-196	0
YWHAQ	3.13e-200	-0.791882	0.664	0.652	7.55e-196	0
SNRPE	2.05e-199	-0.45525	0.845	0.778	4.94e-195	0
MFAP2	6.93e-199	-0.830849	0.19	0.331	1.67e-194	0
SCT	1.2e-198	-0.556646	0.032	0.153	2.89e-194	0
PLOD2	3.31e-197	0.383756	0.676	0.503	7.96e-193	0
CDCA3	3.4e-195	-0.2886	0.054	0.187	8.19e-191	0
NES	2.77e-194	-0.408052	0.082	0.217	6.67e-190	0
STRA6	7.78e-194	-0.603145	0.158	0.302	1.87e-189	0
PLCG2	1.15e-193	-0.921387	0.426	0.254	2.77e-189	0
PITX1	2.5e-193	-0.328335	0.089	0.228	6.02e-189	0
NPM3	6.21e-193	-0.620532	0.41	0.506	1.5e-188	0
PTGR1	1.12e-192	0.302262	0.647	0.476	2.69e-188	0
CHCHD2	1.16e-191	-0.375978	0.908	0.857	2.81e-187	0
TK1	1.8e-190	-0.365156	0.107	0.251	4.33e-186	0
SLC25A6	2.06e-190	-0.531323	0.805	0.758	4.97e-186	0
AMOTL1	5.07e-189	-0.256394	0.047	0.171	1.22e-184	0
PTMS	2.83e-188	-0.5268	0.855	0.794	6.81e-184	0
ID3	2.08e-187	-0.748412	0.502	0.583	5.02e-183	0
PMP22	3.34e-187	-0.277819	0.031	0.147	8.04e-183	0
GAD1	1.04e-186	-0.255558	0.02	0.131	2.5e-182	0
SLC1A5	2.17e-186	-0.439865	0.189	0.33	5.24e-182	0
MIXL1	1.33e-185	-0.324923	0.026	0.138	3.21e-181	0
LEF1	1.4e-185	-0.548703	0.24	0.366	3.38e-181	0
ISYNA1	3.67e-185	-0.706042	0.265	0.393	8.85e-181	0
CALM2	7.45e-185	-0.565957	0.884	0.831	1.79e-180	0
LEAP2	9.29e-185	0.34434	0.278	0.143	2.24e-180	0
FOS	3.83e-184	0.356792	0.472	0.318	9.24e-180	0
CENPW	4.52e-184	-0.535591	0.235	0.37	1.09e-179	0
CENPU	1.29e-182	-0.267205	0.088	0.222	3.12e-178	0
MARCKS	2.81e-182	0.263269	0.879	0.738	6.76e-178	0
CLDN7	3.7e-182	-0.506406	0.078	0.219	8.91e-178	0
HMGB3	4.81e-182	-0.627298	0.371	0.47	1.16e-177	0
OAZ1	4.41e-180	-0.44253	0.833	0.774	1.06e-175	0
MND1	5.06e-180	-0.290025	0.123	0.262	1.22e-175	0
MB	7.24e-180	-0.269534	0.005	0.101	1.74e-175	0
YWHAE	8.61e-180	-0.608562	0.826	0.767	2.07e-175	0
KHDRBS3	2.59e-179	-0.677589	0.266	0.393	6.25e-175	0
EMID1	5.68e-179	-0.661224	0.126	0.256	1.37e-174	0
PLK1	2.5e-178	-0.288453	0.05	0.17	6.01e-174	0
PKM	1.56e-176	-0.75605	0.638	0.664	3.77e-172	0
SNRPD2	1.72e-176	-0.417504	0.86	0.791	4.15e-172	0
EIF3E	8.4e-176	-0.716649	0.882	0.825	2.02e-171	0
BACH2	9.56e-176	-0.271734	0.008	0.105	2.3e-171	0
ACTB	3.78e-175	-0.373678	0.948	0.908	9.11e-171	0
NUSAP1	1.72e-174	-0.444155	0.112	0.242	4.14e-170	0
UBE2T	1.99e-174	-0.567137	0.3	0.413	4.79e-170	0
CENPH	6.2e-173	-0.342738	0.222	0.36	1.49e-168	0
SLC38A1	1.11e-172	-0.275406	0.059	0.18	2.67e-168	0
KIF22	1.09e-171	-0.388211	0.197	0.331	2.63e-167	0
ZAP70	4.61e-170	-0.253559	0.011	0.108	1.11e-165	0
HMMR	1.34e-169	-0.342352	0.076	0.2	3.23e-165	0
BARD1	2.42e-169	-0.278878	0.145	0.28	5.82e-165	0
ID4	1.32e-168	-0.511224	0.252	0.388	3.17e-164	0
BTF3	2.31e-168	-0.295006	0.942	0.901	5.57e-164	0
CKS2	1.71e-167	-0.871518	0.614	0.63	4.11e-163	0
ZC2HC1A	3.8e-167	-0.412007	0.136	0.263	9.16e-163	0
ATF3	4.48e-167	0.254673	0.282	0.157	1.08e-162	0
SRSF3	8.56e-167	-0.617609	0.772	0.734	2.06e-162	0
MT-ND3	5.92e-166	0.3032	0.97	0.847	1.42e-161	0
ZDHHC2	1.45e-165	-0.276557	0.076	0.196	3.5e-161	0
IGFBP2	2.38e-165	-1.07066	0.467	0.555	5.74e-161	0
PFN1	3.96e-165	-0.441047	0.895	0.85	9.53e-161	0
TUBB4B	2.57e-164	-0.881734	0.659	0.66	6.18e-160	0
HIST1H1B	1.11e-163	-0.326728	0.023	0.125	2.67e-159	0
WLS	3.43e-162	-0.313492	0.073	0.193	8.25e-158	0
TPD52L1	7.72e-162	-0.739906	0.145	0.266	1.86e-157	0
CLDN6	1.71e-161	-0.841028	0.053	0.167	4.12e-157	0
CD24	2.76e-161	-1.05269	0.711	0.703	6.64e-157	0
ANGPTL8	1.05e-160	0.594446	0.281	0.155	2.54e-156	0
DSEL	1.82e-160	-0.412987	0.086	0.208	4.39e-156	0
ARL2	1.39e-159	-0.584575	0.456	0.52	3.36e-155	0
UCHL1	2.92e-159	-0.480462	0.069	0.187	7.04e-155	0
RPL8	8.33e-159	-0.284882	0.993	0.987	2.01e-154	0
HDDC2	1.64e-158	-0.697752	0.366	0.447	3.95e-154	0
HMGA1	1.22e-157	-0.633553	0.674	0.661	2.93e-153	0
NFE2L3	1.33e-157	-0.470243	0.15	0.273	3.2e-153	0
CA4	3.99e-157	-0.293363	0.023	0.122	9.61e-153	0
NCL	3.92e-156	-0.563299	0.838	0.788	9.45e-152	0
COL11A2	6.66e-156	-0.482932	0.073	0.189	1.6e-151	0
ASPSCR1	3.74e-155	-1.19264	0.737	0.703	9.02e-151	0
GPC1	7.89e-155	-0.371907	0.123	0.249	1.9e-150	0
CBX3	3.5e-154	-0.564508	0.734	0.683	8.43e-150	0
BAG2	1.46e-153	-0.835442	0.343	0.433	3.51e-149	0
KIF20B	1.43e-152	-0.33534	0.17	0.295	3.45e-148	0
H1FX	1.02e-151	-0.736734	0.591	0.608	2.45e-147	0
AXIN2	1.85e-151	-0.571196	0.311	0.409	4.45e-147	0
RNF145	7.09e-151	-0.644562	0.293	0.395	1.71e-146	0
FKBP1A	1.33e-148	-0.677306	0.701	0.679	3.21e-144	0
SGO2	2.22e-147	-0.305867	0.098	0.214	5.35e-143	0
CKB	2.28e-146	-0.844164	0.714	0.727	5.5e-142	0
PSMA7	1.18e-144	-0.54752	0.825	0.781	2.84e-140	0
TMEM54	2.52e-144	-0.393492	0.083	0.196	6.06e-140	0
IFITM3	7.79e-144	-0.328766	0.564	0.373	1.88e-139	0
PPIB	1.39e-143	0.253308	0.904	0.792	3.34e-139	0
KREMEN1	3.8e-143	-0.288837	0.114	0.23	9.14e-139	0
HSP90AB1	1.21e-142	-0.364595	0.949	0.926	2.91e-138	0
KLF5	3.85e-141	-0.330993	0.119	0.242	9.28e-137	0
ADAMTS6	4.38e-141	-0.38836	0.068	0.173	1.05e-136	0
FJX1	9.76e-140	-0.468851	0.037	0.132	2.35e-135	0
AURKA	1.93e-139	-0.430753	0.142	0.256	4.65e-135	0
ENO2	4.73e-139	-0.446256	0.174	0.296	1.14e-134	0
UCA1	7.42e-138	-0.579954	0.063	0.175	1.79e-133	0
NAP1L1	1.22e-137	-0.348352	0.907	0.833	2.93e-133	0
DTYMK	2.45e-137	-0.590227	0.446	0.501	5.91e-133	0
SGMS2	5.04e-137	-0.488345	0.09	0.196	1.21e-132	0
ERH	2.11e-135	-0.491697	0.809	0.735	5.08e-131	0
RBP2	2.78e-135	0.414501	0.337	0.208	6.69e-131	0
ITM2B	1.75e-134	-1.6794	0.903	0.849	4.22e-130	0
CENPN	5.3e-134	-0.32463	0.206	0.321	1.28e-129	0
ZNF385A	7.89e-133	-0.275496	0.104	0.213	1.9e-128	0
SLC52A2	7.54e-132	-0.332318	0.214	0.327	1.82e-127	0
SLC2A3	1.66e-131	-0.682525	0.218	0.351	3.99e-127	0
EEF1D	2.29e-131	-0.340201	0.935	0.892	5.53e-127	0
VRK1	3.48e-130	-0.282532	0.166	0.281	8.39e-126	0
SPARC	7.08e-130	-0.450025	0.12	0.235	1.71e-125	0
SNRPB	1.99e-129	-0.525312	0.798	0.754	4.79e-125	0
MT1X	3.38e-129	0.350468	0.538	0.385	8.14e-125	0
CLIC1	1.19e-128	-0.565875	0.815	0.782	2.87e-124	0
RANBP1	1.22e-128	-0.630495	0.781	0.728	2.94e-124	0
ARPC2	6.68e-128	-0.712645	0.722	0.709	1.61e-123	0
DWORF	8.86e-127	-0.307184	0.038	0.128	2.13e-122	0
GINS2	6.61e-125	-0.295244	0.133	0.248	1.59e-120	0
CENPM	2.86e-124	-0.278142	0.134	0.245	6.9e-120	0
RAMP1	5.88e-124	-0.301242	0.61	0.42	1.42e-119	0
BSG	5.24e-122	-0.738128	0.836	0.786	1.26e-117	0
FOLR1	3.6e-121	-0.55819	0.086	0.187	8.68e-117	0
SNRPG	9.85e-121	-0.535768	0.8	0.733	2.37e-116	0
CTNNBL1	1.53e-120	-0.686355	0.397	0.463	3.69e-116	0
CACYBP	3.06e-120	-0.570506	0.499	0.519	7.37e-116	0
YWHAH	6.85e-120	-0.54725	0.453	0.501	1.65e-115	0
SERPINH1	6.64e-119	-0.659994	0.34	0.412	1.6e-114	0
YWHAZ	7.66e-119	-0.632155	0.7	0.655	1.84e-114	0
H2AFY	9.54e-119	-0.590618	0.543	0.553	2.3e-114	0
MIS18A	4.82e-118	-0.324197	0.269	0.367	1.16e-113	0
PCBP2	2.18e-116	-0.415959	0.841	0.749	5.25e-112	0
FLNA	2.03e-115	-0.334929	0.185	0.297	4.88e-111	0
H2AFX	2.75e-115	-0.422037	0.276	0.363	6.62e-111	0
MMP16	7.39e-115	-0.361721	0.093	0.19	1.78e-110	0
LSM4	1.61e-113	-0.463681	0.753	0.703	3.88e-109	0
G6PC3	2.94e-113	-0.297299	0.168	0.269	7.07e-109	0
CHEK1	1.65e-112	-0.253831	0.16	0.268	3.98e-108	0
ATP5F1E	8.55e-112	-0.255535	0.917	0.868	2.06e-107	0
MAP1LC3A	4.78e-111	-0.437002	0.157	0.253	1.15e-106	0
NUDT1	5.63e-111	-0.350367	0.339	0.422	1.36e-106	0
FEN1	1.95e-110	-0.270526	0.145	0.248	4.7e-106	0
HNRNPDL	5.6e-110	-0.486937	0.799	0.736	1.35e-105	0
MIS18BP1	4.1e-108	-0.293852	0.228	0.327	9.87e-104	0
UBE2I	6.44e-106	-0.48163	0.717	0.664	1.55e-101	0
WFIKKN1	8.43e-106	-0.493786	0.236	0.327	2.03e-101	0
TPM4	1.09e-105	-0.547501	0.495	0.539	2.64e-101	0
KRT18	2.37e-105	-0.691523	0.889	0.864	5.72e-101	0
DYNLL1	4.35e-105	-0.429878	0.885	0.826	1.05e-100	0
TUSC3	4.54e-105	-0.920037	0.44	0.486	1.09e-100	0
LCP1	1.45e-104	-0.442451	0.039	0.117	3.48e-100	0
SKIL	2.31e-104	-0.338022	0.183	0.28	5.56e-100	0
RCN2	2.1e-102	-0.845059	0.698	0.636	5.06e-98	0
FBXW4	2.09e-101	-0.312878	0.158	0.252	5.05e-97	0
RNPS1	7.16e-101	-0.480812	0.601	0.587	1.73e-96	0
HMGN3	8.78e-100	-0.761242	0.798	0.742	2.12e-95	0
RBX1	9.97e-99	-0.417581	0.838	0.755	2.4e-94	0
AP2S1	2.44e-98	-0.526929	0.794	0.746	5.89e-94	0
FZD3	2.1e-97	-0.27081	0.176	0.27	5.07e-93	0
HSPA1B	1.68e-96	0.26982	0.378	0.275	4.05e-92	0
EIF5A	3.11e-96	-0.562576	0.785	0.744	7.49e-92	0
HNRNPA0	3.74e-96	-0.60666	0.675	0.633	9.02e-92	0
ACTR3	1.2e-95	-0.580724	0.471	0.496	2.89e-91	0
AC090204.1	2.14e-95	-0.276893	0.083	0.172	5.16e-91	0
ID2	6.55e-95	-0.63569	0.519	0.551	1.58e-90	0
KPNA2	1.04e-94	-0.671088	0.444	0.475	2.5e-90	0
TPM3	2.17e-94	-0.526098	0.658	0.625	5.24e-90	0
PFN2	6.67e-92	-0.453354	0.285	0.363	1.61e-87	0
TRH	1.32e-91	-0.289655	0.237	0.345	3.18e-87	0
LSM5	2.37e-91	-0.429376	0.771	0.697	5.71e-87	0
PPIC	5.87e-90	-0.807586	0.276	0.341	1.41e-85	0
HSPA8	2.21e-89	-0.552987	0.77	0.744	5.33e-85	0
UNC119	4.26e-89	-0.397314	0.267	0.347	1.03e-84	0
DDX39A	5.58e-89	-0.347806	0.265	0.343	1.35e-84	0
HUNK	6.07e-89	-0.319298	0.191	0.278	1.46e-84	0
CTSE	1.08e-88	-0.367236	0.034	0.105	2.6e-84	0
CSTB	1.84e-88	-0.399706	0.782	0.722	4.43e-84	0
YWHAB	4.45e-88	-0.624858	0.709	0.669	1.07e-83	0
ANXA2	6.15e-88	-0.56417	0.596	0.636	1.48e-83	0
CNOT7	3.49e-87	-0.521423	0.552	0.549	8.4e-83	0
MTHFD2	1.1e-86	-0.3802	0.325	0.401	2.65e-82	0
KRT19	7.22e-86	-0.69995	0.754	0.733	1.74e-81	0
S100A14	4.15e-85	-0.453152	0.115	0.206	9.99e-81	0
TMEM132A	5.5e-85	-0.351684	0.174	0.254	1.32e-80	0
S100A6	8.91e-85	-0.566575	0.484	0.525	2.15e-80	0
ARID3A	5.25e-84	-0.462425	0.482	0.513	1.26e-79	0
UQCR10	2.89e-83	-0.292466	0.882	0.8	6.97e-79	0
RRM1	3.45e-82	-0.312789	0.243	0.322	8.3e-78	0
IVNS1ABP	3.66e-82	-0.368781	0.285	0.359	8.82e-78	0
CCT2	5.88e-82	-0.550935	0.747	0.695	1.42e-77	0
RPS4Y1	1.65e-81	-0.297761	0.39	0.564	3.99e-77	0
MEST	2.38e-81	-0.672631	0.449	0.484	5.73e-77	0
FBP1	3.06e-81	-0.34067	0.092	0.169	7.36e-77	0
FAM49B	4.53e-81	-0.376433	0.375	0.431	1.09e-76	0
FAM89A	4.79e-81	-0.519434	0.283	0.352	1.15e-76	0
ITGB3BP	2.29e-80	-0.326615	0.309	0.385	5.52e-76	0
SEM1	2.75e-80	-0.395515	0.853	0.769	6.63e-76	0
SPINT1	1.54e-79	-0.42924	0.121	0.205	3.72e-75	0
SNRPF	2.42e-79	-0.472014	0.797	0.724	5.83e-75	0
SRSF9	1.24e-78	-0.360396	0.83	0.753	2.98e-74	0
SRP9	2.23e-78	-0.453161	0.819	0.74	5.37e-74	0
FRMD6	5.29e-78	-0.279106	0.156	0.235	1.27e-73	0
SMC4	2.05e-77	-0.386638	0.262	0.332	4.94e-73	0
MPP1	4.64e-75	-0.316531	0.194	0.277	1.12e-70	0
ITM2C	1.89e-74	-1.36172	0.582	0.556	4.54e-70	0
KRT8	3.41e-74	-0.731668	0.866	0.826	8.22e-70	0
HDAC2	5.14e-74	-0.535984	0.593	0.563	1.24e-69	0
EIF1	1.31e-73	-0.251302	0.949	0.922	3.15e-69	0
STRAP	2.99e-73	-0.520583	0.664	0.62	7.2e-69	0
CCT4	7.88e-73	-0.430633	0.743	0.69	1.9e-68	0
HSBP1	4.07e-72	-0.4078	0.818	0.731	9.8e-68	0
MZT1	1.22e-71	-0.311731	0.366	0.42	2.94e-67	0
MCM3	2.48e-71	-0.390973	0.28	0.345	5.98e-67	0
CDKN3	3.34e-71	-0.551568	0.304	0.358	8.04e-67	0
TMEM106C	4.95e-71	-0.37153	0.48	0.501	1.19e-66	0
POLR2K	1.06e-70	-0.490532	0.62	0.594	2.55e-66	0
SUMO1	1.31e-70	-0.400337	0.794	0.73	3.16e-66	0
DDAH2	4.69e-70	-0.652288	0.598	0.578	1.13e-65	0
SH3BGRL3	6.67e-70	-0.625809	0.552	0.553	1.61e-65	0
ARHGAP29	6.76e-70	-0.84827	0.465	0.474	1.63e-65	0
PTCH1	8.62e-70	-0.319409	0.222	0.295	2.08e-65	0
MAP3K20	1.54e-69	-0.271146	0.222	0.297	3.71e-65	0
HEBP2	2.89e-69	-0.624635	0.557	0.552	6.96e-65	0
GGH	4.72e-69	-2.52592	0.738	0.68	1.14e-64	0
MTSS1	5e-69	-0.458423	0.325	0.382	1.21e-64	0
ANAPC11	5.68e-69	-0.329026	0.818	0.73	1.37e-64	0
NUCKS1	6.94e-69	-0.418408	0.812	0.713	1.67e-64	0
CCT8	1.94e-68	-0.414152	0.754	0.704	4.67e-64	0
BANF1	5.34e-68	-0.444261	0.715	0.663	1.28e-63	0
PRKRA	5.86e-68	-0.415991	0.421	0.454	1.41e-63	0
DNMT1	7.89e-68	-0.402142	0.369	0.41	1.9e-63	0
RAD21	8.83e-68	-0.467575	0.541	0.537	2.13e-63	0
CTDNEP1	1.77e-67	-0.301567	0.357	0.409	4.26e-63	0
TPD52	2.04e-67	-0.328213	0.305	0.368	4.91e-63	0
PLP2	3.93e-67	-0.343991	0.286	0.358	9.46e-63	0
HNRNPH3	5.65e-67	-0.435067	0.594	0.571	1.36e-62	0
SPINT2	1.84e-66	-0.526471	0.133	0.211	4.44e-62	0
TWSG1	1.85e-66	-0.285457	0.203	0.273	4.47e-62	0
RHOA	6.55e-66	-0.45849	0.751	0.677	1.58e-61	0
COTL1	3.33e-65	-0.405602	0.47	0.507	8.03e-61	0
STIM2	3.67e-65	-0.335662	0.225	0.294	8.84e-61	0
DHFR	5.46e-65	-0.290387	0.292	0.355	1.31e-60	0
PPP1CC	7.1e-65	-0.400903	0.704	0.646	1.71e-60	0
EIF1AX	8.36e-65	-0.549301	0.765	0.685	2.01e-60	0
CENPX	1.31e-64	-0.486549	0.757	0.693	3.16e-60	0
AGAP1	5.41e-64	-0.296799	0.222	0.29	1.3e-59	0
KRAS	7.68e-64	-0.356186	0.372	0.416	1.85e-59	0
HNRNPA2B1	8.93e-64	-0.42875	0.826	0.752	2.15e-59	0
OLA1	1.28e-63	-0.529846	0.725	0.674	3.08e-59	0
IHH	1.34e-63	-0.317721	0.107	0.177	3.23e-59	0
CBX1	1.67e-63	-0.378367	0.417	0.447	4.02e-59	0
SRSF7	1.73e-63	-0.486261	0.711	0.664	4.16e-59	0
TLE4	1.82e-63	-0.857624	0.45	0.466	4.39e-59	0
BRD7	1.93e-62	-0.454807	0.526	0.518	4.64e-58	0
PFDN4	2.3e-62	-0.487321	0.638	0.601	5.53e-58	0
EMP3	5.95e-62	-0.480722	0.219	0.29	1.43e-57	0
PCNA	2.64e-61	-0.522326	0.387	0.417	6.36e-57	0
PSMA1	4.36e-61	-0.447552	0.745	0.678	1.05e-56	0
LINC02381	1.03e-60	-0.319435	0.256	0.326	2.48e-56	0
TMEM230	3.52e-60	-0.370108	0.737	0.67	8.47e-56	0
SAMD1	7.55e-60	-0.289569	0.302	0.358	1.82e-55	0
DEK	8.06e-60	-0.45535	0.614	0.579	1.94e-55	0
HNRNPAB	8.2e-60	-0.508602	0.542	0.53	1.97e-55	0
PRDX2	2.24e-59	-0.42316	0.865	0.786	5.41e-55	0
UNG	6.3e-58	-0.276379	0.269	0.329	1.52e-53	0
GNG5	7.31e-58	-0.344886	0.846	0.755	1.76e-53	0
SNRPB2	9.77e-58	-0.455668	0.737	0.664	2.35e-53	0
COPS9	4.28e-57	-0.402234	0.684	0.63	1.03e-52	0
EIF2S2	1.27e-56	-0.373034	0.771	0.711	3.07e-52	0
SSBP4	1.46e-56	-0.420313	0.33	0.381	3.52e-52	0
HAS2	1.9e-56	-0.273902	0.196	0.264	4.56e-52	0
SESN3	9.05e-56	-0.459188	0.216	0.272	2.18e-51	0
RTRAF	2.13e-55	-0.40909	0.774	0.704	5.12e-51	0
PA2G4	5.25e-55	-0.445527	0.69	0.637	1.26e-50	0
RALY	1.94e-54	-0.378046	0.545	0.536	4.68e-50	0
EIF3F	4.91e-54	-0.35562	0.816	0.739	1.18e-49	0
METTL9	9.24e-54	-0.35277	0.469	0.481	2.23e-49	0
GNPDA1	2.58e-52	-0.280819	0.253	0.308	6.22e-48	0
RFC4	1.27e-50	-0.272994	0.249	0.307	3.06e-46	0
EZR	1.39e-50	-0.610385	0.303	0.35	3.34e-46	0
NUTF2	4.15e-50	-0.511789	0.686	0.627	1e-45	0
MAPRE1	6.92e-50	-0.386834	0.469	0.472	1.67e-45	0
MARCKSL1	1.08e-49	-0.370395	0.827	0.764	2.6e-45	0
TUBB2A	2.68e-49	-0.986353	0.395	0.421	6.45e-45	0
MCM7	3.68e-49	-0.371732	0.372	0.405	8.87e-45	0
AZIN1	6.41e-49	-0.339531	0.371	0.409	1.54e-44	0
LSM2	1.32e-48	-0.371037	0.662	0.62	3.19e-44	0
HIST1H4C	1.34e-48	-1.36468	0.674	0.617	3.22e-44	0
HRAS	1.62e-48	-0.267161	0.281	0.333	3.91e-44	0
UBLCP1	6.24e-48	-0.317599	0.288	0.333	1.5e-43	0
PLEC	1.99e-47	-0.251814	0.201	0.26	4.8e-43	0
CSRP2	6.13e-46	-0.343243	0.311	0.365	1.48e-41	0
ILF2	9.16e-46	-0.394095	0.689	0.635	2.21e-41	0
MAZ	1.25e-45	-0.403304	0.503	0.496	3e-41	0
NOTUM	9.39e-45	-1.4007	0.724	0.645	2.26e-40	0
HSP90AA1	1.17e-44	-0.362516	0.925	0.858	2.81e-40	0
PKP4	5.22e-44	-0.342318	0.331	0.372	1.26e-39	0
HELLS	9.52e-44	-0.293377	0.304	0.349	2.29e-39	0
COPS8	1.06e-43	-0.30655	0.407	0.429	2.56e-39	0
SKP1	1.45e-43	-0.368924	0.868	0.779	3.49e-39	0
UBE2N	2.43e-42	-0.424327	0.596	0.561	5.85e-38	0
H2AFV	2.55e-42	-0.380267	0.746	0.664	6.15e-38	0
RAB3IP	2.92e-42	-0.284328	0.255	0.303	7.03e-38	0
NPB	3.94e-42	-0.349098	0.233	0.29	9.49e-38	0
ODC1	2.75e-41	-0.42245	0.571	0.551	6.62e-37	0
PCBP1	6.15e-41	-0.346774	0.776	0.705	1.48e-36	0
MFSD10	8.06e-41	-0.292476	0.325	0.363	1.94e-36	0
VDAC2	8.3e-41	-0.287699	0.814	0.729	2e-36	0
UBA2	1.2e-40	-0.363062	0.518	0.506	2.89e-36	0
JAG1	1.34e-40	-0.300932	0.199	0.256	3.22e-36	0
TMPO	1.73e-40	-0.352617	0.396	0.411	4.18e-36	0
SPIDR	1.84e-40	-0.260693	0.19	0.241	4.43e-36	0
PSIP1	3.2e-40	-0.389474	0.436	0.444	7.71e-36	0
ACTL6A	5.44e-39	-0.295399	0.347	0.376	1.31e-34	0
CNN2	7.07e-39	-0.294926	0.395	0.422	1.7e-34	0
HAT1	7.11e-39	-0.339545	0.453	0.455	1.71e-34	0
SMS	7.39e-39	-0.384301	0.557	0.532	1.78e-34	0
CDC42	1.02e-38	-0.400203	0.759	0.671	2.46e-34	0
MTA3	1.38e-38	-0.313813	0.315	0.352	3.34e-34	0
DOK4	1.78e-38	-0.286896	0.225	0.274	4.29e-34	0
CYCS	5.71e-38	-0.410396	0.684	0.637	1.38e-33	0
SLC2A1	8.33e-38	-0.3809	0.443	0.477	2.01e-33	0
IER2	9.2e-38	-0.410172	0.404	0.431	2.22e-33	0
CSE1L	2.2e-37	-0.331311	0.441	0.445	5.29e-33	0
SLBP	7.25e-37	-0.290114	0.389	0.41	1.75e-32	0
ELOC	1.62e-36	-0.420949	0.693	0.625	3.9e-32	0
SLC20A2	3.54e-36	-0.374973	0.289	0.324	8.53e-32	0
CKAP5	1.47e-35	-0.253672	0.285	0.32	3.53e-31	0
C4orf48	1.76e-35	-0.549503	0.509	0.491	4.24e-31	0
KNOP1	1.83e-35	-0.268052	0.35	0.377	4.4e-31	0
POLR2L	2.06e-35	-0.361776	0.802	0.723	4.96e-31	0
JPT1	2.23e-35	-0.451721	0.719	0.649	5.36e-31	0
RHPN1	3.2e-35	-0.339235	0.079	0.122	7.71e-31	0
LDHA	4.49e-35	-0.376871	0.886	0.856	1.08e-30	0
OXR1	5.14e-35	-0.284949	0.265	0.308	1.24e-30	0
RSU1	6.58e-35	-0.256652	0.264	0.307	1.59e-30	0
SNRPD1	9.7e-35	-0.404994	0.776	0.703	2.34e-30	0
PHF20	1.21e-34	-0.308239	0.419	0.43	2.92e-30	0
KPNB1	4.41e-34	-0.356291	0.636	0.585	1.06e-29	0
SF3B6	4.61e-34	-0.427732	0.824	0.732	1.11e-29	0
XRN2	8.63e-34	-0.375185	0.656	0.607	2.08e-29	0
SERINC5	2.06e-33	-0.355805	0.361	0.385	4.95e-29	0
POMP	2.52e-33	-0.312731	0.836	0.744	6.08e-29	0
NASP	2.67e-33	-0.500674	0.667	0.596	6.43e-29	0
RBMX	2.78e-33	-0.346116	0.677	0.614	6.7e-29	0
CLDND1	6.76e-33	-0.258332	0.351	0.38	1.63e-28	0
CALM3	1.05e-32	-0.457797	0.666	0.609	2.52e-28	0
C19orf53	1.47e-32	-0.289497	0.826	0.747	3.55e-28	0
APOPT1	2.3e-32	-0.318669	0.452	0.461	5.53e-28	0
ANP32E	4.12e-32	-0.313429	0.427	0.437	9.91e-28	0
CDKN1A	4.4e-32	-0.406053	0.309	0.348	1.06e-27	0
PCMT1	4.75e-32	-0.402183	0.538	0.502	1.14e-27	0
UBE2D2	8.79e-32	-0.370708	0.677	0.614	2.12e-27	0
CCDC167	1.4e-31	-0.323955	0.484	0.481	3.38e-27	0
RDX	1.48e-31	-0.358742	0.516	0.5	3.57e-27	0
TOMM22	2.21e-31	-0.345426	0.683	0.623	5.33e-27	0
EFNA4	2.64e-31	-0.271324	0.313	0.347	6.35e-27	0
RTN4	4.07e-31	-0.461444	0.739	0.66	9.8e-27	0
LSM7	5.93e-31	-0.264961	0.821	0.727	1.43e-26	0
NPC2	7.46e-31	-0.358175	0.787	0.699	1.8e-26	0
VDAC3	2.17e-30	-0.432547	0.653	0.581	5.23e-26	0
C1orf35	2.33e-30	-0.256743	0.371	0.398	5.62e-26	0
SFPQ	3.47e-30	-0.422227	0.662	0.601	8.37e-26	0
RPS16	3.68e-30	-0.279588	0.97	0.935	8.86e-26	0
CDC34	6.19e-30	-0.380046	0.506	0.489	1.49e-25	0
ENAH	7.98e-30	-0.342439	0.444	0.447	1.92e-25	0
ALYREF	1.06e-29	-0.333705	0.433	0.426	2.55e-25	0
NHP2	1.32e-29	-0.33896	0.688	0.635	3.19e-25	0
COL9A3	1.42e-29	-0.827038	0.472	0.461	3.43e-25	0
ARL6IP1	2.23e-29	-0.414298	0.607	0.56	5.38e-25	0
NAE1	4.45e-29	-0.341777	0.511	0.489	1.07e-24	0
SINHCAF	5.66e-29	-0.374081	0.556	0.526	1.36e-24	0
BTG3	6.59e-29	-0.332919	0.447	0.451	1.59e-24	0
SSRP1	2.53e-28	-0.292615	0.407	0.412	6.08e-24	0
PPIH	2.74e-28	-0.263749	0.376	0.395	6.61e-24	0
TRIM28	3.14e-28	-0.401896	0.626	0.573	7.56e-24	0
EIF3H	3.74e-28	-0.342481	0.793	0.706	9.01e-24	0
LY6E	4.43e-28	-0.580354	0.682	0.625	1.07e-23	0
PRRC2C	5.34e-28	-0.388302	0.721	0.637	1.29e-23	0
EIF4EBP1	6.26e-28	-0.393173	0.679	0.628	1.51e-23	0
DYNC1LI2	2.52e-27	-0.337539	0.454	0.451	6.08e-23	0
FKBP1B	5.47e-27	-0.304891	0.343	0.372	1.32e-22	0
RAP1B	1.31e-26	-0.345498	0.569	0.536	3.15e-22	0
GID8	1.5e-26	-0.329795	0.535	0.509	3.62e-22	0
RPL23A	1.94e-26	-0.265503	0.967	0.942	4.68e-22	0
PDCD5	2.81e-26	-0.372582	0.772	0.683	6.76e-22	0
CTSC	3.27e-26	-0.384733	0.554	0.547	7.88e-22	0
MCUR1	7.36e-26	-0.267437	0.39	0.405	1.77e-21	0
P3H4	7.64e-26	-0.283753	0.351	0.371	1.84e-21	0
TAGLN2	2.09e-25	-0.449106	0.425	0.441	5.04e-21	0
SNRPA	4.59e-25	-0.313457	0.473	0.469	1.11e-20	0
DBN1	1.04e-24	-0.311446	0.277	0.299	2.5e-20	0
SMAGP	1.08e-24	-0.290704	0.286	0.315	2.6e-20	0
DLGAP4	1.17e-24	-0.310423	0.364	0.379	2.83e-20	0
MAF1	1.64e-24	-0.272945	0.477	0.475	3.96e-20	0
BUB3	2.37e-24	-0.321241	0.49	0.467	5.72e-20	0
GNAI2	2.8e-24	-0.387846	0.456	0.444	6.74e-20	0
PRMT2	3.25e-24	-0.263049	0.453	0.452	7.84e-20	0
ARHGDIA	7.06e-24	-0.316615	0.447	0.437	1.7e-19	0
ASNS	7.22e-24	-0.26302	0.225	0.264	1.74e-19	0
MFF	1.01e-23	-0.29295	0.578	0.548	2.44e-19	0
PSMD7	1.09e-23	-0.392593	0.696	0.623	2.62e-19	0
C11orf58	1.58e-23	-0.328371	0.757	0.671	3.8e-19	0
XRCC5	2.02e-23	-0.357395	0.71	0.644	4.87e-19	0
EIF3L	2.83e-23	-0.2745	0.795	0.706	6.81e-19	0
CCT6A	3.25e-23	-0.327216	0.715	0.645	7.82e-19	0
COX8A	4.17e-23	-0.265033	0.828	0.73	1e-18	0
TMEM147	6.55e-23	-0.306919	0.645	0.596	1.58e-18	0
SUMO3	6.7e-23	-0.270172	0.559	0.529	1.61e-18	0
MORF4L1	9.07e-23	-0.281466	0.819	0.72	2.19e-18	0
YBX3	1.3e-22	-0.383644	0.637	0.582	3.13e-18	0
RBM17	1.54e-22	-0.259158	0.522	0.497	3.71e-18	0
KIF5B	6.74e-22	-0.351382	0.622	0.556	1.62e-17	0
VBP1	1.44e-21	-0.295233	0.481	0.462	3.48e-17	0
SYPL1	1.58e-21	-0.330025	0.516	0.489	3.81e-17	0
RALBP1	2.24e-21	-0.352554	0.527	0.5	5.39e-17	0
PTP4A2	2.24e-21	-0.293728	0.646	0.588	5.4e-17	0
VPS35	6.36e-21	-0.356139	0.573	0.522	1.53e-16	0
ATP5PO	6.98e-21	-0.266766	0.826	0.741	1.68e-16	0
PARP14	8.72e-21	-0.373312	0.112	0.144	2.1e-16	0
HNRNPD	1.09e-20	-0.378949	0.673	0.602	2.63e-16	0
HNRNPK	1.7e-20	-0.25946	0.812	0.719	4.1e-16	0
CNIH4	2.21e-20	-0.360268	0.675	0.596	5.33e-16	0
PPP1CA	2.27e-20	-0.388927	0.614	0.551	5.46e-16	0
METTL26	4.47e-20	-0.348797	0.641	0.587	1.08e-15	0
NSMCE3	5e-20	-0.289923	0.243	0.267	1.21e-15	0
CCNI	5.47e-20	-0.325	0.803	0.71	1.32e-15	0
SMARCA4	7.55e-20	-0.317578	0.455	0.442	1.82e-15	0
SELENOW	1.2e-19	-0.381193	0.772	0.699	2.89e-15	0
PDE4D	1.27e-19	-0.300099	0.315	0.332	3.06e-15	0
ADRM1	1.34e-19	-0.377808	0.584	0.534	3.23e-15	0
GSPT1	1.6e-19	-0.331293	0.597	0.548	3.86e-15	0
XPO1	1.62e-19	-0.274645	0.485	0.465	3.91e-15	0
UBE2E3	1.76e-19	-0.379832	0.557	0.524	4.23e-15	0
CLTA	2.97e-19	-0.253255	0.813	0.732	7.15e-15	0
ARF1	4.59e-19	-0.303851	0.737	0.652	1.11e-14	0
SDCBP	5.39e-19	-0.441587	0.515	0.479	1.3e-14	0
ARF5	5.76e-19	-0.276694	0.449	0.44	1.39e-14	0
SRSF2	6.34e-19	-0.365388	0.691	0.609	1.53e-14	0
HDGF	7.23e-19	-0.299176	0.527	0.498	1.74e-14	0
RBBP7	1.09e-18	-0.269419	0.435	0.424	2.63e-14	0
SLC16A3	1.22e-18	-0.285625	0.378	0.41	2.93e-14	0
DNAJA1	1.54e-18	-0.357161	0.663	0.592	3.71e-14	0
SNRNP25	1.63e-18	-0.306817	0.441	0.422	3.94e-14	0
CD151	3.37e-18	-0.457515	0.587	0.541	8.13e-14	0
CLNS1A	4.05e-18	-0.318189	0.723	0.648	9.75e-14	0
NME4	4.84e-18	-0.27548	0.789	0.713	1.17e-13	0
PPP1CB	5.24e-18	-0.331162	0.63	0.575	1.26e-13	0
BRD4	5.75e-18	-0.267758	0.516	0.493	1.38e-13	0
SNRNP40	1.36e-17	-0.251402	0.412	0.408	3.28e-13	0
FLRT3	1.37e-17	-0.292393	0.333	0.259	3.3e-13	0
PSMC3	1.63e-17	-0.326235	0.514	0.478	3.93e-13	0
NOP56	2.26e-17	-0.365135	0.601	0.551	5.44e-13	0
FNTA	2.3e-17	-0.394137	0.522	0.489	5.54e-13	0
ZFHX4	2.63e-17	-0.332326	0.164	0.191	6.34e-13	0
SKA2	4.68e-17	-0.258514	0.37	0.38	1.13e-12	0
PAFAH1B3	4.68e-17	-0.344232	0.506	0.483	1.13e-12	0
CAST	4.73e-17	-0.400363	0.515	0.492	1.14e-12	0
PPP2CA	9.31e-17	-0.305823	0.474	0.447	2.24e-12	0
ARL4C	1.05e-16	-0.323245	0.534	0.534	2.54e-12	0
RHOB	1.14e-16	-0.491507	0.594	0.49	2.74e-12	0
UBE2M	1.53e-16	-0.313446	0.576	0.525	3.69e-12	0
SSNA1	1.54e-16	-0.250624	0.509	0.487	3.71e-12	0
MRPS6	1.61e-16	-0.35885	0.606	0.549	3.88e-12	0
CYTH2	2.87e-16	-0.257848	0.34	0.35	6.9e-12	0
ENY2	3.93e-16	-0.299179	0.816	0.714	9.45e-12	0
DUT	1.27e-15	-0.467223	0.63	0.559	3.07e-11	0
FBL	1.33e-15	-0.302797	0.647	0.58	3.2e-11	0
WDR54	1.7e-15	-0.260839	0.356	0.374	4.1e-11	0
PLEKHA5	3.28e-15	-0.251331	0.352	0.359	7.89e-11	0
GLRX3	8.56e-15	-0.291995	0.579	0.531	2.06e-10	0
AKIRIN1	9.98e-15	-0.47922	0.57	0.518	2.4e-10	0
DCUN1D5	1.07e-14	-0.306754	0.5	0.473	2.58e-10	0
LYRM4	1.42e-14	-0.26169	0.489	0.472	3.43e-10	0
CHD4	1.9e-14	-0.312214	0.532	0.493	4.57e-10	0
COA1	2.24e-14	-0.255821	0.504	0.477	5.39e-10	0
GGCT	2.63e-14	-0.266213	0.523	0.489	6.34e-10	0
HNRNPA3	2.72e-14	-0.333964	0.789	0.71	6.54e-10	0
FUS	4.45e-14	-0.282405	0.699	0.617	1.07e-09	0
GMNN	5.39e-14	-0.345148	0.411	0.394	1.3e-09	0
GTF2A2	5.56e-14	-0.321244	0.616	0.552	1.34e-09	0
SLC25A39	5.88e-14	-0.259856	0.524	0.494	1.42e-09	0
ELAVL1	6e-14	-0.256808	0.525	0.487	1.44e-09	0
PEX2	6.5e-14	-0.262864	0.347	0.354	1.56e-09	0
SLC39A10	8.53e-14	-0.329964	0.444	0.428	2.06e-09	0
JUP	8.57e-14	-0.329724	0.27	0.283	2.06e-09	0
DYNLRB1	8.64e-14	-0.286335	0.791	0.704	2.08e-09	0
LSM6	9.11e-14	-0.307051	0.604	0.543	2.19e-09	0
GUK1	9.2e-14	-0.27587	0.786	0.698	2.22e-09	0
SNX3	1.02e-13	-0.33525	0.764	0.681	2.45e-09	0
TYMS	1.31e-13	-0.505136	0.523	0.472	3.14e-09	0
PERP	1.45e-13	-0.455564	0.711	0.65	3.48e-09	0
NKD1	1.48e-13	-0.459378	0.628	0.564	3.57e-09	0
CDH2	1.51e-13	-0.315557	0.332	0.336	3.64e-09	0
PIN1	2.13e-13	-0.280514	0.579	0.53	5.12e-09	0
PSMB6	2.26e-13	-0.317752	0.796	0.702	5.44e-09	0
PPP1R14B	2.56e-13	-0.32651	0.756	0.678	6.17e-09	0
HNRNPH1	2.64e-13	-0.321148	0.721	0.634	6.35e-09	0
SNX5	2.96e-13	-0.311151	0.638	0.574	7.12e-09	0
PSMD11	3.1e-13	-0.321631	0.568	0.508	7.46e-09	0
MGST3	7.8e-13	-0.319541	0.769	0.673	1.88e-08	0
ITGAE	1.23e-12	-0.28485	0.499	0.47	2.96e-08	0
SLC3A2	2.26e-12	-0.347362	0.486	0.459	5.44e-08	0
MRPL3	2.26e-12	-0.330505	0.552	0.502	5.44e-08	0
ADRA2C	3.01e-12	-0.318857	0.191	0.21	7.26e-08	0
2023-09-02	3.21e-12	-0.296642	0.602	0.55	7.73e-08	0
PPP2R2A	4.1e-12	-0.29391	0.477	0.452	9.87e-08	0
CD63	4.3e-12	-0.252092	0.886	0.818	1.04e-07	0
LSM3	5.72e-12	-0.321678	0.687	0.604	1.38e-07	0
STIP1	1.12e-11	-0.257412	0.416	0.396	2.69e-07	0
AP1M2	1.24e-11	-0.273005	0.24	0.26	2.99e-07	0
PSMA4	1.58e-11	-0.305835	0.757	0.655	3.82e-07	0
RSL1D1	4.9e-11	-0.268704	0.706	0.632	1.18e-06	0
PDAP1	5.65e-11	-0.298405	0.624	0.559	1.36e-06	0
LSM1	5.65e-11	-0.296908	0.462	0.439	1.36e-06	0
MMADHC	5.91e-11	-0.400631	0.613	0.561	1.42e-06	0
RBBP4	6.99e-11	-0.277082	0.52	0.482	1.68e-06	0
ANP32A	7.72e-11	-0.320262	0.61	0.538	1.86e-06	0
BPIFB2	1.02e-10	0.255258	0.131	0.107	2.45e-06	0
IFT57	1.08e-10	-0.464225	0.325	0.322	2.61e-06	0
EIF3J	1.1e-10	-0.296958	0.564	0.518	2.65e-06	0
MAGOH	1.37e-10	-0.307618	0.607	0.534	3.3e-06	0
DAP3	1.48e-10	-0.271861	0.499	0.47	3.56e-06	0
PSMD14	2.78e-10	-0.315519	0.582	0.521	6.69e-06	0
EXOSC8	2.8e-10	-0.316587	0.482	0.445	6.74e-06	0
TOMM34	2.94e-10	-0.273547	0.332	0.335	7.08e-06	0
UXS1	3.24e-10	-0.309068	0.363	0.356	7.8e-06	0
JARID2	3.38e-10	-0.294387	0.348	0.344	8.13e-06	0
TMEM9	3.78e-10	-0.372699	0.504	0.466	9.11e-06	0
EIF4A1	4e-10	-0.311712	0.683	0.61	9.63e-06	0
C20orf27	4.56e-10	-0.260342	0.509	0.477	1.1e-05	0
HNRNPF	1.08e-09	-0.277097	0.7	0.617	2.6e-05	0
OTUB1	1.16e-09	-0.259919	0.431	0.412	2.8e-05	0
UBE2V2	1.31e-09	-0.366708	0.673	0.588	3.15e-05	0
CCDC124	1.81e-09	-0.262678	0.469	0.442	4.36e-05	0
ACAA2	2e-09	-0.427301	0.593	0.536	4.83e-05	0
ARPC5	2.19e-09	-0.282199	0.611	0.548	5.28e-05	0
SMARCB1	2.61e-09	-0.291262	0.562	0.507	6.29e-05	0
ILF3	4.79e-09	-0.270379	0.574	0.516	0.000115434	0
FAM89B	5.96e-09	-0.28851	0.342	0.337	0.000143635	0
PSMB3	7.96e-09	-0.303365	0.763	0.677	0.000191651	0
PGP	1.08e-08	-0.340587	0.59	0.526	0.000260515	0
PSMC5	1.49e-08	-0.346049	0.613	0.545	0.000358161	0
PRMT1	1.58e-08	-0.299734	0.747	0.66	0.000379953	0
CIRBP	1.59e-08	-0.290705	0.762	0.675	0.000383701	0
KDM5B	2.18e-08	-0.377964	0.344	0.327	0.00052549	0
CSNK2A1	2.73e-08	-0.250523	0.588	0.531	0.000657529	0
KIAA1551	2.83e-08	-0.273856	0.283	0.288	0.000681411	0
CYC1	3.29e-08	-0.274015	0.696	0.622	0.000792423	0
HIKESHI	3.55e-08	-0.280162	0.496	0.455	0.000854589	0
PSMD1	3.83e-08	-0.267304	0.49	0.452	0.000922041	0
PRTG	4.4e-08	-0.259578	0.511	0.428	0.00105875	0
RPL13A	4.85e-08	-0.443858	0.946	0.878	0.00116844	0
DNAJB6	5.09e-08	-0.286543	0.544	0.496	0.00122502	0
FNDC3A	6.65e-08	-0.619433	0.464	0.426	0.00160202	0
TCP1	7.78e-08	-0.288144	0.635	0.571	0.00187278	0
TBX3	8.32e-08	-0.386528	0.592	0.534	0.00200473	0
SNRPD3	1.01e-07	-0.280948	0.813	0.717	0.00244433	0
NRP2	1.16e-07	-0.26535	0.323	0.328	0.00278923	0
PARP1	1.41e-07	-0.292535	0.583	0.518	0.00340105	0
TPRKB	1.62e-07	-0.341323	0.59	0.522	0.00389877	0
NENF	2.24e-07	-0.487903	0.682	0.612	0.00540415	0
FAM210B	2.34e-07	-0.374705	0.496	0.461	0.00563514	0
DYNC1I2	3.41e-07	-0.312946	0.572	0.518	0.00821016	0
RND3	3.45e-07	-0.329195	0.323	0.33	0.00831385	0
TPR	3.67e-07	-0.289023	0.637	0.565	0.00884947	0
ATP6V1G1	3.82e-07	-0.292085	0.825	0.719	0.00920659	0
RTF1	4.36e-07	-0.270078	0.582	0.516	0.0104896	0
PFDN2	5.16e-07	-0.293039	0.754	0.655	0.0124177	0
COPRS	5.24e-07	-0.27059	0.567	0.51	0.0126257	0
HNRNPU	5.74e-07	-0.264919	0.761	0.668	0.0138196	0
GSK3B	8.07e-07	-0.262986	0.376	0.359	0.0194427	0
H2AFJ	8.42e-07	-0.310164	0.785	0.655	0.0202701	0
FUNDC2	1.21e-06	-0.272813	0.524	0.485	0.0291851	0
OLFML3	1.32e-06	-0.332401	0.233	0.239	0.0319058	0

## Sheet: Markers_Cluster1
gene	p_val	avg_log2FC	pct.1	pct.2	p_val_adj	cluster
MAP3K20	0	-0.250149	0.054	0.326	0	1
PURA	0	-0.250362	0.063	0.391	0	1
PAFAH1B2	0	-0.250411	0.096	0.484	0	1
TRIP12	0	-0.250635	0.07	0.418	0	1
LENG8	0	-0.250686	0.051	0.355	0	1
HSPG2	0	-0.251099	0.055	0.338	0	1
EIF4G3	0	-0.251151	0.056	0.366	0	1
HS2ST1	0	-0.251169	0.063	0.387	0	1
OBSL1	0	-0.251246	0.098	0.459	0	1
GPATCH2L	0	-0.251369	0.054	0.376	0	1
MSMO1	0	-0.251409	0.323	0.74	0	1
KLHL24	0	-0.251575	0.031	0.289	0	1
NFAT5	0	-0.251677	0.066	0.417	0	1
GNAI1	0	-0.251751	0.059	0.34	0	1
SSBP4	0	-0.25237	0.112	0.42	0	1
STAU1	0	-0.252576	0.176	0.642	0	1
STK4	0	-0.25262	0.062	0.401	0	1
PURPL	0	-0.252669	0.034	0.263	0	1
SPIDR	0	-0.252681	0.037	0.268	0	1
RND3	0	-0.252859	0.103	0.372	0	1
LITAF	0	-0.252983	0.116	0.46	0	1
PTPRA	0	-0.253007	0.089	0.473	0	1
RAB3GAP2	0	-0.253015	0.053	0.355	0	1
YTHDF2	0	-0.253427	0.153	0.574	0	1
FOS	0	-0.253824	0.113	0.395	0	1
GCC2	0	-0.25472	0.098	0.493	0	1
SMCHD1	0	-0.254816	0.084	0.448	0	1
ZNF148	0	-0.255006	0.057	0.384	0	1
CCDC14	0	-0.255323	0.056	0.375	0	1
EGLN1	0	-0.255347	0.078	0.43	0	1
GMCL1	0	-0.255373	0.074	0.429	0	1
TNPO1	0	-0.255386	0.103	0.496	0	1
BRWD1	0	-0.255875	0.068	0.429	0	1
VAMP2	0	-0.256136	0.081	0.429	0	1
MT-ND4L	0	-0.256223	0.2	0.699	0	1
NR2F2	0	-0.256369	0.076	0.379	0	1
SPAG9	0	-0.257266	0.07	0.412	0	1
TMEM259	0	-0.25748	0.097	0.481	0	1
NFATC3	0	-0.25794	0.071	0.418	0	1
RBM6	0	-0.258164	0.061	0.394	0	1
RPL7L1	0	-0.258255	0.168	0.589	0	1
TMEM132A	0	-0.25826	0.046	0.275	0	1
FAM120A	0	-0.258287	0.072	0.432	0	1
STX16	0	-0.258679	0.062	0.397	0	1
NID1	0	-0.258705	0.08	0.455	0	1
ADAM10	0	-0.259076	0.07	0.432	0	1
PLEKHA3	0	-0.259261	0.083	0.438	0	1
SFPQ	0	-0.259668	0.249	0.684	0	1
NPNT	0	-0.260148	0.058	0.351	0	1
MBNL2	0	-0.260257	0.046	0.329	0	1
USP47	0	-0.260348	0.06	0.396	0	1
GLDC	0	-0.260731	0.07	0.376	0	1
SKIL	0	-0.260789	0.048	0.301	0	1
TP53INP1	0	-0.261094	0.036	0.27	0	1
SUGP2	0	-0.261397	0.058	0.373	0	1
MDFI	0	-0.261504	0.12	0.384	0	1
PFN2	0	-0.261579	0.092	0.396	0	1
FASN	0	-0.261618	0.214	0.659	0	1
ARL4A	0	-0.261742	0.241	0.624	0	1
MYH10	0	-0.261757	0.087	0.445	0	1
ZNF207	0	-0.261985	0.16	0.623	0	1
SSFA2	0	-0.262297	0.081	0.423	0	1
VPS13A	0	-0.262398	0.053	0.387	0	1
FAF2	0	-0.262708	0.071	0.411	0	1
TWSG1	0	-0.262827	0.048	0.299	0	1
C1GALT1	0	-0.262857	0.138	0.537	0	1
LMO4	0	-0.263413	0.129	0.513	0	1
DSC2	0	-0.263464	0.064	0.358	0	1
FKBP14	0	-0.26347	0.052	0.356	0	1
BAZ2B	0	-0.263794	0.048	0.358	0	1
LRRC58	0	-0.263844	0.068	0.418	0	1
STT3B	0	-0.264172	0.137	0.563	0	1
SLTM	0	-0.264485	0.107	0.496	0	1
LPGAT1	0	-0.264547	0.061	0.375	0	1
TENT5A	0	-0.26502	0.085	0.399	0	1
NOVA1	0	-0.265373	0.031	0.257	0	1
MIB1	0	-0.265774	0.071	0.444	0	1
ROCK1	0	-0.266132	0.065	0.429	0	1
PBX1	0	-0.266152	0.06	0.393	0	1
KIDINS220	0	-0.26648	0.048	0.365	0	1
FBXW4	0	-0.266558	0.045	0.269	0	1
CCDC47	0	-0.266881	0.097	0.483	0	1
RIF1	0	-0.266882	0.081	0.442	0	1
FSCN1	0	-0.266958	0.138	0.434	0	1
MPZL1	0	-0.266982	0.103	0.517	0	1
ZNF644	0	-0.267043	0.096	0.478	0	1
SORL1	0	-0.267099	0.052	0.334	0	1
UFL1	0	-0.26724	0.088	0.466	0	1
NCOR1	0	-0.26735	0.094	0.505	0	1
LPIN2	0	-0.26746	0.076	0.411	0	1
TNFRSF19	0	-0.267524	0.055	0.367	0	1
LNPEP	0	-0.267708	0.038	0.304	0	1
SMG1	0	-0.268053	0.058	0.401	0	1
ZBTB38	0	-0.268558	0.08	0.445	0	1
YTHDC1	0	-0.26877	0.085	0.484	0	1
CACUL1	0	-0.269116	0.073	0.438	0	1
SUCO	0	-0.269518	0.06	0.4	0	1
APPL1	0	-0.269643	0.084	0.453	0	1
YME1L1	0	-0.269846	0.103	0.539	0	1
PDIA3	0	-0.270041	0.322	0.733	0	1
CMTM6	0	-0.270562	0.131	0.571	0	1
BDP1	0	-0.270782	0.07	0.437	0	1
NME3	0	-0.270941	0.159	0.542	0	1
BAZ1B	0	-0.271021	0.061	0.41	0	1
SMARCA1	0	-0.271372	0.142	0.611	0	1
ATM	0	-0.271378	0.056	0.396	0	1
RAC1	0	-0.271416	0.383	0.806	0	1
AKAP13	0	-0.271562	0.045	0.349	0	1
MAGT1	0	-0.271944	0.087	0.491	0	1
CHD6	0	-0.27197	0.061	0.412	0	1
TCERG1	0	-0.272721	0.07	0.433	0	1
ERBB3	0	-0.272784	0.077	0.41	0	1
FOXP1	0	-0.272889	0.094	0.472	0	1
SLC39A14	0	-0.27305	0.098	0.472	0	1
TMEM165	0	-0.273196	0.099	0.497	0	1
NSMCE3	0	-0.273522	0.055	0.302	0	1
FTX	0	-0.273646	0.038	0.357	0	1
ANKRD17	0	-0.274863	0.075	0.439	0	1
GOLGA2	0	-0.275058	0.064	0.418	0	1
DUSP1	0	-0.275225	0.108	0.412	0	1
TMEM87A	0	-0.27551	0.065	0.398	0	1
HOOK3	0	-0.275616	0.06	0.393	0	1
HNRNPR	0	-0.275806	0.217	0.663	0	1
ITGAV	0	-0.275874	0.044	0.332	0	1
RTF1	0	-0.27622	0.154	0.602	0	1
PPP1R12A	0	-0.276503	0.074	0.436	0	1
PKN2	0	-0.277013	0.066	0.43	0	1
ACBD3	0	-0.277182	0.117	0.551	0	1
ARGLU1	0	-0.277355	0.176	0.641	0	1
KDM6B	0	-0.27786	0.04	0.306	0	1
IVNS1ABP	0	-0.278075	0.082	0.394	0	1
ASXL1	0	-0.278203	0.112	0.523	0	1
AHCYL1	0	-0.278501	0.121	0.546	0	1
ARHGAP5	0	-0.278509	0.074	0.44	0	1
ATP6AP2	0	-0.279213	0.16	0.581	0	1
CDCA7	0	-0.279273	0.077	0.382	0	1
CAMLG	0	-0.279577	0.216	0.675	0	1
INTS6	0	-0.279667	0.056	0.391	0	1
HACD3	0	-0.279863	0.247	0.678	0	1
NPEPPS	0	-0.279894	0.08	0.457	0	1
CCDC186	0	-0.279957	0.042	0.325	0	1
ADD3	0	-0.280889	0.076	0.415	0	1
PJA2	0	-0.281974	0.093	0.498	0	1
GRN	0	-0.282158	0.163	0.578	0	1
TPP1	0	-0.283003	0.067	0.421	0	1
IQGAP2	0	-0.283145	0.074	0.415	0	1
ARMCX3	0	-0.283294	0.091	0.483	0	1
RAB11FIP1	0	-0.28442	0.058	0.351	0	1
FZD3	0	-0.285017	0.039	0.291	0	1
ZBTB10	0	-0.285106	0.054	0.404	0	1
LEPROT	0	-0.285217	0.104	0.519	0	1
ZFHX3	0	-0.285241	0.056	0.37	0	1
TBL1XR1	0	-0.285459	0.069	0.452	0	1
SPTAN1	0	-0.285537	0.074	0.428	0	1
PPP2R2A	0	-0.285696	0.116	0.522	0	1
CHD9	0	-0.285702	0.089	0.501	0	1
HUNK	0	-0.286237	0.045	0.301	0	1
TROVE2	0	-0.286533	0.085	0.481	0	1
KLHL42	0	-0.286855	0.048	0.298	0	1
FLNA	0	-0.287032	0.061	0.315	0	1
OSBPL8	0	-0.287043	0.078	0.448	0	1
PPP1R15A	0	-0.287112	0.088	0.406	0	1
DAAM1	0	-0.288008	0.081	0.46	0	1
ADAR	0	-0.288029	0.071	0.454	0	1
ENO2	0	-0.288742	0.062	0.312	0	1
SEL1L	0	-0.288747	0.072	0.438	0	1
FRAS1	0	-0.288895	0.045	0.332	0	1
TAOK1	0	-0.289154	0.062	0.433	0	1
C9orf3	0	-0.289634	0.1	0.463	0	1
MUC20-OT1	0	-0.29014	0.05	0.393	0	1
ID4	0	-0.290828	0.128	0.405	0	1
PLEC	0	-0.291316	0.037	0.288	0	1
MED13	0	-0.291643	0.064	0.437	0	1
NF1	0	-0.291826	0.051	0.396	0	1
DCAF7	0	-0.291994	0.097	0.499	0	1
SEZ6L2	0	-0.292244	0.088	0.429	0	1
MPHOSPH8	0	-0.292937	0.109	0.532	0	1
PPP4R2	0	-0.293405	0.12	0.577	0	1
MEX3A	0	-0.293417	0.055	0.374	0	1
ERO1A	0	-0.293853	0.15	0.59	0	1
SORBS2	0	-0.294052	0.04	0.335	0	1
FKBP10	0	-0.294528	0.162	0.595	0	1
PRKAB2	0	-0.295696	0.053	0.393	0	1
REST	0	-0.295868	0.075	0.448	0	1
PDIA4	0	-0.296485	0.198	0.669	0	1
RANBP2	0	-0.296788	0.083	0.461	0	1
PRRC2B	0	-0.296933	0.069	0.453	0	1
JUND	0	-0.297101	0.4	0.797	0	1
RNF19A	0	-0.297604	0.046	0.341	0	1
UBR5	0	-0.297919	0.05	0.372	0	1
ZC3H13	0	-0.297967	0.075	0.457	0	1
AK4	0	-0.298149	0.123	0.54	0	1
GPAM	0	-0.298213	0.065	0.333	0	1
ZMYND8	0	-0.298217	0.084	0.465	0	1
BBX	0	-0.299073	0.066	0.406	0	1
PLD3	0	-0.299247	0.217	0.631	0	1
TUT4	0	-0.299486	0.078	0.466	0	1
USP22	0	-0.299694	0.117	0.561	0	1
PPP1R10	0	-0.299905	0.082	0.447	0	1
ADNP	0	-0.300189	0.105	0.514	0	1
HAS2	0	-0.30032	0.04	0.291	0	1
EPC1	0	-0.300742	0.084	0.483	0	1
SYNCRIP	0	-0.301008	0.145	0.569	0	1
PIK3R1	0	-0.301154	0.082	0.437	0	1
PRKAA2	0	-0.301228	0.045	0.381	0	1
PEG10	0	-0.301308	0.199	0.627	0	1
TMED4	0	-0.302379	0.168	0.627	0	1
TMEM9	0	-0.302408	0.144	0.537	0	1
LRRFIP1	0	-0.302925	0.079	0.469	0	1
ETNK1	0	-0.303225	0.093	0.512	0	1
SET	0	-0.303307	0.422	0.832	0	1
FUS	0	-0.303566	0.23	0.711	0	1
RSBN1L	0	-0.303639	0.077	0.477	0	1
CADM1	0	-0.303793	0.097	0.471	0	1
LPP	0	-0.303917	0.066	0.431	0	1
BRD3	0	-0.304209	0.064	0.426	0	1
ZC2HC1A	0	-0.304686	0.047	0.274	0	1
KIAA1109	0	-0.305135	0.038	0.331	0	1
SETD5	0	-0.305231	0.056	0.411	0	1
NCKAP1	0	-0.305447	0.095	0.51	0	1
TOR1AIP2	0	-0.305464	0.12	0.561	0	1
MAN1A2	0	-0.305798	0.06	0.428	0	1
DDX46	0	-0.305887	0.153	0.602	0	1
WFIKKN1	0	-0.306378	0.07	0.354	0	1
RDX	0	-0.306523	0.146	0.572	0	1
FOXO3	0	-0.306669	0.053	0.367	0	1
SREK1	0	-0.306763	0.088	0.476	0	1
HSPA1B	0	-0.306815	0.077	0.338	0	1
ABI2	0	-0.307164	0.119	0.537	0	1
WWP1	0	-0.307233	0.072	0.461	0	1
AZIN1	0	-0.307409	0.09	0.461	0	1
CTNND1	0	-0.307489	0.088	0.477	0	1
DHCR24	0	-0.307721	0.135	0.566	0	1
MIA3	0	-0.30788	0.063	0.449	0	1
CAMK2N1	0	-0.308307	0.25	0.691	0	1
PRKAR2A	0	-0.30916	0.079	0.462	0	1
VPS35	0	-0.309347	0.163	0.603	0	1
RALBP1	0	-0.309717	0.141	0.575	0	1
TM9SF4	0	-0.310177	0.082	0.474	0	1
ATP2A2	0	-0.310345	0.079	0.462	0	1
CHD7	0	-0.310396	0.055	0.408	0	1
GNAQ	0	-0.311555	0.053	0.398	0	1
PBRM1	0	-0.311945	0.073	0.442	0	1
GGNBP2	0	-0.312219	0.104	0.534	0	1
ERGIC3	0	-0.313358	0.274	0.73	0	1
RBM26	0	-0.313885	0.078	0.473	0	1
EMP3	0	-0.314202	0.076	0.314	0	1
FAT1	0	-0.314947	0.081	0.478	0	1
LARP1	0	-0.315335	0.097	0.504	0	1
SUZ12	0	-0.316466	0.1	0.517	0	1
EID1	0	-0.316969	0.265	0.716	0	1
FNBP4	0	-0.317376	0.074	0.456	0	1
IARS2	0	-0.317989	0.102	0.535	0	1
ASAP1	0	-0.318016	0.054	0.378	0	1
ISYNA1	0	-0.318209	0.117	0.415	0	1
ITGA6	0	-0.318377	0.112	0.495	0	1
IGDCC3	0	-0.318744	0.075	0.403	0	1
CPNE3	0	-0.319152	0.179	0.621	0	1
IPO7	0	-0.319844	0.141	0.592	0	1
POGZ	0	-0.322218	0.051	0.406	0	1
G3BP1	0	-0.322432	0.183	0.639	0	1
C20orf204	0	-0.322851	0.061	0.298	0	1
AC020656.2	0	-0.322899	0.033	0.248	0	1
IRS2	0	-0.323469	0.051	0.382	0	1
COL18A1	0	-0.324507	0.07	0.433	0	1
AGAP1	0	-0.324727	0.047	0.32	0	1
DICER1	0	-0.324865	0.074	0.469	0	1
MEST	0	-0.325305	0.159	0.537	0	1
GLUD1	0	-0.325333	0.242	0.626	0	1
RPN2	0	-0.325395	0.346	0.781	0	1
NUFIP2	0	-0.325475	0.087	0.502	0	1
BOD1L1	0	-0.325571	0.069	0.429	0	1
SMARCA4	0	-0.325943	0.101	0.51	0	1
KRAS	0	-0.326403	0.1	0.466	0	1
ZNF704	0	-0.32711	0.033	0.311	0	1
MYADM	0	-0.328032	0.096	0.498	0	1
PKP4	0	-0.328408	0.074	0.419	0	1
WASF2	0	-0.329219	0.114	0.546	0	1
GRINA	0	-0.329306	0.101	0.478	0	1
AGO2	0	-0.329317	0.035	0.312	0	1
CPD	0	-0.329388	0.096	0.542	0	1
SRSF4	0	-0.329926	0.119	0.548	0	1
SLC25A37	0	-0.330273	0.06	0.377	0	1
SOX9	0	-0.330309	0.099	0.459	0	1
LBR	0	-0.330384	0.103	0.516	0	1
CHD2	0	-0.33074	0.061	0.433	0	1
CSNK2A1	0	-0.331136	0.157	0.616	0	1
NIPBL	0	-0.331417	0.066	0.432	0	1
TTC17	0	-0.331549	0.056	0.416	0	1
PCMTD1	0	-0.332162	0.079	0.445	0	1
OXR1	0	-0.332303	0.051	0.347	0	1
CLTC	0	-0.332408	0.155	0.62	0	1
MTF2	0	-0.332489	0.087	0.477	0	1
XRN2	0	-0.332599	0.234	0.69	0	1
PHF3	0	-0.332664	0.1	0.538	0	1
ACVR2B	0	-0.33356	0.045	0.364	0	1
CSDE1	0	-0.334766	0.272	0.743	0	1
SBNO1	0	-0.335178	0.082	0.487	0	1
KANSL1	0	-0.335625	0.058	0.444	0	1
C6orf48	0	-0.336261	0.214	0.612	0	1
DUSP6	0	-0.337237	0.094	0.447	0	1
ITPR2	0	-0.337557	0.08	0.425	0	1
NUCKS1	0	-0.337923	0.358	0.806	0	1
SNX5	0	-0.338288	0.197	0.662	0	1
PROX1	0	-0.338289	0.074	0.445	0	1
GSK3B	0	-0.338317	0.069	0.418	0	1
CDK12	0	-0.338379	0.084	0.493	0	1
TRIM24	0	-0.338719	0.163	0.59	0	1
KMT2A	0	-0.338765	0.057	0.427	0	1
SERPING1	0	-0.339311	0.092	0.41	0	1
TAF1D	0	-0.339368	0.229	0.703	0	1
PRPF38B	0	-0.339388	0.076	0.477	0	1
UBE3A	0	-0.339505	0.083	0.508	0	1
PTPRF	0	-0.339616	0.066	0.444	0	1
BAZ2A	0	-0.33975	0.061	0.438	0	1
SLC16A1	0	-0.339826	0.087	0.513	0	1
ZNF281	0	-0.340074	0.058	0.432	0	1
PIK3C2A	0	-0.34042	0.084	0.468	0	1
FAM89A	0	-0.340618	0.089	0.386	0	1
RBBP6	0	-0.341007	0.089	0.505	0	1
LAMA5	0	-0.341656	0.046	0.343	0	1
CCAR1	0	-0.343007	0.101	0.511	0	1
MYLIP	0	-0.343828	0.047	0.277	0	1
HDAC2	0	-0.344109	0.21	0.637	0	1
BRD7	0	-0.344927	0.155	0.59	0	1
HECTD1	0	-0.345301	0.076	0.476	0	1
LEF1	0	-0.345616	0.077	0.39	0	1
PTCH1	0	-0.345619	0.046	0.325	0	1
BNIP3L	0	-0.345735	0.191	0.611	0	1
TGOLN2	0	-0.345999	0.116	0.571	0	1
CTSB	0	-0.346021	0.195	0.657	0	1
SYNE2	0	-0.34616	0.059	0.381	0	1
SF3B1	0	-0.346274	0.199	0.678	0	1
KHDRBS1	0	-0.347374	0.219	0.701	0	1
ROCK2	0	-0.347461	0.123	0.566	0	1
SEC31A	0	-0.347513	0.129	0.601	0	1
WNK1	0	-0.348409	0.085	0.505	0	1
BRD2	0	-0.348541	0.11	0.552	0	1
H1F0	0	-0.349533	0.198	0.66	0	1
SLC39A10	0	-0.349631	0.099	0.495	0	1
SINHCAF	0	-0.350346	0.158	0.603	0	1
TMEM41B	0	-0.35099	0.081	0.481	0	1
ZMYM2	0	-0.351075	0.069	0.467	0	1
CAST	0	-0.351099	0.145	0.564	0	1
EML4	0	-0.351343	0.146	0.615	0	1
VEGFA	0	-0.35173	0.075	0.424	0	1
CCNL1	0	-0.352172	0.08	0.51	0	1
ASAH1	0	-0.352411	0.141	0.549	0	1
IL6ST	0	-0.352755	0.067	0.423	0	1
TMEM97	0	-0.352823	0.287	0.732	0	1
ZFP36L2	0	-0.353178	0.126	0.533	0	1
IGFBP4	0	-0.353863	0.134	0.421	0	1
SEC62	0	-0.353953	0.184	0.662	0	1
ROBO1	0	-0.354167	0.088	0.519	0	1
KDM5A	0	-0.354295	0.064	0.451	0	1
PLEKHA5	0	-0.355584	0.067	0.414	0	1
SERINC1	0	-0.356813	0.084	0.486	0	1
CD164	0	-0.357886	0.22	0.707	0	1
POLR2A	0	-0.358393	0.064	0.402	0	1
P3H4	0	-0.35862	0.078	0.422	0	1
MIR122HG	0	-0.359497	0.095	0.385	0	1
PARP1	0	-0.359807	0.157	0.604	0	1
VMP1	0	-0.361226	0.167	0.649	0	1
GATAD1	0	-0.361403	0.077	0.478	0	1
MDM4	0	-0.362326	0.081	0.489	0	1
SCARB2	0	-0.36241	0.11	0.542	0	1
AFF4	0	-0.362681	0.057	0.421	0	1
ANKRD12	0	-0.364294	0.064	0.448	0	1
TRAM1	0	-0.364819	0.165	0.645	0	1
RBPJ	0	-0.364911	0.087	0.494	0	1
NPC2	0	-0.365449	0.349	0.787	0	1
JAG1	0	-0.365802	0.044	0.283	0	1
THOC2	0	-0.367813	0.121	0.592	0	1
NONO	0	-0.369589	0.243	0.728	0	1
IGF2BP2	0	-0.36961	0.106	0.561	0	1
RHOBTB3	0	-0.369615	0.083	0.454	0	1
IRF2BP2	0	-0.370508	0.111	0.553	0	1
SSR1	0	-0.370592	0.178	0.665	0	1
STRA6	0	-0.371906	0.07	0.311	0	1
USP34	0	-0.371958	0.07	0.466	0	1
SERINC3	0	-0.372206	0.106	0.539	0	1
ARL6IP1	0	-0.372401	0.183	0.643	0	1
THUMPD3-AS1	0	-0.373057	0.114	0.559	0	1
TM9SF3	0	-0.373821	0.136	0.628	0	1
GLG1	0	-0.374877	0.08	0.511	0	1
ZNF518A	0	-0.37517	0.084	0.528	0	1
YY1	0	-0.375247	0.143	0.629	0	1
FNDC3B	0	-0.376027	0.101	0.535	0	1
EPRS	0	-0.377302	0.13	0.564	0	1
CEP350	0	-0.377349	0.055	0.433	0	1
STIM2	0	-0.37763	0.039	0.326	0	1
DST	0	-0.379105	0.041	0.341	0	1
ASH1L	0	-0.380108	0.044	0.416	0	1
SF1	0	-0.38027	0.13	0.603	0	1
SEC63	0	-0.380597	0.107	0.54	0	1
HNRNPU	0	-0.381195	0.28	0.765	0	1
CELF1	0	-0.382448	0.094	0.545	0	1
EIF4G2	0	-0.38398	0.294	0.775	0	1
2023-03-06	0	-0.384255	0.072	0.497	0	1
MAP4K4	0	-0.385979	0.124	0.546	0	1
C5orf24	0	-0.387343	0.091	0.535	0	1
PTTG1IP	0	-0.387637	0.198	0.663	0	1
JARID2	0	-0.388938	0.059	0.399	0	1
DHX36	0	-0.389068	0.114	0.563	0	1
TM2D1	0	-0.389096	0.117	0.525	0	1
RPS6KA3	0	-0.390169	0.114	0.576	0	1
SMAD5	0	-0.390592	0.098	0.521	0	1
MSI2	0	-0.391551	0.079	0.477	0	1
JMJD1C	0	-0.391582	0.072	0.504	0	1
GPBP1	0	-0.392158	0.124	0.604	0	1
PHF14	0	-0.392189	0.092	0.53	0	1
LAMC1	0	-0.39387	0.077	0.485	0	1
HIPK2	0	-0.395873	0.048	0.41	0	1
RNF145	0	-0.396031	0.101	0.427	0	1
GPR155	0	-0.396735	0.023	0.248	0	1
SLC20A2	0	-0.398514	0.066	0.365	0	1
MLEC	0	-0.398658	0.189	0.681	0	1
SF3B2	0	-0.400914	0.159	0.618	0	1
MTTP	0	-0.401669	0.134	0.479	0	1
LDLR	0	-0.402135	0.065	0.449	0	1
ACSL3	0	-0.402919	0.126	0.585	0	1
MEG8	0	-0.403654	0.053	0.399	0	1
SLC5A3	0	-0.404896	0.054	0.418	0	1
PDE4D	0	-0.405816	0.062	0.379	0	1
SESN3	0	-0.406026	0.051	0.3	0	1
ATP1B1	0	-0.406069	0.161	0.607	0	1
BCLAF1	0	-0.406613	0.129	0.573	0	1
ZKSCAN1	0	-0.407059	0.077	0.515	0	1
ENAH	0	-0.410298	0.102	0.512	0	1
ARID4B	0	-0.410534	0.074	0.504	0	1
RSF1	0	-0.411124	0.068	0.462	0	1
CDK6	0	-0.411285	0.109	0.532	0	1
MT-ND6	0	-0.411768	0.116	0.596	0	1
PSAP	0	-0.412229	0.218	0.714	0	1
MAN2A1	0	-0.412726	0.107	0.569	0	1
POLR2J3.1	0	-0.415984	0.039	0.399	0	1
KIF5B	0	-0.417594	0.159	0.648	0	1
SLC16A3	0	-0.41804	0.112	0.46	0	1
NSD3	0	-0.418794	0.082	0.504	0	1
SLC25A36	0	-0.419007	0.083	0.524	0	1
ZNRF3	0	-0.419301	0.084	0.512	0	1
FILIP1L	0	-0.420097	0.048	0.292	0	1
VGLL4	0	-0.420423	0.079	0.472	0	1
AFDN	0	-0.420618	0.102	0.551	0	1
WAC	0	-0.421	0.086	0.548	0	1
PRPF40A	0	-0.421512	0.199	0.667	0	1
CEBPD	0	-0.422207	0.123	0.454	0	1
NRP2	0	-0.423895	0.062	0.378	0	1
RBMS1	0	-0.424096	0.078	0.478	0	1
ARID1B	0	-0.425462	0.059	0.46	0	1
UBXN4	0	-0.425875	0.202	0.693	0	1
DSG2	0	-0.425933	0.072	0.475	0	1
ZFHX4	0	-0.428914	0.018	0.218	0	1
PHIP	0	-0.429872	0.079	0.497	0	1
MACF1	0	-0.431395	0.051	0.447	0	1
COPA	0	-0.431468	0.105	0.578	0	1
ZNF638	0	-0.431502	0.086	0.505	0	1
MIDN	0	-0.43172	0.088	0.514	0	1
TMEM123	0	-0.434665	0.251	0.73	0	1
RNF43	0	-0.436027	0.098	0.545	0	1
RBM25	0	-0.436456	0.114	0.599	0	1
KMT2E	0	-0.437497	0.068	0.501	0	1
CNOT7	0	-0.437571	0.175	0.622	0	1
AHNAK	0	-0.439226	0.055	0.364	0	1
DYNC1H1	0	-0.439639	0.107	0.544	0	1
RB1CC1	0	-0.44048	0.069	0.488	0	1
TMEM245	0	-0.440626	0.119	0.603	0	1
CDH2	0	-0.440656	0.066	0.386	0	1
PCM1	0	-0.440961	0.117	0.589	0	1
PRTG	0	-0.442245	0.098	0.511	0	1
SMARCC1	0	-0.442843	0.117	0.584	0	1
OGA	0	-0.443277	0.079	0.515	0	1
DYNC1LI2	0	-0.444138	0.095	0.52	0	1
ATP1A1	0	-0.444799	0.168	0.664	0	1
BTG1	0	-0.447333	0.224	0.715	0	1
ENC1	0	-0.448107	0.086	0.451	0	1
IGF2.1	0	-0.449074	0.178	0.508	0	1
EIF1AX	0	-0.451128	0.33	0.772	0	1
TNRC6B	0	-0.452106	0.08	0.522	0	1
LY6E	0	-0.454052	0.296	0.702	0	1
RELN	0	-0.456355	0.101	0.37	0	1
PABPN1	0	-0.459262	0.126	0.623	0	1
YWHAZ	0	-0.45928	0.268	0.74	0	1
BGN	0	-0.459289	0.131	0.501	0	1
GOLGA4	0	-0.460841	0.1	0.59	0	1
GTF2I	0	-0.461006	0.16	0.649	0	1
TCAF1	0	-0.462439	0.146	0.618	0	1
ID2	0	-0.463119	0.19	0.613	0	1
PNN	0	-0.463237	0.14	0.644	0	1
KHDRBS3	0	-0.464028	0.104	0.418	0	1
TOMM20	0	-0.464106	0.455	0.861	0	1
LRP1	0	-0.464387	0.081	0.516	0	1
ARL4C	0	-0.464834	0.197	0.599	0	1
SERINC5	0	-0.465308	0.066	0.44	0	1
PPIG	0	-0.465649	0.232	0.722	0	1
AC060780.1	0	-0.466462	0.037	0.264	0	1
ALCAM	0	-0.46693	0.082	0.456	0	1
GOLGB1	0	-0.470465	0.076	0.521	0	1
BCAM	0	-0.47047	0.154	0.579	0	1
NKTR	0	-0.472645	0.08	0.553	0	1
AXIN2	0	-0.47498	0.085	0.448	0	1
MARCKS	0	-0.475484	0.398	0.838	0	1
MTSS1	0	-0.475567	0.065	0.429	0	1
ASPH	0	-0.476109	0.118	0.583	0	1
DARS	0	-0.478745	0.203	0.689	0	1
SLC44A1	0	-0.482693	0.094	0.541	0	1
IGFBP2	0	-0.484179	0.274	0.588	0	1
SCAF11	0	-0.486777	0.108	0.592	0	1
SERPINH1	0	-0.487965	0.106	0.453	0	1
APP	0	-0.489967	0.088	0.464	0	1
P4HA1	0	-0.490053	0.118	0.563	0	1
PCYOX1	0	-0.493451	0.113	0.6	0	1
TXNIP	0	-0.493568	0.129	0.595	0	1
RAD21	0	-0.494194	0.132	0.615	0	1
UTRN	0	-0.495705	0.067	0.479	0	1
SPTBN1	0	-0.498071	0.084	0.551	0	1
BRD4	0	-0.499811	0.096	0.575	0	1
CCNI	0	-0.503508	0.356	0.8	0	1
NKD1	0	-0.504032	0.2	0.649	0	1
LUC7L3	0	-0.504317	0.155	0.671	0	1
HSPA5	0	-0.504382	0.292	0.745	0	1
HMGCR	0	-0.506486	0.16	0.66	0	1
IRS1	0	-0.510984	0.072	0.468	0	1
KPNB1	0	-0.51196	0.172	0.676	0	1
CTSZ	0	-0.512536	0.23	0.649	0	1
SRSF11	0	-0.513214	0.193	0.706	0	1
SCD	0	-0.515049	0.387	0.8	0	1
SEMA6A	0	-0.516221	0.039	0.271	0	1
ITGB1	0	-0.518843	0.23	0.725	0	1
PUM1	0	-0.520143	0.094	0.564	0	1
KTN1	0	-0.520334	0.19	0.711	0	1
PRKDC	0	-0.521805	0.17	0.644	0	1
CALU	0	-0.522422	0.213	0.721	0	1
CHD4	0	-0.522868	0.111	0.576	0	1
ASPSCR1	0	-0.525247	0.408	0.768	0	1
TPR	0	-0.52618	0.155	0.661	0	1
CXADR	0	-0.526593	0.16	0.672	0	1
AKAP9	0	-0.530034	0.071	0.541	0	1
AKIRIN1	0	-0.533201	0.162	0.599	0	1
CANX	0	-0.540956	0.234	0.757	0	1
EFNA1	0	-0.541382	0.092	0.493	0	1
ANKRD11	0	-0.542554	0.093	0.562	0	1
SARAF	0	-0.542864	0.262	0.714	0	1
KDM5B	0	-0.547083	0.05	0.384	0	1
GANAB	0	-0.547636	0.123	0.642	0	1
EMID1	0	-0.547948	0.043	0.265	0	1
ZNF503	0	-0.55062	0.092	0.513	0	1
PLOD2	0	-0.552238	0.157	0.611	0	1
SON	0	-0.556624	0.199	0.723	0	1
TBX3	0	-0.557693	0.138	0.624	0	1
PCBP2	0	-0.55795	0.405	0.837	0	1
CD46	0	-0.559057	0.15	0.676	0	1
ATRX	0	-0.561555	0.104	0.588	0	1
SLC2A1	0	-0.564789	0.125	0.537	0	1
ARID1A	0	-0.565503	0.072	0.523	0	1
PABPC1	0	-0.573366	0.472	0.858	0	1
RCN2	0	-0.576498	0.287	0.717	0	1
MME	0	-0.57916	0.14	0.565	0	1
FADS1	0	-0.58115	0.186	0.684	0	1
FLRT3	0	-0.581977	0.042	0.318	0	1
RBM39	0	-0.594209	0.199	0.738	0	1
BPTF	0	-0.595645	0.098	0.587	0	1
GABPB1-AS1	0	-0.600107	0.077	0.548	0	1
ZNF292	0	-0.603523	0.068	0.515	0	1
MFAP2	0	-0.603802	0.076	0.346	0	1
N4BP2L2	0	-0.612005	0.156	0.672	0	1
APCDD1	0	-0.618929	0.103	0.36	0	1
CALD1	0	-0.621	0.181	0.691	0	1
CCND1	0	-0.624727	0.261	0.749	0	1
CKAP4	0	-0.625386	0.148	0.666	0	1
LMO7	0	-0.626451	0.066	0.458	0	1
KLF6	0	-0.642387	0.091	0.522	0	1
SLC38A2	0	-0.643363	0.138	0.684	0	1
NORAD	0	-0.646007	0.155	0.692	0	1
RCN1	0	-0.646107	0.125	0.492	0	1
LMAN1	0	-0.65974	0.252	0.771	0	1
TTC3	0	-0.662662	0.218	0.759	0	1
BAMBI	0	-0.663528	0.21	0.617	0	1
ATP2B1	0	-0.668319	0.131	0.65	0	1
SRRM2	0	-0.669181	0.233	0.783	0	1
MAP1B	0	-0.67675	0.095	0.388	0	1
ARID3A	0	-0.684754	0.11	0.582	0	1
SOX4	0	-0.685132	0.265	0.737	0	1
FNDC3A	0	-0.689221	0.096	0.498	0	1
TUSC3	0	-0.689904	0.169	0.535	0	1
IQGAP1	0	-0.692532	0.065	0.398	0	1
PEG3	0	-0.6937	0.186	0.705	0	1
MT-ND5	0	-0.696105	0.244	0.821	0	1
JUN	0	-0.699277	0.157	0.581	0	1
WSB1	0	-0.711546	0.126	0.623	0	1
RTN4	0	-0.712254	0.246	0.759	0	1
DDX17	0	-0.717333	0.155	0.709	0	1
FREM2	0	-0.72702	0.035	0.26	0	1
ARHGAP29	0	-0.745569	0.119	0.54	0	1
FGF9	0	-0.746863	0.038	0.326	0	1
EIF3A	0	-0.753602	0.176	0.735	0	1
NAP1L1	0	-0.7647	0.519	0.911	0	1
PNISR	0	-0.792878	0.15	0.702	0	1
MTDH	0	-0.793406	0.147	0.716	0	1
MT-ATP6	0	-0.808659	0.617	0.976	0	1
SQLE	0	-0.810068	0.222	0.753	0	1
FN1	0	-0.820538	0.39	0.808	0	1
PRRC2C	0	-0.826917	0.165	0.748	0	1
COL9A3	0	-0.847218	0.14	0.525	0	1
DSP	0	-0.863097	0.154	0.694	0	1
ZFP36L1	0	-0.870958	0.14	0.703	0	1
COL2A1	0	-0.877662	0.139	0.602	0	1
MSX1	0	-0.885957	0.163	0.464	0	1
RAMP1	0	-0.886817	0.166	0.515	0	1
PLCG2	0	-0.904993	0.083	0.329	0	1
AKAP12	0	-0.92028	0.028	0.245	0	1
SLC2A3	0	-0.922056	0.093	0.369	0	1
TLE4	0	-0.92766	0.093	0.533	0	1
APLP2	0	-0.941942	0.293	0.828	0	1
HSP90B1	0	-0.952729	0.449	0.889	0	1
VCAN	0	-0.985369	0.091	0.457	0	1
MT-CYB	0	-1.01152	0.545	0.962	0	1
RRBP1	0	-1.02197	0.223	0.791	0	1
ITM2C	0	-1.03578	0.212	0.628	0	1
MT-ND3	0	-1.05425	0.53	0.937	0	1
MEG3	0	-1.06422	0.163	0.643	0	1
MT-ND4	0	-1.11628	0.535	0.971	0	1
MT-CO2	0	-1.13256	0.67	0.987	0	1
NOTUM	0	-1.13416	0.351	0.721	0	1
MT-ND2	0	-1.14832	0.405	0.911	0	1
MT-ND1	0	-1.19859	0.4	0.914	0	1
MT-CO3	0	-1.26809	0.565	0.975	0	1
KCNQ1OT1	0	-1.3213	0.083	0.685	0	1
MT-CO1	0	-1.36027	0.602	0.985	0	1
VIM	0	-1.48376	0.117	0.401	0	1
MALAT1	0	-1.95665	0.41	0.952	0	1
NEAT1	0	-2.0081	0.15	0.811	0	1
GGH	0	-2.1951	0.38	0.752	0	1
NFE2L3	3.62e-306	-0.297143	0.059	0.284	8.71e-302	1
MMP16	1.31e-305	-0.399059	0.011	0.201	3.15e-301	1
GPC1	1.27e-304	-0.31734	0.045	0.257	3.07e-300	1
NES	1.16e-302	-0.365606	0.024	0.221	2.79e-298	1
CTHRC1	1.53e-302	-1.14005	0.044	0.252	3.68e-298	1
EZR	9.89e-301	-0.294042	0.123	0.382	2.38e-296	1
SERPINF2	3.69e-295	-0.25663	0.159	0.429	8.88e-291	1
SGMS2	7.19e-294	-0.486918	0.016	0.204	1.73e-289	1
HEY1	7.19e-294	-0.619445	0.041	0.245	1.73e-289	1
CPXM1	3.65e-293	-0.439908	0.036	0.238	8.8e-289	1
DACH1	3e-290	-0.449306	0.021	0.212	7.23e-286	1
TTPA	4.11e-288	-0.255356	0.027	0.22	9.89e-284	1
APOB	1.56e-287	-0.738019	0.39	0.642	3.75e-283	1
PPIC	3.04e-285	-0.292037	0.119	0.368	7.32e-281	1
PRSS23	8.37e-284	-0.856518	0.17	0.418	2.02e-279	1
CD36	1.77e-283	-0.338253	0.044	0.247	4.26e-279	1
MTRNR2L12	2.02e-283	0.41789	0.236	0.563	4.85e-279	1
BSG	1.99e-281	-0.443186	0.499	0.853	4.79e-277	1
ITM2B	7.19e-276	-0.90873	0.598	0.91	1.73e-271	1
KLF5	5.77e-272	-0.251993	0.048	0.249	1.39e-267	1
NKAIN4	1.36e-271	-0.62838	0.019	0.198	3.29e-267	1
SERPINB1	1.46e-271	0.267539	0.187	0.483	3.52e-267	1
FSTL1	1.67e-269	-0.493276	0.041	0.235	4.02e-265	1
ADRA2C	3.79e-266	-0.35874	0.044	0.237	9.14e-262	1
BMP2	3.45e-265	-0.264717	0.033	0.219	8.3e-261	1
SERPIND1	1.74e-263	-0.288743	0.086	0.302	4.2e-259	1
GJA1	1.4e-261	-0.667073	0.04	0.231	3.37e-257	1
ADAMTS6	3.95e-261	-0.40014	0.011	0.178	9.52e-257	1
MRPS18C	2.69e-259	0.279969	0.255	0.603	6.48e-255	1
SPARC	2.87e-259	-0.354978	0.049	0.243	6.92e-255	1
ASGR1	2.9e-259	-0.30679	0.312	0.612	6.97e-255	1
CENPF	6.94e-259	-0.341293	0.098	0.32	1.67e-254	1
BMP7	3.75e-257	-0.294352	0.069	0.274	9.03e-253	1
FTH1	2.55e-254	0.705403	0.949	0.978	6.14e-250	1
PCDH7	1.15e-252	-0.544197	0.007	0.167	2.76e-248	1
LRP12	2.56e-252	-0.385385	0.013	0.177	6.16e-248	1
VTN	2.75e-252	-0.255168	0.122	0.351	6.61e-248	1
MCTS1	3.98e-251	0.259885	0.235	0.561	9.59e-247	1
PRDM1	6.91e-250	-0.379908	0.022	0.193	1.66e-245	1
UNC5B	7.22e-247	-0.338401	0.021	0.189	1.74e-242	1
ACKR3	2.45e-245	-0.380056	0.022	0.189	5.91e-241	1
CYSTM1	4e-242	0.272041	0.245	0.57	9.64e-238	1
COX17	1.06e-241	0.300736	0.281	0.637	2.54e-237	1
SP9	1.34e-241	-0.453657	0.014	0.175	3.22e-237	1
DLX5	1.36e-239	-0.587557	0.095	0.302	3.27e-235	1
RPL22	3.64e-238	0.47719	0.85	0.923	8.77e-234	1
ZNF462	7.75e-238	-0.301125	0.016	0.173	1.87e-233	1
HSPA1A	1.19e-236	-0.366924	0.096	0.307	2.87e-232	1
SUCLG1	4.35e-236	0.271495	0.228	0.535	1.05e-231	1
FBN2	5.23e-235	-0.407778	0.018	0.178	1.26e-230	1
COMT	3.79e-233	0.421834	0.242	0.563	9.14e-229	1
CD44	1.24e-230	-0.366547	0.051	0.229	2.98e-226	1
UBE2M	1.74e-229	0.261304	0.262	0.588	4.19e-225	1
AKR7A2	2.82e-229	0.255576	0.265	0.598	6.79e-225	1
TCP1	6.82e-228	0.259542	0.292	0.64	1.64e-223	1
NAA38	2.45e-227	0.29618	0.295	0.654	5.9e-223	1
C19orf70	3.88e-227	0.268358	0.275	0.618	9.36e-223	1
A2M	2.63e-226	-0.416273	0.29	0.547	6.34e-222	1
NDUFAF3	5.62e-225	0.260321	0.27	0.602	1.35e-220	1
CRH	6.04e-223	-1.81873	0.011	0.158	1.45e-218	1
GAPDH	1.38e-222	0.454759	0.963	0.979	3.32e-218	1
FTL	1.18e-221	0.714456	0.994	0.996	2.83e-217	1
SP6	2.81e-221	-0.261058	0.055	0.232	6.78e-217	1
RPS26	6.4e-220	0.49484	0.866	0.922	1.54e-215	1
PLA2G4A	1.24e-219	-0.787991	0.053	0.223	2.99e-215	1
SLC18A2	7.73e-219	-0.570102	0.004	0.143	1.86e-214	1
FAM84A	8.89e-217	-0.424029	0.083	0.272	2.14e-212	1
THOC7	6.69e-215	0.255021	0.247	0.557	1.61e-210	1
TRDC	1.47e-213	-0.485289	0.142	0.355	3.55e-209	1
LRRN1	2.37e-212	-0.291793	0.012	0.154	5.71e-208	1
FGF8	5.2e-212	-1.52685	0.069	0.236	1.25e-207	1
RPL27	4.96e-211	0.46399	0.856	0.924	1.2e-206	1
TXN	6.31e-211	0.721771	0.812	0.894	1.52e-206	1
SNHG25	6.79e-210	0.428641	0.22	0.511	1.63e-205	1
C19orf48	2.89e-208	0.287379	0.254	0.561	6.96e-204	1
MDK	2.71e-206	-0.275703	0.533	0.85	6.53e-202	1
TBCB	7.16e-206	0.267519	0.284	0.612	1.72e-201	1
PSMB7	6.94e-205	0.273436	0.31	0.666	1.67e-200	1
FABP1	6.86e-204	1.01432	0.701	0.601	1.65e-199	1
XIST	7.29e-204	-0.285241	0.037	0.193	1.76e-199	1
SLC34A2	9.66e-204	-0.373221	0.012	0.15	2.33e-199	1
PSMC3	1.04e-203	0.324961	0.236	0.533	2.51e-199	1
RNF181	3.2e-202	0.277667	0.317	0.675	7.7e-198	1
LEAP2	1.6e-199	-0.321249	0.04	0.196	3.85e-195	1
SEZ6L	3.55e-199	-0.301306	0.022	0.165	8.56e-195	1
RPL35	4.76e-199	0.37953	0.903	0.939	1.15e-194	1
MRPL54	5.2e-199	0.268368	0.273	0.592	1.25e-194	1
PSME2	6.82e-199	0.289554	0.228	0.515	1.64e-194	1
TRPS1	2.39e-193	-0.261499	0.005	0.13	5.77e-189	1
SOX11	9.68e-193	-0.445249	0.041	0.194	2.33e-188	1
MRPL11	6e-192	0.281707	0.303	0.64	1.45e-187	1
MRPL40	6.3e-192	0.263168	0.291	0.619	1.52e-187	1
MRPL12	7.51e-192	0.266121	0.279	0.601	1.81e-187	1
NDUFA3	1.57e-189	0.346282	0.288	0.617	3.79e-185	1
ADAMTS18	7.9e-189	-0.283843	0.011	0.14	1.9e-184	1
POLR2I	1.36e-188	0.258862	0.331	0.692	3.28e-184	1
EDN3	1.49e-187	-0.681499	0.003	0.123	3.59e-183	1
MSX2	9.48e-186	-0.461346	0.135	0.327	2.28e-181	1
DTYMK	1.08e-185	0.27306	0.248	0.536	2.61e-181	1
PSMA2	1.09e-185	0.323189	0.299	0.631	2.62e-181	1
DPY30	1.76e-185	0.294729	0.333	0.683	4.24e-181	1
FGF3	2.53e-185	-0.453075	0.046	0.196	6.09e-181	1
EEF1E1	2.75e-184	0.273996	0.284	0.598	6.61e-180	1
PSMG1	9.01e-184	0.269081	0.235	0.513	2.17e-179	1
TSTD1	1.02e-183	0.323111	0.193	0.441	2.46e-179	1
NDUFAF2	4.3e-183	0.303163	0.209	0.472	1.04e-178	1
NANS	4.47e-183	0.306986	0.231	0.507	1.08e-178	1
METTL5	8.29e-183	0.258021	0.304	0.628	2e-178	1
RPL26	2.11e-180	0.316808	0.961	0.979	5.08e-176	1
RPS3A	3.51e-178	0.282502	0.974	0.993	8.45e-174	1
FGF19	1.51e-177	-0.424478	0.03	0.166	3.64e-173	1
MIXL1	3.19e-177	-0.259428	0.012	0.135	7.67e-173	1
DKK1	9.17e-175	-0.692343	0.54	0.764	2.21e-170	1
RPS28	9.64e-175	0.29551	0.957	0.967	2.32e-170	1
RPS24	1.51e-174	0.261051	0.973	0.99	3.65e-170	1
UFD1	1.22e-173	0.266883	0.201	0.448	2.94e-169	1
MRPL23	1.33e-173	0.270825	0.207	0.458	3.2e-169	1
GNG2	1.39e-173	-0.331579	0.013	0.135	3.34e-169	1
MRPL27	1.55e-173	0.298797	0.308	0.641	3.74e-169	1
RPL18A	1.81e-173	0.286382	0.981	0.991	4.36e-169	1
VPS29	7.88e-173	0.3663	0.312	0.642	1.9e-168	1
RPL32	1.55e-172	0.270453	0.973	0.988	3.73e-168	1
HNMT	4.62e-171	0.347058	0.193	0.425	1.11e-166	1
BLOC1S1	4.55e-169	0.315137	0.319	0.656	1.1e-164	1
SNRPC	1.24e-167	0.33695	0.318	0.659	2.98e-163	1
ALYREF	2.08e-167	0.264039	0.217	0.468	5e-163	1
ESD	2.88e-166	0.278645	0.365	0.717	6.95e-162	1
CRABP2	7.88e-164	-0.368285	0.194	0.39	1.9e-159	1
SNF8	2.99e-163	0.298981	0.299	0.614	7.2e-159	1
EIF4A3	1.03e-162	0.29369	0.21	0.457	2.49e-158	1
MINOS1	1.34e-162	0.323753	0.308	0.627	3.24e-158	1
TIMM10	3.08e-162	0.31539	0.212	0.463	7.43e-158	1
EIF3I	8.19e-161	0.312936	0.329	0.667	1.97e-156	1
RHPN1	5.3e-160	-0.308521	0.017	0.132	1.28e-155	1
PHGDH	1.63e-158	0.320152	0.252	0.518	3.93e-154	1
ATP5F1E	3.18e-158	0.513003	0.807	0.892	7.65e-154	1
DNAJC5B	1.65e-157	-0.411271	0.003	0.107	3.98e-153	1
SCT	1.49e-156	-0.345896	0.027	0.148	3.59e-152	1
PSMC5	9.12e-156	0.29105	0.3	0.609	2.2e-151	1
TUBB2A	4.35e-154	0.269993	0.224	0.452	1.05e-149	1
ACOT13	5.97e-154	0.349963	0.287	0.583	1.44e-149	1
PSMC4	9.31e-154	0.400375	0.256	0.533	2.24e-149	1
ANXA4	1.57e-153	0.318595	0.195	0.414	3.79e-149	1
MIR181A1HG	1.7e-153	-0.295355	0.004	0.104	4.09e-149	1
PSMB2	3.19e-153	0.254341	0.356	0.694	7.69e-149	1
RPL34	5.58e-153	0.293751	0.953	0.975	1.34e-148	1
NDUFAF8	1.36e-152	0.341254	0.316	0.633	3.27e-148	1
LRRC75A	1.55e-152	0.325288	0.178	0.389	3.74e-148	1
RPL21	8.02e-151	0.41088	0.916	0.952	1.93e-146	1
CCT7	5.91e-149	0.267472	0.334	0.661	1.42e-144	1
EFEMP1	7.17e-149	-0.560356	0.049	0.18	1.73e-144	1
MDH1	1.4e-148	0.258659	0.362	0.692	3.38e-144	1
POLE4	4.2e-148	0.410772	0.286	0.581	1.01e-143	1
TPRKB	9.18e-148	0.338548	0.289	0.584	2.21e-143	1
EIF3G	7.26e-146	0.295028	0.381	0.742	1.75e-141	1
POSTN	2.76e-144	-0.541569	0.03	0.146	6.64e-140	1
EEF1B2	4.84e-143	0.426528	0.869	0.945	1.17e-138	1
PARP14	9.39e-143	-0.271636	0.037	0.157	2.26e-138	1
TF	1.84e-142	-0.545403	0.37	0.574	4.44e-138	1
IFITM5	3.94e-142	-0.421115	0.014	0.118	9.49e-138	1
RPL37	4.89e-142	0.386496	0.918	0.947	1.18e-137	1
PSMA5	7.87e-141	0.33213	0.33	0.649	1.9e-136	1
PCSK2	2.85e-140	-0.270321	0.024	0.134	6.88e-136	1
MRPL13	1.29e-139	0.270245	0.343	0.651	3.1e-135	1
EIF3E	8.86e-139	-0.368865	0.6	0.882	2.13e-134	1
STOML2	2.52e-137	0.276677	0.375	0.726	6.07e-133	1
GSTP1	2.89e-136	0.69434	0.652	0.66	6.96e-132	1
RPL14	7.1e-135	0.262659	0.94	0.979	1.71e-130	1
S100A16	1.61e-134	0.340093	0.203	0.42	3.87e-130	1
PSMD14	1.27e-133	0.343705	0.296	0.578	3.06e-129	1
CYCS	1.93e-132	0.289995	0.365	0.701	4.66e-128	1
CYBA	1.16e-131	0.309919	0.267	0.522	2.8e-127	1
NDUFA4L2	2.72e-131	-0.339088	0.1	0.244	6.54e-127	1
HIST1H1C	2.69e-130	0.394938	0.169	0.358	6.48e-126	1
NDUFA6	6.19e-130	0.288864	0.378	0.73	1.49e-125	1
SRM	3.47e-129	0.30985	0.322	0.624	8.35e-125	1
BOLA3	5.52e-129	0.42313	0.296	0.588	1.33e-124	1
EIF6	1.16e-128	0.335689	0.371	0.715	2.8e-124	1
UCHL3	6.98e-125	0.315189	0.232	0.464	1.68e-120	1
HIST1H4C	1.51e-123	0.576243	0.369	0.678	3.63e-119	1
CCT5	1.4e-121	0.275227	0.352	0.654	3.36e-117	1
NDUFA1	6.44e-121	0.312113	0.389	0.733	1.55e-116	1
MRPL33	5.76e-120	0.420093	0.368	0.706	1.39e-115	1
ECHS1	4.4e-119	0.30554	0.376	0.711	1.06e-114	1
NDUFC1	4.7e-119	0.337732	0.378	0.712	1.13e-114	1
MRPS15	6.91e-119	0.31406	0.347	0.668	1.66e-114	1
NDUFA2	1.15e-118	0.280406	0.403	0.747	2.78e-114	1
SNX3	1.74e-118	0.280949	0.408	0.753	4.2e-114	1
PSMA3	3.05e-118	0.352998	0.369	0.687	7.35e-114	1
ANXA2	3.32e-118	0.269565	0.378	0.676	7.99e-114	1
RNASEH2C	1.2e-117	0.349354	0.331	0.626	2.89e-113	1
MDH2	3.36e-117	0.259034	0.389	0.736	8.09e-113	1
KPNA2	1.92e-116	0.357203	0.266	0.507	4.62e-112	1
SCAND1	2.18e-115	0.264858	0.426	0.778	5.24e-111	1
NDUFV2	5.65e-115	0.260043	0.397	0.736	1.36e-110	1
PKM	2.7e-114	0.307731	0.397	0.708	6.5e-110	1
MRPL52	7.76e-114	0.390117	0.371	0.71	1.87e-109	1
RBM8A	2.68e-112	0.339609	0.4	0.736	6.45e-108	1
PCLAF	6.25e-111	0.304036	0.211	0.407	1.5e-106	1
RPA3	1.37e-110	0.388544	0.353	0.656	3.29e-106	1
TYMS	1.55e-110	0.347258	0.28	0.521	3.73e-106	1
UBE2S	2.13e-110	0.379359	0.311	0.583	5.14e-106	1
TST	2.48e-110	0.336798	0.309	0.568	5.98e-106	1
MAD2L1	5.81e-110	0.286237	0.203	0.395	1.4e-105	1
VDAC1	7.95e-109	0.290061	0.424	0.763	1.91e-104	1
PTTG1	2.54e-107	0.311795	0.269	0.499	6.11e-103	1
MRPL20	1.31e-106	0.374746	0.324	0.604	3.15e-102	1
CKS1B	1.48e-105	0.315064	0.365	0.658	3.57e-101	1
NDUFB7	1.79e-105	0.285533	0.42	0.775	4.32e-101	1
HSPE1	5.17e-105	0.590751	0.726	0.872	1.25e-100	1
NDUFB1	1.41e-104	0.501156	0.349	0.657	3.41e-100	1
NUDC	4.21e-103	0.36958	0.359	0.657	1.01e-98	1
NOL7	4.69e-103	0.40563	0.363	0.676	1.13e-98	1
SF3B5	5.04e-102	0.311684	0.395	0.735	1.21e-97	1
ADI1	3.52e-100	0.335102	0.37	0.676	8.48e-96	1
LSM5	4.12e-100	0.25333	0.433	0.766	9.93e-96	1
ENO1	4.4e-96	0.617908	0.736	0.871	1.06e-91	1
SERF2	5.86e-96	0.32408	0.807	0.911	1.41e-91	1
MT1A	8.08e-96	0.305253	0.147	0.294	1.95e-91	1
GNAS	9.73e-96	-0.829881	0.666	0.898	2.34e-91	1
LSM3	5.46e-95	0.405558	0.363	0.67	1.31e-90	1
S100A4	1.07e-94	0.27224	0.176	0.335	2.59e-90	1
TUBA1C	4.06e-93	0.424488	0.344	0.626	9.78e-89	1
DYNLRB1	2.17e-92	0.290364	0.438	0.776	5.22e-88	1
PPP1R14B	1.93e-91	0.26497	0.418	0.747	4.64e-87	1
JPT1	6.96e-89	0.404305	0.398	0.714	1.68e-84	1
CDKN3	7.42e-89	0.346526	0.201	0.375	1.79e-84	1
CCT8	4.17e-88	0.260614	0.437	0.767	1.01e-83	1
RPL36	4.96e-88	0.267433	0.932	0.957	1.2e-83	1
ATP5F1C	1.05e-86	0.252282	0.445	0.782	2.53e-82	1
PCBD1	2.19e-85	0.262922	0.426	0.756	5.29e-81	1
SRI	5.26e-85	0.679339	0.296	0.534	1.27e-80	1
NDUFA12	6.6e-84	0.36538	0.402	0.722	1.59e-79	1
GSTO1	3.55e-83	0.376064	0.373	0.667	8.55e-79	1
RPL38	4.06e-83	0.513676	0.739	0.854	9.79e-79	1
FAM162A	9e-83	0.297376	0.45	0.757	2.17e-78	1
LUM	9.96e-83	-1.12205	0.092	0.191	2.4e-78	1
APOC3	1.14e-82	-0.357159	0.355	0.525	2.75e-78	1
RPL35A	2.13e-82	0.250033	0.921	0.959	5.14e-78	1
TFF3	3.48e-81	0.536519	0.126	0.25	8.38e-77	1
PTGR1	4.16e-80	0.687086	0.306	0.55	1e-75	1
ZWINT	8.84e-80	0.268657	0.163	0.306	2.13e-75	1
H2AFJ	5.37e-79	0.425075	0.421	0.731	1.29e-74	1
AC020656.1	1.99e-78	0.401365	0.126	0.252	4.79e-74	1
DBI	2.45e-78	0.525135	0.755	0.888	5.89e-74	1
TMEM238	2.6e-78	0.251102	0.077	0.176	6.25e-74	1
PRDX1	3.54e-78	0.454008	0.749	0.909	8.53e-74	1
PSMD8	7.52e-77	0.409053	0.402	0.717	1.81e-72	1
CENPX	6.54e-76	0.318337	0.438	0.757	1.57e-71	1
HMGN2	1.5e-75	0.352546	0.457	0.77	3.6e-71	1
TIMM8B	2.32e-74	0.387095	0.388	0.685	5.59e-70	1
RPS29	1.87e-73	0.396026	0.861	0.897	4.5e-69	1
BIRC5	1.97e-72	0.256311	0.168	0.305	4.75e-68	1
PRMT1	3.02e-72	0.408903	0.415	0.728	7.28e-68	1
RPS21	3.83e-72	0.347952	0.893	0.927	9.22e-68	1
ATP5MC3	1.4e-71	0.414144	0.752	0.912	3.37e-67	1
PPIA	5.14e-70	0.294038	0.83	0.942	1.24e-65	1
TM4SF1	6.61e-70	0.291745	0.156	0.284	1.59e-65	1
TPT1	1.14e-69	0.339749	0.962	0.991	2.74e-65	1
ATP5F1B	1.27e-69	0.29272	0.461	0.791	3.06e-65	1
SNHG8	1.62e-69	0.272445	0.467	0.78	3.89e-65	1
HMGB2	1.86e-69	0.270331	0.284	0.474	4.47e-65	1
TALDO1	3.24e-69	0.418296	0.369	0.657	7.81e-65	1
CENPW	5.92e-68	0.393483	0.209	0.368	1.43e-63	1
NDUFS6	2.82e-67	0.29132	0.434	0.745	6.8e-63	1
EPCAM	3.31e-67	0.313465	0.369	0.591	7.96e-63	1
ALDH1A1	1.07e-66	0.429114	0.226	0.389	2.57e-62	1
MRPL57	1.03e-65	0.356492	0.437	0.763	2.49e-61	1
NPM1	1.68e-65	0.261009	0.883	0.961	4.05e-61	1
S100A11	6.93e-65	0.279457	0.43	0.674	1.67e-60	1
TK1	9.3e-65	0.316073	0.128	0.24	2.24e-60	1
PDCD5	3.97e-64	0.346112	0.437	0.752	9.56e-60	1
CCNB2	6.91e-64	0.272415	0.134	0.247	1.66e-59	1
C19orf53	5.57e-62	0.25843	0.483	0.817	1.34e-57	1
PPA1	9.72e-62	0.413832	0.437	0.752	2.34e-57	1
REG3A	1.13e-61	-1.08729	0.042	0.109	2.71e-57	1
RNASE1	2.03e-61	0.355844	0.127	0.233	4.88e-57	1
NDUFAB1	3.32e-61	0.261337	0.464	0.787	8e-57	1
MYL12A	8.95e-61	0.294885	0.482	0.788	2.16e-56	1
AURKAIP1	9.55e-60	0.367527	0.412	0.707	2.3e-55	1
PHGR1	2.41e-59	1.20259	0.105	0.055	5.82e-55	1
ATP5PD	1.04e-57	0.446662	0.419	0.734	2.51e-53	1
COPE	2.71e-57	0.438562	0.436	0.758	6.52e-53	1
CCNB1	6.53e-56	0.355403	0.199	0.335	1.57e-51	1
BAX	1.63e-55	0.433436	0.432	0.737	3.92e-51	1
ATOX1	2.8e-55	0.336349	0.447	0.768	6.74e-51	1
PHB	4.57e-55	0.371533	0.45	0.771	1.1e-50	1
NDUFB3	5.97e-54	0.449983	0.409	0.702	1.44e-49	1
LGALS3	1.5e-53	0.876296	0.296	0.482	3.61e-49	1
CKS2	2.36e-52	0.508554	0.403	0.67	5.68e-48	1
HIST1H1E	2.57e-52	0.257294	0.083	0.164	6.18e-48	1
UQCRQ	4.84e-51	0.368698	0.449	0.77	1.17e-46	1
NOP10	1.58e-50	0.355849	0.452	0.773	3.8e-46	1
CD9	1.28e-48	0.271648	0.07	0.142	3.08e-44	1
LSM7	1.48e-48	0.320747	0.477	0.798	3.58e-44	1
UQCC2	1.55e-47	0.454078	0.409	0.696	3.74e-43	1
APOM	7.49e-47	0.331771	0.359	0.559	1.8e-42	1
KRT19	1.38e-45	0.411284	0.508	0.781	3.32e-41	1
AURKB	6.39e-45	0.251145	0.126	0.216	1.54e-40	1
ATP5F1D	1.17e-44	0.254461	0.499	0.828	2.81e-40	1
PSMB3	1.25e-44	0.420322	0.439	0.743	3.01e-40	1
SNU13	8.5e-44	0.333588	0.48	0.805	2.05e-39	1
GADD45GIP1	1.37e-43	0.375663	0.462	0.778	3.31e-39	1
RPL37A	4.09e-43	0.255087	0.908	0.941	9.85e-39	1
NDUFB4	2.11e-42	0.378366	0.457	0.756	5.09e-38	1
COX7C	2.62e-42	0.279095	0.75	0.887	6.31e-38	1
CDC20	1.83e-41	0.286628	0.119	0.202	4.41e-37	1
ATP5MC1	2.05e-41	0.399286	0.449	0.725	4.94e-37	1
SAP18	1.13e-40	0.339921	0.476	0.776	2.73e-36	1
FABP5	7.33e-40	0.252747	0.468	0.715	1.76e-35	1
TPI1	1.32e-38	0.442055	0.737	0.906	3.17e-34	1
ANXA3	1.75e-38	0.268857	0.054	0.11	4.22e-34	1
CKB	7.86e-38	0.866383	0.492	0.769	1.89e-33	1
FDPS	3.26e-37	0.277312	0.506	0.792	7.84e-33	1
TUBA1B	3.72e-37	0.657898	0.666	0.829	8.97e-33	1
TMSB10	2.12e-36	0.585805	0.814	0.928	5.11e-32	1
SERPINA1	1.87e-34	0.437883	0.721	0.69	4.5e-30	1
TKT	5.66e-34	0.324801	0.484	0.801	1.36e-29	1
RPS27L	2.23e-33	0.692567	0.619	0.802	5.37e-29	1
SNRPD3	4.57e-33	0.404933	0.478	0.786	1.1e-28	1
S100A6	8.91e-33	0.906866	0.36	0.546	2.15e-28	1
UQCR11	3.51e-32	0.367434	0.472	0.778	8.46e-28	1
UBA52	5.24e-32	0.250564	0.81	0.93	1.26e-27	1
PTGES3	1.03e-31	0.262343	0.548	0.837	2.49e-27	1
COX8A	1.92e-31	0.366424	0.494	0.799	4.62e-27	1
PSMB6	2.41e-31	0.347271	0.479	0.767	5.81e-27	1
KRT18	2.95e-31	0.541108	0.724	0.897	7.1e-27	1
PRELID1	3.13e-31	0.348008	0.488	0.799	7.53e-27	1
SRSF3	4.45e-31	0.380957	0.499	0.788	1.07e-26	1
OAZ1	4.67e-31	0.27724	0.535	0.834	1.12e-26	1
NDUFA11	3.36e-30	0.352623	0.484	0.788	8.09e-26	1
SLIRP	5.14e-30	0.493915	0.444	0.734	1.24e-25	1
SSBP1	5.79e-30	0.385389	0.469	0.756	1.4e-25	1
ACTG1	1.04e-29	0.257976	0.843	0.954	2.51e-25	1
MRPL51	8.61e-29	0.342125	0.503	0.811	2.07e-24	1
PRDX5	1.48e-28	0.33201	0.492	0.799	3.56e-24	1
RPL36AL	2.91e-28	0.452485	0.671	0.852	7.01e-24	1
AP2S1	3.3e-28	0.409868	0.496	0.805	7.95e-24	1
CDK1	3.33e-28	0.404838	0.175	0.264	8.03e-24	1
TMEM258	4.46e-27	0.259426	0.532	0.817	1.08e-22	1
RAN	2.81e-25	0.381594	0.702	0.898	6.76e-21	1
RBX1	8.5e-25	0.305411	0.533	0.817	2.05e-20	1
EIF1	1.4e-24	0.252607	0.827	0.947	3.38e-20	1
TXNDC17	2.15e-24	0.439749	0.472	0.755	5.18e-20	1
AKR1C2	2.16e-24	0.464761	0.164	0.245	5.2e-20	1
NQO1	1.47e-23	0.58309	0.348	0.526	3.54e-19	1
GPX2	1.02e-22	0.656032	0.316	0.477	2.46e-18	1
KRT23	1.11e-22	0.279618	0.077	0.124	2.68e-18	1
ATP5MPL	5.04e-22	0.35079	0.525	0.811	1.21e-17	1
COMMD6	3.03e-21	0.272419	0.548	0.819	7.3e-17	1
PFN1	8.41e-20	0.407863	0.679	0.894	2.03e-15	1
UQCR10	3.02e-19	0.463404	0.648	0.849	7.27e-15	1
TUBB4B	2.69e-18	0.569433	0.453	0.699	6.47e-14	1
NDUFB2	2.83e-18	0.385098	0.489	0.775	6.81e-14	1
NME1	1.32e-17	0.491642	0.453	0.701	3.17e-13	1
MYL12B	1.32e-17	0.564188	0.487	0.765	3.18e-13	1
HIST1H1B	9.32e-17	0.269462	0.072	0.11	2.25e-12	1
POMP	2.98e-16	0.34531	0.529	0.807	7.18e-12	1
LGALS4	4.33e-16	1.12781	0.108	0.082	1.04e-11	1
APRT	7.75e-15	0.343975	0.529	0.822	1.87e-10	1
SNRPD1	8.95e-15	0.488121	0.491	0.762	2.16e-10	1
RPL13A	1.07e-14	-0.425272	0.767	0.916	2.57e-10	1
DDT	1.31e-14	0.368716	0.518	0.791	3.16e-10	1
S100A3	2.62e-13	0.355773	0.08	0.115	6.31e-09	1
ACAT2	3.3e-13	0.486984	0.456	0.678	7.94e-09	1
C1QBP	6.77e-13	0.451101	0.507	0.777	1.63e-08	1
SUB1	7.55e-13	0.412535	0.665	0.877	1.82e-08	1
SLC25A5	1.79e-12	0.268965	0.568	0.831	4.32e-08	1
TRMT112	2.18e-12	0.320412	0.546	0.827	5.26e-08	1
GSTA1	2.91e-12	0.317119	0.27	0.351	7.02e-08	1
ROMO1	3.26e-12	0.506809	0.502	0.776	7.84e-08	1
MYL6	9.11e-12	0.338816	0.698	0.899	2.19e-07	1
UBL5	9.16e-12	0.348456	0.547	0.823	2.21e-07	1
ARPC3	9.56e-12	0.446104	0.513	0.808	2.3e-07	1
S100A10	1.76e-11	0.447086	0.575	0.836	4.24e-07	1
ELOB	3.37e-11	0.420938	0.622	0.841	8.11e-07	1
MGST1	4.97e-11	0.350331	0.48	0.681	1.2e-06	1
NDUFS5	8.37e-11	0.437637	0.622	0.835	2.01e-06	1
UBE2C	2.22e-10	0.517056	0.249	0.332	5.36e-06	1
COX7B	2.98e-10	0.465449	0.505	0.776	7.18e-06	1
SEM1	4.65e-10	0.316705	0.575	0.827	1.12e-05	1
SKP1	6.56e-10	0.363342	0.577	0.839	1.58e-05	1
TSPAN8	8.43e-10	0.899524	0.259	0.347	2.03e-05	1
MZT2B	5.25e-09	0.255653	0.571	0.84	0.000126457	1
FXYD3	2.31e-08	1.03923	0.119	0.103	0.000556888	1
SNRPF	6.91e-08	0.533315	0.512	0.783	0.00166343	1
ETFB	8.71e-08	0.298061	0.577	0.8	0.0020977	1
POLR2L	9.26e-08	0.525756	0.514	0.782	0.00222984	1
B2M	2.67e-07	0.347299	0.572	0.82	0.00643258	1
ATP5MD	4.19e-07	0.457058	0.513	0.783	0.0100919	1
AGR2	1.72e-06	1.11206	0.137	0.125	0.0413629	1

## Sheet: Markers_Cluster2
gene	p_val	avg_log2FC	pct.1	pct.2	p_val_adj	cluster
HIST1H4C	0	1.45144	0.845	0.59	0	2
MT1G	0	1.33488	0.502	0.217	0	2
MT1E	0	1.03437	0.57	0.307	0	2
RBP4	0	1.00657	0.808	0.443	0	2
TYMS	0	0.877591	0.798	0.426	0	2
AFP	0	0.863926	0.857	0.499	0	2
PCLAF	0	0.8365	0.761	0.307	0	2
DUT	0	0.826343	0.801	0.533	0	2
MGST1	0	0.802629	0.881	0.607	0	2
PCNA	0	0.790351	0.685	0.361	0	2
ATP5MC1	0	0.758759	0.855	0.649	0	2
MT1X	0	0.748721	0.634	0.377	0	2
HELLS	0	0.709415	0.681	0.279	0	2
RANBP1	0	0.689879	0.895	0.711	0	2
MGST2	0	0.661677	0.841	0.606	0	2
TUBA1B	0	0.647547	0.943	0.778	0	2
GLUD1	0	0.645948	0.811	0.52	0	2
RRM2	0	0.641846	0.565	0.145	0	2
LYZ	0	0.633202	0.814	0.496	0	2
RPA3	0	0.630116	0.812	0.571	0	2
GAMT	0	0.628732	0.818	0.547	0	2
APOB	0	0.609632	0.913	0.545	0	2
CDCA7	0	0.597039	0.625	0.281	0	2
FKBP11	0	0.59517	0.785	0.473	0	2
MT-ND1	0	0.589324	0.945	0.811	0	2
GMNN	0	0.589306	0.688	0.346	0	2
MCM7	0	0.586606	0.682	0.348	0	2
GCHFR	0	0.582526	0.766	0.474	0	2
MT1M	0	0.582175	0.271	0.084	0	2
ODAM	0	0.582045	0.537	0.293	0	2
DHFR	0	0.579073	0.668	0.284	0	2
HMGB1	0	0.578802	0.921	0.747	0	2
HSP90AA1	0	0.578268	0.958	0.856	0	2
CCL20	0	0.555678	0.508	0.231	0	2
FADS1	0	0.554321	0.808	0.567	0	2
ZWINT	0	0.549918	0.623	0.222	0	2
GINS2	0	0.54964	0.575	0.162	0	2
MT-CO3	0	0.54459	0.989	0.895	0	2
MT-ND4	0	0.540653	0.989	0.885	0	2
DEK	0	0.540456	0.795	0.549	0	2
UBE2T	0	0.535505	0.676	0.338	0	2
ATAD2	0	0.534288	0.625	0.26	0	2
HSPD1	0	0.530866	0.941	0.843	0	2
MCM3	0	0.530574	0.608	0.282	0	2
CENPV	0	0.526865	0.811	0.568	0	2
FEN1	0	0.522259	0.535	0.172	0	2
H2AFZ	0	0.519729	0.961	0.841	0	2
SULT1E1	0	0.517649	0.529	0.269	0	2
CKS1B	0	0.515143	0.843	0.57	0	2
MCM6	0	0.51435	0.525	0.204	0	2
MT-CYB	0	0.513097	0.985	0.879	0	2
MCM4	0	0.511452	0.545	0.186	0	2
HSPE1	0	0.508819	0.933	0.834	0	2
NASP	0	0.503149	0.783	0.58	0	2
FGG	0	0.502672	0.734	0.417	0	2
PRKDC	0	0.494915	0.76	0.534	0	2
MT1F	0	0.490941	0.433	0.197	0	2
DUSP9	0	0.488741	0.61	0.337	0	2
DDT	0	0.483805	0.879	0.724	0	2
C1QBP	0	0.479255	0.866	0.71	0	2
SELENOP	0	0.472995	0.796	0.564	0	2
HMGB2	0	0.472717	0.778	0.384	0	2
MTTP	0	0.471444	0.713	0.371	0	2
POLR3K	0	0.471398	0.628	0.312	0	2
AGT	0	0.469936	0.808	0.51	0	2
HIST1H1B	0	0.467935	0.341	0.062	0	2
TK1	0	0.463355	0.544	0.164	0	2
CENPK	0	0.458857	0.586	0.219	0	2
TESC	0	0.458722	0.546	0.258	0	2
SRM	0	0.456705	0.776	0.539	0	2
DNMT1	0	0.456338	0.657	0.356	0	2
MAD2L1	0	0.45238	0.66	0.311	0	2
FGL1	0	0.451981	0.676	0.379	0	2
FGB	0	0.450082	0.69	0.365	0	2
UHRF1	0	0.44664	0.445	0.099	0	2
CPB2	0	0.444487	0.635	0.362	0	2
SMC1A	0	0.434496	0.587	0.306	0	2
PGP	0	0.432465	0.763	0.499	0	2
POP7	0	0.430927	0.73	0.466	0	2
UNG	0	0.429312	0.554	0.275	0	2
CDT1	0	0.428978	0.55	0.17	0	2
CDC6	0	0.427781	0.48	0.12	0	2
ACSL4	0	0.425666	0.676	0.425	0	2
HMGN2	0	0.424819	0.884	0.691	0	2
ALB	0	0.418626	0.832	0.548	0	2
C19orf48	0	0.418333	0.741	0.471	0	2
RAD51AP1	0	0.413758	0.515	0.155	0	2
SNRNP25	0	0.409775	0.679	0.38	0	2
ASGR1	0	0.408964	0.801	0.521	0	2
FABP1	0	0.407611	0.868	0.572	0	2
DNPH1	0	0.407198	0.77	0.538	0	2
EIF4EBP1	0	0.406078	0.809	0.607	0	2
SRSF2	0	0.404985	0.795	0.595	0	2
MCM5	0	0.403378	0.509	0.166	0	2
BRCA2	0	0.403138	0.464	0.15	0	2
CENPM	0	0.39887	0.525	0.169	0	2
PCBD1	0	0.398196	0.845	0.677	0	2
CTNNAL1	0	0.397525	0.718	0.468	0	2
SNRPD1	0	0.395698	0.856	0.693	0	2
SERPINA6	0	0.391731	0.592	0.3	0	2
ORM1	0	0.388229	0.385	0.126	0	2
TMPO	0	0.38535	0.646	0.366	0	2
RRM1	0	0.384391	0.55	0.262	0	2
CISD3	0	0.382752	0.662	0.363	0	2
PHGDH	0	0.382639	0.692	0.437	0	2
PAH	0	0.378474	0.66	0.36	0	2
SDF2L1	0	0.376896	0.714	0.465	0	2
USP1	0	0.376	0.568	0.273	0	2
CLSPN	0	0.373846	0.418	0.099	0	2
MND1	0	0.373374	0.536	0.179	0	2
MT1A	0	0.370953	0.493	0.231	0	2
RFC4	0	0.369266	0.54	0.251	0	2
BRCA1	0	0.368837	0.449	0.123	0	2
CHEK1	0	0.368572	0.526	0.196	0	2
GCSH	0	0.367629	0.838	0.671	0	2
ORC6	0	0.365816	0.584	0.252	0	2
DTL	0	0.364627	0.401	0.081	0	2
SRSF10	0	0.363073	0.748	0.534	0	2
DTYMK	0	0.357774	0.726	0.448	0	2
CDK1	0	0.357663	0.569	0.193	0	2
MYBL2	0	0.356719	0.432	0.103	0	2
PRELID1	0	0.351143	0.87	0.728	0	2
TFDP1	0	0.348675	0.537	0.269	0	2
CENPW	0	0.348566	0.648	0.288	0	2
SMC4	0	0.343812	0.587	0.269	0	2
CENPU	0	0.341715	0.465	0.147	0	2
FBXO5	0	0.341084	0.419	0.136	0	2
BOLA3	0	0.332728	0.742	0.505	0	2
CHAF1A	0	0.329501	0.461	0.139	0	2
GGCT	0	0.328602	0.704	0.459	0	2
RFC3	0	0.324563	0.485	0.198	0	2
BRI3BP	0	0.324557	0.563	0.28	0	2
DCTPP1	0	0.323565	0.64	0.409	0	2
PSMG1	0	0.323426	0.667	0.433	0	2
DDX46	0	0.32228	0.721	0.495	0	2
SCML1	0	0.320352	0.62	0.359	0	2
POLD3	0	0.320063	0.473	0.193	0	2
TMEM106C	0	0.318283	0.691	0.462	0	2
HIST1H1D	0	0.317171	0.276	0.06	0	2
PPIF	0	0.316903	0.594	0.35	0	2
FGFR4	0	0.313357	0.598	0.321	0	2
HMGA2	0	0.312241	0.622	0.349	0	2
EEF1B2	0	0.311926	0.974	0.925	0	2
MPC1	0	0.311848	0.54	0.293	0	2
ALDH1A1	0	0.311067	0.589	0.323	0	2
VRK1	0	0.311051	0.51	0.213	0	2
PBK	0	0.309452	0.445	0.134	0	2
MCM10	0	0.30942	0.39	0.069	0	2
ADK	0	0.303645	0.592	0.339	0	2
SHTN1	0	0.298525	0.575	0.313	0	2
APOM	0	0.294511	0.8	0.478	0	2
E2F1	0	0.291521	0.373	0.085	0	2
ATAD5	0	0.291417	0.428	0.146	0	2
RMI2	0	0.29018	0.466	0.165	0	2
COMTD1	0	0.289972	0.588	0.314	0	2
PRIM1	0	0.288234	0.476	0.151	0	2
MTHFD1	0	0.285709	0.466	0.206	0	2
SMC2	0	0.283476	0.523	0.246	0	2
CENPN	0	0.278635	0.572	0.249	0	2
TOMM40	0	0.275704	0.665	0.439	0	2
HIST1H1E	0	0.270464	0.354	0.114	0	2
AGMAT	0	0.269819	0.45	0.186	0	2
MCM2	0	0.269658	0.396	0.148	0	2
TTR	0	0.264939	0.893	0.574	0	2
FAM111B	0	0.264593	0.297	0.045	0	2
ESCO2	0	0.25788	0.328	0.072	0	2
IMPA2	0	0.25354	0.521	0.248	0	2
DNAJC9	0	0.253027	0.506	0.229	0	2
TMSB10	0	-0.890219	0.893	0.912	0	2
DLX5	0	-1.14666	0.083	0.302	0	2
TUBA1A	0	-1.41436	0.115	0.356	0	2
TUBB2B	0	-1.5006	0.221	0.476	0	2
ITM2B	0	-1.8482	0.869	0.858	0	2
FGF8	0	-2.19229	0.024	0.242	0	2
RELN	5.66e-308	0.362794	0.551	0.287	1.36e-303	2
EXOSC8	1.08e-307	0.324363	0.645	0.418	2.6e-303	2
SLBP	1.22e-307	0.362616	0.59	0.373	2.94e-303	2
APOH	9.89e-307	0.320744	0.677	0.382	2.38e-302	2
KDM5B	1.68e-306	-0.618958	0.142	0.364	4.04e-302	2
MRPL11	5.58e-306	0.282903	0.762	0.555	1.34e-301	2
CBX5	4.3e-305	0.306846	0.733	0.5	1.03e-300	2
PGC	6.18e-303	0.260225	0.5	0.252	1.49e-298	2
MT2A	4.78e-301	0.575806	0.784	0.552	1.15e-296	2
CENPX	9.18e-301	0.399309	0.855	0.679	2.21e-296	2
UQCC2	1.32e-299	0.341185	0.809	0.621	3.17e-295	2
PRSS23	4.81e-298	-1.38624	0.183	0.413	1.16e-293	2
PA2G4	1.46e-297	0.355244	0.801	0.62	3.51e-293	2
CYB5A	1.69e-297	0.399157	0.855	0.656	4.07e-293	2
CCND2	2.39e-296	-0.899751	0.124	0.343	5.75e-292	2
CD24	3.72e-296	-0.877268	0.587	0.726	8.97e-292	2
SLC25A5	3.95e-296	0.364795	0.89	0.771	9.51e-292	2
ASGR2	4.69e-296	0.301841	0.748	0.439	1.13e-291	2
POLE4	8.01e-296	0.278651	0.725	0.499	1.93e-291	2
PCYT2	7.53e-295	0.257886	0.609	0.375	1.81e-290	2
NOP56	1.72e-293	0.33289	0.725	0.532	4.13e-289	2
MSH6	5.78e-293	0.351968	0.555	0.342	1.39e-288	2
COBLL1	2.43e-288	0.290878	0.442	0.227	5.85e-284	2
IQGAP2	3.33e-288	0.320111	0.557	0.325	8.02e-284	2
PPM1G	6.47e-287	0.307315	0.735	0.534	1.56e-282	2
ANXA1	6.48e-286	-1.47374	0.077	0.292	1.56e-281	2
SAC3D1	8.14e-286	0.262454	0.575	0.352	1.96e-281	2
PPIA	9.42e-286	0.366645	0.972	0.916	2.27e-281	2
AKAP12	1.93e-284	-1.01616	0.041	0.24	4.66e-280	2
NME1	2.34e-284	0.418243	0.813	0.634	5.63e-280	2
MEG8	1.72e-283	0.280067	0.547	0.307	4.14e-279	2
EEF1E1	4.19e-282	0.321919	0.721	0.516	1.01e-277	2
GNAS	1.15e-279	-1.52342	0.874	0.858	2.77e-275	2
TRIM24	7.6e-279	0.374048	0.729	0.485	1.83e-274	2
CHST13	2.24e-278	0.273432	0.582	0.339	5.4e-274	2
LSM6	2.69e-278	0.345542	0.726	0.524	6.47e-274	2
GLRX2	5.09e-278	0.250726	0.56	0.334	1.23e-273	2
FAM84A	1.27e-276	-0.987003	0.07	0.272	3.06e-272	2
FGF3	1.81e-276	-0.807077	0.015	0.2	4.36e-272	2
TFAM	1e-275	0.299023	0.69	0.474	2.42e-271	2
ITIH2	1.26e-275	0.265054	0.68	0.383	3.04e-271	2
TUBB2A	1.32e-272	-1.09681	0.244	0.446	3.18e-268	2
APOA1	3.21e-271	0.30512	0.946	0.695	7.73e-267	2
CYCS	5.18e-271	0.340308	0.797	0.62	1.25e-266	2
CISD1	4.12e-269	0.256024	0.738	0.531	9.91e-265	2
MAN1A1	4.14e-269	0.327402	0.683	0.439	9.97e-265	2
SUPT16H	1.04e-268	0.343026	0.667	0.461	2.51e-264	2
H2AFV	1.65e-268	0.29019	0.833	0.653	3.98e-264	2
PRDX3	7.95e-268	0.38711	0.838	0.672	1.92e-263	2
GTF3A	6.17e-266	0.277399	0.685	0.477	1.49e-261	2
MT-ATP6	1.35e-265	0.471065	0.991	0.905	3.26e-261	2
MPC2	1.97e-265	0.328311	0.85	0.681	4.75e-261	2
MBNL3	2.7e-263	0.278466	0.544	0.312	6.5e-259	2
SIVA1	5.18e-263	0.443833	0.662	0.531	1.25e-258	2
MIR122HG	1.26e-262	0.292869	0.545	0.301	3.05e-258	2
FASN	8.82e-262	0.379917	0.767	0.555	2.12e-257	2
FBL	2.27e-261	0.258598	0.751	0.565	5.46e-257	2
MT-ND2	7.32e-256	0.448203	0.939	0.81	1.76e-251	2
TXN	6.8e-255	0.457803	0.951	0.868	1.64e-250	2
SOX11	9.05e-253	-0.675261	0.019	0.196	2.18e-248	2
SEC11C	1.89e-251	0.312021	0.729	0.503	4.55e-247	2
PSME2	1.22e-250	0.258459	0.655	0.436	2.93e-246	2
EBP	4.19e-250	0.320396	0.793	0.597	1.01e-245	2
MT-ND5	6.71e-250	0.361956	0.869	0.703	1.62e-245	2
MT-CO2	3.84e-249	0.407771	0.995	0.926	9.24e-245	2
HNRNPAB	9.85e-249	0.303341	0.717	0.5	2.37e-244	2
APOA2	3.38e-248	0.337299	0.981	0.775	8.15e-244	2
SNRPB	4.42e-247	0.310734	0.868	0.744	1.06e-242	2
CRABP2	1.36e-245	-1.56525	0.206	0.385	3.29e-241	2
BEX1	4.49e-245	0.376462	0.767	0.537	1.08e-240	2
PLA2G4A	1.4e-244	-1.0808	0.045	0.223	3.36e-240	2
IPO5	4.14e-244	0.257169	0.619	0.414	9.98e-240	2
SESN3	4.56e-243	-0.586015	0.098	0.289	1.1e-238	2
GPAM	1.54e-242	0.256187	0.476	0.256	3.72e-238	2
SP9	3.05e-242	-0.538161	0.01	0.173	7.35e-238	2
PPA1	1.56e-240	0.262395	0.835	0.678	3.76e-236	2
LSM3	6.87e-239	0.273057	0.775	0.593	1.65e-234	2
RPSA	7.26e-239	0.263595	0.978	0.943	1.75e-234	2
EFEMP1	9.75e-239	-0.968142	0.017	0.184	2.35e-234	2
PPP1R14B	2.1e-237	0.308481	0.835	0.669	5.05e-233	2
MZT2A	1.56e-235	0.26658	0.841	0.694	3.77e-231	2
TRA2B	1.57e-235	0.266235	0.664	0.461	3.77e-231	2
GPC3	2.59e-233	0.361579	0.804	0.574	6.23e-229	2
ANP32B	2.59e-233	0.316458	0.846	0.68	6.24e-229	2
PEBP1	2.99e-233	0.402281	0.901	0.783	7.21e-229	2
TMEM97	5.73e-233	0.301392	0.813	0.633	1.38e-228	2
APRT	8.17e-233	0.270778	0.884	0.755	1.97e-228	2
MRPL57	3.34e-232	0.274115	0.839	0.687	8.05e-228	2
MAP1B	4.96e-232	-1.05492	0.188	0.369	1.19e-227	2
NKAIN4	5.57e-232	-0.749806	0.029	0.195	1.34e-227	2
CHCHD10	5.84e-232	0.315656	0.774	0.595	1.41e-227	2
ODC1	1.63e-231	0.252931	0.725	0.525	3.92e-227	2
ITPR2	1.67e-231	0.257371	0.565	0.335	4.01e-227	2
DACH1	1.74e-231	-0.526981	0.038	0.207	4.18e-227	2
FUS	1.99e-231	0.284108	0.78	0.607	4.8e-227	2
HNRNPD	9.59e-231	0.33928	0.777	0.588	2.31e-226	2
PSAT1	6.38e-230	0.381015	0.683	0.474	1.54e-225	2
MEG3	5.32e-227	0.303793	0.777	0.528	1.28e-222	2
SMC3	1.12e-226	0.250635	0.629	0.431	2.69e-222	2
S100A11	8.42e-226	-1.10775	0.557	0.649	2.03e-221	2
TST	1.29e-225	0.299037	0.708	0.494	3.1e-221	2
MUCL1	2.71e-225	-0.599264	0.02	0.18	6.52e-221	2
PEG10	6.31e-225	0.463802	0.713	0.531	1.52e-220	2
SRSF7	9.16e-225	0.317696	0.818	0.648	2.21e-220	2
ACAT2	1.09e-224	0.362377	0.794	0.615	2.64e-220	2
CDK6	1.97e-223	0.26031	0.666	0.427	4.75e-219	2
CD63	2.28e-220	-0.665533	0.862	0.826	5.49e-216	2
SHMT2	2.35e-220	0.265482	0.709	0.513	5.66e-216	2
PARK7	3.99e-220	0.336956	0.879	0.735	9.61e-216	2
MSX2	4.7e-218	-1.03487	0.138	0.324	1.13e-213	2
ETFB	5.28e-218	0.306754	0.89	0.741	1.27e-213	2
S100A6	1.28e-216	-1.46543	0.394	0.538	3.07e-212	2
TP53INP1	6.58e-216	-0.372221	0.085	0.258	1.58e-211	2
MRPS34	1.09e-215	0.274912	0.802	0.648	2.63e-211	2
FSTL1	7.83e-214	-0.633964	0.059	0.229	1.89e-209	2
GLRX5	3.83e-213	0.255984	0.796	0.617	9.22e-209	2
PAICS	4.46e-212	0.276487	0.769	0.596	1.07e-207	2
COX5A	5.78e-212	0.2916	0.866	0.727	1.39e-207	2
GJA1	3.45e-211	-0.79569	0.056	0.226	8.3e-207	2
CRH	4.5e-211	-1.97905	0.01	0.156	1.08e-206	2
AURKAIP1	7.67e-211	0.268019	0.803	0.634	1.85e-206	2
LDHB	3.22e-208	0.537362	0.635	0.466	7.76e-204	2
DHCR24	2.83e-206	0.259463	0.68	0.464	6.81e-202	2
DDX21	8.63e-206	0.273292	0.731	0.548	2.08e-201	2
KPNB1	8.62e-205	0.278384	0.755	0.567	2.08e-200	2
MLLT11	2.55e-204	-0.545839	0.059	0.219	6.13e-200	2
SLC18A2	4.34e-204	-0.575614	0.004	0.142	1.05e-199	2
ECH1	2.88e-201	0.282451	0.755	0.571	6.93e-197	2
BASP1	1.23e-200	-0.623364	0.052	0.215	2.97e-196	2
FBN2	5.23e-200	-0.475754	0.026	0.175	1.26e-195	2
MT-ND3	1.17e-199	0.50106	0.967	0.855	2.82e-195	2
ACTG1	7.02e-197	-0.525745	0.951	0.933	1.69e-192	2
PCDH7	7.85e-197	-0.531547	0.021	0.163	1.89e-192	2
COL2A1	2.71e-196	0.277998	0.71	0.495	6.52e-192	2
SNRPG	1.26e-195	0.290366	0.856	0.727	3.03e-191	2
SLC34A2	6.47e-195	-0.408077	0.012	0.148	1.56e-190	2
CTHRC1	1.21e-193	-1.29508	0.085	0.242	2.91e-189	2
FGF19	2.15e-193	-0.658067	0.024	0.166	5.19e-189	2
IDI1	2.54e-192	0.256874	0.798	0.607	6.12e-188	2
RPS16	2.16e-191	0.2774	0.97	0.937	5.2e-187	2
HMGCS1	4.73e-191	0.305995	0.789	0.585	1.14e-186	2
NDUFA4	6.34e-190	0.257885	0.895	0.813	1.53e-185	2
TIMP1	7.07e-190	-0.787063	0.295	0.444	1.7e-185	2
HSPA9	9.48e-189	0.290079	0.685	0.522	2.28e-184	2
SLIRP	1.44e-188	0.275052	0.808	0.666	3.48e-184	2
LUM	6.36e-188	-2.07388	0.047	0.198	1.53e-183	2
TRDC	7.83e-187	-1.45845	0.19	0.344	1.89e-182	2
SEZ6L	8.55e-187	-0.411009	0.024	0.163	2.06e-182	2
LRP12	1.11e-186	-0.374139	0.031	0.172	2.67e-182	2
FDPS	4.39e-185	0.29281	0.867	0.724	1.06e-180	2
FREM2	9.31e-185	-0.743301	0.091	0.248	2.24e-180	2
CDKN1C	4.64e-184	-0.569488	0.13	0.293	1.12e-179	2
TRPS1	6.46e-182	-0.268387	0.005	0.129	1.55e-177	2
MT-ND6	3.49e-179	0.292935	0.686	0.489	8.41e-175	2
MT-CO1	1.3e-178	0.323972	0.993	0.911	3.12e-174	2
WNT6	1.56e-178	-0.382445	0.015	0.145	3.75e-174	2
EDN3	3.8e-178	-0.691854	0.002	0.122	9.15e-174	2
LRRN1	3.89e-178	-0.342467	0.02	0.151	9.37e-174	2
RPS17	5.86e-178	0.258804	0.718	0.536	1.41e-173	2
IDH1	1.13e-177	0.283891	0.783	0.619	2.73e-173	2
GNG2	9.4e-175	-0.376565	0.01	0.134	2.26e-170	2
PRDM1	1.12e-174	-0.423177	0.047	0.187	2.69e-170	2
NCL	9.14e-172	0.328467	0.907	0.779	2.2e-167	2
PNRC1	1.79e-171	-0.685742	0.6	0.634	4.31e-167	2
DYNC1I1	3.74e-170	-0.430327	0.069	0.214	9e-166	2
AHCY	3.86e-169	0.250908	0.79	0.653	9.3e-165	2
ACKR3	7.41e-169	-0.437671	0.046	0.183	1.78e-164	2
MDFI	6.64e-168	-0.708199	0.216	0.364	1.6e-163	2
PNN	5.84e-166	0.257067	0.712	0.536	1.41e-161	2
LAPTM4B	9.46e-162	0.308689	0.773	0.59	2.28e-157	2
PCSK2	8.91e-160	-0.396734	0.016	0.135	2.14e-155	2
TPBG	1.01e-159	-0.285409	0.045	0.176	2.43e-155	2
YBX1	1.28e-158	0.265245	0.949	0.864	3.08e-154	2
KLHL24	3.18e-158	-0.257087	0.123	0.27	7.67e-154	2
MMP16	8.14e-158	-0.389515	0.058	0.19	1.96e-153	2
GSTP1	1.37e-155	0.426271	0.713	0.649	3.3e-151	2
CCNO	4.42e-155	-0.663683	0.094	0.241	1.06e-150	2
CALM1	1e-154	0.281958	0.87	0.741	2.42e-150	2
MFAP2	2.84e-154	-0.849733	0.188	0.323	6.83e-150	2
VIM	1.65e-153	-1.15078	0.225	0.379	3.97e-149	2
XRCC5	2.16e-153	0.270545	0.792	0.633	5.21e-149	2
CPXM1	2.44e-153	-0.55203	0.089	0.226	5.88e-149	2
MT-ND4L	7.65e-153	0.318149	0.76	0.593	1.84e-148	2
CTXN1	3.08e-152	-0.498505	0.125	0.267	7.41e-148	2
PLD3	4.49e-152	-0.882743	0.522	0.572	1.08e-147	2
CD44	3.47e-151	-0.537054	0.084	0.221	8.35e-147	2
DNAJC5B	5.45e-150	-0.41258	0.002	0.106	1.31e-145	2
IFITM5	6.09e-150	-0.510313	0.009	0.117	1.47e-145	2
COL11A2	5.2e-149	-0.510065	0.056	0.185	1.25e-144	2
BSG	1.45e-145	-0.8568	0.833	0.789	3.5e-141	2
SP6	1.92e-144	-0.496569	0.091	0.223	4.63e-140	2
PPIC	2.94e-143	-0.739354	0.217	0.348	7.07e-139	2
MSX1	5.49e-142	-1.3581	0.329	0.431	1.32e-137	2
EIF3E	2.31e-141	-0.708866	0.881	0.829	5.57e-137	2
ADAMTS6	4.48e-140	-0.391864	0.05	0.17	1.08e-135	2
APCDD1	2.35e-139	-1.03459	0.217	0.337	5.66e-135	2
IFITM1	1.13e-137	-0.264826	0.012	0.115	2.73e-133	2
LBH	2.55e-133	-0.352605	0.044	0.161	6.13e-129	2
GPC1	1.09e-132	-0.404485	0.115	0.242	2.62e-128	2
LMO2	1.96e-132	-0.343968	0.064	0.191	4.71e-128	2
POSTN	2.2e-132	-0.658269	0.032	0.144	5.3e-128	2
MAP1LC3A	2.13e-131	-0.441506	0.125	0.253	5.12e-127	2
EIF1	2.82e-131	-0.428131	0.949	0.924	6.8e-127	2
SAT1	7.76e-131	-0.803783	0.771	0.745	1.87e-126	2
KRT19	3.21e-130	-0.773253	0.719	0.74	7.73e-126	2
DSTN	2.77e-129	-0.905167	0.76	0.746	6.68e-125	2
ITM2C	5.08e-129	-1.42339	0.532	0.566	1.22e-124	2
GGH	7.48e-128	-2.69229	0.715	0.688	1.8e-123	2
MXRA8	1.42e-127	-0.311392	0.048	0.161	3.41e-123	2
GPR83	6.5e-127	-0.264111	0.022	0.125	1.56e-122	2
UNC5B	8.47e-126	-0.341584	0.062	0.18	2.04e-121	2
ADAMTS18	1.31e-124	-0.300444	0.031	0.135	3.16e-120	2
RPL39	4.16e-124	-0.310217	0.981	0.974	1e-119	2
SERPING1	7.31e-124	-0.534076	0.263	0.376	1.76e-119	2
IGFBP2	3.98e-123	-1.14244	0.487	0.547	9.59e-119	2
EMID1	8.26e-122	-0.624285	0.129	0.247	1.99e-117	2
RASGEF1B	1.96e-120	-0.317727	0.065	0.178	4.72e-116	2
UCHL1	4.26e-120	-0.424388	0.065	0.18	1.03e-115	2
FSCN1	2.71e-118	-0.673472	0.3	0.402	6.53e-114	2
BNIP3L	1.14e-117	-0.6538	0.491	0.553	2.74e-113	2
MIR181A1HG	3.22e-117	-0.287407	0.012	0.102	7.76e-113	2
FLRT3	6.35e-115	-0.533046	0.171	0.292	1.53e-110	2
WLS	1.3e-113	-0.285569	0.074	0.186	3.12e-109	2
ZNF462	3.56e-112	-0.271019	0.058	0.164	8.56e-108	2
SGMS2	9.36e-112	-0.461701	0.082	0.191	2.26e-107	2
RPL27A	1.15e-111	0.305174	0.928	0.884	2.78e-107	2
CRIP2	7.11e-111	-0.356805	0.108	0.221	1.71e-106	2
TMEM132A	8.85e-109	-0.344874	0.143	0.255	2.13e-104	2
SCT	9.81e-109	-0.538245	0.046	0.144	2.36e-104	2
EFEMP2	6.35e-106	-0.266146	0.094	0.204	1.53e-101	2
RRAS	1.39e-105	-0.300172	0.12	0.231	3.35e-101	2
H3F3A	9.29e-105	-0.424885	0.962	0.93	2.24e-100	2
EMP3	1.29e-104	-0.563777	0.183	0.292	3.1e-100	2
MYLIP	6.44e-104	-0.427749	0.147	0.257	1.55e-99	2
CST1	1.08e-103	-1.06096	0.104	0.225	2.61e-99	2
SH3BGRL3	8.8e-103	-0.726574	0.521	0.558	2.12e-98	2
TRH	1.65e-101	-0.893987	0.223	0.341	3.98e-97	2
S100A4	5.26e-100	-0.779847	0.21	0.328	1.27e-95	2
PRR9	4.32e-96	-0.914127	0.033	0.122	1.04e-91	2
S100A3	1.01e-94	-1.00305	0.035	0.123	2.42e-90	2
TMSB15A	2.52e-92	-0.314671	0.04	0.127	6.06e-88	2
GPR155	7.99e-92	-0.374464	0.124	0.227	1.93e-87	2
ARL4A	7.39e-91	-0.648529	0.548	0.565	1.78e-86	2
HERC3	1.33e-90	-0.252683	0.07	0.164	3.21e-86	2
IQGAP1	7.34e-89	-0.728947	0.275	0.356	1.77e-84	2
STRA6	1.29e-88	-0.539768	0.189	0.287	3.11e-84	2
HBP1	3.04e-88	-0.255014	0.209	0.312	7.33e-84	2
MIXL1	1.31e-87	-0.274758	0.043	0.128	3.15e-83	2
YPEL5	5.78e-87	-0.332497	0.267	0.357	1.39e-82	2
H3F3B	1.56e-86	-0.340467	0.925	0.878	3.76e-82	2
DWORF	2.82e-86	-0.269689	0.039	0.122	6.8e-82	2
UBC	4.2e-86	-0.467211	0.835	0.795	1.01e-81	2
BEX2	5.75e-86	-0.346265	0.267	0.362	1.38e-81	2
RPS2	3.42e-85	0.319101	0.988	0.98	8.23e-81	2
BMP7	7.38e-85	-0.522413	0.158	0.256	1.78e-80	2
CST3	1.69e-84	-0.358696	0.935	0.898	4.07e-80	2
HEY1	2.62e-84	-0.69136	0.134	0.227	6.32e-80	2
PTMS	1.13e-81	-0.387283	0.846	0.8	2.73e-77	2
DDAH2	3.16e-80	-0.613575	0.572	0.584	7.62e-76	2
QSOX1	6.27e-80	-0.298712	0.218	0.311	1.51e-75	2
GABARAPL2	1.67e-79	-0.519428	0.688	0.651	4.02e-75	2
ABRACL	6.21e-78	-0.593756	0.309	0.393	1.5e-73	2
BMP2	1.35e-75	-0.288388	0.111	0.203	3.26e-71	2
FGF18	3.93e-75	-0.288935	0.066	0.148	9.47e-71	2
RPL13A	7.61e-75	0.362845	0.936	0.884	1.83e-70	2
RCN1	1.06e-74	-0.684331	0.384	0.442	2.55e-70	2
EIF4A2	3.55e-74	-0.468461	0.775	0.702	8.56e-70	2
FGF9	7.9e-73	-0.636004	0.211	0.292	1.9e-68	2
WFIKKN1	1.61e-72	-0.41002	0.234	0.322	3.87e-68	2
GLCE	5.86e-72	-0.408569	0.215	0.297	1.41e-67	2
MTRNR2L12	3.3e-68	-0.305538	0.622	0.491	7.94e-64	2
ZC2HC1A	4.9e-68	-0.341188	0.168	0.25	1.18e-63	2
COL9A3	5.11e-68	-0.916339	0.431	0.469	1.23e-63	2
ARHGAP29	1e-67	-0.791531	0.449	0.476	2.41e-63	2
TSC22D1	2.32e-67	-0.551624	0.567	0.566	5.58e-63	2
RPS27	3.64e-67	-0.267883	0.958	0.952	8.78e-63	2
ATP6V1G1	4.69e-67	-0.427453	0.805	0.729	1.13e-62	2
FILIP1L	5.09e-67	-0.391406	0.179	0.266	1.23e-62	2
SOX4	8.41e-67	-0.702458	0.703	0.654	2.02e-62	2
SDCBP	8.49e-67	-0.488027	0.456	0.491	2.05e-62	2
IGFBP4	1.78e-66	-0.752347	0.318	0.385	4.28e-62	2
SERPINH1	3.45e-66	-0.545793	0.347	0.406	8.3e-62	2
CCDC186	7e-65	-0.282731	0.211	0.292	1.69e-60	2
HAS2	1.58e-64	-0.285417	0.177	0.264	3.81e-60	2
BAMBI	5.41e-64	-0.79902	0.542	0.554	1.3e-59	2
ZFAS1	7.06e-64	-0.459768	0.863	0.801	1.7e-59	2
PDLIM4	8.29e-64	-0.288433	0.126	0.209	2e-59	2
UQCRB	1.58e-63	-0.388774	0.871	0.803	3.81e-59	2
NES	7.78e-63	-0.341423	0.124	0.201	1.87e-58	2
SARAF	7.92e-63	-0.626258	0.677	0.635	1.91e-58	2
LAMA5	1.24e-62	-0.306539	0.23	0.307	2.98e-58	2
PERP	1.55e-62	-0.570899	0.681	0.659	3.72e-58	2
CTSD	2.89e-62	-0.537443	0.551	0.554	6.97e-58	2
OLFML3	2.45e-61	-0.377421	0.164	0.251	5.91e-57	2
UCP2	6.55e-61	-0.26683	0.11	0.193	1.58e-56	2
FBXW4	7.94e-60	-0.298267	0.168	0.244	1.91e-55	2
APOE	8.78e-60	-0.475491	0.899	0.866	2.12e-55	2
ENO2	2.89e-59	-0.406802	0.208	0.283	6.97e-55	2
CYTH2	3.1e-58	-0.337944	0.293	0.358	7.46e-54	2
UBE2H	5.48e-58	-0.324085	0.356	0.408	1.32e-53	2
TMEM59	7.2e-58	-0.461582	0.672	0.633	1.73e-53	2
YPEL3	1.42e-56	-0.254834	0.204	0.282	3.42e-52	2
ISYNA1	2.33e-55	-0.590618	0.323	0.375	5.61e-51	2
NDRG1	4.47e-55	-0.557245	0.169	0.247	1.08e-50	2
TPD52L1	1.61e-54	-0.44993	0.174	0.253	3.88e-50	2
MALAT1	2.59e-54	-0.811868	0.95	0.849	6.24e-50	2
DBN1	3.16e-54	-0.273842	0.232	0.306	7.6e-50	2
SFN	3.71e-54	-0.614527	0.08	0.148	8.95e-50	2
GRN	8.33e-53	-0.462365	0.497	0.514	2.01e-48	2
VCAN	1.27e-51	-0.483875	0.335	0.41	3.06e-47	2
BEX4	4.4e-51	-0.380654	0.435	0.477	1.06e-46	2
DSEL	1.23e-50	-0.301654	0.123	0.194	2.96e-46	2
FKBP7	1.45e-50	-0.377892	0.318	0.375	3.5e-46	2
NOTUM	1.87e-50	-1.40725	0.715	0.652	4.5e-46	2
CLIC1	5.54e-50	-0.432458	0.831	0.781	1.33e-45	2
PCSK1N	4.02e-49	-0.421931	0.354	0.411	9.69e-45	2
DST	5.19e-49	-0.311842	0.235	0.303	1.25e-44	2
JARID2	3.98e-48	-0.337332	0.299	0.353	9.59e-44	2
IRS1	1e-47	-0.41141	0.37	0.411	2.41e-43	2
WSB1	1.22e-47	-0.50585	0.549	0.542	2.94e-43	2
PCMTD1	2.15e-47	-0.304532	0.344	0.394	5.18e-43	2
CTSZ	2.68e-47	-0.653448	0.591	0.58	6.45e-43	2
NSMCE3	4.31e-47	-0.308951	0.207	0.272	1.04e-42	2
TAC3	8.8e-47	-0.712533	0.081	0.145	2.12e-42	2
RHPN1	1.31e-46	-0.338373	0.064	0.122	3.16e-42	2
SPINT1	1.67e-46	-0.467614	0.13	0.198	4.03e-42	2
AXIN2	4.36e-46	-0.430434	0.353	0.396	1.05e-41	2
TUSC3	5.84e-46	-0.852652	0.474	0.477	1.41e-41	2
SLC39A10	3.13e-45	-0.404609	0.409	0.436	7.54e-41	2
SSR2	5.93e-45	-0.325309	0.808	0.735	1.43e-40	2
QPRT	3.88e-44	-0.358861	0.789	0.731	9.34e-40	2
C4orf48	7.21e-44	-0.607138	0.497	0.495	1.74e-39	2
ANXA2	1.53e-43	-0.632707	0.634	0.627	3.69e-39	2
GSK3B	2e-43	-0.336685	0.325	0.369	4.83e-39	2
DYNC1I2	1.7e-42	-0.39141	0.534	0.528	4.09e-38	2
ID1	3.92e-42	-0.464401	0.653	0.656	9.44e-38	2
SKIL	3.99e-42	-0.280624	0.21	0.269	9.62e-38	2
TM2D1	9.86e-42	-0.427977	0.443	0.463	2.38e-37	2
CES1	2.42e-41	-0.535645	0.311	0.36	5.83e-37	2
FNDC3A	3.27e-41	-0.635799	0.414	0.437	7.88e-37	2
COMMD6	4.59e-41	-0.26328	0.845	0.763	1.1e-36	2
KLF5	8.65e-41	-0.305081	0.162	0.227	2.08e-36	2
PTCH1	1.24e-40	-0.300333	0.232	0.288	2.98e-36	2
ZNF503	3.61e-40	-0.367051	0.425	0.449	8.68e-36	2
NFE2L3	4.29e-40	-0.373694	0.199	0.257	1.03e-35	2
RNF145	5.96e-40	-0.519345	0.351	0.379	1.44e-35	2
SLC20A2	6.94e-40	-0.384564	0.275	0.325	1.67e-35	2
IFI27L2	1.23e-39	-0.264492	0.252	0.312	2.97e-35	2
CD151	3.38e-39	-0.477696	0.551	0.55	8.14e-35	2
YWHAZ	6.04e-39	-0.50924	0.715	0.655	1.46e-34	2
APP	2.29e-38	-0.339954	0.37	0.409	5.52e-34	2
SLC2A3	3.05e-38	-0.604846	0.263	0.335	7.34e-34	2
FOLR1	3.17e-38	-0.505115	0.116	0.175	7.64e-34	2
MAGED2	3.54e-38	-0.393231	0.541	0.531	8.52e-34	2
CYHR1	6.79e-37	-0.29764	0.343	0.381	1.64e-32	2
ASPSCR1	1.1e-36	-1.01966	0.78	0.697	2.64e-32	2
MKNK2	1.77e-36	-0.278056	0.38	0.408	4.27e-32	2
CCNI	2.76e-36	-0.377637	0.798	0.716	6.66e-32	2
S100P	3.45e-36	-0.284327	0.193	0.128	8.31e-32	2
TLE4	9.08e-36	-0.813771	0.466	0.462	2.19e-31	2
NRP2	3.18e-35	-0.356285	0.287	0.334	7.65e-31	2
NUDT4	1.4e-34	-0.440758	0.487	0.492	3.36e-30	2
PPDPF	3.83e-34	-0.454246	0.78	0.725	9.22e-30	2
CD59	9.04e-34	-0.36267	0.421	0.44	2.18e-29	2
MYL12A	1.29e-33	-0.376955	0.796	0.729	3.1e-29	2
CD81	1.96e-33	-0.32607	0.626	0.623	4.72e-29	2
CIRBP	3.72e-33	-0.375206	0.735	0.685	8.97e-29	2
GRINA	3.91e-33	-0.36283	0.4	0.421	9.42e-29	2
FJX1	6.86e-33	-0.305969	0.07	0.12	1.65e-28	2
LMO7	8.02e-33	-0.433576	0.374	0.399	1.93e-28	2
GNAI1	9.87e-33	-0.276927	0.252	0.302	2.38e-28	2
LGALS3	1.91e-32	-0.685795	0.424	0.457	4.61e-28	2
NORAD	2.94e-32	-0.37609	0.638	0.6	7.09e-28	2
GADD45G	2.28e-31	-0.281896	0.16	0.211	5.49e-27	2
SELENOM	2.48e-31	-0.288908	0.315	0.361	5.97e-27	2
FKBP1B	2.6e-31	-0.310962	0.338	0.371	6.25e-27	2
FAM89B	3e-31	-0.320588	0.306	0.344	7.22e-27	2
JUND	3.01e-31	-0.400631	0.788	0.723	7.25e-27	2
FLNA	3.12e-31	-0.262599	0.233	0.282	7.51e-27	2
NECTIN2	5.17e-31	-0.315886	0.481	0.481	1.24e-26	2
PFDN4	1.15e-30	-0.3933	0.633	0.604	2.76e-26	2
RB1CC1	1.67e-29	-0.266601	0.405	0.423	4.02e-25	2
AKIRIN2	2.34e-29	-0.319103	0.389	0.408	5.64e-25	2
PFN2	4.55e-29	-0.36027	0.323	0.352	1.1e-24	2
JUP	4.98e-29	-0.371017	0.238	0.288	1.2e-24	2
EFNA1	8.25e-29	-0.454947	0.419	0.43	1.99e-24	2
SERINC1	1.22e-28	-0.280113	0.407	0.424	2.94e-24	2
NKD1	3.68e-28	-0.535171	0.615	0.57	8.87e-24	2
ADRA2C	9.14e-28	-0.33609	0.166	0.213	2.2e-23	2
TMBIM1	1.27e-27	-0.337796	0.34	0.364	3.05e-23	2
TGIF1	1.64e-27	-0.339126	0.511	0.508	3.94e-23	2
HDDC2	1.82e-27	-0.438232	0.416	0.433	4.39e-23	2
DYNLRB1	2.28e-27	-0.344139	0.765	0.714	5.5e-23	2
NPC2	4.67e-27	-0.344457	0.772	0.707	1.13e-22	2
SYF2	9.32e-27	-0.314686	0.515	0.505	2.25e-22	2
AGR2	4.8e-26	-0.291358	0.172	0.119	1.16e-21	2
SH3YL1	5.26e-26	-0.334108	0.269	0.314	1.27e-21	2
SEZ6L2	6.56e-26	-0.283154	0.35	0.378	1.58e-21	2
APLP2	8.41e-26	-0.324179	0.833	0.726	2.03e-21	2
AKAP8L	1.55e-25	-0.275874	0.37	0.389	3.74e-21	2
SAT2	1.6e-25	-0.374925	0.565	0.54	3.85e-21	2
PLTP	1.99e-25	-0.302042	0.279	0.326	4.78e-21	2
LEF1	2.14e-25	-0.405578	0.326	0.343	5.16e-21	2
MEST	2.29e-25	-0.651421	0.48	0.476	5.51e-21	2
SSR4	2.56e-25	-0.296646	0.839	0.752	6.16e-21	2
DLGAP4	2.74e-25	-0.305754	0.355	0.38	6.6e-21	2
DNAJB9	3.11e-25	-0.268268	0.318	0.35	7.49e-21	2
CPNE1	4.05e-25	-0.366164	0.592	0.574	9.77e-21	2
CHMP5	7.59e-25	-0.316501	0.559	0.535	1.83e-20	2
SMIM26	9.16e-25	-0.322609	0.746	0.682	2.21e-20	2
CLDN7	1.03e-24	-0.378495	0.146	0.199	2.49e-20	2
ZFHX4	1.37e-24	-0.336156	0.149	0.192	3.3e-20	2
MTSS1	1.99e-24	-0.379747	0.359	0.373	4.8e-20	2
MTA3	2.61e-24	-0.292655	0.323	0.348	6.28e-20	2
LAPTM4A	4.17e-24	-0.304205	0.792	0.707	1e-19	2
MARCKSL1	5.76e-24	-0.302926	0.844	0.764	1.39e-19	2
LINC02381	9e-24	-0.250556	0.277	0.318	2.17e-19	2
SF3B6	1.07e-23	-0.380695	0.812	0.739	2.58e-19	2
EIF1AY	1.16e-23	-0.306559	0.224	0.265	2.78e-19	2
SLC16A3	1.35e-23	-0.362193	0.378	0.408	3.26e-19	2
CDH2	2.19e-23	-0.319339	0.307	0.34	5.27e-19	2
MAP1LC3B	5.07e-23	-0.387818	0.512	0.503	1.22e-18	2
MDK	8.8e-23	-0.478195	0.88	0.785	2.12e-18	2
CXADR	9.2e-23	-0.348232	0.627	0.583	2.22e-18	2
UBLCP1	2.15e-22	-0.263503	0.298	0.328	5.18e-18	2
FBP1	3.25e-22	-0.270084	0.12	0.159	7.82e-18	2
PTTG1IP	3.29e-22	-0.401411	0.607	0.584	7.91e-18	2
S100A14	4.29e-22	-0.868632	0.153	0.194	1.03e-17	2
AGAP1	4.64e-22	-0.264214	0.25	0.28	1.12e-17	2
RTN4	4.89e-22	-0.424101	0.739	0.665	1.18e-17	2
C9orf3	3.07e-21	-0.329525	0.401	0.405	7.39e-17	2
CD99	3.54e-21	-0.363847	0.706	0.644	8.53e-17	2
GDF15	3.55e-21	-0.31704	0.384	0.293	8.56e-17	2
ERGIC3	8.51e-21	-0.30446	0.692	0.651	2.05e-16	2
SERINC5	1.23e-20	-0.360666	0.371	0.381	2.95e-16	2
SEMA6A	1.23e-20	-0.316395	0.201	0.24	2.96e-16	2
RHOC	1.33e-20	-0.373213	0.552	0.536	3.2e-16	2
SCARB2	2.24e-20	-0.309971	0.485	0.471	5.39e-16	2
VPS28	3.12e-20	-0.374002	0.678	0.612	7.53e-16	2
RHOB	7.42e-20	-0.54947	0.518	0.51	1.79e-15	2
NBAS	1.06e-19	-0.291363	0.306	0.328	2.56e-15	2
BTG1	1.53e-19	-0.441475	0.683	0.628	3.68e-15	2
YWHAE	1.85e-19	-0.296584	0.842	0.768	4.46e-15	2
CDKN1A	1.99e-19	-0.36128	0.318	0.344	4.79e-15	2
LY6G6F-LY6G6D	2.32e-19	-0.46144	0.097	0.137	5.59e-15	2
PSAP	3.95e-19	-0.301864	0.684	0.625	9.51e-15	2
RTL8C	4.64e-19	-0.265955	0.407	0.414	1.12e-14	2
RABAC1	5.02e-19	-0.338922	0.725	0.663	1.21e-14	2
AKIRIN1	6.25e-19	-0.430829	0.561	0.523	1.5e-14	2
CIR1	1.55e-18	-0.279085	0.472	0.466	3.73e-14	2
HIST1H2AC	2.32e-18	-0.289463	0.21	0.245	5.6e-14	2
FKBP10	2.58e-18	-0.322205	0.541	0.522	6.22e-14	2
SH3GLB1	3.3e-18	-0.250632	0.38	0.395	7.95e-14	2
GNAI2	6.57e-18	-0.355635	0.457	0.445	1.58e-13	2
ACTR3	7.35e-18	-0.378544	0.503	0.489	1.77e-13	2
MIDN	7.45e-18	-0.259757	0.443	0.445	1.8e-13	2
NBDY	1.47e-17	-0.304874	0.469	0.463	3.55e-13	2
MMP24OS	2.7e-17	-0.363129	0.407	0.418	6.49e-13	2
NPB	3.65e-17	-0.313413	0.254	0.282	8.79e-13	2
BAG2	3.77e-17	-0.619241	0.42	0.413	9.09e-13	2
RAB11A	4.12e-17	-0.325609	0.658	0.602	9.92e-13	2
OTUD6B-AS1	7.17e-17	-0.280658	0.424	0.425	1.73e-12	2
ARPC2	1.09e-16	-0.427788	0.748	0.705	2.63e-12	2
UNC119	1.44e-16	-0.316756	0.317	0.333	3.47e-12	2
PDE4D	1.52e-16	-0.295794	0.315	0.331	3.66e-12	2
RND3	2.98e-16	-0.391724	0.316	0.331	7.18e-12	2
UCA1	3.22e-16	-0.615836	0.124	0.158	7.76e-12	2
CLDN6	5.17e-16	-0.565986	0.116	0.148	1.25e-11	2
HIST3H2A	5.23e-16	-0.264058	0.318	0.337	1.26e-11	2
PPP2R5C	5.57e-16	-0.25567	0.412	0.41	1.34e-11	2
GPRC5C	8.67e-16	-0.262945	0.436	0.44	2.09e-11	2
WDR54	1.22e-15	-0.258214	0.351	0.373	2.95e-11	2
DSP	1.86e-15	-0.390176	0.64	0.601	4.47e-11	2
BRI3	2.87e-15	-0.360227	0.719	0.646	6.9e-11	2
OGA	4.17e-15	-0.266074	0.453	0.444	1.01e-10	2
CEBPD	6.49e-15	-0.577364	0.409	0.399	1.56e-10	2
KRT8	9.99e-15	-0.399193	0.86	0.829	2.41e-10	2
CAST	1.62e-14	-0.381765	0.521	0.492	3.89e-10	2
DKK1	1.76e-14	-0.683613	0.792	0.716	4.24e-10	2
RSL24D1	2.1e-14	-0.298279	0.747	0.676	5.06e-10	2
N4BP2L2	1.28e-13	-0.327617	0.637	0.58	3.09e-09	2
FKBP8	2.02e-13	-0.306679	0.582	0.558	4.87e-09	2
JAG1	3.68e-13	-0.26182	0.222	0.249	8.87e-09	2
SCAND1	4.83e-13	-0.292207	0.77	0.713	1.16e-08	2
MXD4	4.94e-13	-0.294805	0.431	0.42	1.19e-08	2
NREP	7.72e-13	-0.280514	0.424	0.414	1.86e-08	2
EPB41L4A-AS1	1.61e-12	-0.357658	0.672	0.611	3.88e-08	2
OLA1	2.09e-12	-0.341364	0.742	0.674	5.03e-08	2
CTNNB1	2.52e-12	-0.416204	0.723	0.643	6.06e-08	2
CDC34	2.89e-12	-0.324623	0.518	0.488	6.97e-08	2
CAMLG	3.2e-12	-0.281598	0.651	0.592	7.72e-08	2
CDC42	6.13e-12	-0.290371	0.757	0.677	1.48e-07	2
KHDRBS3	8.91e-12	-0.538192	0.375	0.366	2.15e-07	2
SSBP4	1.54e-11	-0.37122	0.375	0.37	3.7e-07	2
TMEM9	4.3e-11	-0.357238	0.499	0.469	1.03e-06	2
PPP1R15A	4.39e-11	-0.258166	0.345	0.357	1.06e-06	2
PRKRA	8.55e-11	-0.308434	0.464	0.444	2.06e-06	2
DHRS7	9.28e-11	-0.27644	0.511	0.488	2.24e-06	2
MMADHC	1.1e-10	-0.349677	0.611	0.565	2.64e-06	2
FNTA	2.14e-10	-0.321242	0.521	0.491	5.15e-06	2
FKBP1A	2.57e-10	-0.346298	0.73	0.675	6.19e-06	2
IFT57	4.34e-10	-0.352503	0.312	0.324	1.05e-05	2
C12orf57	7.37e-10	-0.296959	0.678	0.608	1.78e-05	2
BNIP3	2.04e-09	-0.338468	0.839	0.765	4.91e-05	2
UBE2E3	2.21e-09	-0.293607	0.572	0.523	5.32e-05	2
SLC38A2	3.41e-09	-0.349628	0.659	0.585	8.22e-05	2
ID4	6.33e-09	-0.31393	0.356	0.361	0.000152465	2
EZR	8e-09	-0.300204	0.401	0.329	0.000192695	2
SLC2A1	8.29e-09	-0.251057	0.541	0.458	0.000199762	2
UBXN1	2.21e-08	-0.255555	0.613	0.562	0.000533271	2
DCTN2	2.57e-08	-0.273405	0.513	0.484	0.000618433	2
C4orf3	3.9e-08	-0.290439	0.815	0.735	0.000939615	2
DUSP1	4.4e-08	-0.277051	0.363	0.363	0.00106059	2
ALCAM	4.72e-08	-0.271899	0.402	0.394	0.00113628	2
CD47	7.77e-08	-0.277927	0.287	0.296	0.00187041	2
UFM1	1.74e-07	-0.283694	0.569	0.526	0.00418533	2
PLP2	2.21e-07	-0.268933	0.344	0.343	0.00531541	2
REG3A	2.83e-07	-0.465226	0.118	0.095	0.00682803	2
ELF3	3.07e-07	-0.250872	0.247	0.208	0.00739081	2
ASAH1	6.42e-07	-0.354094	0.519	0.477	0.0154544	2
PRCP	6.52e-07	-0.294146	0.508	0.468	0.0157142	2
AC245595.1	8.31e-07	-0.350273	0.288	0.297	0.0200196	2
PTOV1	8.7e-07	-0.269105	0.532	0.498	0.020962	2
PLCG2	8.71e-07	-1.12482	0.324	0.283	0.0209818	2
ZNF428	9.09e-07	-0.278728	0.52	0.484	0.0218994	2
DYNC1LI2	1.17e-06	-0.302612	0.477	0.447	0.0281885	2
CFL1	1.63e-06	-0.255045	0.922	0.855	0.0392813	2
RAMP1	1.65e-06	-0.818645	0.502	0.451	0.0397678	2
CTSB	1.85e-06	-0.283096	0.636	0.573	0.0445182	2

## Sheet: Markers_Cluster3
gene	p_val	avg_log2FC	pct.1	pct.2	p_val_adj	cluster
GGH	0	3.2551	0.986	0.649	0	3
FGF8	0	3.15212	0.931	0.102	0	3
CRH	0	2.94197	0.726	0.047	0	3
NOTUM	0	2.52438	0.976	0.615	0	3
ITM2C	0	2.36622	0.959	0.502	0	3
LUM	0	2.34027	0.492	0.128	0	3
CTHRC1	0	2.28153	0.839	0.127	0	3
GNAS	0	2.24212	0.996	0.84	0	3
VIM	0	2.20553	0.921	0.272	0	3
CRABP2	0	2.14235	0.948	0.271	0	3
ITM2B	0	2.0799	0.996	0.84	0	3
PLA2G4A	0	2.03614	0.854	0.099	0	3
TRDC	0	2.03041	0.882	0.238	0	3
MSX1	0	2.02982	0.938	0.339	0	3
ASPSCR1	0	1.97437	0.975	0.671	0	3
DKK1	0	1.88774	0.976	0.691	0	3
COL9A3	0	1.79144	0.91	0.397	0	3
TUSC3	0	1.75404	0.932	0.409	0	3
APCDD1	0	1.74022	0.896	0.233	0	3
DLX5	0	1.72525	0.917	0.173	0	3
IGFBP2	0	1.71781	0.937	0.479	0	3
HEY1	0	1.69779	0.804	0.125	0	3
EDN3	0	1.69721	0.642	0.024	0	3
TLE4	0	1.68138	0.905	0.397	0	3
NKAIN4	0	1.66494	0.821	0.073	0	3
RAMP1	0	1.65476	0.818	0.406	0	3
MFAP2	0	1.64342	0.884	0.217	0	3
FGF3	0	1.59594	0.834	0.075	0	3
FGF9	0	1.55386	0.87	0.192	0	3
BSG	0	1.53113	0.979	0.769	0	3
AKAP12	0	1.52871	0.862	0.114	0	3
SLC18A2	0	1.52096	0.729	0.031	0	3
EIF3E	0	1.51875	0.98	0.815	0	3
SCT	0	1.50691	0.622	0.056	0	3
ARHGAP29	0	1.48318	0.908	0.408	0	3
FGF19	0	1.47673	0.73	0.058	0	3
EFEMP1	0	1.47313	0.69	0.081	0	3
RCN2	0	1.46776	0.953	0.603	0	3
FREM2	0	1.42469	0.832	0.135	0	3
CEBPD	0	1.41862	0.773	0.346	0	3
MSX2	0	1.41852	0.898	0.207	0	3
KHDRBS3	0	1.4061	0.839	0.297	0	3
IGFBP4	0	1.40308	0.863	0.303	0	3
EMID1	0	1.39714	0.796	0.146	0	3
SARAF	0	1.39511	0.949	0.596	0	3
FNDC3A	0	1.38691	0.876	0.368	0	3
BAMBI	0	1.356	0.943	0.494	0	3
SP9	0	1.32816	0.782	0.055	0	3
LY6E	0	1.32631	0.928	0.594	0	3
SOX11	0	1.32513	0.8	0.076	0	3
PCDH7	0	1.32016	0.733	0.054	0	3
IQGAP1	0	1.3142	0.88	0.265	0	3
CPXM1	0	1.30462	0.772	0.122	0	3
KCNQ1OT1	0	1.29565	0.91	0.541	0	3
SGMS2	0	1.2929	0.729	0.092	0	3
CTSZ	0	1.27698	0.919	0.532	0	3
MAP1B	0	1.27584	0.877	0.262	0	3
FAM84A	0	1.27443	0.838	0.153	0	3
POSTN	0	1.24901	0.474	0.076	0	3
EMP3	0	1.21464	0.752	0.205	0	3
IFITM5	0	1.21068	0.511	0.04	0	3
DACH1	0	1.20613	0.787	0.092	0	3
CCND2	0	1.17919	0.834	0.233	0	3
DNAJC5B	0	1.16624	0.55	0.022	0	3
AKIRIN1	0	1.16199	0.91	0.473	0	3
ACKR3	0	1.14585	0.692	0.084	0	3
STRA6	0	1.14336	0.82	0.192	0	3
ISYNA1	0	1.13745	0.853	0.295	0	3
MTSS1	0	1.13453	0.852	0.3	0	3
MDFI	0	1.13208	0.89	0.261	0	3
MMP16	0	1.13195	0.72	0.089	0	3
ADRA2C	0	1.12696	0.645	0.141	0	3
ZFHX4	0	1.1269	0.618	0.122	0	3
NKD1	0	1.12313	0.93	0.525	0	3
FSCN1	0	1.12086	0.916	0.308	0	3
C4orf48	0	1.10902	0.904	0.435	0	3
PRSS23	0	1.10529	0.934	0.296	0	3
ADAMTS6	0	1.10016	0.657	0.077	0	3
SSBP4	0	1.09233	0.824	0.304	0	3
FSTL1	0	1.08371	0.821	0.112	0	3
SLC34A2	0	1.07828	0.664	0.049	0	3
CNOT7	0	1.07275	0.912	0.496	0	3
MUCL1	0	1.0645	0.686	0.077	0	3
GNG2	0	1.06199	0.612	0.042	0	3
LRP12	0	1.04504	0.719	0.066	0	3
KRTCAP2	0	1.04456	0.875	0.464	0	3
AXIN2	0	1.04051	0.877	0.317	0	3
ASAH1	0	1.03598	0.868	0.427	0	3
IRS1	0	1.03582	0.817	0.344	0	3
SLC20A2	0	1.03579	0.779	0.249	0	3
TUBA1A	0	1.03222	0.908	0.232	0	3
TM2D1	0	1.02605	0.867	0.4	0	3
FLRT3	0	1.02477	0.635	0.22	0	3
S100A11	0	1.02407	0.956	0.587	0	3
LEF1	0	1.02015	0.85	0.265	0	3
RNF145	0	1.01457	0.834	0.307	0	3
RCN1	0	1.01218	0.881	0.367	0	3
YWHAZ	0	1.0021	0.949	0.622	0	3
PFN2	0	0.997662	0.836	0.275	0	3
SEZ6L	0	0.997544	0.634	0.07	0	3
OCA2	0	0.994171	0.494	0.016	0	3
MME	0	0.991151	0.871	0.441	0	3
PLD3	0	0.984441	0.915	0.513	0	3
GRINA	0	0.984398	0.836	0.356	0	3
FBN2	0	0.977065	0.715	0.07	0	3
DSTN	0	0.972077	0.966	0.716	0	3
EFNA1	0	0.970391	0.813	0.371	0	3
PPIC	0	0.97022	0.825	0.255	0	3
C9orf3	0	0.964327	0.827	0.342	0	3
CD44	0	0.957706	0.687	0.129	0	3
MLLT11	0	0.956495	0.756	0.112	0	3
ZC2HC1A	0	0.947858	0.772	0.159	0	3
FKBP7	0	0.942657	0.8	0.302	0	3
NSMCE3	0	0.941581	0.715	0.195	0	3
GJA1	0	0.936802	0.772	0.116	0	3
GPC1	0	0.935564	0.742	0.146	0	3
CCNI	0	0.9273	0.96	0.695	0	3
BCAM	0	0.927158	0.787	0.469	0	3
TMEM9	0	0.927032	0.862	0.417	0	3
UQCRB	0	0.9217	0.971	0.79	0	3
STIM2	0	0.919711	0.734	0.213	0	3
PRDM1	0	0.912974	0.698	0.087	0	3
NPB	0	0.911101	0.679	0.219	0	3
IFITM1	0	0.902592	0.532	0.036	0	3
CDKN1C	0	0.8982	0.74	0.198	0	3
H1FX	0	0.893667	0.934	0.556	0	3
LMO7	0	0.892695	0.813	0.333	0	3
KDM5B	0	0.890814	0.822	0.258	0	3
MIR181A1HG	0	0.890612	0.46	0.033	0	3
TRPS1	0	0.888904	0.631	0.033	0	3
MDK	0	0.875591	0.966	0.775	0	3
ZFP36L1	0	0.872073	0.921	0.567	0	3
N4BP2L2	0	0.871919	0.925	0.539	0	3
WSB1	0	0.870246	0.89	0.492	0	3
NES	0	0.869927	0.659	0.12	0	3
CES1	0	0.865875	0.751	0.294	0	3
SDCBP	0	0.862306	0.889	0.426	0	3
SLC1A5	0	0.861517	0.754	0.235	0	3
RPL39	0	0.858183	0.998	0.971	0	3
BNIP3L	0	0.855554	0.919	0.488	0	3
ARL4A	0	0.855515	0.916	0.51	0	3
CRIP2	0	0.854668	0.71	0.129	0	3
MIXL1	0	0.851098	0.562	0.049	0	3
FAM89A	0	0.849598	0.688	0.286	0	3
CPNE3	0	0.84758	0.884	0.5	0	3
PCBP2	0	0.845895	0.959	0.739	0	3
GLCE	0	0.844255	0.749	0.216	0	3
GNAI1	0	0.8435	0.727	0.23	0	3
TIMP1	0	0.841452	0.877	0.354	0	3
C8orf59	0	0.839119	0.935	0.594	0	3
TWSG1	0	0.832382	0.727	0.19	0	3
SERPING1	0	0.828961	0.795	0.295	0	3
SP6	0	0.82776	0.746	0.123	0	3
SAT1	0	0.826632	0.952	0.719	0	3
MAGED2	0	0.823786	0.892	0.479	0	3
EIF1AY	0	0.823544	0.727	0.19	0	3
EIF1AX	0	0.821153	0.942	0.666	0	3
ID3	0	0.820706	0.928	0.514	0	3
CD36	0	0.816049	0.534	0.167	0	3
OTUD6B-AS1	0	0.814618	0.802	0.369	0	3
CTNNB1	0	0.806528	0.921	0.616	0	3
PPDPF	0	0.80406	0.949	0.702	0	3
MALAT1	0	0.803644	0.989	0.846	0	3
GABARAPL2	0	0.803214	0.938	0.615	0	3
SESN3	0	0.800977	0.751	0.188	0	3
C1orf43	0	0.79722	0.905	0.554	0	3
TSC22D1	0	0.790858	0.894	0.517	0	3
FNTA	0	0.783547	0.872	0.44	0	3
LRRN1	0	0.782998	0.613	0.06	0	3
DDAH2	0	0.78256	0.917	0.532	0	3
P4HA1	0	0.780002	0.807	0.445	0	3
UBE2V2	0	0.778484	0.918	0.559	0	3
AZIN1	0	0.776879	0.789	0.344	0	3
FILIP1L	0	0.776166	0.548	0.209	0	3
RASGEF1B	0	0.775326	0.635	0.09	0	3
CD99	0	0.77483	0.939	0.611	0	3
CLDND1	0	0.773327	0.791	0.313	0	3
ATP6V1G1	0	0.771626	0.958	0.709	0	3
PTCH1	0	0.769333	0.714	0.216	0	3
HAS2	0	0.767273	0.671	0.189	0	3
POLR2K	0	0.767102	0.914	0.553	0	3
P3H4	0	0.765196	0.74	0.312	0	3
BMP7	0	0.765158	0.742	0.167	0	3
PEG3	0	0.764551	0.908	0.579	0	3
SKIL	0	0.764541	0.715	0.193	0	3
DWORF	0	0.764199	0.464	0.057	0	3
TCF4	0	0.762964	0.585	0.07	0	3
SPIDR	0	0.760755	0.625	0.172	0	3
TPBG	0	0.759462	0.647	0.083	0	3
EN1	0	0.758264	0.507	0.015	0	3
ELAVL4	0	0.757711	0.545	0.031	0	3
RHPN1	0	0.754912	0.397	0.072	0	3
GNAI2	0	0.754122	0.835	0.389	0	3
SERPINH1	0	0.753891	0.828	0.334	0	3
SQLE	0	0.749859	0.918	0.631	0	3
FBXW4	0	0.749175	0.662	0.169	0	3
PPP2R2A	0	0.747115	0.829	0.402	0	3
PDE4D	0	0.74694	0.736	0.268	0	3
RRBP1	0	0.741808	0.936	0.665	0	3
PCSK2	0	0.740208	0.514	0.058	0	3
PRKRA	0	0.739491	0.836	0.39	0	3
S100A4	0	0.735753	0.726	0.248	0	3
ZNF462	0	0.735328	0.597	0.082	0	3
PRRX1	0	0.734607	0.446	0.015	0	3
TTPA	0	0.734131	0.592	0.13	0	3
COX6C	0	0.730055	0.965	0.778	0	3
H3F3A	0	0.729972	0.994	0.926	0	3
WNT6	0	0.728135	0.56	0.062	0	3
ID1	0	0.726287	0.952	0.612	0	3
TMSB15A	0	0.726041	0.511	0.055	0	3
OLA1	0	0.725209	0.934	0.647	0	3
PNISR	0	0.724545	0.926	0.567	0	3
SRP9	0	0.72355	0.953	0.727	0	3
RTN4	0	0.72354	0.938	0.637	0	3
OGA	0	0.722112	0.814	0.391	0	3
ST6GAL2	0	0.720135	0.566	0.026	0	3
RPL30	0	0.718234	0.996	0.966	0	3
ENO2	0	0.717834	0.661	0.214	0	3
OXR1	0	0.717665	0.661	0.246	0	3
NRN1	0	0.717551	0.293	0.014	0	3
NREP	0	0.714804	0.787	0.361	0	3
FGF17	0	0.714113	0.411	0.029	0	3
PKP4	0	0.71334	0.719	0.311	0	3
ZNF704	0	0.712156	0.637	0.212	0	3
PCMTD1	0	0.712146	0.758	0.331	0	3
SERINC5	0	0.711997	0.713	0.331	0	3
ADAMTS18	0	0.711289	0.513	0.061	0	3
SLC39A10	0	0.709118	0.814	0.375	0	3
KLHL42	0	0.708396	0.619	0.205	0	3
S100A6	0	0.705802	0.903	0.459	0	3
DYNC1I1	0	0.704592	0.709	0.115	0	3
PEX2	0	0.704197	0.717	0.299	0	3
AFAP1L2	0	0.699899	0.588	0.046	0	3
MAP1LC3A	0	0.69536	0.664	0.17	0	3
TMEM132A	0	0.693535	0.7	0.17	0	3
CDC42	0	0.692999	0.943	0.652	0	3
SCARB2	0	0.689281	0.828	0.421	0	3
GPR155	0	0.687173	0.562	0.16	0	3
TPD52	0	0.68684	0.702	0.304	0	3
TRAM1	0	0.686699	0.876	0.522	0	3
ZNF503	0	0.686122	0.795	0.394	0	3
RABGAP1L	0	0.685982	0.554	0.136	0	3
TATDN1	0	0.6852	0.837	0.464	0	3
HDGFL3	0	0.684587	0.606	0.057	0	3
CDC34	0	0.684103	0.847	0.441	0	3
GALNT13	0	0.680098	0.521	0.033	0	3
WFIKKN1	0	0.679707	0.706	0.25	0	3
LAMA5	0	0.675023	0.702	0.235	0	3
ELOC	0	0.673007	0.93	0.596	0	3
MEST	0	0.668639	0.805	0.428	0	3
NOVA1	0	0.667326	0.61	0.163	0	3
CDH2	0	0.666453	0.755	0.273	0	3
NME3	0	0.665647	0.814	0.431	0	3
HIPK2	0	0.66489	0.702	0.3	0	3
ENY2	0	0.66356	0.953	0.703	0	3
CCDC186	0	0.66314	0.66	0.224	0	3
MIF	0	0.660478	0.949	0.744	0	3
RB1CC1	0	0.655485	0.788	0.366	0	3
GOLGA7	0	0.654846	0.811	0.382	0	3
CD151	0	0.654208	0.878	0.502	0	3
HERC3	0	0.653382	0.599	0.083	0	3
APLP2	0	0.652248	0.958	0.71	0	3
RNF217	0	0.652173	0.632	0.139	0	3
TOP1MT	0	0.652168	0.505	0.26	0	3
FGF18	0	0.651804	0.511	0.08	0	3
RBPJ	0	0.650694	0.782	0.376	0	3
KMT2E	0	0.650477	0.775	0.38	0	3
ARF5	0	0.645793	0.818	0.386	0	3
TP53INP1	0	0.644458	0.648	0.171	0	3
ZDHHC2	0	0.644383	0.623	0.105	0	3
PFDN4	0	0.644236	0.915	0.564	0	3
CD46	0	0.643474	0.884	0.549	0	3
GSK3B	0	0.642665	0.751	0.305	0	3
ABI2	0	0.642182	0.82	0.418	0	3
EFEMP2	0	0.641429	0.607	0.125	0	3
HDAC2	0	0.640804	0.901	0.52	0	3
YWHAE	0	0.639726	0.961	0.752	0	3
FZD3	0	0.63763	0.672	0.189	0	3
SH3BGRL3	0	0.637169	0.897	0.502	0	3
CAST	0	0.636764	0.832	0.447	0	3
AGAP1	0	0.636603	0.663	0.219	0	3
FAM19A5	0	0.636056	0.497	0.06	0	3
ASAP1	0	0.635551	0.677	0.274	0	3
LINC02381	0	0.634436	0.659	0.261	0	3
FAM49B	0	0.63361	0.783	0.366	0	3
DYNC1I2	0	0.630779	0.87	0.479	0	3
TSPAN3	0	0.63074	0.858	0.454	0	3
UCHL1	0	0.630327	0.537	0.107	0	3
AGO2	0	0.629201	0.653	0.211	0	3
PGRMC1	0	0.628386	0.911	0.577	0	3
VPS28	0	0.627671	0.899	0.581	0	3
UNC5B	0	0.626504	0.631	0.092	0	3
FXYD6	0	0.622576	0.514	0.051	0	3
ATRX	0	0.622397	0.852	0.459	0	3
ZNF385A	0	0.62196	0.614	0.129	0	3
COTL1	0	0.621897	0.831	0.45	0	3
CELF2	0	0.62025	0.5	0.034	0	3
BAG2	0	0.619853	0.83	0.353	0	3
EFNA3	0	0.618161	0.548	0.092	0	3
MRPS21	0	0.618032	0.952	0.704	0	3
MORF4L1	0	0.615237	0.952	0.709	0	3
MSI2	0	0.614509	0.747	0.363	0	3
VGLL4	0	0.614308	0.777	0.355	0	3
LAPTM4A	0	0.614026	0.948	0.687	0	3
LEPROTL1	0	0.613706	0.789	0.407	0	3
TGIF1	0	0.612818	0.854	0.458	0	3
RSL24D1	0	0.612178	0.936	0.65	0	3
VDAC3	0	0.609696	0.906	0.55	0	3
CYTH2	0	0.609198	0.707	0.295	0	3
SLC16A3	0	0.608381	0.729	0.356	0	3
SLITRK2	0	0.607836	0.26	0.006	0	3
BRD7	0	0.605477	0.829	0.474	0	3
VAMP2	0	0.60503	0.734	0.319	0	3
COL11A2	0	0.604816	0.555	0.108	0	3
ASPH	0	0.603739	0.809	0.463	0	3
NRP2	0	0.603182	0.639	0.281	0	3
CRTAP	0	0.602637	0.85	0.484	0	3
RAB2A	0	0.602586	0.88	0.542	0	3
PPP1CB	0	0.602479	0.887	0.542	0	3
APOPT1	0	0.60153	0.801	0.409	0	3
SSR2	0	0.601509	0.957	0.715	0	3
BEX4	0	0.601411	0.864	0.412	0	3
FAM92A	0	0.600262	0.694	0.243	0	3
OSBPL6	0	0.599525	0.481	0.05	0	3
RPS27	0	0.5989	0.992	0.947	0	3
NSD3	0	0.597784	0.778	0.386	0	3
MKRN1	0	0.597542	0.706	0.299	0	3
PLEKHO1	0	0.597145	0.67	0.208	0	3
RPS4Y1	0	0.59663	0.932	0.469	0	3
MAP3K20	0	0.595753	0.64	0.229	0	3
STMN1	0	0.592586	0.972	0.751	0	3
IGDCC3	0	0.591965	0.652	0.306	0	3
SEC62	0	0.591649	0.892	0.539	0	3
CHMP5	0	0.591483	0.872	0.49	0	3
CBX3	0	0.590016	0.942	0.656	0	3
CALU	0	0.589806	0.913	0.599	0	3
SEM1	0	0.58913	0.959	0.761	0	3
CGRRF1	0	0.588568	0.593	0.185	0	3
NFE2L3	0	0.588222	0.594	0.197	0	3
SLC44A1	0	0.58802	0.791	0.422	0	3
FKBP10	0	0.587123	0.849	0.477	0	3
EMC2	0	0.587023	0.735	0.334	0	3
WLS	0	0.586539	0.596	0.106	0	3
DAP3	0	0.585048	0.784	0.43	0	3
BIRC7	0	0.584361	0.407	0.032	0	3
MXRA8	0	0.584084	0.563	0.082	0	3
ZNF638	0	0.583797	0.765	0.389	0	3
FRMD6	0	0.582133	0.622	0.159	0	3
CXADR	0	0.579768	0.888	0.546	0	3
PIP4P2	0	0.579531	0.557	0.112	0	3
CPNE1	0	0.57896	0.884	0.531	0	3
DLX6	0	0.578894	0.563	0.123	0	3
FZD6	0	0.578672	0.566	0.126	0	3
PABPC1	0	0.576639	0.964	0.771	0	3
PPP2R5C	0	0.574388	0.75	0.36	0	3
BASP1	0	0.574136	0.63	0.125	0	3
TMED4	0	0.573677	0.843	0.51	0	3
UBE2E3	0	0.573335	0.868	0.481	0	3
CYHR1	0	0.572069	0.729	0.323	0	3
FBLN1	0	0.571957	0.878	0.553	0	3
PAPSS1	0	0.571276	0.811	0.409	0	3
CD63	0	0.57108	0.979	0.81	0	3
JKAMP	0	0.570344	0.751	0.349	0	3
UBE2W	0	0.569777	0.631	0.222	0	3
NPM3	0	0.569399	0.827	0.436	0	3
SELENOM	0	0.568477	0.677	0.306	0	3
COL26A1	0	0.567926	0.584	0.225	0	3
RSU1	0	0.566813	0.603	0.253	0	3
RTF1	0	0.56672	0.853	0.482	0	3
HNRNPH1	0	0.566326	0.923	0.612	0	3
TMCO1	0	0.563619	0.9	0.579	0	3
ALCAM	0	0.563139	0.687	0.353	0	3
APH1A	0	0.562532	0.807	0.452	0	3
MFSD10	0	0.56242	0.728	0.3	0	3
UTRN	0	0.562259	0.745	0.363	0	3
ACTR3	0	0.561136	0.854	0.437	0	3
CACYBP	0	0.560245	0.853	0.465	0	3
HOOK3	0	0.560087	0.667	0.291	0	3
E2F5	0	0.558844	0.648	0.249	0	3
SPACA9	0	0.558073	0.462	0.079	0	3
ZNF292	0	0.55609	0.79	0.392	0	3
ID4	0	0.555703	0.774	0.299	0	3
RAD21	0	0.55442	0.868	0.489	0	3
KREMEN1	0	0.553419	0.596	0.149	0	3
PRTG	0	0.553075	0.697	0.407	0	3
TMEM59	0	0.553025	0.924	0.597	0	3
MT-ND3	0	0.551852	0.986	0.855	0	3
SF3B6	0	0.551632	0.944	0.722	0	3
CHRM3	0	0.551569	0.361	0.024	0	3
HYAL2	0	0.551514	0.773	0.437	0	3
TMEM50A	0	0.549502	0.88	0.497	0	3
ABCA4	0	0.547664	0.507	0.051	0	3
UFM1	0	0.547005	0.831	0.488	0	3
EIF3H	0	0.546775	0.953	0.69	0	3
PLEC	0	0.545285	0.615	0.193	0	3
BTG3	0	0.542858	0.783	0.401	0	3
SLC52A2	0	0.541575	0.661	0.251	0	3
LSM1	0	0.540488	0.769	0.396	0	3
PFDN2	0	0.539836	0.933	0.637	0	3
FXR1	0	0.539684	0.877	0.526	0	3
LINC01305	0	0.539513	0.484	0.026	0	3
GPR83	0	0.539268	0.471	0.056	0	3
HDDC2	0	0.538638	0.818	0.373	0	3
TMEM47	0	0.537886	0.4	0.03	0	3
COPS2	0	0.536108	0.785	0.419	0	3
ATP6V0B	0	0.535729	0.918	0.599	0	3
DYNC1H1	0	0.5355	0.807	0.425	0	3
LDB2	0	0.534196	0.418	0.018	0	3
GABRA3	0	0.53379	0.442	0.024	0	3
ASH1L	0	0.53307	0.673	0.309	0	3
CHD4	0	0.532988	0.837	0.451	0	3
EPHA7	0	0.53236	0.422	0.019	0	3
C12orf57	0	0.532153	0.9	0.577	0	3
ZFAND1	0	0.532085	0.736	0.414	0	3
EPHA2	0	0.531785	0.558	0.193	0	3
SORCS1	0	0.531255	0.506	0.114	0	3
ISM1	0	0.530594	0.41	0.054	0	3
DNAJB6	0	0.530491	0.838	0.457	0	3
EIF4A2	0	0.529891	0.941	0.68	0	3
CACHD1	0	0.52891	0.492	0.085	0	3
MYLIP	0	0.528867	0.659	0.178	0	3
SORBS3	0	0.528295	0.585	0.246	0	3
PLEKHA5	0	0.527675	0.652	0.315	0	3
LINGO1	0	0.527205	0.487	0.113	0	3
EFNA4	0	0.526064	0.679	0.29	0	3
MED30	0	0.525973	0.655	0.277	0	3
SUMO1	0	0.525763	0.951	0.712	0	3
COPS9	0	0.52524	0.916	0.601	0	3
WNT5A	0	0.524996	0.434	0.046	0	3
PLP2	0	0.524436	0.69	0.293	0	3
APP	0	0.523763	0.77	0.349	0	3
RALBP1	0	0.52364	0.808	0.461	0	3
PYCR1	0	0.523345	0.787	0.476	0	3
EIF1B	0	0.521791	0.909	0.591	0	3
SLC2A1	0	0.521442	0.686	0.439	0	3
WWP1	0	0.519036	0.708	0.352	0	3
KIAA1109	0	0.518938	0.596	0.237	0	3
ENAH	0	0.518082	0.791	0.395	0	3
DYNC1LI2	0	0.517955	0.785	0.402	0	3
SMARCA2	0	0.517317	0.489	0.135	0	3
MTDH	0	0.516556	0.903	0.584	0	3
PTOV1	0	0.51651	0.826	0.455	0	3
SMPX	0	0.516415	0.419	0.091	0	3
NBDY	0	0.515124	0.81	0.412	0	3
MOB4	0	0.514582	0.787	0.393	0	3
IMPA1	0	0.514178	0.577	0.196	0	3
TNRC6B	0	0.513692	0.758	0.406	0	3
RNF130	0	0.512793	0.648	0.257	0	3
AMOTL1	0	0.510032	0.512	0.092	0	3
SNRPB2	0	0.509268	0.931	0.642	0	3
FKBP1B	0	0.5091	0.701	0.316	0	3
PTMA	0	0.507276	0.994	0.947	0	3
SLC38A1	0	0.507166	0.55	0.097	0	3
2023-03-05	0	0.507166	0.689	0.308	0	3
IGFBP7	0	0.506585	0.2	0.025	0	3
NKD2	0	0.506526	0.493	0.06	0	3
TRIQK	0	0.506465	0.62	0.276	0	3
POGK	0	0.506024	0.604	0.207	0	3
RALYL	0	0.505806	0.4	0.03	0	3
DNAJB9	0	0.505662	0.668	0.297	0	3
KCNH2	0	0.505522	0.388	0.02	0	3
LNPEP	0	0.505461	0.563	0.216	0	3
BEX2	0	0.505105	0.703	0.295	0	3
EEF1D	0	0.504153	0.989	0.888	0	3
DHRS7	0	0.504012	0.815	0.444	0	3
UBR5	0	0.50392	0.635	0.273	0	3
2023-09-02	0	0.503389	0.863	0.516	0	3
ATP6AP2	0	0.502552	0.83	0.466	0	3
MAF1	0	0.50201	0.782	0.431	0	3
NPC2	0	0.501785	0.94	0.684	0	3
EGLN1	0	0.501179	0.612	0.338	0	3
ACSS3	0	0.500633	0.685	0.316	0	3
HNRNPH3	0	0.498889	0.888	0.529	0	3
PDGFA	0	0.498753	0.437	0.125	0	3
MBOAT2	0	0.49464	0.456	0.071	0	3
SEC24B	0	0.49438	0.573	0.171	0	3
CTXN1	0	0.493745	0.702	0.178	0	3
CAMLG	0	0.492914	0.875	0.56	0	3
KAZALD1	0	0.492879	0.458	0.101	0	3
HUNK	0	0.492353	0.604	0.209	0	3
ADNP	0	0.49103	0.771	0.401	0	3
MINCR	0	0.487409	0.559	0.197	0	3
PDE6D	0	0.486627	0.538	0.17	0	3
SLC50A1	0	0.486539	0.672	0.354	0	3
LIMD2	0	0.485927	0.507	0.139	0	3
RRAS	0	0.484851	0.565	0.163	0	3
MDM4	0	0.484572	0.717	0.38	0	3
PIEZO2	0	0.484216	0.428	0.16	0	3
AKIRIN2	0	0.482974	0.757	0.354	0	3
PTMS	0	0.482408	0.966	0.783	0	3
RTRAF	0	0.482392	0.947	0.684	0	3
NECTIN2	0	0.48193	0.796	0.434	0	3
KLHL24	0	0.479804	0.58	0.199	0	3
CD59	0	0.478589	0.744	0.392	0	3
GGPS1	0	0.478552	0.696	0.34	0	3
SNX16	0	0.477324	0.47	0.104	0	3
DEGS1	0	0.476938	0.643	0.26	0	3
STARD3NL	0	0.476408	0.687	0.317	0	3
DRAM2	0	0.475567	0.697	0.355	0	3
IGF1R	0	0.475547	0.528	0.143	0	3
ARID1A	0	0.474622	0.754	0.406	0	3
ARID4B	0	0.474345	0.73	0.391	0	3
ARL2	0	0.473202	0.828	0.46	0	3
PLAT	0	0.472319	0.196	0.021	0	3
NDUFB9	0	0.471551	0.937	0.662	0	3
STK3	0	0.471457	0.53	0.17	0	3
RHOA	0	0.471248	0.936	0.656	0	3
BBX	0	0.47117	0.671	0.304	0	3
LRPAP1	0	0.471043	0.896	0.582	0	3
STRAP	0	0.470814	0.916	0.587	0	3
SNX10	0	0.470757	0.593	0.235	0	3
DHX36	0	0.470738	0.8	0.445	0	3
GNB4	0	0.470698	0.467	0.052	0	3
SERTAD3	0	0.47044	0.644	0.249	0	3
RBBP4	0	0.470284	0.812	0.442	0	3
ZBTB10	0	0.469584	0.642	0.304	0	3
PYURF	0	0.468893	0.846	0.512	0	3
NMU	0	0.468588	0.298	0.024	0	3
TMEM68	0	0.467958	0.619	0.265	0	3
TCTEX1D2	0	0.465055	0.614	0.225	0	3
OSTC	0	0.464914	0.962	0.789	0	3
MTF2	0	0.464528	0.728	0.368	0	3
MB	0	0.464238	0.365	0.04	0	3
DPM3	0	0.463937	0.815	0.508	0	3
MAP3K13	0	0.463824	0.777	0.451	0	3
BAD	0	0.463508	0.651	0.276	0	3
PDIA3	0	0.463441	0.921	0.629	0	3
CD81	0	0.463301	0.937	0.577	0	3
GTF2E2	0	0.462591	0.63	0.273	0	3
LINC00626	0	0.462218	0.355	0.021	0	3
CCDC74B	0	0.461754	0.438	0.037	0	3
ZNF428	0	0.46154	0.805	0.443	0	3
HOMER2	0	0.460975	0.426	0.076	0	3
PPP2CB	0	0.460412	0.703	0.352	0	3
TFDP2	0	0.458108	0.668	0.339	0	3
JARID2	0	0.457996	0.672	0.296	0	3
ANXA1	0	0.457893	0.803	0.179	0	3
CRACR2B	0	0.457795	0.482	0.124	0	3
FBP1	0	0.457728	0.456	0.109	0	3
CEP170	0	0.45738	0.592	0.244	0	3
BCAP31	0	0.457344	0.896	0.583	0	3
CYB5R2	0	0.456913	0.433	0.061	0	3
TMEM230	0	0.456535	0.927	0.648	0	3
GID8	0	0.456366	0.799	0.472	0	3
GULP1	0	0.454864	0.302	0.019	0	3
MTA3	0	0.45428	0.665	0.297	0	3
KTN1	0	0.453571	0.899	0.587	0	3
ZNRF3	0	0.453542	0.758	0.396	0	3
CXCR4	0	0.453313	0.469	0.126	0	3
ACVR2B	0	0.453025	0.611	0.269	0	3
SNAPC1	0	0.451935	0.529	0.177	0	3
ANKRD12	0	0.449868	0.684	0.342	0	3
NDFIP1	0	0.449846	0.766	0.398	0	3
C5orf15	0	0.449598	0.707	0.363	0	3
HS2ST1	0	0.449511	0.636	0.29	0	3
RASSF3	0	0.449455	0.533	0.193	0	3
QSOX1	0	0.449442	0.607	0.252	0	3
KLF10	0	0.449422	0.578	0.229	0	3
FDFT1	0	0.449006	0.906	0.645	0	3
IFI27L2	0	0.448751	0.616	0.256	0	3
ATP6AP1	0	0.448589	0.769	0.435	0	3
DLX3	0	0.448351	0.444	0.055	0	3
SV2A	0	0.448238	0.485	0.114	0	3
GRIK2	0	0.447981	0.343	0.014	0	3
HNRNPA0	0	0.447606	0.921	0.6	0	3
CNIH4	0	0.44714	0.894	0.571	0	3
CTSC	0	0.447104	0.866	0.501	0	3
GNG12	0	0.446364	0.585	0.215	0	3
ZAP70	0	0.445761	0.352	0.049	0	3
FKBP14	0	0.445185	0.591	0.266	0	3
BRI3	0	0.444936	0.902	0.621	0	3
PCYOX1	0	0.444908	0.795	0.481	0	3
HSDL1	0	0.444646	0.632	0.266	0	3
SOX4	0	0.444644	0.921	0.623	0	3
C8orf76	0	0.444107	0.615	0.243	0	3
GNG5	0	0.443575	0.958	0.746	0	3
PHIP	0	0.441644	0.737	0.385	0	3
NFKBIA	0	0.441492	0.726	0.353	0	3
NORAD	0	0.440562	0.886	0.564	0	3
KCNMA1	0	0.440546	0.421	0.057	0	3
ERGIC3	0	0.439924	0.922	0.618	0	3
ATRAID	0	0.439616	0.891	0.585	0	3
TMEM159	0	0.439252	0.47	0.089	0	3
GATA2	0	0.438936	0.423	0.05	0	3
HSF1	0	0.43718	0.631	0.306	0	3
SAR1A	0	0.436911	0.818	0.499	0	3
NPDC1	0	0.436666	0.515	0.115	0	3
ADAMTSL2	0	0.436516	0.416	0.052	0	3
LMO2	0	0.436202	0.575	0.113	0	3
ALPL	0	0.435371	0.396	0.047	0	3
SET	0	0.435248	0.957	0.738	0	3
HSBP1	0	0.435244	0.949	0.719	0	3
YTHDF2	0	0.434588	0.805	0.462	0	3
TM9SF4	0	0.43445	0.684	0.371	0	3
CNIH1	0	0.434401	0.86	0.553	0	3
ID2	0	0.434385	0.863	0.498	0	3
DLX2	0	0.433456	0.434	0.079	0	3
C5orf24	0	0.433278	0.739	0.423	0	3
DCTN6	0	0.43323	0.695	0.346	0	3
MEX3A	0	0.433107	0.61	0.28	0	3
SALL1	0	0.432743	0.535	0.214	0	3
CNBP	0	0.432267	0.927	0.626	0	3
ATAD1	0	0.43221	0.64	0.291	0	3
PAIP1	0	0.431964	0.773	0.42	0	3
KDM6B	0	0.431921	0.557	0.219	0	3
PUM1	0	0.431402	0.782	0.445	0	3
SMAD2	0	0.431273	0.681	0.342	0	3
ZNF667-AS1	0	0.431165	0.543	0.19	0	3
C14orf132	0	0.430904	0.339	0.018	0	3
CUTA	0	0.43032	0.936	0.669	0	3
RPL34	0	0.430295	0.995	0.968	0	3
ATP6V1C1	0	0.42991	0.548	0.246	0	3
CLSTN1	0	0.428697	0.603	0.259	0	3
GPX8	0	0.428407	0.568	0.18	0	3
ZNF644	0	0.428236	0.724	0.371	0	3
ATP1A1	0	0.427687	0.841	0.546	0	3
SCOC	0	0.427498	0.831	0.496	0	3
PWWP2B	0	0.427108	0.452	0.068	0	3
MYL6B	0	0.426796	0.915	0.614	0	3
CNOT6L	0	0.425995	0.5	0.198	0	3
PPT1	0	0.424659	0.663	0.331	0	3
MMP11	0	0.424329	0.387	0.081	0	3
BCL11A	0	0.423941	0.387	0.054	0	3
VAPA	0	0.423825	0.895	0.581	0	3
PTK2	0	0.422891	0.641	0.325	0	3
C8orf33	0	0.422726	0.627	0.328	0	3
ARF1	0	0.422554	0.916	0.632	0	3
SLC38A2	0	0.421909	0.879	0.554	0	3
WDR54	0	0.421124	0.712	0.32	0	3
ATP6V1B2	0	0.42105	0.579	0.242	0	3
SUMO2	0	0.421003	0.975	0.849	0	3
PCM1	0	0.42099	0.801	0.471	0	3
CSDE1	0	0.420908	0.922	0.63	0	3
IVNS1ABP	0	0.420882	0.65	0.299	0	3
CTDNEP1	0	0.420818	0.709	0.353	0	3
OCIAD1	0	0.420166	0.901	0.59	0	3
HEBP2	0	0.419597	0.854	0.509	0	3
ATP6V1H	0	0.419347	0.57	0.233	0	3
SEC22B	0	0.419138	0.663	0.352	0	3
SFT2D1	0	0.418376	0.693	0.322	0	3
HSPA13	0	0.417912	0.595	0.275	0	3
ZNF281	0	0.417766	0.646	0.331	0	3
SECISBP2L	0	0.417422	0.552	0.221	0	3
SP7	0	0.417156	0.423	0.033	0	3
TCEA1	0	0.416115	0.873	0.565	0	3
MGST3	0	0.415888	0.924	0.658	0	3
SMS	0	0.415368	0.819	0.495	0	3
BPTF	0	0.414863	0.797	0.466	0	3
PNRC1	0	0.41458	0.91	0.587	0	3
TOMM20	0	0.41409	0.959	0.772	0	3
SPG21	0	0.41394	0.693	0.366	0	3
ZHX1	0	0.41326	0.574	0.261	0	3
AC010642.2	0	0.412711	0.72	0.375	0	3
YWHAQ	0	0.412433	0.926	0.614	0	3
ABRACL	0	0.412153	0.813	0.316	0	3
PTHLH	0	0.411215	0.264	0.01	0	3
MAST4	0	0.411142	0.414	0.088	0	3
SLC4A7	0	0.411112	0.572	0.246	0	3
GPRC5C	0	0.410842	0.702	0.401	0	3
TM2D2	0	0.410802	0.71	0.381	0	3
VASN	0	0.410786	0.475	0.153	0	3
DDX3Y	0	0.409592	0.658	0.233	0	3
KIF5B	0	0.40959	0.86	0.527	0	3
IGSF3	0	0.409232	0.444	0.09	0	3
DPP7	0	0.40905	0.429	0.115	0	3
TTC3	0	0.409043	0.913	0.636	0	3
DDX6	0	0.407977	0.704	0.369	0	3
H1F0	0	0.407843	0.853	0.546	0	3
SHISAL2B	0	0.406974	0.219	0.031	0	3
PDZD2	0	0.406941	0.358	0.018	0	3
RNMT	0	0.406814	0.799	0.453	0	3
TROVE2	0	0.40596	0.707	0.374	0	3
RORA	0	0.405476	0.425	0.144	0	3
C20orf96	0	0.405381	0.518	0.168	0	3
DUSP2	0	0.404834	0.296	0.034	0	3
GRN	0	0.404701	0.765	0.474	0	3
LITAF	0	0.404482	0.668	0.366	0	3
PLPPR3	0	0.404333	0.379	0.032	0	3
RAB31	0	0.40361	0.45	0.095	0	3
PCDH9	0	0.40303	0.28	0.032	0	3
CASC9	0	0.402939	0.355	0.037	0	3
ATP5ME	0	0.401592	0.951	0.732	0	3
MIDN	0	0.401455	0.737	0.402	0	3
RBM39	0	0.40135	0.91	0.613	0	3
HSP90B1	0	0.401233	0.97	0.795	0	3
LPCAT4	0	0.400866	0.455	0.14	0	3
DDX17	0	0.400704	0.891	0.58	0	3
TMEM165	0	0.400411	0.703	0.393	0	3
MPZL1	0	0.398803	0.725	0.41	0	3
RTN3	0	0.398779	0.828	0.494	0	3
DLX6-AS1	0	0.398704	0.456	0.141	0	3
SOX18	0	0.398545	0.354	0.028	0	3
TLX1	0	0.398396	0.388	0.037	0	3
RSPO2	0	0.398153	0.213	0.008	0	3
TRIB2	0	0.398068	0.546	0.234	0	3
CREBRF	0	0.397659	0.461	0.177	0	3
SYTL1	0	0.397629	0.464	0.136	0	3
TBL1XR1	0	0.397001	0.662	0.351	0	3
TMEM87A	0	0.396411	0.639	0.301	0	3
TMEM158	0	0.396393	0.319	0.047	0	3
CAMSAP2	0	0.395946	0.546	0.217	0	3
PPIG	0	0.395767	0.913	0.604	0	3
HPS4	0	0.395544	0.497	0.241	0	3
DARS	0	0.395349	0.887	0.57	0	3
JUNB	0	0.395022	0.536	0.246	0	3
NR2F6	0	0.394759	0.808	0.501	0	3
ARL8A	0	0.394713	0.507	0.161	0	3
YIPF4	0	0.394536	0.746	0.41	0	3
TMEM134	0	0.394489	0.718	0.406	0	3
SLC25A37	0	0.394154	0.589	0.287	0	3
PSMA1	0	0.39399	0.931	0.657	0	3
MORN4	0	0.393849	0.43	0.087	0	3
B3GAT3	0	0.393749	0.686	0.368	0	3
ZMYM2	0	0.393501	0.687	0.361	0	3
C1GALT1C1	0	0.393198	0.616	0.313	0	3
HOXC4	0	0.392914	0.37	0.031	0	3
GPI	0	0.392715	0.815	0.521	0	3
STT3B	0	0.392455	0.743	0.457	0	3
PUF60	0	0.391784	0.839	0.486	0	3
SINHCAF	0	0.391307	0.826	0.488	0	3
WAC	0	0.391142	0.743	0.434	0	3
ATF6	0	0.390783	0.545	0.238	0	3
C16orf87	0	0.390545	0.648	0.337	0	3
NCSTN	0	0.390493	0.648	0.351	0	3
HDGF	0	0.389828	0.782	0.463	0	3
PSIP1	0	0.389189	0.754	0.396	0	3
UGCG	0	0.389012	0.58	0.27	0	3
RSF1	0	0.389009	0.679	0.357	0	3
TCEA2	0	0.388875	0.718	0.392	0	3
CLNS1A	0	0.38865	0.916	0.626	0	3
TYW3	0	0.388427	0.667	0.378	0	3
LONRF1	0	0.388291	0.513	0.219	0	3
SYPL1	0	0.387971	0.795	0.45	0	3
JUND	0	0.386914	0.946	0.701	0	3
DSTYK	0	0.386795	0.438	0.121	0	3
CSNK2A1	0	0.385625	0.831	0.5	0	3
KLHDC8B	0	0.38516	0.454	0.154	0	3
ORAI3	0	0.385042	0.549	0.257	0	3
CTSB	0	0.384618	0.846	0.544	0	3
RSBN1L	0	0.384079	0.661	0.376	0	3
ANAPC13	0	0.383995	0.732	0.418	0	3
ARID3A	0	0.383692	0.809	0.462	0	3
CLDN11	0	0.383683	0.389	0.137	0	3
UBE2Q1	0	0.383268	0.615	0.299	0	3
BRD4	0	0.383143	0.768	0.458	0	3
C12orf76	0	0.382981	0.628	0.312	0	3
CEP350	0	0.382133	0.654	0.331	0	3
USP33	0	0.381861	0.57	0.241	0	3
FZD7	0	0.381786	0.49	0.161	0	3
NEMF	0	0.381037	0.659	0.343	0	3
PREX1	0	0.380887	0.409	0.057	0	3
ASS1	0	0.380883	0.45	0.24	0	3
SOX12	0	0.380831	0.591	0.29	0	3
LYPLA1	0	0.380171	0.845	0.536	0	3
HBP1	0	0.380087	0.583	0.254	0	3
TMBIM4	0	0.379621	0.843	0.533	0	3
PHF20	0	0.379569	0.711	0.386	0	3
PDE7A	0	0.37954	0.503	0.171	0	3
TERF2IP	0	0.37951	0.706	0.398	0	3
FAT3	0	0.378897	0.336	0.034	0	3
SLC39A6	0	0.378891	0.517	0.241	0	3
ARID1B	0	0.378692	0.666	0.355	0	3
RETREG2	0	0.37867	0.667	0.362	0	3
SRRM1	0	0.37857	0.877	0.554	0	3
AKAP9	0	0.378564	0.725	0.427	0	3
PRCP	0	0.378415	0.752	0.434	0	3
UBLCP1	0	0.378351	0.65	0.276	0	3
THAP9-AS1	0	0.378073	0.493	0.184	0	3
DPYSL2	0	0.377194	0.694	0.382	0	3
ARMC1	0	0.376435	0.648	0.337	0	3
TFAP2A	0	0.375088	0.252	0.028	0	3
GALNT7	0	0.374699	0.382	0.101	0	3
PABPN1	0	0.3735	0.808	0.504	0	3
LINC00958	0	0.372937	0.31	0.019	0	3
FGF4	0	0.372228	0.328	0.04	0	3
RBMS1	0	0.371517	0.679	0.374	0	3
SCRN1	0	0.370699	0.388	0.048	0	3
COPS8	0	0.370569	0.715	0.381	0	3
ARIH1	0	0.37056	0.591	0.283	0	3
YTHDF3	0	0.370387	0.58	0.296	0	3
CTSF	0	0.369912	0.475	0.181	0	3
TMEM67	0	0.369555	0.401	0.08	0	3
NCKAP1	0	0.369401	0.715	0.403	0	3
ATP5F1E	0	0.368609	0.973	0.864	0	3
SRSF4	0	0.368576	0.768	0.436	0	3
LAMTOR5	0	0.367986	0.918	0.632	0	3
CRYZ	0	0.367828	0.615	0.32	0	3
MAOB	0	0.367798	0.367	0.151	0	3
RAVER2	0	0.367639	0.463	0.133	0	3
SNAPIN	0	0.367585	0.702	0.391	0	3
STMN2	0	0.367515	0.118	0.003	0	3
SLC39A1	0	0.367188	0.674	0.392	0	3
MANF	0	0.366985	0.839	0.53	0	3
IER3IP1	0	0.365923	0.808	0.51	0	3
EIF3J	0	0.36512	0.809	0.486	0	3
SLC3A2	0	0.364548	0.755	0.422	0	3
ARL6IP5	0	0.364384	0.619	0.336	0	3
UBE2R2	0	0.364046	0.765	0.461	0	3
UBXN7	0	0.363978	0.578	0.273	0	3
CERK	0	0.363964	0.52	0.212	0	3
UBA2	0	0.363491	0.795	0.466	0	3
KLHL23	0	0.363429	0.62	0.314	0	3
SAMD1	0	0.363374	0.632	0.304	0	3
TNKS	0	0.363311	0.547	0.243	0	3
TMSB10	0	0.36315	0.989	0.898	0	3
GUK1	0	0.362206	0.939	0.683	0	3
SLC35F5	0	0.361694	0.618	0.312	0	3
LINC02178	0	0.361513	0.287	0.018	0	3
GNAQ	0	0.361337	0.587	0.306	0	3
C1orf52	0	0.361261	0.611	0.321	0	3
TMEM132C	0	0.360677	0.264	0.026	0	3
NKTR	0	0.360636	0.731	0.439	0	3
ORMDL1	0	0.360632	0.85	0.534	0	3
ILF2	0	0.360315	0.909	0.607	0	3
PKIA	0	0.359585	0.34	0.017	0	3
NIPSNAP2	0	0.359092	0.598	0.268	0	3
CSNK1E	0	0.358787	0.589	0.282	0	3
ETNK1	0	0.358599	0.708	0.406	0	3
SPAG16	0	0.358596	0.657	0.329	0	3
UNC119	0	0.358425	0.673	0.28	0	3
NDUFS5	0	0.358099	0.964	0.777	0	3
CAMK2N1	0	0.357953	0.843	0.587	0	3
SPART	0	0.357764	0.438	0.134	0	3
NSA2	0	0.356507	0.914	0.637	0	3
SAT2	0	0.356172	0.79	0.508	0	3
HRC	0	0.356016	0.391	0.075	0	3
SLFN5	0	0.355869	0.379	0.053	0	3
MAT2B	0	0.355707	0.534	0.226	0	3
SLC37A3	0	0.355557	0.472	0.145	0	3
SMIM26	0	0.355392	0.928	0.656	0	3
NAMPT	0	0.355373	0.639	0.351	0	3
ADAMTS1	0	0.355292	0.231	0.048	0	3
VPS13C	0	0.355275	0.526	0.23	0	3
HOXC5	0	0.354891	0.298	0.025	0	3
AEBP1	0	0.354641	0.383	0.063	0	3
BTF3L4	0	0.354381	0.866	0.559	0	3
THBD	0	0.353876	0.338	0.038	0	3
RBM25	0	0.353856	0.787	0.481	0	3
ARPP19	0	0.353802	0.727	0.424	0	3
WDR6	0	0.353751	0.595	0.282	0	3
ESF1	0	0.35312	0.806	0.476	0	3
PLEKHA3	0	0.353104	0.635	0.343	0	3
DERL1	0	0.352792	0.632	0.349	0	3
KLF4	0	0.352694	0.459	0.152	0	3
ARMCX3	0	0.351718	0.674	0.382	0	3
SNX27	0	0.351553	0.537	0.26	0	3
FAM69B	0	0.351323	0.456	0.153	0	3
PCOLCE2	0	0.351214	0.416	0.179	0	3
NLRP1	0	0.351142	0.417	0.082	0	3
CD164	0	0.35077	0.893	0.589	0	3
PCGF2	0	0.350638	0.609	0.322	0	3
TPR	0	0.350474	0.857	0.539	0	3
CYP2U1	0	0.349883	0.385	0.067	0	3
SLC22A17	0	0.348804	0.357	0.069	0	3
NME7	0	0.348579	0.518	0.199	0	3
AKAP8L	0	0.348038	0.67	0.344	0	3
SYF2	0	0.345713	0.763	0.469	0	3
POGZ	0	0.345514	0.593	0.313	0	3
COPS5	0	0.34524	0.767	0.447	0	3
VPS37A	0	0.345228	0.558	0.243	0	3
SCPEP1	0	0.344289	0.451	0.171	0	3
FKBP9	0	0.343908	0.545	0.276	0	3
BTBD1	0	0.343408	0.491	0.202	0	3
VPS72	0	0.342872	0.587	0.28	0	3
VPS35	0	0.342843	0.817	0.49	0	3
KLF5	0	0.342644	0.534	0.17	0	3
GDI1	0	0.342578	0.491	0.188	0	3
MRPL42	0	0.342527	0.878	0.575	0	3
KAT6A	0	0.34251	0.502	0.213	0	3
MARCKSL1	0	0.34239	0.961	0.749	0	3
YPEL5	0	0.342324	0.624	0.302	0	3
CCT4	0	0.342247	0.928	0.667	0	3
PHF20L1	0	0.341138	0.549	0.286	0	3
OTUB1	0	0.340803	0.695	0.375	0	3
CHD7	0	0.340691	0.597	0.315	0	3
COMMD6	0	0.340164	0.955	0.749	0	3
ZNF451	0	0.339897	0.608	0.327	0	3
BARD1	0	0.339728	0.474	0.22	0	3
DCAF13	0	0.339381	0.729	0.403	0	3
RTL8A	0	0.339261	0.702	0.404	0	3
GFOD2	0	0.338955	0.423	0.142	0	3
FBLIM1	0	0.338922	0.451	0.154	0	3
SP3	0	0.33891	0.632	0.353	0	3
G6PC3	0	0.338756	0.553	0.203	0	3
NIPA2	0	0.338024	0.57	0.275	0	3
RAB11A	0	0.337987	0.88	0.571	0	3
PRRC2C	0	0.337982	0.907	0.617	0	3
TMEM60	0	0.33782	0.662	0.353	0	3
POU3F1	0	0.33758	0.284	0.017	0	3
TMX3	0	0.336735	0.445	0.16	0	3
SELENOS	0	0.33668	0.78	0.49	0	3
NSG1	0	0.336501	0.327	0.024	0	3
BAAT	0	0.336332	0.334	0.069	0	3
SVBP	0	0.336058	0.694	0.395	0	3
LMAN1	0	0.335562	0.923	0.652	0	3
NR1D2	0	0.335497	0.416	0.138	0	3
BGN	0	0.33548	0.752	0.396	0	3
PDRG1	0	0.335407	0.556	0.256	0	3
NDN	0	0.335207	0.646	0.323	0	3
NF1	0	0.334673	0.588	0.304	0	3
RNF139	0	0.334457	0.502	0.227	0	3
TSNAX	0	0.334214	0.678	0.37	0	3
IRS2	0	0.333866	0.548	0.296	0	3
PTPRG	0	0.333574	0.408	0.171	0	3
POLR1D	0	0.33338	0.932	0.683	0	3
ERICH1	0	0.332995	0.53	0.244	0	3
RTL8C	0	0.332829	0.681	0.374	0	3
AC016717.2	0	0.332609	0.295	0.021	0	3
SMAD5	0	0.332407	0.728	0.413	0	3
PAX2	0	0.332405	0.324	0.041	0	3
RP9	0	0.332219	0.572	0.29	0	3
XRN2	0	0.332102	0.883	0.578	0	3
HACD3	0	0.332029	0.87	0.57	0	3
FLNA	0	0.331346	0.569	0.231	0	3
KREMEN2	0	0.331286	0.304	0.039	0	3
USP11	0	0.331116	0.546	0.283	0	3
COPA	0	0.331054	0.734	0.468	0	3
GNAI3	0	0.33017	0.746	0.426	0	3
FAM50A	0	0.329941	0.683	0.345	0	3
MACF1	0	0.329886	0.628	0.347	0	3
TCAF1	0	0.329609	0.817	0.502	0	3
MRPS6	0	0.329607	0.845	0.518	0	3
APTR	0	0.329603	0.481	0.217	0	3
LIMS1	0	0.329542	0.671	0.4	0	3
FRG1	0	0.329519	0.622	0.319	0	3
PKM	0	0.32951	0.908	0.622	0	3
UBASH3B	0	0.32868	0.268	0.018	0	3
SNCG	0	0.328502	0.325	0.042	0	3
PSMC6	0	0.328381	0.831	0.494	0	3
RIT1	0	0.328358	0.479	0.188	0	3
AL451069.1	0	0.328349	0.3	0.018	0	3
KIDINS220	0	0.328073	0.573	0.276	0	3
BMP2	0	0.327395	0.473	0.147	0	3
COL4A5	0	0.326872	0.398	0.097	0	3
GPX7	0	0.326767	0.55	0.242	0	3
COL6A3	0	0.326608	0.212	0.039	0	3
SRSF11	0	0.32625	0.884	0.585	0	3
ITFG1	0	0.326191	0.604	0.334	0	3
ZFAND5	0	0.325071	0.715	0.412	0	3
CIR1	0	0.324654	0.743	0.426	0	3
HDAC1	0	0.324451	0.718	0.394	0	3
SERINC1	0	0.324412	0.689	0.382	0	3
DDHD2	0	0.323974	0.438	0.159	0	3
AC007405.3	0	0.323843	0.55	0.231	0	3
PBX1	0	0.323805	0.552	0.308	0	3
MEAF6	0	0.323693	0.717	0.408	0	3
NDUFB5	0	0.323553	0.894	0.598	0	3
SLC15A4	0	0.323469	0.388	0.143	0	3
ZNF521	0	0.323461	0.318	0.023	0	3
HAS2-AS1	0	0.323299	0.334	0.054	0	3
SEL1L3	0	0.323148	0.322	0.038	0	3
SELENOK	0	0.322918	0.856	0.553	0	3
IGF2BP2	0	0.322856	0.736	0.451	0	3
TPM4	0	0.322744	0.802	0.49	0	3
DAZAP2	0	0.322716	0.712	0.428	0	3
H2AFY2	0	0.322119	0.459	0.17	0	3
SMARCC1	0	0.322099	0.767	0.471	0	3
DHPS	0	0.321534	0.658	0.385	0	3
DHX40	0	0.321485	0.558	0.259	0	3
CPNE2	0	0.321205	0.372	0.092	0	3
PTP4A2	0	0.321105	0.86	0.561	0	3
TOP2B	0	0.321042	0.593	0.309	0	3
CNTNAP3B	0	0.320947	0.324	0.059	0	3
RNF2	0	0.320798	0.507	0.202	0	3
CETN2	0	0.32057	0.691	0.407	0	3
TTC19	0	0.320404	0.616	0.325	0	3
LBH	0	0.319997	0.478	0.094	0	3
RAC3	0	0.319966	0.552	0.235	0	3
IAH1	0	0.319857	0.705	0.427	0	3
SLC36A4	0	0.319839	0.526	0.218	0	3
SOHLH2	0	0.319787	0.271	0.012	0	3
COL4A2	0	0.31965	0.338	0.072	0	3
SLC25A36	0	0.31958	0.718	0.414	0	3
MPP1	0	0.319517	0.542	0.219	0	3
IFT22	0	0.31951	0.593	0.271	0	3
PPP2R1A	0	0.319195	0.799	0.475	0	3
ZNF358	0	0.319181	0.553	0.27	0	3
KLHL28	0	0.319058	0.443	0.165	0	3
MGAT4C	0	0.318628	0.163	0.003	0	3
FBXO21	0	0.318248	0.587	0.298	0	3
KIF3A	0	0.31777	0.488	0.185	0	3
KRAS	0	0.31771	0.697	0.364	0	3
P3H1	0	0.316748	0.573	0.303	0	3
CRELD1	0	0.316661	0.497	0.229	0	3
SON	0	0.316265	0.888	0.602	0	3
TMEM128	0	0.316264	0.445	0.173	0	3
DBP	0	0.316258	0.326	0.057	0	3
B4GAT1	0	0.315735	0.595	0.318	0	3
RBM26	0	0.315471	0.641	0.376	0	3
FKBP1A	0	0.31499	0.922	0.648	0	3
TXNIP	0	0.314919	0.768	0.484	0	3
C11orf58	0	0.314755	0.924	0.653	0	3
FAM189B	0	0.314681	0.508	0.245	0	3
MAZ	0	0.314636	0.788	0.455	0	3
MMP14	0	0.314609	0.358	0.093	0	3
AC084033.3	0	0.313674	0.438	0.156	0	3
MYCN	0	0.313017	0.496	0.194	0	3
AL592183.1	0	0.312735	0.309	0.039	0	3
MKNK2	0	0.312721	0.641	0.369	0	3
YPEL3	0	0.312319	0.526	0.232	0	3
RNF170	0	0.312101	0.484	0.236	0	3
PLAGL2	0	0.311952	0.479	0.205	0	3
ZNF580	0	0.311684	0.626	0.322	0	3
2023-03-06	0	0.311471	0.659	0.394	0	3
EIF2S3	0	0.310969	0.834	0.55	0	3
LAMC1	0	0.310641	0.643	0.387	0	3
TMEM206	0	0.310195	0.452	0.137	0	3
KLF7	0	0.309793	0.4	0.125	0	3
TM9SF2	0	0.309679	0.703	0.421	0	3
SRSF6	0	0.30959	0.764	0.465	0	3
QPRT	0	0.309449	0.94	0.71	0	3
LAMP1	0	0.30943	0.704	0.428	0	3
CHURC1	0	0.309209	0.756	0.473	0	3
DBN1	0	0.309134	0.603	0.249	0	3
LAMB2	0	0.309127	0.42	0.167	0	3
NBAS	0	0.308941	0.59	0.286	0	3
PCAT6	0	0.308921	0.381	0.088	0	3
C1orf56	0	0.308763	0.499	0.246	0	3
FNBP4	0	0.30849	0.639	0.358	0	3
EFR3A	0	0.308248	0.489	0.246	0	3
GPBP1	0	0.307883	0.78	0.489	0	3
ZNF22	0	0.30766	0.499	0.231	0	3
RCOR3	0	0.307401	0.457	0.196	0	3
GOLM1	0	0.307339	0.577	0.247	0	3
ZMIZ1	0	0.307238	0.461	0.192	0	3
ZNF148	0	0.306902	0.562	0.297	0	3
SLC2A4RG	0	0.306835	0.704	0.424	0	3
MSANTD4	0	0.30666	0.446	0.15	0	3
RLF	0	0.306456	0.475	0.214	0	3
SNX3	0	0.306046	0.92	0.665	0	3
NONO	0	0.306045	0.899	0.613	0	3
PCSK1N	0	0.305795	0.632	0.368	0	3
SRPK2	0	0.305668	0.57	0.322	0	3
DYNC2LI1	0	0.305478	0.53	0.25	0	3
LDOC1	0	0.305476	0.306	0.042	0	3
METTL9	0	0.305349	0.736	0.441	0	3
MAX	0	0.305311	0.5	0.228	0	3
SMARCA4	0	0.305096	0.691	0.408	0	3
RHBDD2	0	0.304907	0.578	0.305	0	3
NFYB	0	0.30483	0.562	0.283	0	3
PET100	0	0.304683	0.781	0.487	0	3
ARMCX1	0	0.304382	0.388	0.1	0	3
RABL6	0	0.304165	0.573	0.277	0	3
C1orf54	0	0.304093	0.308	0.024	0	3
EPPK1	0	0.303949	0.351	0.094	0	3
MALT1	0	0.303832	0.453	0.192	0	3
ATP5MPL	0	0.303527	0.948	0.738	0	3
SH3RF1	0	0.303391	0.341	0.057	0	3
PPP2R5E	0	0.303299	0.613	0.335	0	3
RPL8	0	0.303153	0.999	0.986	0	3
TET2	0	0.303145	0.389	0.125	0	3
ERGIC2	0	0.302627	0.764	0.483	0	3
CDKN1A	0	0.301808	0.623	0.298	0	3
ITPR1	0	0.301744	0.34	0.066	0	3
CDYL	0	0.301489	0.483	0.211	0	3
TMEM69	0	0.301004	0.553	0.291	0	3
BMI1	0	0.300976	0.405	0.145	0	3
TMED1	0	0.300792	0.751	0.467	0	3
HSD11B1L	0	0.300759	0.421	0.144	0	3
GLCCI1	0	0.300629	0.387	0.127	0	3
HNRNPC	0	0.300617	0.95	0.724	0	3
EMP2	0	0.300318	0.548	0.332	0	3
PRELID3B	0	0.300258	0.676	0.384	0	3
WDR26	0	0.300142	0.556	0.313	0	3
FTX	0	0.300124	0.51	0.275	0	3
EIF4G2	0	0.300002	0.93	0.663	0	3
PDCD4	0	0.299941	0.66	0.375	0	3
SCUBE3	0	0.299768	0.337	0.046	0	3
PTPRA	0	0.299634	0.649	0.376	0	3
TAF1D	0	0.299607	0.875	0.591	0	3
PAG1	0	0.299517	0.324	0.104	0	3
ERH	0	0.299365	0.949	0.721	0	3
RSRC2	0	0.299357	0.758	0.484	0	3
DHRSX	0	0.299177	0.519	0.289	0	3
ING4	0	0.298908	0.486	0.213	0	3
UBL5	0	0.298846	0.952	0.753	0	3
DNAJC4	0	0.298631	0.643	0.392	0	3
ZFYVE21	0	0.29843	0.579	0.288	0	3
TM2D3	0	0.297975	0.573	0.304	0	3
ARF4	0	0.297881	0.904	0.613	0	3
LIX1	0	0.29773	0.221	0.037	0	3
ACTR10	0	0.297215	0.627	0.33	0	3
SMIM19	0	0.297031	0.64	0.397	0	3
EXOC1	0	0.296947	0.441	0.178	0	3
THAP1	0	0.29689	0.425	0.175	0	3
ZFHX3	0	0.296765	0.55	0.286	0	3
IFT81	0	0.296277	0.428	0.158	0	3
POLB	0	0.296247	0.416	0.162	0	3
TAOK1	0	0.295867	0.603	0.34	0	3
BRWD1	0	0.295861	0.597	0.337	0	3
AFAP1L1	0	0.295711	0.239	0.036	0	3
ATP1B2	0	0.295593	0.284	0.022	0	3
SHARPIN	0	0.295568	0.585	0.331	0	3
AC100810.1	0	0.295495	0.477	0.232	0	3
CCDC25	0	0.295316	0.751	0.483	0	3
CRYZL1	0	0.294695	0.475	0.226	0	3
SPPL3	0	0.294681	0.571	0.304	0	3
CRBN	0	0.294502	0.606	0.302	0	3
MLF2	0	0.294265	0.904	0.621	0	3
DRAP1	0	0.294262	0.805	0.498	0	3
PRKCI	0	0.294051	0.516	0.257	0	3
TUBB2A	0	0.293978	0.848	0.352	0	3
ATP5MG	0	0.293785	0.96	0.792	0	3
TNNT3	0	0.29363	0.274	0.016	0	3
MDH1	0	0.293419	0.881	0.603	0	3
IP6K2	0	0.293412	0.731	0.444	0	3
EXTL2	0	0.29334	0.541	0.271	0	3
CIRBP	0	0.292954	0.928	0.658	0	3
IER2	0	0.292618	0.714	0.383	0	3
LAMTOR2	0	0.292327	0.826	0.549	0	3
CASD1	0	0.292274	0.448	0.198	0	3
ATP5MD	0	0.292106	0.94	0.71	0	3
USP34	0	0.291652	0.625	0.369	0	3
SCNM1	0	0.291647	0.476	0.216	0	3
YIPF6	0	0.291003	0.676	0.41	0	3
HES6	0	0.290978	0.587	0.358	0	3
FAM241B	0	0.29097	0.414	0.13	0	3
HNRNPH2	0	0.290384	0.615	0.325	0	3
FKBP8	0	0.290314	0.828	0.522	0	3
NMT1	0	0.289785	0.706	0.413	0	3
RNPS1	0	0.289413	0.855	0.551	0	3
CENPT	0	0.289357	0.408	0.17	0	3
TXNDC12	0	0.288955	0.822	0.527	0	3
CSTB	0	0.288582	0.938	0.705	0	3
CSNK1D	0	0.288524	0.66	0.387	0	3
XPOT	0	0.288491	0.59	0.348	0	3
XPR1	0	0.288442	0.443	0.177	0	3
PERP	0	0.288425	0.897	0.627	0	3
PAFAH1B2	0	0.288409	0.656	0.387	0	3
PLPP5	0	0.288201	0.641	0.387	0	3
BAZ2B	0	0.288162	0.528	0.276	0	3
SNX6	0	0.288085	0.791	0.496	0	3
ERICH3	0	0.288021	0.258	0.016	0	3
TM9SF3	0	0.287958	0.786	0.514	0	3
ERLIN2	0	0.287943	0.497	0.254	0	3
SEZ6L2	0	0.287816	0.609	0.339	0	3
MED13	0	0.287806	0.603	0.343	0	3
MAP9	0	0.287583	0.358	0.1	0	3
LHFPL2	0	0.286787	0.455	0.173	0	3
KLHDC10	0	0.286758	0.438	0.194	0	3
TMEM14A	0	0.286364	0.688	0.408	0	3
CCNB1IP1	0	0.286346	0.855	0.583	0	3
STMP1	0	0.286191	0.895	0.629	0	3
SF3B1	0	0.286112	0.869	0.561	0	3
LIN7A	0	0.28604	0.377	0.167	0	3
NDUFS8	0	0.285107	0.875	0.586	0	3
LEPR	0	0.285106	0.467	0.22	0	3
RAB11B	0	0.285048	0.707	0.413	0	3
UHMK1	0	0.285008	0.5	0.277	0	3
APMAP	0	0.284617	0.733	0.453	0	3
TAF7	0	0.284582	0.717	0.426	0	3
KPNA3	0	0.284581	0.602	0.309	0	3
RALGAPA1	0	0.284506	0.452	0.214	0	3
EFHC1	0	0.284422	0.412	0.163	0	3
SLC16A2	0	0.284343	0.366	0.092	0	3
CUEDC2	0	0.283679	0.692	0.426	0	3
EDIL3	0	0.28358	0.224	0.008	0	3
MBIP	0	0.283339	0.549	0.254	0	3
ZNF532	0	0.283196	0.31	0.036	0	3
SMARCB1	0	0.283079	0.786	0.479	0	3
CACUL1	0	0.283039	0.597	0.348	0	3
ZNF146	0	0.282721	0.544	0.284	0	3
RAB34	0	0.282294	0.731	0.445	0	3
TGFB1	0	0.282182	0.447	0.163	0	3
AC004080.1	0	0.281962	0.281	0.041	0	3
SGCE	0	0.281943	0.521	0.279	0	3
SMNDC1	0	0.281942	0.542	0.289	0	3
RTN1	0	0.281869	0.24	0.012	0	3
MBNL2	0	0.281814	0.518	0.249	0	3
CBX1	0	0.28144	0.701	0.403	0	3
PTK7	0	0.281418	0.559	0.332	0	3
ACBD3	0	0.281411	0.709	0.447	0	3
LUC7L3	0	0.281378	0.84	0.551	0	3
SUMO3	0	0.281346	0.775	0.5	0	3
UBAP2L	0	0.280984	0.566	0.311	0	3
PSMB4	0	0.280944	0.821	0.547	0	3
SF3B4	0	0.280657	0.613	0.332	0	3
EVA1B	0	0.280272	0.437	0.215	0	3
MRPL3	0	0.28018	0.796	0.47	0	3
POLR3D	0	0.280111	0.487	0.223	0	3
PTGS2	0	0.279978	0.309	0.045	0	3
SELENOF	0	0.279724	0.811	0.523	0	3
OSGIN2	0	0.279695	0.355	0.103	0	3
GADD45G	0	0.27967	0.434	0.17	0	3
MTMR3	0	0.27964	0.403	0.133	0	3
KPNA4	0	0.279637	0.58	0.316	0	3
YES1	0	0.279486	0.575	0.338	0	3
ARMCX6	0	0.279337	0.536	0.269	0	3
TCEAL4	0	0.279025	0.758	0.49	0	3
GDF6	0	0.27868	0.29	0.035	0	3
CRMP1	0	0.278674	0.256	0.014	0	3
TMEM70	0	0.278535	0.664	0.384	0	3
FMN2	0	0.278377	0.271	0.01	0	3
PMP22	0	0.277993	0.408	0.081	0	3
TMEM106B	0	0.277895	0.656	0.395	0	3
EFCAB14	0	0.277758	0.478	0.247	0	3
COA1	0	0.277479	0.735	0.446	0	3
ZNF518A	0	0.277323	0.673	0.425	0	3
MSN	0	0.277218	0.419	0.182	0	3
YTHDC1	0	0.277073	0.648	0.386	0	3
ORC4	0	0.276623	0.606	0.329	0	3
DNAJB14	0	0.276467	0.545	0.299	0	3
H3F3B	0	0.276093	0.98	0.871	0	3
MFF	0	0.276046	0.829	0.514	0	3
REEP2	0	0.275877	0.303	0.043	0	3
PPP1CC	0	0.275839	0.902	0.622	0	3
DSEL	0	0.275487	0.447	0.144	0	3
SKP1	0	0.275474	0.955	0.774	0	3
RPAIN	0	0.275422	0.834	0.522	0	3
MED10	0	0.27516	0.687	0.412	0	3
FUT11	0	0.275124	0.406	0.188	0	3
GNPDA1	0	0.274729	0.575	0.256	0	3
FAM13A-AS1	0	0.274289	0.274	0.021	0	3
CUX1	0	0.274123	0.459	0.245	0	3
MYEF2	0	0.274019	0.442	0.169	0	3
PAFAH1B1	0	0.274017	0.663	0.385	0	3
DGUOK	0	0.273801	0.901	0.631	0	3
CA4	0	0.273655	0.313	0.071	0	3
AP1S2	0	0.273466	0.43	0.16	0	3
CCDC28A	0	0.273425	0.427	0.179	0	3
CUL3	0	0.273345	0.625	0.344	0	3
UBE2D3	0	0.273152	0.911	0.626	0	3
ACTR6	0	0.273083	0.588	0.302	0	3
FRA10AC1	0	0.273067	0.514	0.282	0	3
EIF3A	0	0.273047	0.893	0.608	0	3
IST1	0	0.272614	0.636	0.356	0	3
PSMA2	0	0.272399	0.843	0.539	0	3
MTMR9	0	0.272206	0.383	0.15	0	3
PLEKHH3	0	0.27191	0.339	0.117	0	3
UNC50	0	0.271656	0.654	0.378	0	3
BRF2	0	0.271414	0.368	0.121	0	3
NAXE	0	0.271327	0.73	0.471	0	3
MTCL1	0	0.27121	0.341	0.07	0	3
DUSP12	0	0.270477	0.572	0.307	0	3
LINC01241	0	0.270228	0.252	0.015	0	3
AFF4	0	0.26995	0.585	0.33	0	3
TRIM13	0	0.269917	0.522	0.267	0	3
SNRNP27	0	0.269816	0.636	0.354	0	3
YY1AP1	0	0.269761	0.447	0.216	0	3
FAM96A	0	0.269728	0.691	0.403	0	3
RAB6A	0	0.269476	0.539	0.278	0	3
HPF1	0	0.269032	0.622	0.342	0	3
REST	0	0.269004	0.601	0.356	0	3
SLC25A29	0	0.26898	0.397	0.138	0	3
WRN	0	0.268905	0.381	0.154	0	3
VIRMA	0	0.268886	0.519	0.273	0	3
STAU2	0	0.268374	0.438	0.191	0	3
FAM229B	0	0.267996	0.408	0.17	0	3
OLFM2	0	0.267866	0.275	0.04	0	3
DGKD	0	0.267844	0.549	0.288	0	3
SLC48A1	0	0.267812	0.327	0.086	0	3
CD276	0	0.267751	0.523	0.275	0	3
BCAT2	0	0.267571	0.426	0.154	0	3
MRPL1	0	0.267261	0.695	0.416	0	3
TGFA	0	0.266736	0.237	0.023	0	3
TUT4	0	0.266532	0.623	0.371	0	3
SREK1IP1	0	0.266488	0.645	0.396	0	3
NPTN	0	0.266398	0.615	0.316	0	3
RCOR2	0	0.266137	0.308	0.048	0	3
KRT10	0	0.265877	0.931	0.683	0	3
MICU2	0	0.265552	0.599	0.325	0	3
ZNF750	0	0.265503	0.259	0.019	0	3
BRD3	0	0.265314	0.583	0.336	0	3
KMT2A	0	0.265162	0.588	0.335	0	3
MRC2	0	0.265039	0.245	0.015	0	3
KLC1	0	0.264981	0.445	0.223	0	3
SBNO1	0	0.264882	0.654	0.387	0	3
LGALSL	0	0.264456	0.565	0.294	0	3
RBM5	0	0.264396	0.517	0.288	0	3
INTS10	0	0.264352	0.515	0.3	0	3
GATAD1	0	0.264082	0.636	0.38	0	3
H2AFY	0	0.263283	0.835	0.509	0	3
NCBP2	0	0.263206	0.75	0.476	0	3
IMMP1L	0	0.263047	0.604	0.325	0	3
ADAM17	0	0.262648	0.507	0.253	0	3
RAB5C	0	0.262585	0.744	0.465	0	3
RNF187	0	0.262573	0.708	0.427	0	3
SP5	0	0.262423	0.794	0.489	0	3
PRRC2B	0	0.262356	0.593	0.361	0	3
GLMP	0	0.26222	0.568	0.339	0	3
COPB1	0	0.262065	0.768	0.454	0	3
SARS	0	0.262042	0.712	0.447	0	3
PDP1	0	0.261859	0.336	0.079	0	3
C1orf35	0	0.261751	0.628	0.358	0	3
USP47	0	0.261712	0.555	0.31	0	3
ATF7IP	0	0.261536	0.526	0.29	0	3
SUPT20H	0	0.261337	0.525	0.275	0	3
PDCD10	0	0.261	0.728	0.414	0	3
RASSF8	0	0.260976	0.418	0.14	0	3
NOTCH3	0	0.260925	0.311	0.061	0	3
PITPNC1	0	0.26081	0.304	0.083	0	3
AMZ2	0	0.260794	0.502	0.262	0	3
TP63	0	0.260748	0.227	0.025	0	3
TERF1	0	0.260675	0.573	0.309	0	3
RAB3GAP2	0	0.260469	0.504	0.277	0	3
TCEAL5	0	0.260439	0.281	0.039	0	3
VEGFB	0	0.26041	0.487	0.227	0	3
PHF6	0	0.26017	0.54	0.294	0	3
SCAMP3	0	0.260058	0.464	0.24	0	3
TRH	0	0.259829	0.631	0.278	0	3
KCNG1	0	0.259765	0.23	0.015	0	3
AP2M1	0	0.259753	0.805	0.504	0	3
MTA1	0	0.259721	0.535	0.319	0	3
KDM7A	0	0.259655	0.373	0.14	0	3
BMPR2	0	0.259518	0.425	0.189	0	3
AES	0	0.259476	0.651	0.374	0	3
OPN3	0	0.259311	0.479	0.236	0	3
LAMTOR3	0	0.259136	0.543	0.282	0	3
XXYLT1	0	0.258913	0.346	0.127	0	3
PALM	0	0.258652	0.28	0.032	0	3
VCAN	0	0.258517	0.686	0.356	0	3
CDC42EP3	0	0.258304	0.333	0.073	0	3
GGNBP2	0	0.258255	0.701	0.43	0	3
FAM219B	0	0.258079	0.417	0.187	0	3
WIPF1	0	0.258066	0.284	0.037	0	3
SLC25A24	0	0.258013	0.381	0.104	0	3
ORAI2	0	0.257974	0.36	0.118	0	3
CCDC14	0	0.257692	0.533	0.292	0	3
COCH	0	0.257662	0.298	0.069	0	3
ZNF467	0	0.257631	0.243	0.021	0	3
DUSP4	0	0.257456	0.308	0.072	0	3
SERPINB6	0	0.25742	0.488	0.225	0	3
NDUFS2	0	0.257372	0.777	0.481	0	3
TP53I13	0	0.257314	0.539	0.316	0	3
RRAGC	0	0.25725	0.378	0.149	0	3
VBP1	0	0.257089	0.735	0.426	0	3
BHLHE40	0	0.256991	0.402	0.146	0	3
BACE2	0	0.256978	0.281	0.045	0	3
ANKRD65	0	0.25693	0.292	0.077	0	3
CCDC148	0	0.256858	0.298	0.052	0	3
GATAD2B	0	0.256797	0.371	0.157	0	3
FAM43A	0	0.256722	0.249	0.016	0	3
NOX3	0	0.256689	0.172	0.014	0	3
CHST11	0	0.256496	0.275	0.03	0	3
SMAD9	0	0.25638	0.335	0.088	0	3
AC004540.2	0	0.256195	0.271	0.026	0	3
TMTC1	0	0.256074	0.273	0.041	0	3
PCMT1	0	0.256069	0.795	0.467	0	3
PDGFC	0	0.256039	0.351	0.133	0	3
ARMCX2	0	0.256021	0.309	0.056	0	3
ZNF436-AS1	0	0.255778	0.302	0.064	0	3
TTC17	0	0.255606	0.565	0.328	0	3
WASF2	0	0.255173	0.688	0.445	0	3
EMC4	0	0.255156	0.748	0.46	0	3
ZNF264	0	0.255155	0.386	0.158	0	3
PHF3	0	0.255099	0.702	0.433	0	3
CHMP3	0	0.255038	0.535	0.301	0	3
RFNG	0	0.254914	0.511	0.264	0	3
AK3	0	0.254835	0.717	0.453	0	3
ZSWIM6	0	0.254752	0.374	0.123	0	3
BACH2	0	0.254523	0.333	0.049	0	3
CREB3L1	0	0.254112	0.332	0.06	0	3
LSM14A	0	0.254006	0.71	0.436	0	3
APC	0	0.253995	0.434	0.207	0	3
SERTAD1	0	0.253778	0.453	0.214	0	3
MIER1	0	0.2537	0.576	0.331	0	3
INTS8	0	0.253642	0.378	0.146	0	3
COMMD7	0	0.25349	0.591	0.32	0	3
ADIPOR1	0	0.253117	0.681	0.399	0	3
CUL5	0	0.252892	0.563	0.323	0	3
CDC42SE1	0	0.252377	0.483	0.238	0	3
PLTP	0	0.252295	0.574	0.281	0	3
RASL11B	0	0.252245	0.299	0.064	0	3
RBM38	0	0.252157	0.386	0.144	0	3
PURPL	0	0.252104	0.42	0.198	0	3
TMEM41B	0	0.252091	0.643	0.384	0	3
MRPL48	0	0.252007	0.637	0.387	0	3
B3GALNT2	0	0.251993	0.402	0.185	0	3
IER5L	0	0.251844	0.532	0.278	0	3
COX4I2	0	0.251791	0.192	0.012	0	3
FBXO28	0	0.251605	0.394	0.164	0	3
ARL3	0	0.251577	0.777	0.487	0	3
C9orf72	0	0.25157	0.337	0.097	0	3
CSNK1G3	0	0.251493	0.481	0.264	0	3
TTC14	0	0.251466	0.486	0.246	0	3
CCNG1	0	0.251405	0.849	0.578	0	3
AC097534.2	0	0.251282	0.288	0.066	0	3
PPP2CA	0	0.251249	0.729	0.411	0	3
HOTAIRM1	0	0.251024	0.268	0.04	0	3
GTF3C4	0	0.250899	0.46	0.216	0	3
POLR2B	0	0.250835	0.62	0.363	0	3
EIF4G3	0	0.250737	0.521	0.286	0	3
DNAJA1	0	0.250603	0.886	0.565	0	3
UPF2	0	0.250569	0.519	0.304	0	3
SSX2IP	0	0.250525	0.412	0.167	0	3
GPR161	0	0.250447	0.339	0.099	0	3
RAE1	0	0.250033	0.603	0.312	0	3
ANP32E	0	0.250013	0.665	0.401	0	3
RPS27A	0	-0.279389	0.998	0.992	0	3
AC026462.3	0	-0.291818	0.008	0.239	0	3
LIPC	0	-0.292033	0.007	0.252	0	3
AGMAT	0	-0.300638	0.018	0.256	0	3
HLF	0	-0.303318	0.012	0.242	0	3
PHYHIPL	0	-0.305467	0.036	0.282	0	3
APOC2	0	-0.313041	0.017	0.286	0	3
RPS7	0	-0.317667	0.997	0.985	0	3
FOXA3	0	-0.320131	0.021	0.287	0	3
RPS3	0	-0.332367	0.999	0.992	0	3
IGSF1	0	-0.337992	0.012	0.271	0	3
FTCD	0	-0.342512	0.009	0.251	0	3
PLA2G12B	0	-0.346147	0.015	0.29	0	3
RGN	0	-0.354161	0.023	0.265	0	3
RPS12	0	-0.35916	0.999	0.995	0	3
PRODH2	0	-0.38134	0.005	0.25	0	3
SNTB1	0	-0.384822	0.076	0.35	0	3
CXCL12	0	-0.38971	0.015	0.259	0	3
RPS6	0	-0.393814	0.995	0.982	0	3
HNF4A	0	-0.402422	0.018	0.298	0	3
SRARP	0	-0.411223	0.058	0.311	0	3
HGD	0	-0.413674	0.017	0.313	0	3
PON3	0	-0.415187	0.056	0.311	0	3
COBLL1	0	-0.416272	0.041	0.292	0	3
RPL10	0	-0.422361	0.999	0.993	0	3
SERPINA7	0	-0.425996	0.006	0.259	0	3
GLTPD2	0	-0.427503	0.018	0.338	0	3
RPS5	0	-0.443924	0.997	0.978	0	3
FOXA2	0	-0.445732	0.077	0.359	0	3
RPL18A	0	-0.447493	0.996	0.989	0	3
ARSE	0	-0.44909	0.121	0.397	0	3
SMLR1	0	-0.452218	0.011	0.292	0	3
ERRFI1	0	-0.455987	0.067	0.331	0	3
RPL22	0	-0.463281	0.97	0.903	0	3
VIL1	0	-0.465034	0.042	0.32	0	3
GOLT1A	0	-0.46537	0.012	0.319	0	3
UBA52	0	-0.472905	0.97	0.902	0	3
RPSA	0	-0.47419	0.987	0.942	0	3
AGTR1	0	-0.47567	0.018	0.289	0	3
RPL13	0	-0.475796	1	0.997	0	3
SHTN1	0	-0.477994	0.116	0.387	0	3
F5	0	-0.486748	0.018	0.3	0	3
RPL35	0	-0.488677	0.977	0.926	0	3
METTL7A	0	-0.497711	0.034	0.34	0	3
ADH6	0	-0.499398	0.018	0.32	0	3
RPS14	0	-0.516249	0.996	0.982	0	3
ERBB3	0	-0.518893	0.064	0.4	0	3
GJB1	0	-0.519195	0.014	0.318	0	3
RPL27	0	-0.523912	0.972	0.904	0	3
CHST13	0	-0.525253	0.119	0.414	0	3
SLC39A5	0	-0.526852	0.03	0.35	0	3
RPLP2	0	-0.544028	0.97	0.916	0	3
RPL10A	0	-0.547764	0.983	0.943	0	3
MBNL3	0	-0.553429	0.108	0.383	0	3
FGFR4	0	-0.559343	0.06	0.407	0	3
RPL3	0	-0.564037	0.996	0.983	0	3
HPN	0	-0.564355	0.083	0.385	0	3
AMN	0	-0.566356	0.072	0.386	0	3
SERPINA4	0	-0.574732	0.009	0.317	0	3
GPAM	0	-0.575808	0.028	0.328	0	3
GPX3	0	-0.597953	0.086	0.369	0	3
ESPN	0	-0.609441	0.056	0.372	0	3
NEU4	0	-0.61928	0.016	0.309	0	3
RPS18	0	-0.621255	0.999	0.996	0	3
SOX9	0	-0.628523	0.158	0.437	0	3
ITPR2	0	-0.634105	0.113	0.408	0	3
SERPINA11	0	-0.637946	0.012	0.34	0	3
RPS19	0	-0.64509	0.999	0.995	0	3
GAPDH	0	-0.654126	0.993	0.974	0	3
PHLDA1	0	-0.662449	0.113	0.447	0	3
RBP2	0	-0.662497	0.007	0.267	0	3
TMEM37	0	-0.671327	0.071	0.438	0	3
S100A16	0	-0.683703	0.095	0.428	0	3
RPS9	0	-0.684033	0.99	0.971	0	3
PROC	0	-0.691417	0.017	0.383	0	3
PRAP1	0	-0.693933	0.092	0.366	0	3
RPL23A	0	-0.696698	0.978	0.943	0	3
HSPD1	0	-0.708787	0.958	0.843	0	3
GATM	0	-0.728416	0.109	0.396	0	3
SERPIND1	0	-0.740091	0.012	0.305	0	3
DCDC2	0	-0.742687	0.093	0.44	0	3
ITIH1	0	-0.757398	0.007	0.279	0	3
FTH1	0	-0.757475	0.993	0.971	0	3
CP	0	-0.759294	0.012	0.344	0	3
GDF15	0	-0.763447	0.064	0.343	0	3
SERPINA5	0	-0.766322	0.066	0.396	0	3
A1CF	0	-0.770884	0.021	0.439	0	3
TESC	0	-0.771473	0.037	0.341	0	3
TM4SF1	0	-0.781775	0.018	0.3	0	3
FAM3B	0	-0.79322	0.067	0.459	0	3
HNMT	0	-0.80371	0.03	0.44	0	3
TM4SF5	0	-0.822149	0.013	0.402	0	3
PGC	0	-0.839537	0.023	0.329	0	3
DMKN	0	-0.844178	0.311	0.592	0	3
MIR122HG	0	-0.893601	0.026	0.384	0	3
RPS16	0	-0.903155	0.98	0.937	0	3
ALDH1A1	0	-0.925467	0.031	0.412	0	3
SERPINA6	0	-0.941146	0.014	0.393	0	3
VTN	0	-0.970543	0.02	0.357	0	3
PLG	0	-0.989659	0.011	0.389	0	3
AKR1C1	0	-1.00012	0.041	0.282	0	3
RELN	0	-1.0354	0.016	0.373	0	3
SULT1E1	0	-1.04263	0.015	0.352	0	3
EEF1B2	0	-1.05777	0.974	0.926	0	3
H2AFJ	0	-1.07202	0.585	0.696	0	3
GAMT	0	-1.08074	0.452	0.609	0	3
MTTP	0	-1.08876	0.021	0.483	0	3
DDT	0	-1.09657	0.753	0.747	0	3
SERPINF2	0	-1.12006	0.023	0.439	0	3
GPX2	0	-1.12277	0.15	0.495	0	3
FKBP11	0	-1.12619	0.234	0.563	0	3
DBI	0	-1.12764	0.905	0.86	0	3
SPATS2L	0	-1.15299	0.145	0.566	0	3
PAH	0	-1.15392	0.028	0.461	0	3
GLUD1	0	-1.16129	0.425	0.584	0	3
RPS26	0	-1.20313	0.958	0.906	0	3
CPB2	0	-1.23189	0.024	0.459	0	3
MGST2	0	-1.26516	0.526	0.659	0	3
RPS2	0	-1.27081	0.992	0.979	0	3
FGA	0	-1.27142	0.013	0.431	0	3
TMEM141	0	-1.31071	0.509	0.652	0	3
CYB5A	0	-1.33954	0.62	0.696	0	3
TSPAN8	0	-1.37015	0.097	0.367	0	3
LDHB	0	-1.37749	0.182	0.538	0	3
ASGR2	0	-1.38476	0.036	0.553	0	3
CCL20	0	-1.40852	0.013	0.312	0	3
TXN	0	-1.44374	0.953	0.87	0	3
RPL27A	0	-1.44575	0.952	0.881	0	3
F2	0	-1.44737	0.039	0.558	0	3
ODAM	0	-1.45494	0.038	0.373	0	3
TFPI	0	-1.48677	0.075	0.551	0	3
CLU	0	-1.54726	0.218	0.565	0	3
ITIH2	0	-1.5747	0.025	0.488	0	3
SELENOP	0	-1.58024	0.341	0.637	0	3
GPC3	0	-1.59895	0.444	0.633	0	3
RPL13A	0	-1.68382	0.96	0.882	0	3
IGFBP1	0	-1.69018	0.021	0.356	0	3
FGB	0	-1.69422	0.017	0.473	0	3
ETFB	0	-1.70481	0.711	0.771	0	3
MGST1	0	-1.70564	0.365	0.69	0	3
ASGR1	0	-1.70909	0.276	0.606	0	3
FN1	0	-1.76566	0.787	0.733	0	3
GSTA1	0	-1.77321	0.029	0.384	0	3
FTL	0	-1.90001	0.998	0.995	0	3
AGT	0	-1.9218	0.208	0.606	0	3
FGG	0	-2.00378	0.026	0.53	0	3
APOM	0	-2.10072	0.086	0.592	0	3
A2M	0	-2.15695	0.062	0.571	0	3
FGL1	0	-2.21194	0.018	0.484	0	3
APOH	0	-2.32413	0.018	0.487	0	3
APOC1	0	-2.33596	0.571	0.753	0	3
MT1G	0	-2.36864	0.034	0.293	0	3
LYZ	0	-2.62388	0.097	0.61	0	3
RBP4	0	-2.93457	0.032	0.567	0	3
SPINK1	0	-2.99665	0.048	0.589	0	3
TF	0	-3.04435	0.056	0.613	0	3
AMBP	0	-3.20827	0.06	0.628	0	3
AHSG	0	-3.2857	0.043	0.604	0	3
APOC3	0	-3.3528	0.03	0.567	0	3
APOB	0	-3.52661	0.065	0.68	0	3
AFP	0	-3.96383	0.063	0.625	0	3
FABP1	0	-4.51617	0.087	0.695	0	3
TTR	0	-4.556	0.086	0.702	0	3
SERPINA1	0	-4.80709	0.152	0.775	0	3
APOA1	0	-5.11067	0.167	0.817	0	3
ALB	0	-5.30538	0.116	0.661	0	3
APOA2	0	-5.38388	0.207	0.895	0	3
FOXQ1	5.38e-307	-0.465111	0.082	0.34	1.3e-302	3
SRRM2	9.83e-307	0.250327	0.93	0.66	2.37e-302	3
HHEX	1.07e-306	-0.366058	0.023	0.255	2.58e-302	3
RNF128	9.12e-306	-0.255347	0.016	0.247	2.2e-301	3
RPS27L	1.29e-305	-1.06064	0.836	0.763	3.1e-301	3
NQO1	1.9e-305	-1.20259	0.312	0.524	4.58e-301	3
NEK6	1.25e-304	-0.341238	0.074	0.328	3.01e-300	3
VDAC2	6.34e-304	0.296011	0.944	0.717	1.53e-299	3
ENO1	1.96e-303	-0.834381	0.903	0.841	4.72e-299	3
FABP5	4.63e-303	0.451294	0.897	0.642	1.11e-298	3
NT5E	5.5e-303	-0.343146	0.014	0.241	1.33e-298	3
ANGPTL3	1.04e-302	-0.414882	0.006	0.226	2.51e-298	3
CISD3	2.93e-302	-0.533443	0.184	0.442	7.07e-298	3
BEX1	2.16e-301	-1.16882	0.446	0.591	5.21e-297	3
JMJD1C	1.82e-300	0.251411	0.626	0.407	4.38e-296	3
PDLIM1	2.15e-298	-0.626209	0.238	0.502	5.18e-294	3
CKAP4	5.36e-298	0.252622	0.822	0.547	1.29e-293	3
FMO5	6.91e-295	-0.341146	0.01	0.23	1.66e-290	3
A1BG	6.1e-292	-0.66253	0.028	0.252	1.47e-287	3
TFF3	6.48e-292	-0.909282	0.03	0.26	1.56e-287	3
SPON2	2.13e-290	-0.319246	0.015	0.235	5.13e-286	3
AC020656.1	2.84e-289	-0.575199	0.034	0.261	6.84e-285	3
ITGB1	7.89e-289	0.351733	0.884	0.611	1.9e-284	3
KIAA1217	6.05e-287	0.28476	0.359	0.172	1.46e-282	3
PGK1	3.97e-286	0.372835	0.918	0.679	9.56e-282	3
SRP14	1.41e-285	0.271946	0.971	0.827	3.41e-281	3
VSNL1	1.69e-285	-0.335053	0.045	0.28	4.07e-281	3
FCER1G	1.52e-281	-1.25825	0.032	0.253	3.66e-277	3
AP1M2	1.16e-280	-0.578174	0.053	0.286	2.8e-276	3
MT1E	5.52e-279	-1.51925	0.139	0.378	1.33e-274	3
ITGA2	2.14e-277	-0.385702	0.057	0.289	5.17e-273	3
CEBPA	2.25e-277	-0.366138	0.063	0.297	5.43e-273	3
ST13	1.38e-275	0.258906	0.946	0.721	3.34e-271	3
AKR1C3	2.41e-275	-1.06282	0.025	0.242	5.81e-271	3
RPS29	8.83e-274	-0.555382	0.965	0.88	2.13e-269	3
TM4SF4	3.27e-270	-0.359582	0.011	0.215	7.86e-266	3
KLB	2.3e-269	-0.257865	0.011	0.216	5.55e-265	3
TGFBR2	6.65e-269	-0.518182	0.147	0.387	1.6e-264	3
SERPINC1	7.1e-269	-0.321116	0.004	0.204	1.71e-264	3
ANGPTL8	6.74e-267	-0.743543	0.007	0.207	1.62e-262	3
EID1	1.5e-264	0.267018	0.869	0.61	3.61e-260	3
RPL31	2.16e-263	-0.95718	0.954	0.827	5.2e-259	3
UGT2B4	2.84e-263	-0.331822	0.006	0.204	6.85e-259	3
C19orf48	3.64e-263	-0.658573	0.331	0.539	8.77e-259	3
PART1	4.07e-262	-0.430762	0.107	0.347	9.81e-258	3
OAF	1.07e-261	-0.276486	0.067	0.296	2.59e-257	3
CLDN1	1.17e-261	-0.294254	0.043	0.261	2.81e-257	3
ARHGAP18	1.21e-260	-0.259739	0.046	0.265	2.92e-256	3
SLC13A3	3.3e-260	-0.311842	0.027	0.236	7.95e-256	3
RPLP0	1.26e-254	-0.411479	0.989	0.965	3.04e-250	3
ONECUT2	2.8e-253	-0.31716	0.051	0.268	6.75e-249	3
PGF	2.25e-252	0.30533	0.376	0.201	5.43e-248	3
TCIM	8.91e-252	-0.353217	0.017	0.214	2.15e-247	3
SCARB1	7.54e-250	-0.335177	0.112	0.346	1.82e-245	3
TACC1	1.57e-249	-0.305344	0.061	0.28	3.79e-245	3
SORL1	2.29e-249	-0.376764	0.089	0.318	5.51e-245	3
MTUS1	8.13e-249	-0.272487	0.038	0.246	1.96e-244	3
EPCAM	9.89e-249	-1.10761	0.385	0.58	2.38e-244	3
ANPEP	4.23e-247	-0.411036	0.057	0.272	1.02e-242	3
IQGAP2	9.77e-247	-0.47568	0.161	0.39	2.35e-242	3
ORM1	2.14e-245	-0.33033	0.004	0.189	5.15e-241	3
RPL38	5.11e-243	-0.577688	0.953	0.818	1.23e-238	3
RBP1	7.46e-242	0.494134	0.814	0.572	1.8e-237	3
SCML1	1.31e-241	-0.447719	0.195	0.429	3.15e-237	3
SEC61G	5.73e-241	0.278658	0.954	0.767	1.38e-236	3
TST	8.89e-241	-0.857692	0.395	0.546	2.14e-236	3
TMEM176B	4.89e-239	-0.277117	0.013	0.201	1.18e-234	3
DUSP9	1.01e-238	-0.784767	0.201	0.405	2.42e-234	3
SLC13A5	6.89e-236	-0.273722	0.016	0.203	1.66e-231	3
CDC42EP1	6.66e-233	-0.292138	0.063	0.274	1.6e-228	3
APRT	1.25e-231	-0.780453	0.856	0.763	3.02e-227	3
CNTNAP2	1.32e-229	-0.286642	0.06	0.266	3.18e-225	3
DRAM1	4.38e-228	-0.283788	0.067	0.276	1.06e-223	3
ATP5MC2	1.09e-226	0.251314	0.972	0.852	2.62e-222	3
FST	5.35e-226	-0.34903	0.012	0.192	1.29e-221	3
PCSK9	2.18e-222	-0.337777	0.079	0.287	5.24e-218	3
RRM2	5.23e-222	-0.435885	0.043	0.233	1.26e-217	3
IGFBP3	7.05e-221	-0.649081	0.038	0.23	1.7e-216	3
RPL23	1.54e-220	-0.504938	0.97	0.91	3.71e-216	3
ALDH4A1	2.68e-220	-0.270481	0.068	0.27	6.45e-216	3
ACAA1	1.78e-219	-0.578805	0.254	0.463	4.29e-215	3
SCD	5.63e-217	-1.01722	0.819	0.721	1.36e-212	3
ADH4	7.45e-213	-0.267768	0.004	0.167	1.79e-208	3
AC020656.2	2.05e-210	-0.334816	0.048	0.238	4.93e-206	3
EGFR-AS1	2.04e-209	-0.326854	0.006	0.169	4.91e-205	3
UGT2B7	2.68e-207	-0.260719	0.011	0.176	6.45e-203	3
COMTD1	1.88e-206	-0.406818	0.166	0.384	4.52e-202	3
AURKB	9.67e-206	-0.436883	0.044	0.225	2.33e-201	3
TIMP3	3.06e-205	-0.258025	0.081	0.283	7.36e-201	3
TK1	5.59e-204	-0.396279	0.059	0.246	1.35e-199	3
MEG3	8.98e-204	-1.01128	0.466	0.58	2.16e-199	3
HIST1H1C	2.29e-201	-0.560184	0.144	0.355	5.51e-197	3
PARK7	4.44e-200	-0.780399	0.834	0.746	1.07e-195	3
FCGRT	5.37e-199	-0.829424	0.516	0.593	1.29e-194	3
GCHFR	1.64e-198	-0.645429	0.382	0.538	3.96e-194	3
MAN1A1	5.75e-198	-0.68445	0.33	0.498	1.39e-193	3
S100A3	8.18e-198	-0.531004	0.24	0.09	1.97e-193	3
ANG	1.63e-195	-0.443669	0.179	0.382	3.92e-191	3
SPATC1L	3.91e-192	-0.273351	0.119	0.328	9.41e-188	3
SEC11C	8.41e-191	-0.717977	0.423	0.554	2.02e-186	3
ADGRG6	8.32e-190	-0.335867	0.143	0.347	2e-185	3
CDK6	1.35e-189	-0.529588	0.304	0.487	3.24e-185	3
ASL	3.4e-188	-0.299511	0.107	0.302	8.19e-184	3
TRIM24	2.45e-187	-0.770954	0.405	0.539	5.9e-183	3
GMDS	2.79e-187	-0.296821	0.113	0.309	6.72e-183	3
CHCHD2	1.3e-186	0.303458	0.979	0.851	3.13e-182	3
PRELID1	1.4e-183	-0.707129	0.846	0.735	3.37e-179	3
CTSH	1.81e-183	-0.253725	0.068	0.247	4.35e-179	3
FMOD	5.79e-182	-0.300325	0.07	0.251	1.39e-177	3
LGALS3BP	1.79e-181	-0.482583	0.109	0.291	4.31e-177	3
MEG8	4.47e-181	-0.387648	0.167	0.369	1.08e-176	3
GSTO1	1.48e-180	-0.818623	0.577	0.626	3.57e-176	3
RPL19	2.38e-180	-0.250816	0.997	0.984	5.73e-176	3
XIST	3.74e-179	-0.413913	0.028	0.189	9e-175	3
PCBD1	1.08e-177	-0.690692	0.781	0.691	2.6e-173	3
MPC2	4.45e-177	-0.743867	0.763	0.698	1.07e-172	3
PCOLCE	7.77e-177	0.346767	0.322	0.179	1.87e-172	3
EEF2	1.1e-176	-0.473572	0.965	0.85	2.66e-172	3
AHCY	1.92e-176	-0.778461	0.732	0.665	4.62e-172	3
CYTOR	2.37e-173	-0.333023	0.064	0.234	5.7e-169	3
MKI67	7.3e-173	-0.36272	0.045	0.207	1.76e-168	3
SLC25A5	9.41e-173	-0.594092	0.927	0.768	2.27e-168	3
THBS1	3.71e-172	-0.380258	0.06	0.228	8.93e-168	3
MT1F	1.71e-171	-0.531099	0.084	0.255	4.11e-167	3
FBLN2	3.76e-171	-0.659274	0.113	0.294	9.05e-167	3
RPL36AL	3.97e-171	-0.485693	0.955	0.803	9.57e-167	3
SDC4	2.62e-170	-0.395309	0.113	0.3	6.3e-166	3
ACSL4	1.58e-169	-0.64206	0.325	0.483	3.81e-165	3
FUOM	3.23e-169	-0.32542	0.11	0.29	7.78e-165	3
BIRC5	9.01e-169	-0.50878	0.124	0.306	2.17e-164	3
CCNA2	2.22e-168	-0.374011	0.051	0.211	5.36e-164	3
S100P	1.93e-167	-0.846093	0.015	0.156	4.65e-163	3
UBE2C	8.94e-167	-1.16054	0.171	0.34	2.15e-162	3
SPINT2	9.39e-167	-0.997198	0.055	0.216	2.26e-162	3
CDCA3	4.1e-166	-0.306533	0.03	0.179	9.88e-162	3
PLEKHB1	1.73e-165	-0.325991	0.106	0.284	4.16e-161	3
TSTD1	1.1e-164	-0.416398	0.219	0.427	2.64e-160	3
AGR2	8.09e-164	-1.50793	0.01	0.145	1.95e-159	3
UGT3A1	1.01e-163	-0.408319	0.053	0.214	2.44e-159	3
CDKN3	4.25e-163	-0.602812	0.193	0.37	1.02e-158	3
KRT18	4.57e-163	-0.945246	0.936	0.86	1.1e-158	3
CDK1	6.2e-163	-0.676523	0.107	0.271	1.49e-158	3
PBK	7.13e-163	-0.312429	0.046	0.201	1.72e-158	3
SLC9A3R1	3.42e-160	-0.411791	0.227	0.413	8.24e-156	3
DAB2	4.65e-160	-0.297301	0.097	0.271	1.12e-155	3
RARRES2	6.46e-160	-0.693756	0.203	0.374	1.56e-155	3
KHK	1.53e-159	-0.278134	0.115	0.295	3.69e-155	3
HEBP1	2.32e-159	-0.454458	0.251	0.439	5.58e-155	3
ASPM	1.19e-158	-0.502028	0.081	0.243	2.88e-154	3
CDT1	3.08e-158	-0.2817	0.083	0.249	7.43e-154	3
TMEM45B	1.93e-157	-0.453815	0.162	0.338	4.64e-153	3
STARD10	3.85e-156	-0.586774	0.371	0.521	9.28e-152	3
NUDT8	1.37e-154	-0.298627	0.122	0.3	3.3e-150	3
GCA	7.74e-154	-0.417522	0.148	0.327	1.86e-149	3
ELF3	1.7e-153	-0.397073	0.072	0.234	4.08e-149	3
BPIFB2	4.08e-152	-0.469639	0.005	0.127	9.83e-148	3
SERPINE2	2.07e-151	-0.825111	0.356	0.513	4.99e-147	3
DLK1	3.87e-151	-0.355405	0.426	0.608	9.32e-147	3
CENPM	5.83e-151	-0.30605	0.083	0.243	1.4e-146	3
CD68	1.15e-150	-0.284944	0.04	0.181	2.77e-146	3
IGFBP6	2.45e-148	-0.771979	0.12	0.284	5.91e-144	3
GSTA2	1.63e-147	-0.518945	0.016	0.143	3.94e-143	3
PLAC8	3.24e-147	-0.312669	0.011	0.135	7.8e-143	3
CEMIP2	3.44e-146	-0.32133	0.19	0.376	8.27e-142	3
ZWINT	2e-145	-0.448304	0.143	0.304	4.81e-141	3
BRI3BP	2.06e-144	-0.295178	0.169	0.345	4.97e-140	3
GINS2	5e-143	-0.343267	0.088	0.245	1.2e-138	3
MT-CO1	7.94e-143	0.278796	0.996	0.912	1.91e-138	3
TLCD1	2.04e-142	-0.289431	0.131	0.301	4.92e-138	3
TYMS	5.89e-142	-0.766953	0.367	0.5	1.42e-137	3
LEAP2	7.59e-142	-0.528745	0.05	0.189	1.83e-137	3
MPC1	3.03e-141	-0.367135	0.183	0.353	7.3e-137	3
PCLAF	1.74e-140	-0.644438	0.238	0.396	4.2e-136	3
MSRB1	6.52e-140	-0.342081	0.232	0.407	1.57e-135	3
MT1A	7.98e-139	-0.339728	0.128	0.292	1.92e-134	3
GPX4	1.44e-138	-0.532699	0.954	0.811	3.46e-134	3
RPS4X	1.64e-138	-0.303674	0.998	0.979	3.96e-134	3
NR2F2	6.39e-138	-0.393454	0.178	0.353	1.54e-133	3
GLRX2	3.76e-135	-0.37208	0.219	0.391	9.05e-131	3
NCAPG	3.78e-135	-0.253957	0.029	0.155	9.11e-131	3
IFI6	2.17e-134	0.294336	0.182	0.082	5.23e-130	3
TOP2A	5.46e-132	-0.863509	0.162	0.31	1.31e-127	3
COL2A1	3.07e-130	-0.935233	0.478	0.535	7.39e-126	3
S100A14	7.53e-129	-1.20418	0.069	0.205	1.81e-124	3
CREB3L2	8.45e-128	-0.302746	0.207	0.376	2.04e-123	3
ZFP36L2	2.49e-127	-0.54816	0.352	0.485	5.99e-123	3
NUSAP1	3.24e-126	-0.430105	0.092	0.234	7.81e-122	3
PPA1	3.75e-126	-0.637424	0.773	0.691	9.03e-122	3
GCAT	5.88e-126	-0.363784	0.216	0.385	1.42e-121	3
FOXP1	2.11e-125	-0.404587	0.268	0.432	5.08e-121	3
ELL2	2.14e-125	-0.326173	0.218	0.389	5.15e-121	3
MMAB	5.11e-125	-0.491349	0.419	0.533	1.23e-120	3
PLK1	8.74e-125	-0.278101	0.038	0.162	2.11e-120	3
MND1	4.22e-123	-0.267626	0.104	0.252	1.02e-118	3
DLGAP5	3.2e-122	-0.313448	0.046	0.172	7.7e-118	3
CENPW	4.8e-122	-0.491183	0.211	0.361	1.16e-117	3
PEBP1	5e-118	-0.61718	0.934	0.781	1.2e-113	3
CDC20	1.06e-117	-0.349468	0.073	0.206	2.55e-113	3
MT1M	1.22e-116	-0.434538	0.02	0.126	2.93e-112	3
MT1X	2.22e-116	-1.05277	0.299	0.433	5.35e-112	3
MT2A	1.11e-114	-1.1904	0.519	0.598	2.67e-110	3
ADIRF	1.03e-113	-0.376517	0.182	0.079	2.48e-109	3
AKR1C2	3.25e-113	-0.577136	0.115	0.249	7.82e-109	3
HIST1H1B	3.18e-112	-0.302788	0.015	0.117	7.67e-108	3
UCA1	1.86e-111	-0.94565	0.05	0.168	4.47e-107	3
REG3A	2.36e-111	-1.8835	0.012	0.111	5.69e-107	3
HMMR	3.79e-111	-0.337065	0.066	0.19	9.14e-107	3
CDH1	5.02e-109	-0.32222	0.038	0.15	1.21e-104	3
ATP5MC1	6.45e-107	-0.854052	0.749	0.67	1.55e-102	3
RER1	1.31e-105	-0.479717	0.419	0.522	3.15e-101	3
NCOA4	2.01e-105	-0.519818	0.452	0.526	4.83e-101	3
TXNDC17	2.41e-104	-0.621448	0.786	0.698	5.8e-100	3
RAD51AP1	4.03e-104	-0.294948	0.098	0.225	9.7e-100	3
IGF2.1	3.94e-103	-0.401056	0.641	0.428	9.5e-99	3
CD302	1.18e-102	-0.304294	0.234	0.376	2.83e-98	3
CKS2	1.45e-102	-0.319178	0.841	0.595	3.5e-98	3
WEE1	3.22e-102	-0.267416	0.182	0.332	7.75e-98	3
BAX	3.32e-102	-0.680324	0.752	0.678	7.98e-98	3
KRT8	1.08e-101	-0.951342	0.908	0.823	2.59e-97	3
TPX2	4.12e-101	-0.472966	0.13	0.258	9.93e-97	3
AURKAIP1	1.2e-100	-0.65102	0.691	0.655	2.88e-96	3
CTNNAL1	8.96e-100	-0.510278	0.426	0.518	2.16e-95	3
HIST1H1E	5.99e-99	-0.255605	0.053	0.165	1.44e-94	3
ZMAT3	6.69e-99	-0.267311	0.152	0.293	1.61e-94	3
RPS11	6.79e-98	-0.356442	0.975	0.903	1.64e-93	3
SDF2L1	4.19e-97	-0.578415	0.427	0.513	1.01e-92	3
PPIA	6.3e-97	-0.321142	0.982	0.916	1.52e-92	3
REEP6	1.21e-96	-0.283185	0.136	0.272	2.91e-92	3
DESI1	4.4e-95	-0.260405	0.219	0.369	1.06e-90	3
FXYD3	3.77e-94	-1.19501	0.025	0.117	9.09e-90	3
COX4I1	1.75e-91	-0.33313	0.965	0.844	4.21e-87	3
NDUFAF8	4.03e-91	-0.543589	0.549	0.587	9.7e-87	3
PKIB	1.83e-90	-0.307098	0.068	0.178	4.42e-86	3
AURKA	2.34e-90	-0.389729	0.127	0.248	5.64e-86	3
C19orf24	1.14e-88	-0.381011	0.304	0.437	2.75e-84	3
CENPN	9.47e-88	-0.295051	0.182	0.315	2.28e-83	3
PTP4A1	8.26e-86	-0.502158	0.503	0.552	1.99e-81	3
TUBA1B	7.93e-85	-0.881275	0.917	0.786	1.91e-80	3
EMG1	3.27e-84	-0.375934	0.297	0.426	7.88e-80	3
C1GALT1	7.76e-84	-0.487743	0.383	0.486	1.87e-79	3
HINT1	1.67e-82	-0.258072	0.982	0.915	4.02e-78	3
IRF2BP2	1.87e-82	-0.405498	0.398	0.495	4.51e-78	3
CLDN4	3.16e-82	-0.564423	0.068	0.168	7.62e-78	3
SLC25A33	4.25e-82	-0.407656	0.367	0.469	1.02e-77	3
ATF7IP2	6.9e-82	-0.463781	0.316	0.437	1.66e-77	3
GLDC	1.75e-80	-0.300562	0.219	0.342	4.22e-76	3
POLE4	2.19e-80	-0.487349	0.47	0.543	5.27e-76	3
ANXA4	6.72e-80	-0.771199	0.281	0.393	1.62e-75	3
FEN1	7.07e-80	-0.290734	0.128	0.242	1.7e-75	3
APOE	7.8e-80	-0.721968	0.953	0.859	1.88e-75	3
ALDH6A1	1.42e-78	-0.260417	0.213	0.345	3.43e-74	3
PLK2	5.47e-78	-0.269372	0.088	0.197	1.32e-73	3
ADK	1.72e-77	-0.31192	0.266	0.394	4.13e-73	3
AREG	4.71e-77	-0.460075	0.089	0.194	1.13e-72	3
NANS	1.63e-76	-0.409155	0.371	0.477	3.92e-72	3
SORD	2.22e-76	-0.3418	0.279	0.403	5.35e-72	3
SGO2	5.14e-76	-0.260701	0.098	0.204	1.24e-71	3
RPS17	4.39e-75	-0.751512	0.56	0.564	1.06e-70	3
CLDN6	7.8e-75	-0.706034	0.062	0.155	1.88e-70	3
MRPL57	3.92e-73	-0.52648	0.805	0.696	9.44e-69	3
CTSE	1.04e-72	-0.538725	0.025	0.1	2.49e-68	3
HES1	2.3e-72	-0.358569	0.197	0.319	5.55e-68	3
TNFRSF12A	6.84e-72	-0.54961	0.345	0.445	1.65e-67	3
SNRNP25	2.44e-71	-0.414787	0.332	0.439	5.88e-67	3
POP7	1.17e-70	-0.465912	0.447	0.514	2.82e-66	3
TMSB4X	2.81e-70	-0.615499	0.88	0.801	6.76e-66	3
P4HB	3.27e-69	-0.455032	0.903	0.727	7.87e-65	3
NDUFA4	1.54e-67	-0.275429	0.958	0.806	3.71e-63	3
MRPL27	1.93e-67	-0.532137	0.566	0.59	4.65e-63	3
RNASEH2C	1.5e-66	-0.567069	0.556	0.582	3.62e-62	3
SUB1	5.3e-66	-0.450461	0.956	0.826	1.28e-61	3
NEDD9	3.68e-65	-0.275329	0.242	0.363	8.88e-61	3
HIST1H4C	2.23e-63	-1.47914	0.67	0.622	5.37e-59	3
NID1	3.13e-63	-0.289835	0.306	0.408	7.53e-59	3
PRR9	5.51e-62	-0.322387	0.182	0.097	1.33e-57	3
CENPF	1.08e-61	-0.516775	0.199	0.297	2.59e-57	3
MT-ND1	2.4e-61	-0.561667	0.973	0.811	5.78e-57	3
B2M	1.26e-60	-0.568914	0.927	0.759	3.03e-56	3
GSTK1	1.34e-60	-0.323572	0.337	0.444	3.22e-56	3
GMNN	1.58e-60	-0.446496	0.319	0.409	3.79e-56	3
RNASE1	2.9e-60	-0.304788	0.124	0.23	6.97e-56	3
SERPINF1	8.62e-60	-0.730317	0.575	0.566	2.08e-55	3
RFK	2.65e-59	-0.273704	0.284	0.396	6.38e-55	3
ISOC2	3.22e-59	-0.325231	0.378	0.464	7.76e-55	3
CLTB	3.62e-59	-0.263011	0.189	0.304	8.72e-55	3
MYL6	2.78e-58	-0.363185	0.963	0.853	6.7e-54	3
RAN	2.34e-57	-0.396781	0.963	0.852	5.64e-53	3
PGP	3.9e-57	-0.527702	0.515	0.543	9.39e-53	3
DNPH1	4.42e-57	-0.538007	0.573	0.573	1.06e-52	3
ACAT2	5.53e-57	-0.644304	0.682	0.637	1.33e-52	3
CLDN7	1e-56	-0.41252	0.302	0.174	2.42e-52	3
PHB	5.17e-56	-0.511113	0.84	0.702	1.25e-51	3
FAM207A	2.34e-55	-0.374644	0.352	0.451	5.65e-51	3
HMGA2	3.24e-55	-0.332709	0.301	0.404	7.8e-51	3
CENPK	1.45e-53	-0.306367	0.193	0.287	3.5e-49	3
CA9	7.99e-53	-0.320171	0.045	0.113	1.93e-48	3
HSD17B11	9.82e-53	-0.456906	0.544	0.558	2.37e-48	3
IER3	3.33e-51	-0.471872	0.279	0.375	8.01e-47	3
UCHL3	6.68e-50	-0.402265	0.353	0.437	1.61e-45	3
MRPS12	1.57e-48	-0.462246	0.541	0.557	3.78e-44	3
BOLA3	2.61e-48	-0.469015	0.519	0.544	6.28e-44	3
SMC4	2.83e-48	-0.355791	0.24	0.329	6.82e-44	3
CCNB2	3.59e-47	-0.342564	0.154	0.24	8.64e-43	3
SLC25A1	1.18e-46	-0.430559	0.553	0.564	2.84e-42	3
TRAPPC2L	2.47e-46	-0.424185	0.456	0.518	5.96e-42	3
CARHSP1	4.75e-46	-0.571917	0.672	0.646	1.14e-41	3
REX1BD	1.3e-44	-0.409976	0.483	0.539	3.12e-40	3
GSTP1	3.96e-44	-0.670272	0.922	0.62	9.53e-40	3
IL6ST	1.46e-43	-0.295363	0.281	0.378	3.52e-39	3
PIK3R1	5.31e-43	-0.299285	0.298	0.392	1.28e-38	3
MPST	5.39e-43	-0.444193	0.811	0.664	1.3e-38	3
PRDX1	3.2e-42	-0.334777	0.971	0.871	7.71e-38	3
PPIF	8.16e-42	-0.295115	0.31	0.398	1.97e-37	3
PGM1	2.72e-41	-0.266651	0.313	0.407	6.55e-37	3
MYDGF	7.93e-41	-0.474939	0.863	0.696	1.91e-36	3
RHOB	3.9e-40	-0.379317	0.625	0.495	9.4e-36	3
PCYT2	1.44e-37	-0.308126	0.341	0.42	3.47e-33	3
ATF3	1.53e-37	-0.257328	0.119	0.192	3.69e-33	3
GALK1	5.68e-37	-0.289888	0.296	0.379	1.37e-32	3
EBP	9.2e-36	-0.520076	0.687	0.618	2.22e-31	3
TENT5A	9.63e-36	-0.308495	0.279	0.359	2.32e-31	3
SLC2A3	1.01e-35	-0.371504	0.444	0.306	2.44e-31	3
RRP7A	2.24e-35	-0.296713	0.286	0.369	5.4e-31	3
SNHG8	1.76e-34	-0.407166	0.865	0.709	4.23e-30	3
C1QBP	3.5e-34	-0.587094	0.87	0.713	8.44e-30	3
DHFR	8.56e-34	-0.30021	0.278	0.351	2.06e-29	3
APOBEC3C	1.54e-33	-0.286848	0.088	0.149	3.72e-29	3
ADI1	1.74e-33	-0.521609	0.68	0.619	4.2e-29	3
LCP1	1.76e-33	-0.308893	0.055	0.108	4.24e-29	3
CD9	6.35e-33	-0.296378	0.079	0.138	1.53e-28	3
HSPE1	1.03e-32	-0.422057	0.959	0.833	2.47e-28	3
IFITM3	1.7e-32	0.789572	0.473	0.403	4.09e-28	3
CCNB1	6.53e-32	-0.61276	0.262	0.321	1.57e-27	3
SRM	1.19e-31	-0.507509	0.611	0.57	2.87e-27	3
TIMM13	5.14e-31	-0.414618	0.846	0.697	1.24e-26	3
TMEM160	9.7e-31	-0.441285	0.625	0.593	2.34e-26	3
SEPHS2	1.29e-30	-0.275343	0.373	0.438	3.1e-26	3
HSDL2	1.59e-30	-0.25074	0.332	0.413	3.82e-26	3
HSP90AA1	1.64e-30	-0.407703	0.974	0.856	3.96e-26	3
CITED2	6.29e-30	-0.311269	0.278	0.353	1.51e-25	3
ITGA6	9.33e-30	-0.301381	0.375	0.442	2.25e-25	3
PHGDH	1.36e-29	-0.378763	0.422	0.483	3.27e-25	3
GRPEL1	1.42e-29	-0.316605	0.391	0.449	3.42e-25	3
F10	7.99e-29	-0.255728	0.593	0.452	1.92e-24	3
POLR3K	1.8e-28	-0.30126	0.299	0.369	4.33e-24	3
ATP5F1D	8.78e-28	-0.363647	0.923	0.753	2.11e-23	3
C6orf48	2.13e-27	-0.389397	0.698	0.526	5.14e-23	3
DUSP6	4.48e-27	-0.273816	0.329	0.399	1.08e-22	3
RIDA	1.31e-25	-0.302343	0.356	0.416	3.16e-21	3
ETHE1	1.42e-25	-0.386263	0.398	0.452	3.43e-21	3
LMNA	5.45e-25	-0.302478	0.393	0.458	1.31e-20	3
MRPL54	6.31e-25	-0.394184	0.543	0.541	1.52e-20	3
CD74	2.34e-24	-0.281691	0.309	0.381	5.63e-20	3
SHMT2	2.71e-24	-0.362242	0.544	0.543	6.54e-20	3
HELLS	1.57e-23	-0.272336	0.29	0.347	3.79e-19	3
MAGOHB	2.1e-23	-0.252869	0.284	0.355	5.06e-19	3
SF3B5	5.92e-23	-0.266719	0.842	0.657	1.43e-18	3
HMGB2	6.17e-23	-0.85874	0.45	0.443	1.49e-18	3
GLRX	9.34e-23	-0.462451	0.305	0.367	2.25e-18	3
CKB	1.45e-22	-1.99688	0.887	0.701	3.49e-18	3
MRPL20	1.81e-22	-0.460591	0.591	0.555	4.37e-18	3
RPL37A	2.22e-22	-0.281197	0.976	0.93	5.34e-18	3
MRPS25	4.18e-22	-0.266685	0.355	0.416	1.01e-17	3
ATOX1	5.3e-22	-0.383205	0.852	0.696	1.28e-17	3
TOMM40	5.15e-21	-0.347508	0.447	0.477	1.24e-16	3
MRPL14	5.22e-21	-0.395934	0.835	0.684	1.26e-16	3
MT-ATP8	1.38e-20	-0.252007	0.266	0.323	3.32e-16	3
GTF3A	1.6e-20	-0.338595	0.497	0.51	3.85e-16	3
TMBIM6	3.16e-20	-0.318011	0.928	0.759	7.6e-16	3
GNPNAT1	4.64e-20	-0.254521	0.384	0.437	1.12e-15	3
HMGCS1	9.47e-20	-0.630841	0.664	0.609	2.28e-15	3
BLOC1S1	1.2e-19	-0.361786	0.632	0.598	2.88e-15	3
RANBP1	3.26e-19	-0.56068	0.879	0.718	7.84e-15	3
NME1	3.73e-19	-0.558486	0.773	0.645	8.99e-15	3
FDPS	8.45e-19	-0.432425	0.885	0.726	2.03e-14	3
COMMD4	2.28e-18	-0.261093	0.333	0.388	5.48e-14	3
CYB5B	2.87e-18	-0.345489	0.564	0.536	6.91e-14	3
ATP1B1	8.87e-18	-0.474384	0.553	0.532	2.14e-13	3
GLRX5	1.26e-17	-0.413465	0.737	0.631	3.03e-13	3
RPS20	2.61e-17	-0.417436	0.922	0.757	6.29e-13	3
BTG2	3.5e-17	-0.320523	0.321	0.372	8.44e-13	3
KLF2	4.52e-17	-0.253377	0.106	0.15	1.09e-12	3
FAAP20	1.03e-16	-0.323681	0.522	0.534	2.49e-12	3
MVD	2.57e-16	-0.340893	0.457	0.488	6.19e-12	3
TUBB4B	6.13e-16	-0.762958	0.757	0.645	1.48e-11	3
CPVL	8.84e-16	-0.285917	0.348	0.387	2.13e-11	3
SELENOW	9e-16	-0.275699	0.858	0.693	2.17e-11	3
MRPL12	1.77e-15	-0.268918	0.66	0.533	4.26e-11	3
CST1	5.13e-15	-0.719961	0.269	0.198	1.24e-10	3
FBL	6.88e-15	-0.400184	0.655	0.584	1.66e-10	3
MAD2L1	1.08e-14	-0.417775	0.348	0.366	2.6e-10	3
DTYMK	2.01e-14	-0.261128	0.595	0.474	4.85e-10	3
SERPINB1	4.09e-14	-0.35847	0.399	0.441	9.86e-10	3
CEBPB	5.34e-14	-0.327029	0.474	0.495	1.29e-09	3
UBE2T	6.18e-14	-0.271437	0.467	0.378	1.49e-09	3
NDUFC2	7.01e-14	-0.347693	0.929	0.733	1.69e-09	3
SUCLG1	1.4e-13	-0.331477	0.469	0.488	3.38e-09	3
C12orf75	1.67e-13	-0.330738	0.479	0.494	4.02e-09	3
NASP	1.74e-13	-0.26479	0.771	0.587	4.18e-09	3
NINJ1	4.83e-12	-0.254245	0.419	0.449	1.16e-07	3
NOL7	1.18e-11	-0.436345	0.719	0.611	2.83e-07	3
HSD17B4	3.35e-11	-0.381973	0.494	0.476	8.06e-07	3
LSM3	9.77e-11	-0.286485	0.766	0.599	2.35e-06	3
SNRPB	1.88e-10	-0.396917	0.914	0.741	4.54e-06	3
MRPS16	7.32e-10	-0.306883	0.586	0.552	1.76e-05	3
MT-ND5	1.19e-09	-0.39452	0.904	0.702	2.86e-05	3
CYBA	1.68e-09	-0.350625	0.601	0.463	4.05e-05	3
NEAT1	1.9e-09	-0.467293	0.891	0.677	4.57e-05	3
UGDH	1.23e-08	-0.274442	0.407	0.428	0.000296145	3
KPNA2	1.81e-08	-0.434615	0.551	0.456	0.000436125	3
CMC2	2.68e-08	-0.25204	0.39	0.419	0.000645985	3
MRPL36	2.68e-08	-0.380047	0.603	0.554	0.000646405	3
MCM3	4.05e-08	-0.30183	0.309	0.335	0.000975574	3
CALM3	2.4e-07	-0.268706	0.721	0.606	0.00579194	3
PSMG1	2.86e-07	-0.339181	0.465	0.469	0.00689548	3
PPM1G	4.41e-07	-0.349177	0.617	0.557	0.010622	3
SNHG25	5e-07	-0.325237	0.458	0.466	0.0120439	3
MRPL11	5.27e-07	-0.391801	0.634	0.579	0.0126871	3
HSPA8	6.86e-07	-0.309293	0.915	0.725	0.016525	3
YIF1A	1.28e-06	-0.331698	0.63	0.567	0.030854	3
CKS1B	1.4e-06	-0.576321	0.703	0.598	0.0337792	3
ECH1	1.9e-06	-0.454528	0.703	0.583	0.0457956	3
PTGR1	2.05e-06	-0.518261	0.602	0.498	0.049295	3

## Sheet: Markers_Cluster4
gene	p_val	avg_log2FC	pct.1	pct.2	p_val_adj	cluster
UBE2C	0	1.89787	0.843	0.267	0	4
TOP2A	0	1.78229	0.859	0.235	0	4
CENPF	0	1.66356	0.871	0.227	0	4
HMGB2	0	1.60862	0.912	0.398	0	4
CCNB1	0	1.50467	0.842	0.261	0	4
PTTG1	0	1.41864	0.911	0.418	0	4
CKS2	0	1.39666	0.917	0.598	0	4
ASPM	0	1.31646	0.751	0.171	0	4
TPX2	0	1.27864	0.77	0.189	0	4
UBE2S	0	1.21687	0.875	0.506	0	4
CDKN3	0	1.18921	0.859	0.297	0	4
KPNA2	0	1.10755	0.829	0.433	0	4
TUBB4B	0	1.09496	0.913	0.635	0	4
ARL6IP1	0	1.08051	0.881	0.539	0	4
BIRC5	0	1.07938	0.826	0.229	0	4
AURKA	0	1.07338	0.699	0.187	0	4
CKS1B	0	1.0723	0.913	0.582	0	4
HMMR	0	1.06437	0.715	0.121	0	4
TUBA1B	0	1.02222	0.977	0.786	0	4
CCNB2	0	1.01987	0.74	0.179	0	4
MKI67	0	1.00509	0.715	0.135	0	4
CDC20	0	0.980176	0.739	0.135	0	4
NUSAP1	0	0.976413	0.726	0.165	0	4
HMGB1	0	0.946796	0.956	0.755	0	4
PLK1	0	0.926192	0.678	0.094	0	4
DLGAP5	0	0.925684	0.677	0.105	0	4
CCNA2	0	0.918932	0.712	0.139	0	4
CDK1	0	0.898654	0.618	0.214	0	4
AURKB	0	0.83236	0.716	0.151	0	4
SGO2	0	0.818305	0.616	0.149	0	4
HMGN2	0	0.81579	0.944	0.698	0	4
SMC4	0	0.803792	0.74	0.276	0	4
TUBA1C	0	0.788963	0.849	0.554	0	4
NUCKS1	0	0.76808	0.932	0.714	0	4
HSP90AA1	0	0.74068	0.972	0.862	0	4
NEK2	0	0.729264	0.551	0.09	0	4
NUF2	0	0.728774	0.62	0.104	0	4
MAD2L1	0	0.719859	0.774	0.324	0	4
DEPDC1	0	0.71924	0.598	0.09	0	4
PBK	0	0.698502	0.65	0.135	0	4
CENPW	0	0.695279	0.788	0.298	0	4
KIF20B	0	0.690938	0.685	0.229	0	4
CENPE	0	0.690366	0.583	0.1	0	4
CDCA3	0	0.689823	0.635	0.113	0	4
CENPA	0	0.681305	0.572	0.068	0	4
DTYMK	0	0.680603	0.829	0.456	0	4
H2AFZ	0	0.675893	0.979	0.847	0	4
ECT2	0	0.630432	0.614	0.16	0	4
LBR	0	0.62833	0.777	0.418	0	4
CKAP2	0	0.622303	0.648	0.257	0	4
RAD21	0	0.60238	0.8	0.512	0	4
TACC3	0	0.590532	0.557	0.101	0	4
SFPQ	0	0.582062	0.858	0.59	0	4
JPT1	0	0.564676	0.892	0.641	0	4
H2AFV	0	0.564675	0.905	0.659	0	4
DYNLL1	0	0.560812	0.965	0.826	0	4
GTSE1	0	0.557921	0.537	0.082	0	4
TROAP	0	0.545854	0.603	0.102	0	4
BUB3	0	0.541575	0.754	0.444	0	4
CDCA8	0	0.540226	0.538	0.087	0	4
ANLN	0	0.536641	0.576	0.121	0	4
BUB1	0	0.528502	0.525	0.074	0	4
FAM83D	0	0.520126	0.52	0.146	0	4
ANP32E	0	0.504452	0.729	0.406	0	4
H2AFX	0	0.494021	0.664	0.314	0	4
TTK	0	0.490424	0.493	0.104	0	4
CKAP5	0	0.481626	0.635	0.281	0	4
HP1BP3	0	0.481183	0.746	0.449	0	4
NCAPG	0	0.481019	0.494	0.104	0	4
RAN	0	0.476827	0.97	0.856	0	4
KNSTRN	0	0.476566	0.532	0.133	0	4
KIF14	0	0.476471	0.443	0.061	0	4
KIF23	0	0.474231	0.44	0.074	0	4
KIF2C	0	0.46907	0.482	0.074	0	4
TMPO	0	0.459422	0.721	0.377	0	4
HMGB3	0	0.45159	0.758	0.42	0	4
CENPN	0	0.447345	0.686	0.26	0	4
KNL1	0	0.443055	0.492	0.099	0	4
NCAPD2	0	0.441508	0.571	0.171	0	4
NDC80	0	0.436913	0.449	0.075	0	4
KIF4A	0	0.436062	0.509	0.075	0	4
DBF4	0	0.425947	0.579	0.25	0	4
DEPDC1B	0	0.425188	0.537	0.136	0	4
PRR11	0	0.424152	0.478	0.077	0	4
ARHGAP11A	0	0.42334	0.493	0.101	0	4
HJURP	0	0.418124	0.441	0.084	0	4
PSRC1	0	0.417576	0.483	0.083	0	4
DDX39A	0	0.414527	0.653	0.295	0	4
TOP1	0	0.410983	0.81	0.546	0	4
SKA2	0	0.405905	0.686	0.347	0	4
LMNB1	0	0.399023	0.539	0.192	0	4
MIS18BP1	0	0.398586	0.596	0.279	0	4
MZT1	0	0.396886	0.711	0.379	0	4
SMC2	0	0.396698	0.62	0.256	0	4
PRC1	0	0.39233	0.459	0.079	0	4
PIMREG	0	0.38851	0.391	0.052	0	4
FOXM1	0	0.382771	0.542	0.119	0	4
EXOSC8	0	0.382464	0.725	0.426	0	4
SGO1	0	0.378278	0.5	0.117	0	4
TYMS	0	0.376343	0.792	0.452	0	4
KIF20A	0	0.370844	0.407	0.038	0	4
SPDL1	0	0.35861	0.507	0.154	0	4
ARHGEF39	0	0.352027	0.434	0.068	0	4
RACGAP1	0	0.349695	0.48	0.126	0	4
CKAP2L	0	0.346643	0.418	0.076	0	4
KIF11	0	0.344044	0.434	0.099	0	4
PIF1	0	0.337461	0.364	0.025	0	4
KIF22	0	0.33719	0.606	0.274	0	4
RNF26	0	0.330963	0.534	0.198	0	4
CCNF	0	0.330581	0.433	0.073	0	4
ZWINT	0	0.330256	0.649	0.247	0	4
SPC25	0	0.328816	0.447	0.097	0	4
CENPK	0	0.322986	0.631	0.24	0	4
HMGA2	0	0.322428	0.684	0.362	0	4
G2E3	0	0.316356	0.524	0.219	0	4
BUB1B	0	0.312808	0.435	0.09	0	4
CDC25C	0	0.31155	0.395	0.059	0	4
PARPBP	0	0.310868	0.528	0.182	0	4
KIF18A	0	0.300149	0.378	0.079	0	4
KIF15	0	0.297385	0.387	0.077	0	4
RRM2	0	0.295658	0.565	0.174	0	4
GAS2L3	0	0.295353	0.379	0.101	0	4
CIT	0	0.288678	0.403	0.096	0	4
CCDC34	0	0.287373	0.659	0.343	0	4
BRD8	0	0.286645	0.508	0.232	0	4
SPAG5	0	0.283802	0.415	0.079	0	4
CDCA2	0	0.282449	0.418	0.139	0	4
NCAPH	0	0.2814	0.403	0.078	0	4
SAPCD2	0	0.279163	0.384	0.066	0	4
RANGAP1	0	0.277908	0.498	0.18	0	4
CENPM	0	0.271063	0.554	0.19	0	4
MND1	0	0.270323	0.561	0.201	0	4
RTKN2	0	0.263259	0.424	0.112	0	4
PHF19	0	0.261452	0.418	0.112	0	4
MXD3	0	0.26007	0.377	0.091	0	4
DIAPH3	0	0.259049	0.411	0.097	0	4
KIFC1	0	0.25899	0.354	0.072	0	4
CDC25B	0	0.255933	0.387	0.1	0	4
TNFAIP8L1	0	0.254835	0.457	0.163	0	4
CDC27	0	0.253349	0.531	0.254	0	4
VRK1	0	0.251601	0.553	0.229	0	4
BRCA2	0	0.250349	0.457	0.172	0	4
HNRNPA2B1	4.21e-307	0.551494	0.942	0.75	1.01e-302	4
PGP	7.99e-303	0.342891	0.792	0.515	1.92e-298	4
RUVBL2	1.95e-298	0.260843	0.652	0.366	4.7e-294	4
UBE2T	1.07e-294	0.285633	0.664	0.363	2.58e-290	4
CBX5	2.6e-293	0.371793	0.79	0.51	6.26e-289	4
GMNN	2.41e-292	0.265953	0.672	0.371	5.81e-288	4
XPO1	5.03e-290	0.317158	0.722	0.444	1.21e-285	4
PHGDH	1.6e-288	0.331569	0.746	0.449	3.85e-284	4
LSM5	7.49e-287	0.400366	0.905	0.693	1.8e-282	4
BOLA3	2.61e-286	0.327728	0.788	0.517	6.28e-282	4
LYAR	5.47e-285	0.291085	0.619	0.337	1.32e-280	4
RBM8A	2.78e-280	0.361067	0.874	0.663	6.69e-276	4
TIMM10	3.72e-278	0.313617	0.672	0.398	8.95e-274	4
ODC1	1.39e-275	0.365164	0.793	0.532	3.34e-271	4
DEK	1.71e-274	0.366508	0.819	0.563	4.12e-270	4
FGFR4	3.41e-274	0.258881	0.626	0.337	8.2e-270	4
PCYT2	6.84e-272	0.266554	0.669	0.385	1.65e-267	4
LSM4	5.46e-271	0.322174	0.892	0.695	1.31e-266	4
GLRX5	4.01e-270	0.311386	0.859	0.623	9.66e-266	4
PRELID1	4.32e-268	0.338367	0.908	0.734	1.04e-263	4
SSNA1	5.56e-268	0.257121	0.738	0.467	1.34e-263	4
MRPL51	9.79e-268	0.340913	0.915	0.746	2.36e-263	4
CSE1L	8.26e-267	0.313342	0.691	0.42	1.99e-262	4
PNRC2	2.43e-265	0.327431	0.742	0.469	5.85e-261	4
RPA3	9.06e-264	0.347388	0.84	0.585	2.18e-259	4
RBMX	2.04e-263	0.304409	0.826	0.607	4.92e-259	4
MMAB	1.98e-262	0.299724	0.775	0.494	4.76e-258	4
UQCC3	3.09e-262	0.284299	0.785	0.523	7.44e-258	4
HNRNPA3	2.39e-259	0.489998	0.916	0.708	5.76e-255	4
SMC1A	5.22e-255	0.257363	0.592	0.324	1.26e-250	4
NUP37	5.61e-253	0.261517	0.708	0.443	1.35e-248	4
MT1G	1.59e-247	1.02836	0.491	0.237	3.84e-243	4
NOL7	2.1e-247	0.332704	0.838	0.604	5.05e-243	4
SNRPD1	2.19e-247	0.388573	0.901	0.7	5.29e-243	4
COX17	3.7e-243	0.272165	0.805	0.558	8.91e-239	4
TUBB	4.98e-242	0.401294	0.966	0.839	1.2e-237	4
TRA2B	2.32e-238	0.267669	0.733	0.468	5.58e-234	4
TOMM40	6.46e-238	0.261905	0.706	0.45	1.56e-233	4
RANBP1	1.29e-237	0.388414	0.909	0.722	3.11e-233	4
HINT2	2.46e-235	0.300672	0.781	0.522	5.93e-231	4
MRPL54	3.86e-234	0.256614	0.774	0.518	9.31e-230	4
CALM2	7.78e-233	0.400407	0.962	0.83	1.87e-228	4
ISOC2	1.27e-228	0.252224	0.692	0.429	3.06e-224	4
CCT5	2.46e-228	0.331658	0.811	0.586	5.93e-224	4
ANP32B	3.2e-228	0.304412	0.888	0.687	7.72e-224	4
ATP5MC1	2.06e-227	0.436449	0.865	0.662	4.96e-223	4
HNRNPM	1.11e-226	0.322194	0.785	0.534	2.67e-222	4
CENPV	3.93e-225	0.284886	0.826	0.583	9.48e-221	4
AURKAIP1	1.2e-222	0.298196	0.866	0.64	2.88e-218	4
OAZ1	5.41e-220	0.285529	0.921	0.773	1.3e-215	4
NASP	2.96e-219	0.340466	0.825	0.59	7.13e-215	4
COX8A	5.5e-218	0.299971	0.908	0.734	1.32e-213	4
GCHFR	5.64e-217	0.260909	0.756	0.495	1.36e-212	4
TRIM24	6.91e-217	0.368956	0.77	0.497	1.66e-212	4
MT2A	2.52e-216	0.685941	0.824	0.564	6.07e-212	4
TFAM	2.63e-215	0.264703	0.735	0.484	6.34e-211	4
SNRPF	1.19e-214	0.333472	0.901	0.723	2.88e-210	4
HNRNPD	1.75e-212	0.312921	0.833	0.596	4.2e-208	4
PTGES3	2.61e-212	0.337129	0.936	0.776	6.29e-208	4
HNRNPDL	2.04e-210	0.353978	0.92	0.732	4.92e-206	4
SNRPG	2.8e-210	0.373638	0.903	0.731	6.75e-206	4
LSM6	8.95e-209	0.250751	0.776	0.533	2.16e-204	4
SH2D4A	1.46e-207	0.254284	0.565	0.319	3.51e-203	4
HSPD1	3.68e-206	0.42083	0.961	0.848	8.87e-202	4
MT1E	8.16e-206	0.929345	0.564	0.326	1.97e-201	4
SOX9	2.46e-203	0.251911	0.643	0.377	5.94e-199	4
HNRNPR	1.16e-202	0.314939	0.8	0.571	2.8e-198	4
ZFP36L2	4.17e-201	0.263783	0.704	0.444	1.01e-196	4
SLC25A33	7.74e-201	0.258748	0.685	0.433	1.86e-196	4
ODAM	6.89e-200	0.783946	0.542	0.309	1.66e-195	4
MT1X	3.45e-199	0.731097	0.64	0.394	8.31e-195	4
DDT	5.17e-199	0.331367	0.913	0.731	1.24e-194	4
UQCC2	1.98e-197	0.299787	0.842	0.631	4.78e-193	4
GAMT	2.58e-195	0.347638	0.814	0.566	6.2e-191	4
NCL	4.07e-195	0.459296	0.941	0.784	9.8e-191	4
PPP1R14B	6.12e-195	0.286314	0.877	0.676	1.47e-190	4
CCAR1	7.44e-195	0.282866	0.666	0.423	1.79e-190	4
SYNCRIP	3.04e-194	0.298912	0.712	0.48	7.32e-190	4
MT-ND1	8.83e-194	0.573582	0.956	0.819	2.13e-189	4
PSMD1	1.98e-193	0.263122	0.684	0.438	4.77e-189	4
KPNB1	4.38e-193	0.275917	0.809	0.574	1.06e-188	4
PA2G4	5.37e-193	0.282285	0.839	0.629	1.29e-188	4
PCBD1	1.52e-190	0.293401	0.88	0.685	3.66e-186	4
SNRPB	3.55e-190	0.299554	0.906	0.749	8.54e-186	4
MT1F	6.96e-190	0.373089	0.429	0.214	1.68e-185	4
U2SURP	2.75e-188	0.262199	0.768	0.541	6.63e-184	4
FKBP11	6.6e-185	0.268999	0.768	0.496	1.59e-180	4
G3BP1	8.45e-185	0.289846	0.773	0.546	2.04e-180	4
DDX21	2.07e-184	0.299069	0.779	0.556	4.99e-180	4
DDX18	1.05e-182	0.262755	0.754	0.526	2.52e-178	4
MRPL57	2.88e-182	0.254741	0.884	0.693	6.93e-178	4
MIR122HG	1.56e-179	0.301555	0.565	0.316	3.76e-175	4
MLEC	5.89e-179	0.26925	0.795	0.582	1.42e-174	4
GADD45GIP1	4.76e-178	0.251059	0.891	0.711	1.15e-173	4
MT-ND5	3.94e-177	0.379545	0.904	0.711	9.48e-173	4
LYZ	6.38e-177	0.403852	0.787	0.52	1.54e-172	4
HNRNPAB	7.45e-177	0.298702	0.744	0.512	1.8e-172	4
KIF5B	3.54e-176	0.291677	0.76	0.551	8.52e-172	4
MT1M	5.31e-175	0.440441	0.252	0.099	1.28e-170	4
PRKDC	2.69e-174	0.309391	0.776	0.548	6.49e-170	4
TESC	5.52e-174	0.263964	0.512	0.281	1.33e-169	4
NME1	7.44e-173	0.29769	0.846	0.643	1.79e-168	4
PSAT1	1.69e-172	0.28291	0.719	0.485	4.08e-168	4
MT1A	6.42e-172	0.261824	0.469	0.251	1.55e-167	4
NOP56	3.07e-171	0.282934	0.758	0.542	7.39e-167	4
MT-ND4	8.81e-170	0.412713	0.981	0.893	2.12e-165	4
MGST1	5.22e-169	0.345944	0.875	0.626	1.26e-164	4
SLIRP	2.28e-165	0.29262	0.864	0.67	5.48e-161	4
HNRNPU	1.32e-164	0.297406	0.876	0.668	3.18e-160	4
SRSF3	4.08e-164	0.274231	0.911	0.725	9.82e-160	4
MT-CO3	1.17e-163	0.429421	0.984	0.902	2.81e-159	4
PRDX3	7.07e-163	0.257475	0.877	0.68	1.7e-158	4
ATP5IF1	4.77e-161	0.314989	0.907	0.741	1.15e-156	4
RPL36AL	5e-161	0.255633	0.93	0.812	1.21e-156	4
CALM1	5.7e-161	0.346029	0.914	0.746	1.37e-156	4
RBP4	1.25e-152	0.421542	0.73	0.475	3.01e-148	4
MT-ND2	4.96e-148	0.457497	0.949	0.818	1.2e-143	4
C1QBP	9.48e-148	0.281599	0.893	0.718	2.28e-143	4
ITM2B	1.39e-144	-1.30663	0.918	0.854	3.35e-140	4
MT-ND4L	9.21e-143	0.404512	0.81	0.6	2.22e-138	4
SERBP1	1.02e-140	0.274225	0.911	0.747	2.45e-136	4
SET	4.66e-140	0.316778	0.927	0.75	1.12e-135	4
MT-CYB	1.09e-136	0.366085	0.981	0.887	2.63e-132	4
HSPE1	1.88e-136	0.390494	0.945	0.839	4.52e-132	4
AFP	2.33e-136	0.407345	0.767	0.532	5.62e-132	4
HIST1H4C	1.77e-132	0.300081	0.805	0.611	4.26e-128	4
SULT1E1	5.95e-131	0.388382	0.481	0.292	1.43e-126	4
DUSP9	8.31e-130	0.28123	0.57	0.36	2e-125	4
CCND2	4.68e-126	-0.790876	0.152	0.326	1.13e-121	4
PTMA	1.35e-120	0.317038	0.993	0.949	3.25e-116	4
PPIA	3.96e-118	0.260605	0.983	0.918	9.55e-114	4
PEBP1	6.38e-117	0.273275	0.936	0.788	1.54e-112	4
TMEM141	2.32e-112	0.264112	0.82	0.615	5.58e-108	4
MT-ND3	1.76e-110	0.492959	0.967	0.862	4.24e-106	4
MARCKS	5.42e-110	0.297373	0.927	0.751	1.31e-105	4
STMN1	3.58e-107	0.272144	0.949	0.762	8.63e-103	4
RPL39	2.06e-103	-0.330873	0.987	0.974	4.96e-99	4
HSPA8	2.19e-96	0.251971	0.892	0.735	5.28e-92	4
MT-ATP6	2.43e-91	0.321248	0.986	0.912	5.86e-87	4
FGF8	8.76e-89	-1.38512	0.085	0.221	2.11e-84	4
TXN	3.94e-87	0.289369	0.96	0.873	9.49e-83	4
APOE	8.9e-85	-0.664238	0.923	0.866	2.14e-80	4
LDHB	6.57e-83	0.293332	0.645	0.477	1.58e-78	4
AKAP12	1.53e-80	-0.651296	0.091	0.222	3.69e-76	4
TUBB2B	4.04e-80	-0.999902	0.309	0.45	9.73e-76	4
CD63	4.29e-76	-0.562872	0.909	0.824	1.03e-71	4
TUBA1A	3.46e-75	-0.811724	0.197	0.331	8.32e-71	4
APOC3	4.73e-75	-0.266131	0.716	0.476	1.14e-70	4
SAT1	1.85e-73	-0.797529	0.804	0.743	4.45e-69	4
NKAIN4	2.14e-72	-0.580288	0.067	0.18	5.16e-68	4
CRH	1.38e-70	-1.59096	0.039	0.144	3.33e-66	4
FGF3	2.28e-70	-0.555716	0.068	0.182	5.5e-66	4
GNAS	4.48e-70	-0.882237	0.919	0.855	1.08e-65	4
CRABP2	6.64e-70	-1.04041	0.254	0.368	1.6e-65	4
ANXA1	1.39e-67	-1.01245	0.147	0.27	3.34e-63	4
EFEMP1	8.9e-67	-0.670424	0.06	0.169	2.14e-62	4
SP9	4.85e-65	-0.356278	0.053	0.158	1.17e-60	4
ADAMTS6	1.57e-64	-0.316113	0.059	0.161	3.78e-60	4
EIF3E	2.77e-63	-0.620732	0.925	0.828	6.66e-59	4
CST3	4e-61	-0.397588	0.962	0.898	9.63e-57	4
SLC18A2	5.11e-61	-0.400592	0.036	0.129	1.23e-56	4
SOX11	9.93e-61	-0.419192	0.072	0.179	2.39e-56	4
EDN3	1.03e-60	-0.557463	0.025	0.111	2.47e-56	4
JUND	1.31e-59	-0.609747	0.783	0.728	3.16e-55	4
BEX2	1.81e-59	-0.389104	0.26	0.356	4.37e-55	4
TMSB10	2.51e-59	-0.431495	0.943	0.906	6.05e-55	4
TP53INP1	4.93e-59	-0.284598	0.134	0.242	1.19e-54	4
TIMP1	1.42e-58	-0.688789	0.35	0.428	3.42e-54	4
FBN2	2.16e-58	-0.382117	0.064	0.161	5.2e-54	4
DLX5	1.34e-57	-0.653898	0.168	0.279	3.22e-53	4
MLLT11	1.65e-57	-0.440068	0.104	0.204	3.98e-53	4
PLA2G4A	5.96e-57	-0.726495	0.103	0.205	1.43e-52	4
LUM	6.31e-57	-1.55695	0.084	0.184	1.52e-52	4
PFDN5	1.37e-56	-0.261266	0.935	0.844	3.31e-52	4
PPIC	1.07e-55	-0.647757	0.238	0.337	2.59e-51	4
GJA1	2.9e-55	-0.574223	0.104	0.209	6.98e-51	4
SPINK1	4.96e-55	-0.26251	0.737	0.498	1.19e-50	4
S100A6	1.87e-54	-0.894823	0.444	0.523	4.5e-50	4
FSTL1	4.21e-54	-0.484686	0.111	0.213	1.01e-49	4
LRP12	1.03e-52	-0.285616	0.067	0.158	2.48e-48	4
MAP1B	1.09e-51	-0.613567	0.249	0.35	2.62e-47	4
NEAT1	3.17e-51	-1.01287	0.792	0.696	7.63e-47	4
S100A11	1.54e-50	-0.694349	0.615	0.637	3.7e-46	4
PCDH7	1.59e-50	-0.361692	0.061	0.15	3.83e-46	4
MAP1LC3A	1.79e-49	-0.380901	0.148	0.242	4.32e-45	4
PRSS23	7.13e-49	-0.703052	0.283	0.388	1.72e-44	4
TUBB2A	4.65e-48	-0.724807	0.338	0.423	1.12e-43	4
FGF19	1.61e-46	-0.378547	0.067	0.152	3.88e-42	4
SGMS2	3.59e-46	-0.375295	0.094	0.182	8.64e-42	4
BASP1	2.64e-45	-0.451717	0.106	0.198	6.37e-41	4
GNG2	2.8e-45	-0.273134	0.045	0.122	6.74e-41	4
VIM	3.89e-45	-0.805545	0.27	0.364	9.38e-41	4
SEZ6L	6.91e-45	-0.307352	0.068	0.149	1.67e-40	4
SLC34A2	2.57e-44	-0.282338	0.056	0.135	6.2e-40	4
CTHRC1	6.94e-44	-0.799575	0.138	0.226	1.67e-39	4
PLD3	1.57e-43	-0.735509	0.577	0.563	3.78e-39	4
MMP16	1.65e-43	-0.305328	0.095	0.178	3.99e-39	4
DACH1	5.65e-43	-0.312274	0.102	0.189	1.36e-38	4
RPL13A	1.17e-42	0.286368	0.962	0.885	2.82e-38	4
CPXM1	2.93e-42	-0.463455	0.129	0.213	7.06e-38	4
FAM84A	3.91e-41	-0.6354	0.164	0.249	9.43e-37	4
WNT6	5.22e-41	-0.262214	0.057	0.132	1.26e-36	4
PRDM1	3.78e-40	-0.273057	0.092	0.173	9.12e-36	4
PCSK2	9.29e-40	-0.292208	0.051	0.123	2.24e-35	4
CD44	5.82e-39	-0.414701	0.126	0.208	1.4e-34	4
SERPING1	3.12e-38	-0.453365	0.3	0.365	7.52e-34	4
MUCL1	3.24e-38	-0.327077	0.082	0.163	7.8e-34	4
CD24	4.73e-38	-0.464499	0.685	0.707	1.14e-33	4
IFITM5	1.96e-37	-0.36223	0.041	0.107	4.72e-33	4
CDKN1C	2.15e-36	-0.334717	0.191	0.275	5.18e-32	4
DSTN	5.32e-35	-0.575829	0.792	0.744	1.28e-30	4
FREM2	8.32e-35	-0.585958	0.158	0.231	2e-30	4
COL11A2	9.97e-35	-0.381025	0.098	0.172	2.4e-30	4
CCNO	1.27e-34	-0.476381	0.143	0.226	3.07e-30	4
TTR	1.89e-34	-0.382084	0.825	0.602	4.54e-30	4
GPR155	6.54e-34	-0.355715	0.146	0.218	1.58e-29	4
MSX2	2.03e-33	-0.648012	0.229	0.303	4.89e-29	4
LBH	3.49e-33	-0.263225	0.079	0.15	8.4e-29	4
FLRT3	7.68e-33	-0.381618	0.206	0.28	1.85e-28	4
EMID1	1.34e-32	-0.484708	0.166	0.236	3.22e-28	4
SESN3	1.39e-32	-0.372036	0.191	0.267	3.36e-28	4
GPC1	2.51e-32	-0.345535	0.161	0.229	6.03e-28	4
MFAP2	4.08e-32	-0.631381	0.248	0.308	9.84e-28	4
NES	8.21e-30	-0.316985	0.131	0.195	1.98e-25	4
RPS4Y1	1.07e-29	-0.415228	0.476	0.534	2.57e-25	4
DYNC1I1	3e-29	-0.302025	0.13	0.198	7.22e-25	4
ITM2C	3.93e-29	-1.04045	0.584	0.559	9.47e-25	4
POSTN	2.58e-28	-0.474227	0.071	0.132	6.22e-24	4
MDFI	4.18e-28	-0.525669	0.29	0.347	1.01e-23	4
CTXN1	7.6e-28	-0.36956	0.185	0.252	1.83e-23	4
CRIP2	1.02e-26	-0.268495	0.144	0.209	2.46e-22	4
YPEL3	2e-26	-0.256151	0.214	0.275	4.81e-22	4
BSG	3e-26	-0.63557	0.893	0.786	7.22e-22	4
UBC	3.08e-26	-0.363102	0.882	0.793	7.41e-22	4
SH3BGRL3	5.68e-26	-0.600301	0.573	0.551	1.37e-21	4
UQCRB	1.91e-25	-0.346064	0.914	0.804	4.59e-21	4
TPD52L1	3.89e-25	-0.411161	0.181	0.247	9.36e-21	4
TMEM132A	5.27e-25	-0.295818	0.186	0.243	1.27e-20	4
CST1	6.32e-25	-0.604174	0.142	0.213	1.52e-20	4
SP6	7.58e-25	-0.38687	0.151	0.208	1.83e-20	4
PCSK1N	1.05e-24	-0.463939	0.371	0.405	2.52e-20	4
HEY1	1.16e-24	-0.502417	0.159	0.218	2.79e-20	4
FGA	1.35e-24	-0.258115	0.513	0.364	3.25e-20	4
SSR4	5.25e-24	-0.362116	0.873	0.754	1.26e-19	4
YPEL5	7.32e-24	-0.273868	0.302	0.348	1.76e-19	4
S100A3	1.75e-23	-0.862988	0.062	0.114	4.21e-19	4
AHSG	2.15e-23	-0.418604	0.739	0.512	5.17e-19	4
KDM5B	5.75e-23	-0.308843	0.28	0.336	1.38e-18	4
MDK	1.6e-22	-0.510191	0.874	0.792	3.85e-18	4
BEX4	3.39e-22	-0.361484	0.448	0.473	8.16e-18	4
ACKR3	8.81e-22	-0.268996	0.112	0.167	2.12e-17	4
UCHL1	7.44e-21	-0.337845	0.113	0.168	1.79e-16	4
CDKN1A	1.23e-20	-0.416474	0.302	0.344	2.96e-16	4
SERPINE2	1.92e-20	-0.289352	0.633	0.479	4.63e-16	4
DNAJB9	8.14e-20	-0.29011	0.313	0.348	1.96e-15	4
SELENOM	9.61e-19	-0.316283	0.326	0.357	2.31e-14	4
CTSD	1.24e-18	-0.494988	0.59	0.55	2.99e-14	4
IFI27L2	3.19e-18	-0.292061	0.268	0.306	7.67e-14	4
SCT	3.93e-18	-0.395991	0.088	0.133	9.47e-14	4
PLCG2	5.91e-18	-1.13344	0.366	0.282	1.42e-13	4
CLU	6.79e-18	-0.386213	0.683	0.504	1.64e-13	4
EMP3	1.88e-17	-0.438993	0.241	0.279	4.53e-13	4
PRR9	6.27e-17	-0.669276	0.069	0.112	1.51e-12	4
RCN2	3.48e-16	-0.303488	0.809	0.632	8.39e-12	4
OLFML3	1.05e-15	-0.328747	0.195	0.242	2.52e-11	4
RHPN1	1.59e-15	-0.3081	0.078	0.117	3.83e-11	4
MSX1	2.34e-15	-0.787484	0.413	0.416	5.65e-11	4
GSTA1	2.95e-15	-0.394919	0.438	0.328	7.11e-11	4
IGFBP2	3.06e-15	-0.737053	0.561	0.535	7.38e-11	4
C4orf48	1.63e-14	-0.543307	0.522	0.492	3.93e-10	4
NBDY	3.64e-14	-0.384993	0.479	0.462	8.78e-10	4
QPRT	4.11e-14	-0.331761	0.828	0.731	9.89e-10	4
SFN	5e-14	-0.518166	0.102	0.142	1.2e-09	4
TRDC	1.65e-13	-0.602519	0.297	0.323	3.98e-09	4
NDRG1	1.8e-13	-0.38846	0.196	0.239	4.34e-09	4
FGF9	2.71e-12	-0.431601	0.254	0.282	6.53e-08	4
PDE4D	3.55e-12	-0.315626	0.306	0.33	8.56e-08	4
TRH	8.97e-12	-0.630389	0.294	0.326	2.16e-07	4
GGH	1.22e-11	-1.54192	0.78	0.683	2.94e-07	4
ABRACL	1.37e-11	-0.450717	0.364	0.382	3.31e-07	4
IGFBP3	2.02e-11	-0.632937	0.177	0.208	4.87e-07	4
FILIP1L	5.54e-11	-0.290964	0.224	0.256	1.33e-06	4
FKBP7	1.22e-10	-0.336908	0.359	0.367	2.94e-06	4
HEBP2	2.55e-10	-0.274776	0.675	0.541	6.14e-06	4
ATP6V0E1	5.84e-10	-0.367461	0.751	0.653	1.41e-05	4
CES1	6.44e-10	-0.482519	0.346	0.353	1.55e-05	4
VCAN	6.72e-10	-0.505405	0.382	0.4	1.62e-05	4
FSCN1	6.96e-10	-0.388964	0.38	0.387	1.68e-05	4
SLC2A1	8.61e-10	-0.274161	0.582	0.459	2.07e-05	4
BNIP3L	8.69e-10	-0.33273	0.564	0.541	2.09e-05	4
AMBP	2.61e-09	-0.518985	0.738	0.537	6.29e-05	4
KCNQ1OT1	3.46e-09	-0.362722	0.738	0.574	8.32e-05	4
ZFHX4	3.74e-09	-0.296799	0.159	0.188	9e-05	4
TFF3	7.24e-09	-0.331142	0.281	0.225	0.000174477	4
LY6E	7.89e-09	-0.402595	0.783	0.623	0.000189991	4
ZFAS1	1.04e-08	-0.294531	0.91	0.801	0.000250528	4
SLC2A3	2.05e-08	-0.446059	0.296	0.327	0.000493705	4
MALAT1	2.15e-08	-0.569383	0.966	0.855	0.000518251	4
GRN	3.19e-08	-0.388387	0.562	0.507	0.000769454	4
RCN1	3.67e-08	-0.426434	0.438	0.433	0.000885021	4
FN1	4.13e-08	-0.403172	0.853	0.729	0.000994596	4
FOLR1	4.99e-08	-0.42264	0.141	0.169	0.00120181	4
CPNE3	6.55e-08	-0.251298	0.676	0.537	0.00157767	4
EIF4A2	1.06e-07	-0.351468	0.843	0.7	0.00255721	4
TMEM59	1.07e-07	-0.364404	0.74	0.629	0.00258149	4
S100A4	1.74e-07	-0.593163	0.292	0.311	0.00418078	4
PNRC1	3.74e-07	-0.381205	0.712	0.621	0.00901849	4
C4orf3	4.09e-07	-0.297149	0.851	0.736	0.00986222	4
BMP7	4.39e-07	-0.361095	0.224	0.242	0.0105789	4
ENO2	5.18e-07	-0.31622	0.259	0.273	0.0124877	4
F10	9.85e-07	-0.393822	0.494	0.468	0.0237294	4
LAPTM4A	1.1e-06	-0.303031	0.84	0.708	0.026415	4
FKBP10	1.27e-06	-0.331564	0.576	0.52	0.0304844	4
KRT19	1.32e-06	-0.358605	0.796	0.731	0.0317135	4
LEF1	1.77e-06	-0.313616	0.344	0.34	0.0426087	4
PERP	1.82e-06	-0.456642	0.744	0.654	0.0438231	4
WFIKKN1	1.88e-06	-0.304348	0.301	0.309	0.0453578	4

## Sheet: Markers_Cluster5
gene	p_val	avg_log2FC	pct.1	pct.2	p_val_adj	cluster
RPL13A	0	2.19352	0.986	0.884	0	5
NDUFA4L2	0	1.89878	0.68	0.182	0	5
RPL31	0	1.70237	0.977	0.832	0	5
IGFBP3	0	1.6846	0.672	0.166	0	5
IGF2.1	0	1.64458	0.742	0.431	0	5
RPL27A	0	1.53053	0.988	0.882	0	5
FCER1G	0	1.52713	0.674	0.186	0	5
RPS2	0	1.51278	0.996	0.98	0	5
RPS17	0	1.48826	0.847	0.54	0	5
NDRG1	0	1.40502	0.644	0.201	0	5
C6orf48	0	1.36297	0.844	0.523	0	5
AC060780.1	0	1.32672	0.613	0.195	0	5
LEAP2	0	1.31677	0.526	0.141	0	5
RPS16	0	1.28302	0.991	0.938	0	5
GDF15	0	1.22989	0.715	0.272	0	5
RPL23A	0	1.21198	0.991	0.943	0	5
APOC3	0	1.0852	0.788	0.473	0	5
ZFAS1	0	1.08422	0.972	0.797	0	5
SNHG7	0	1.06982	0.918	0.595	0	5
EGFR-AS1	0	1.04286	0.555	0.114	0	5
NOP53	0	1.03299	0.933	0.652	0	5
RPS20	0	1.02663	0.948	0.764	0	5
SLC2A3	0	1.02019	0.732	0.29	0	5
RPL37A	0	1.01289	0.995	0.931	0	5
RPL36A	0	0.993694	0.937	0.692	0	5
SNORC	0	0.987006	0.652	0.328	0	5
CCL20	0	0.969802	0.606	0.245	0	5
NEU4	0	0.964463	0.622	0.241	0	5
ERO1A	0	0.938993	0.816	0.494	0	5
NEAT1	0	0.916967	0.943	0.684	0	5
RPL41	0	0.911673	0.999	0.99	0	5
RPL13	0	0.909197	0.999	0.997	0	5
MT-ND1	0	0.900079	0.944	0.822	0	5
VIM	0	0.895435	0.672	0.329	0	5
ASGR1	0	0.892661	0.851	0.539	0	5
APOC1	0	0.884999	0.925	0.713	0	5
RPL10	0	0.880574	0.997	0.993	0	5
BGN	0	0.875124	0.697	0.42	0	5
SERPINE1	0	0.86823	0.427	0.066	0	5
RPS19	0	0.865202	0.999	0.995	0	5
HILPDA	0	0.8634	0.659	0.32	0	5
BPIFB2	0	0.862062	0.477	0.081	0	5
MEG3	0	0.859936	0.809	0.545	0	5
TRIB3	0	0.859402	0.453	0.182	0	5
RPL38	0	0.859188	0.977	0.824	0	5
RPLP2	0	0.837258	0.989	0.917	0	5
EEF2	0	0.824959	0.985	0.855	0	5
VTN	0	0.811592	0.704	0.281	0	5
PPP1R16A	0	0.806874	0.819	0.467	0	5
C20orf204	0	0.804215	0.561	0.234	0	5
RPS18	0	0.782995	1	0.996	0	5
EPO	0	0.782518	0.383	0.057	0	5
RPS29	0	0.781675	0.983	0.883	0	5
RPS27	0	0.773141	0.993	0.95	0	5
RPS5	0	0.772482	0.997	0.979	0	5
RPLP0	0	0.767733	0.995	0.966	0	5
ERRFI1	0	0.763221	0.637	0.268	0	5
CD68	0	0.758843	0.623	0.124	0	5
SERPIND1	0	0.754387	0.631	0.237	0	5
PTTG1IP	0	0.74234	0.887	0.563	0	5
RPS10	0	0.728641	0.977	0.836	0	5
IGFBP1	0	0.72345	0.687	0.282	0	5
ZFAND2A	0	0.713258	0.672	0.267	0	5
RPL35	0	0.702178	0.989	0.928	0	5
AL133453.1	0	0.701367	0.624	0.277	0	5
RPL4	0	0.700245	0.986	0.894	0	5
ATF4	0	0.698542	0.885	0.562	0	5
A1CF	0	0.696578	0.742	0.355	0	5
ANGPTL8	0	0.69309	0.447	0.158	0	5
SDC4	0	0.689644	0.629	0.246	0	5
CHST15	0	0.670741	0.564	0.115	0	5
FMO5	0	0.657427	0.528	0.174	0	5
INSIG2	0	0.654394	0.775	0.444	0	5
GPX3	0	0.651286	0.653	0.306	0	5
EPN1	0	0.648339	0.707	0.398	0	5
GPX4	0	0.642221	0.969	0.818	0	5
TOMM7	0	0.642209	0.955	0.757	0	5
TMCC1	0	0.633043	0.755	0.378	0	5
EGLN3	0	0.630433	0.447	0.106	0	5
HPN	0	0.625749	0.725	0.314	0	5
RPL3	0	0.620598	0.997	0.983	0	5
RPL10A	0	0.613929	0.991	0.944	0	5
RPS15	0	0.612524	0.997	0.978	0	5
GAPDH	0	0.610372	0.998	0.974	0	5
HIST3H2A	0	0.606498	0.682	0.304	0	5
RPL8	0	0.599952	0.999	0.987	0	5
RBCK1	0	0.599557	0.768	0.443	0	5
ELF3	0	0.598728	0.489	0.19	0	5
NT5C3A	0	0.59814	0.642	0.366	0	5
CYTOR	0	0.588503	0.558	0.183	0	5
SLC39A5	0	0.581237	0.655	0.28	0	5
GJB1	0	0.574669	0.573	0.254	0	5
H1F0	0	0.570439	0.863	0.562	0	5
TM4SF1	0	0.569407	0.618	0.234	0	5
AGPAT2	0	0.556596	0.527	0.17	0	5
RPS9	0	0.552116	0.995	0.972	0	5
TNFRSF12A	0	0.549714	0.728	0.407	0	5
PDLIM1	0	0.548599	0.815	0.439	0	5
EIF3H	0	0.547985	0.929	0.707	0	5
RPL18A	0	0.547187	0.997	0.989	0	5
MIR4435-2HG	0	0.546889	0.536	0.154	0	5
HNMT	0	0.543447	0.695	0.362	0	5
GOLT1A	0	0.541532	0.632	0.249	0	5
PNCK	0	0.538675	0.419	0.097	0	5
RPS6	0	0.53814	0.997	0.982	0	5
PLAC8	0	0.533627	0.46	0.09	0	5
RPL28	0	0.527992	0.999	0.986	0	5
PCGF5	0	0.524337	0.614	0.285	0	5
KIZ	0	0.524186	0.677	0.316	0	5
SORL1	0	0.521824	0.552	0.266	0	5
RPS15A	0	0.52166	0.998	0.984	0	5
TMEM141	0	0.521564	0.881	0.613	0	5
LETMD1	0	0.521128	0.757	0.411	0	5
INSR	0	0.520365	0.513	0.23	0	5
RPL36	0	0.519084	0.995	0.95	0	5
SLC13A5	0	0.518453	0.474	0.154	0	5
PSAP	0	0.513642	0.898	0.612	0	5
AC087482.1	0	0.50438	0.439	0.105	0	5
GRAMD1A	0	0.501509	0.609	0.268	0	5
SPATS2L	0	0.499424	0.845	0.483	0	5
RPL17	0	0.497657	0.842	0.557	0	5
RPL12	0	0.494529	0.996	0.984	0	5
IRF2BP2	0	0.49194	0.781	0.457	0	5
PLEKHA1	0	0.4883	0.667	0.337	0	5
EIF3L	0	0.485425	0.933	0.706	0	5
PHLDA1	0	0.48371	0.731	0.376	0	5
DMKN	0	0.483209	0.851	0.53	0	5
RPS4X	0	0.479223	0.993	0.98	0	5
QARS	0	0.47683	0.742	0.441	0	5
PRAP1	0	0.4759	0.705	0.299	0	5
SCARB1	0	0.474651	0.622	0.29	0	5
SPAG4	0	0.474092	0.566	0.22	0	5
RPL6	0	0.469941	0.996	0.976	0	5
SERINC2	0	0.463728	0.587	0.292	0	5
ITIH1	0	0.460244	0.528	0.22	0	5
HPD	0	0.458535	0.343	0.07	0	5
TMEM198	0	0.456241	0.435	0.094	0	5
RPL15	0	0.454586	0.997	0.982	0	5
ETHE1	0	0.454268	0.737	0.42	0	5
RPS28	0	0.452392	0.993	0.963	0	5
AP1M2	0	0.449592	0.631	0.224	0	5
IGBP1	0	0.448869	0.815	0.478	0	5
SORBS1	0	0.448197	0.493	0.177	0	5
CHPF	0	0.439282	0.779	0.47	0	5
EIF4B	0	0.435691	0.945	0.713	0	5
PDLIM2	0	0.433312	0.56	0.236	0	5
OPTN	0	0.417197	0.478	0.136	0	5
OXA1L	0	0.406477	0.782	0.509	0	5
POLR2J3.1	0	0.403974	0.618	0.317	0	5
ZDHHC9	0	0.402764	0.57	0.276	0	5
TLE1	0	0.398784	0.553	0.252	0	5
RPS14	0	0.397824	0.996	0.983	0	5
ICAM3	0	0.39706	0.458	0.195	0	5
JAG1	0	0.388006	0.515	0.222	0	5
SND1	0	0.385079	0.761	0.45	0	5
G0S2	0	0.383689	0.406	0.139	0	5
RPL29	0	0.376593	0.995	0.984	0	5
RPL18	0	0.375965	0.997	0.983	0	5
UPK1A-AS1	0	0.375128	0.361	0.061	0	5
SMIM3	0	0.37172	0.487	0.181	0	5
MIR4458HG	0	0.365871	0.446	0.128	0	5
ANG	0	0.364687	0.65	0.331	0	5
TINAGL1	0	0.360161	0.399	0.136	0	5
SLC6A8	0	0.359577	0.399	0.143	0	5
ZNF581	0	0.358645	0.698	0.395	0	5
IL32	0	0.355281	0.261	0.068	0	5
SAMD4A	0	0.353425	0.418	0.125	0	5
HEPN1	0	0.352278	0.35	0.1	0	5
TIMP3	0	0.351393	0.527	0.234	0	5
ELF3-AS1	0	0.350143	0.318	0.04	0	5
RPS7	0	0.33257	0.997	0.985	0	5
ESPN	0	0.329113	0.641	0.305	0	5
NEK6	0	0.328865	0.565	0.272	0	5
RHOF	0	0.327733	0.446	0.149	0	5
SLC17A9	0	0.313472	0.496	0.209	0	5
WIPI1	0	0.313415	0.481	0.211	0	5
ADM	0	0.305595	0.366	0.119	0	5
GUCD1	0	0.305261	0.543	0.266	0	5
AC007663.2	0	0.286248	0.183	0.025	0	5
ZDHHC19	0	0.285063	0.221	0.034	0	5
NINJ2	0	0.285061	0.288	0.044	0	5
AC131097.3	0	0.284185	0.39	0.121	0	5
AQP10	0	0.262565	0.214	0.019	0	5
AC004556.1	0	0.256926	0.298	0.045	0	5
NPM1	0	-0.624702	0.988	0.945	0	5
HINT1	0	-0.629351	0.98	0.919	0	5
ACTB	0	-0.74618	0.972	0.911	0	5
YBX1	0	-0.7597	0.951	0.87	0	5
PRDX1	0	-0.8416	0.961	0.877	0	5
SRP14	0	-0.897911	0.922	0.839	0	5
SUB1	0	-0.970772	0.902	0.838	0	5
PPIA	0	-0.984287	0.977	0.92	0	5
H3F3A	0	-1.0033	0.986	0.93	0	5
NDUFS5	0	-1.00346	0.842	0.797	0	5
PTMA	0	-1.01722	0.987	0.95	0	5
RPL22L1	0	-1.05685	0.882	0.831	0	5
RAN	0	-1.06286	0.932	0.861	0	5
TXN	0	-1.09179	0.948	0.875	0	5
SKP1	0	-1.11066	0.77	0.799	0	5
ATP5MC3	0	-1.11559	0.936	0.883	0	5
PRDX2	0	-1.1381	0.737	0.807	0	5
HSPE1	0	-1.1445	0.906	0.844	0	5
MT-ATP6	0	-1.14712	0.969	0.914	0	5
DYNLL1	0	-1.15191	0.847	0.838	0	5
HNRNPA2B1	0	-1.21941	0.732	0.77	0	5
ID3	0	-1.2358	0.251	0.594	0	5
CFL1	0	-1.3794	0.85	0.867	0	5
HSP90AA1	0	-1.3915	0.801	0.877	0	5
HMGB1	0	-1.43964	0.727	0.777	0	5
H2AFZ	0	-1.45245	0.888	0.857	0	5
FABP5	0	-1.59399	0.399	0.698	0	5
TUBA1B	0	-1.75047	0.753	0.807	0	5
ITM2B	0	-1.77439	0.882	0.858	0	5
STMN1	0	-1.9155	0.527	0.8	0	5
GNAS	0	-1.91837	0.839	0.862	0	5
DKK1	0	-2.40848	0.41	0.754	0	5
RPL32	6.05e-305	0.321846	0.997	0.984	1.46e-300	5
RPS21	3.58e-304	0.384099	0.992	0.916	8.62e-300	5
TMEM99	3.39e-303	0.339192	0.637	0.366	8.16e-299	5
TMEM101	2.38e-302	0.2893	0.741	0.45	5.73e-298	5
LRP1	2.07e-299	0.423416	0.724	0.422	4.99e-295	5
AHSG	1.19e-298	0.887342	0.804	0.509	2.86e-294	5
BTG1	1.4e-297	0.489448	0.894	0.614	3.36e-293	5
AHCY	1.63e-297	0.513429	0.895	0.655	3.92e-293	5
SERPINF2	6.28e-297	0.38379	0.708	0.358	1.51e-292	5
RPL37	1.89e-294	0.339812	0.994	0.938	4.56e-290	5
SLC13A3	3.89e-294	0.285927	0.451	0.189	9.36e-290	5
HSP90AB1	2.35e-291	-0.647362	0.986	0.926	5.67e-287	5
ZFP36	9.89e-291	0.268964	0.438	0.186	2.38e-286	5
AGR2	6.13e-289	1.057	0.34	0.109	1.48e-284	5
RPS13	1.68e-287	0.320357	0.996	0.977	4.05e-283	5
MT-ND3	2.1e-285	-1.21852	0.95	0.865	5.06e-281	5
NPC2	3.68e-283	0.442575	0.931	0.699	8.87e-279	5
HNF4A	5.18e-283	0.393352	0.507	0.241	1.25e-278	5
C4orf3	1.36e-279	0.500995	0.948	0.73	3.27e-275	5
SHMT2	1.5e-276	0.348568	0.806	0.521	3.61e-272	5
SUMO2	3.19e-275	-0.688443	0.955	0.857	7.69e-271	5
NOTUM	5.12e-275	-1.97165	0.509	0.674	1.23e-270	5
RPLP1	6.8e-275	0.333945	0.997	0.993	1.64e-270	5
GSTP1	2.38e-273	-1.0495	0.34	0.686	5.73e-269	5
SMYD3	1.75e-272	0.485921	0.581	0.342	4.22e-268	5
RANBP1	4.2e-272	-1.19982	0.713	0.741	1.01e-267	5
RAB4A	4.42e-272	0.377408	0.867	0.621	1.06e-267	5
SRSF3	8.83e-272	-1.06888	0.712	0.744	2.13e-267	5
TM4SF5	8.32e-271	0.368317	0.652	0.326	2e-266	5
CALM2	1.44e-270	-0.938174	0.908	0.836	3.46e-266	5
NME1	1.56e-270	-1.07819	0.503	0.675	3.75e-266	5
ERLEC1	2.38e-265	0.336055	0.729	0.45	5.74e-261	5
PSMA4	6.2e-265	-0.977385	0.559	0.686	1.49e-260	5
RPL19	1.07e-263	0.269548	0.998	0.985	2.57e-259	5
KLF6	2.32e-261	0.389947	0.727	0.429	5.59e-257	5
MT-ND2	3.01e-261	0.636822	0.951	0.819	7.25e-257	5
RPSA	4.79e-260	0.416868	0.991	0.944	1.15e-255	5
ERBB3	3.58e-259	0.291622	0.623	0.334	8.63e-255	5
RPL7	2.34e-258	0.456595	0.99	0.928	5.62e-254	5
SERPINB1	3.39e-257	0.409471	0.686	0.415	8.15e-253	5
SNRPN	8.99e-257	0.368609	0.799	0.541	2.17e-252	5
EIF3F	5.08e-254	0.378139	0.944	0.739	1.22e-249	5
BCL2L1	6.88e-254	0.306548	0.547	0.287	1.66e-249	5
RBX1	1.2e-253	-0.907988	0.804	0.769	2.9e-249	5
ACAT2	3.35e-253	-1.11286	0.474	0.657	8.07e-249	5
TOR1AIP2	3.38e-253	0.324542	0.742	0.469	8.15e-249	5
UBA52	6.53e-253	0.341168	0.986	0.904	1.57e-248	5
MARCKSL1	7.05e-253	-0.965009	0.8	0.774	1.7e-248	5
RPS26	9.54e-253	0.415715	0.987	0.907	2.3e-248	5
NASP	4.52e-252	-1.0585	0.42	0.627	1.09e-247	5
CTSC	3.35e-251	-1.07858	0.319	0.568	8.08e-247	5
IER3	8.53e-250	0.397578	0.622	0.341	2.06e-245	5
PFN1	9.34e-250	-0.765836	0.935	0.853	2.25e-245	5
PEBP1	1.71e-248	-0.919169	0.851	0.797	4.11e-244	5
EIF4A2	2.92e-248	0.542401	0.939	0.694	7.04e-244	5
FUOM	7.13e-246	0.277327	0.497	0.247	1.72e-241	5
NDUFC2	1.68e-245	-0.900984	0.727	0.761	4.04e-241	5
PRKAB2	2.26e-245	0.275628	0.577	0.318	5.44e-241	5
PSMB6	5.21e-245	-0.913364	0.63	0.729	1.26e-240	5
HHEX	1.16e-244	0.364427	0.443	0.207	2.8e-240	5
TMED2	1.75e-244	0.373187	0.886	0.624	4.22e-240	5
LGALS1	1.75e-244	0.489279	0.306	0.109	4.22e-240	5
STAU1	1.17e-241	0.295995	0.825	0.545	2.81e-237	5
TGFBI	5.73e-241	0.279852	0.298	0.107	1.38e-236	5
CD7	1.18e-237	0.523924	0.618	0.373	2.85e-233	5
CREB3L2	3.78e-237	0.262221	0.594	0.334	9.11e-233	5
MT-ND6	1.18e-236	0.523416	0.739	0.5	2.84e-232	5
CEBPB	1.2e-236	0.348325	0.753	0.471	2.89e-232	5
RPS4Y1	1.37e-235	-1.13408	0.229	0.554	3.3e-231	5
GUK1	6.33e-235	0.382037	0.911	0.699	1.52e-230	5
C1QBP	1.99e-234	-1.02084	0.715	0.735	4.78e-230	5
RPS25	2.67e-233	0.292483	0.991	0.942	6.44e-229	5
CD81	1.6e-231	-0.83672	0.341	0.647	3.85e-227	5
PPIB	1.75e-231	-0.786406	0.853	0.812	4.22e-227	5
FXYD5	2.03e-231	0.292834	0.328	0.124	4.88e-227	5
SOD1	2.36e-231	-0.762662	0.895	0.808	5.67e-227	5
SLC11A2	3.37e-231	0.459692	0.469	0.241	8.11e-227	5
SIAH2	1.94e-228	0.280597	0.637	0.383	4.68e-224	5
ERH	2.7e-228	-0.922436	0.782	0.747	6.51e-224	5
ATP5MF	2.81e-227	-0.888467	0.782	0.737	6.78e-223	5
RPL23	2.98e-227	0.426154	0.99	0.912	7.18e-223	5
TMEM123	3.78e-227	0.360913	0.877	0.634	9.1e-223	5
SLC2A1	4.17e-227	0.522603	0.739	0.448	1e-222	5
HERPUD1	2.29e-225	0.506878	0.696	0.439	5.51e-221	5
SERPINA5	8.5e-225	0.287799	0.613	0.331	2.05e-220	5
MRPL13	2.11e-224	-0.8216	0.404	0.618	5.08e-220	5
POMP	4.65e-224	-0.865817	0.766	0.762	1.12e-219	5
MSX1	2.03e-223	-1.39017	0.16	0.438	4.9e-219	5
BRI3	1.69e-222	0.26419	0.883	0.638	4.06e-218	5
PSMB1	2.76e-221	-0.853324	0.787	0.791	6.64e-217	5
COX7A2L	1.76e-219	0.279413	0.932	0.705	4.24e-215	5
FARP1	1.81e-219	0.31298	0.637	0.398	4.36e-215	5
PGPEP1	1.98e-219	0.251043	0.431	0.21	4.77e-215	5
EEF1D	2.49e-217	0.433761	0.982	0.894	6.01e-213	5
MXI1	2.17e-216	0.295099	0.447	0.225	5.22e-212	5
CXCL12	5.57e-216	0.252448	0.452	0.208	1.34e-211	5
C11orf24	2.67e-215	0.250182	0.505	0.275	6.44e-211	5
H2AFY	1.4e-214	-0.877484	0.346	0.569	3.37e-210	5
HCFC1R1	4.07e-214	0.304016	0.62	0.381	9.8e-210	5
MT-CO2	2.45e-213	-0.720661	0.978	0.933	5.9e-209	5
SLC25A6	2.6e-213	0.323709	0.947	0.752	6.27e-209	5
HIST1H2AC	2.99e-213	0.382342	0.449	0.222	7.21e-209	5
PARK7	5.52e-213	-0.947635	0.772	0.756	1.33e-208	5
PABPC1	5.54e-213	0.434814	0.961	0.782	1.33e-208	5
GDE1	1.39e-211	0.314424	0.635	0.391	3.36e-207	5
SOX9	4.23e-211	0.262006	0.664	0.378	1.02e-206	5
NDUFS6	7.19e-211	-0.863629	0.632	0.7	1.73e-206	5
PRDX4	1.01e-210	-0.838339	0.621	0.713	2.44e-206	5
ATP1B1	1.17e-210	0.511204	0.776	0.515	2.82e-206	5
NEDD9	2.94e-210	0.307946	0.581	0.327	7.09e-206	5
BHLHE40	3.07e-210	0.256823	0.376	0.162	7.39e-206	5
RCN2	3.67e-210	-1.2034	0.565	0.655	8.84e-206	5
VDAC2	4.59e-210	0.315107	0.945	0.729	1.1e-205	5
EIF5A	1.66e-209	-0.948526	0.751	0.753	4e-205	5
SNRPD1	1.69e-209	-0.980465	0.709	0.719	4.08e-205	5
DUSP9	2.41e-209	0.499617	0.612	0.359	5.8e-205	5
HMGB2	2.03e-208	-1.36035	0.224	0.462	4.9e-204	5
GGA1	3.13e-208	0.306013	0.5	0.278	7.55e-204	5
SIVA1	5.98e-208	-0.777041	0.297	0.572	1.44e-203	5
STC2	1e-205	0.312814	0.313	0.129	2.41e-201	5
NUDC	1.58e-205	-0.797538	0.446	0.623	3.8e-201	5
DNAJA1	1.39e-204	-0.795016	0.416	0.622	3.35e-200	5
HMGN3	4.55e-203	-1.06608	0.741	0.754	1.1e-198	5
ANXA2	1.08e-202	0.531247	0.87	0.608	2.59e-198	5
FKBP3	6.01e-200	-0.749359	0.381	0.583	1.45e-195	5
HK2	1.52e-199	0.378999	0.434	0.227	3.66e-195	5
XRCC5	1.86e-199	-0.910688	0.548	0.667	4.49e-195	5
TRMT112	7.45e-199	-0.755713	0.865	0.775	1.79e-194	5
VDAC3	8.38e-199	-0.823155	0.439	0.609	2.02e-194	5
LSR	9.96e-199	0.292897	0.652	0.403	2.4e-194	5
ARPC1A	3.9e-198	0.275276	0.808	0.564	9.4e-194	5
EFNA1	5.24e-198	0.319087	0.676	0.407	1.26e-193	5
HDLBP	6.22e-198	0.256544	0.875	0.614	1.5e-193	5
EIF1AX	6.36e-198	-1.00683	0.664	0.704	1.53e-193	5
ANKRD37	1.36e-197	0.641585	0.324	0.139	3.27e-193	5
ZBTB20	2.37e-197	0.344749	0.426	0.207	5.7e-193	5
MDK	2.63e-197	-1.11447	0.8	0.799	6.35e-193	5
DDIT3	4.74e-197	0.396327	0.525	0.299	1.14e-192	5
DCXR	5.84e-197	-0.813999	0.841	0.775	1.41e-192	5
EPB41L4A-AS1	6.17e-197	0.418281	0.85	0.601	1.49e-192	5
PSMA7	3.64e-196	-0.861749	0.843	0.786	8.78e-192	5
SELENOM	4.87e-196	0.267271	0.583	0.335	1.17e-191	5
SSBP1	1.23e-194	-0.862049	0.67	0.713	2.96e-190	5
FAU	8.24e-194	-0.332861	0.988	0.916	1.99e-189	5
CEBPG	1.25e-193	0.330464	0.54	0.318	3e-189	5
FUNDC2	3.21e-192	0.276892	0.706	0.475	7.73e-188	5
UQCRB	9.49e-192	-0.789619	0.916	0.805	2.29e-187	5
PSMD14	2.7e-191	-0.7352	0.338	0.55	6.52e-187	5
NDUFB2	2.24e-189	-0.799461	0.74	0.728	5.4e-185	5
YWHAE	3.07e-189	-0.892361	0.832	0.775	7.38e-185	5
ETFB	1.51e-188	0.438849	0.938	0.749	3.63e-184	5
SNHG8	3.75e-188	0.328241	0.939	0.712	9.04e-184	5
UBE2S	4.68e-186	-1.03811	0.363	0.554	1.13e-181	5
NCOA4	1.97e-185	0.250129	0.749	0.497	4.75e-181	5
HNRNPAB	9.43e-185	-0.835779	0.35	0.548	2.27e-180	5
UBE2T	1.85e-184	-0.689055	0.17	0.408	4.45e-180	5
P4HA1	1.59e-183	0.273248	0.738	0.47	3.83e-179	5
MAD2L1	3.9e-182	-0.739786	0.147	0.382	9.38e-178	5
H3F3B	1.06e-181	-0.535353	0.973	0.878	2.55e-177	5
FN1	8.86e-180	0.644296	0.875	0.729	2.14e-175	5
GTF2H5	1.29e-179	-0.832619	0.578	0.677	3.1e-175	5
ID1	1.72e-178	-0.940392	0.511	0.668	4.15e-174	5
BEX3	3.41e-177	-0.787169	0.78	0.755	8.21e-173	5
GSTM3	1.27e-176	-0.665036	0.26	0.503	3.07e-172	5
PRKDC	1.31e-176	-0.825126	0.416	0.581	3.15e-172	5
VEGFA	4.96e-176	0.474065	0.564	0.351	1.2e-171	5
HPF1	6.13e-176	-0.442796	0.152	0.398	1.48e-171	5
MT-CYB	2.3e-175	-0.746714	0.957	0.89	5.53e-171	5
DLX5	3.36e-174	-1.02058	0.057	0.287	8.09e-170	5
SRSF7	7.11e-174	-0.918267	0.627	0.678	1.71e-169	5
ALYREF	5.58e-172	-0.582894	0.207	0.446	1.34e-167	5
CCT2	2.46e-171	-0.877794	0.663	0.709	5.93e-167	5
STRA6	4.24e-171	-0.658163	0.063	0.29	1.02e-166	5
ATP5IF1	4.07e-170	-0.768232	0.801	0.752	9.81e-166	5
NDUFB11	5.45e-170	-0.698451	0.863	0.766	1.31e-165	5
PTTG1	5.6e-170	-1.03984	0.265	0.478	1.35e-165	5
DUT	7.56e-170	-0.887877	0.436	0.585	1.82e-165	5
ATP5MC2	1.07e-169	0.291387	0.977	0.859	2.57e-165	5
HNRNPA3	1.3e-169	-0.90283	0.73	0.726	3.14e-165	5
SNRPG	8.12e-169	-0.861635	0.811	0.741	1.96e-164	5
RPS11	8.61e-169	0.29413	0.991	0.905	2.07e-164	5
CKS2	1.29e-168	-1.11641	0.531	0.635	3.1e-164	5
BANF1	2.48e-168	-0.8316	0.641	0.676	5.97e-164	5
SSB	4.21e-168	-0.788171	0.645	0.705	1.02e-163	5
CCNB1	4.37e-168	-0.837704	0.105	0.331	1.05e-163	5
APCDD1	3.18e-167	-1.0534	0.109	0.336	7.65e-163	5
SF3B6	4.33e-167	-0.812365	0.751	0.75	1.04e-162	5
SNRNP40	5.41e-166	-0.494196	0.194	0.427	1.3e-161	5
NDUFS8	1.53e-165	-0.729177	0.522	0.632	3.69e-161	5
LDHB	9.86e-165	-1.05455	0.287	0.509	2.38e-160	5
SCD	1.25e-164	0.406022	0.924	0.717	3.01e-160	5
TMA7	1.68e-164	-0.668598	0.924	0.783	4.05e-160	5
NCL	8.03e-164	-0.876171	0.882	0.791	1.93e-159	5
TOP2A	8.81e-164	-1.04917	0.09	0.308	2.12e-159	5
CDH1	2.71e-163	0.361551	0.294	0.123	6.53e-159	5
TFRC	8.34e-163	0.355968	0.454	0.259	2.01e-158	5
PSMB3	1.06e-161	-0.816804	0.676	0.696	2.55e-157	5
HSBP1	2.06e-161	-0.761736	0.824	0.742	4.95e-157	5
SRP9	9.8e-161	-0.824058	0.843	0.749	2.36e-156	5
TUBB4B	2.31e-160	-1.15865	0.588	0.665	5.57e-156	5
HMGB3	2.94e-159	-0.725509	0.255	0.466	7.08e-155	5
HMGN2	4.32e-159	-1.08858	0.722	0.72	1.04e-154	5
ID4	2.74e-158	-0.603105	0.137	0.379	6.61e-154	5
NDUFB3	3.27e-157	-0.758939	0.605	0.659	7.87e-153	5
HSPA8	3.41e-157	-0.854585	0.77	0.747	8.22e-153	5
KPNA2	5.3e-157	-0.825264	0.288	0.484	1.28e-152	5
CACYBP	3.11e-156	-0.693723	0.343	0.53	7.5e-152	5
MRPL20	8.77e-156	-0.715985	0.405	0.572	2.11e-151	5
BLCAP	2.74e-154	0.25163	0.517	0.312	6.61e-150	5
DBI	1.96e-153	-0.887467	0.952	0.859	4.71e-149	5
PSMB2	1.99e-152	-0.729865	0.565	0.646	4.8e-148	5
CCT5	3.64e-152	-0.776959	0.493	0.615	8.77e-148	5
HNRNPM	4.89e-152	-0.77311	0.418	0.568	1.18e-147	5
CA9	1.18e-151	0.438451	0.237	0.093	2.83e-147	5
FGF8	4.52e-151	-1.89079	0.028	0.224	1.09e-146	5
TUBB	7.14e-151	-0.75938	0.913	0.845	1.72e-146	5
ATP5MC1	8.18e-150	-0.957447	0.654	0.682	1.97e-145	5
LRPAP1	1.31e-149	-0.674765	0.508	0.632	3.15e-145	5
RBP2	5.53e-149	0.271913	0.419	0.218	1.33e-144	5
TRIB1	6.04e-149	0.267086	0.369	0.193	1.45e-144	5
SNRPD3	1.09e-148	-0.761245	0.777	0.733	2.63e-144	5
HSP90B1	1.15e-148	-0.409657	0.853	0.815	2.77e-144	5
HNRNPD	3.3e-148	-0.809606	0.535	0.624	7.95e-144	5
NDUFAB1	6.33e-148	-0.700705	0.77	0.732	1.53e-143	5
ITGA2	1.44e-147	0.283669	0.435	0.244	3.47e-143	5
CPVL	1.96e-147	-0.466692	0.177	0.399	4.71e-143	5
HACD3	3.05e-146	-0.738113	0.516	0.617	7.34e-142	5
FHL2	1.72e-145	0.367441	0.141	0.041	4.14e-141	5
NDUFB10	2.49e-145	-0.69425	0.682	0.703	6e-141	5
ATF3	4.36e-145	0.48722	0.339	0.169	1.05e-140	5
GPRC5A	5.21e-145	0.327326	0.113	0.028	1.25e-140	5
PCNA	1.5e-144	-0.718241	0.221	0.427	3.62e-140	5
PSIP1	6.87e-144	-0.565514	0.247	0.458	1.66e-139	5
MRPL47	4.37e-143	-0.548435	0.329	0.521	1.05e-138	5
ERP29	4.93e-143	-0.630246	0.885	0.779	1.19e-138	5
UBB	2.87e-142	-0.53847	0.952	0.825	6.92e-138	5
LSM5	7.84e-142	-0.746191	0.754	0.709	1.89e-137	5
PSMA3	1e-140	-0.723771	0.55	0.643	2.41e-136	5
CDK1	1.26e-140	-0.732309	0.071	0.265	3.03e-136	5
SRSF9	6.13e-140	-0.656828	0.867	0.76	1.48e-135	5
CDH2	7.55e-140	-0.548289	0.137	0.352	1.82e-135	5
AL031058.1	9.44e-140	0.551955	0.549	0.355	2.27e-135	5
PPIH	1.4e-139	-0.457147	0.193	0.408	3.37e-135	5
LSM3	1.92e-139	-0.752294	0.538	0.627	4.62e-135	5
CENPX	1.94e-139	-0.825698	0.712	0.705	4.68e-135	5
MME	1.36e-138	-0.81352	0.332	0.51	3.28e-134	5
CALM1	8.15e-138	-0.724852	0.758	0.761	1.96e-133	5
SERP1	1.18e-137	0.296475	0.906	0.684	2.84e-133	5
PTGES3	3.18e-137	-0.683183	0.896	0.781	7.66e-133	5
FDFT1	7.95e-137	-0.833356	0.67	0.679	1.92e-132	5
TMSB4X	4.36e-136	0.54314	0.935	0.801	1.05e-131	5
TFDP1	5.02e-136	-0.336687	0.118	0.326	1.21e-131	5
PSMD2	6.47e-136	-0.475444	0.25	0.452	1.56e-131	5
PDIA3	8.59e-136	-0.640519	0.596	0.673	2.07e-131	5
PSMD1	3.04e-135	-0.547478	0.284	0.474	7.33e-131	5
SFPQ	4.62e-135	-0.821739	0.539	0.62	1.11e-130	5
TIMM8B	8.71e-134	-0.711415	0.575	0.642	2.1e-129	5
SNRPE	2.88e-133	-0.600925	0.909	0.782	6.94e-129	5
MCM3	4.91e-133	-0.545996	0.149	0.347	1.18e-128	5
MTHFD2	1.55e-132	0.342817	0.571	0.369	3.74e-128	5
MAGOH	1.72e-131	-0.567838	0.39	0.562	4.15e-127	5
HIBCH	2.25e-131	-0.481764	0.248	0.45	5.43e-127	5
RUVBL1	4.92e-131	-0.452793	0.216	0.418	1.19e-126	5
H2AFX	2.24e-130	-0.5008	0.164	0.361	5.4e-126	5
CENPF	2.75e-130	-0.807936	0.108	0.299	6.63e-126	5
ECHDC1	3.93e-130	-0.498777	0.268	0.471	9.46e-126	5
RBBP7	2.1e-129	-0.430242	0.243	0.442	5.06e-125	5
PPIC	2.78e-129	-0.698638	0.143	0.344	6.7e-125	5
ANP32A	2.84e-129	-0.63746	0.422	0.563	6.84e-125	5
TUSC3	7.89e-129	-1.03248	0.319	0.49	1.9e-124	5
TMEM97	9.44e-129	0.379236	0.837	0.645	2.27e-124	5
PDIA6	1.14e-128	-0.594999	0.839	0.771	2.76e-124	5
FGF3	2.51e-128	-0.738917	0.017	0.185	6.05e-124	5
HNRNPDL	2.57e-128	-0.749566	0.823	0.742	6.18e-124	5
MRPS34	3.57e-128	-0.709917	0.651	0.674	8.6e-124	5
DYNC1I1	3.64e-128	-0.448601	0.03	0.205	8.76e-124	5
MSX2	1.6e-127	-1.06606	0.12	0.311	3.85e-123	5
RRM1	1.73e-127	-0.421988	0.128	0.321	4.16e-123	5
HNRNPK	1.92e-127	-0.696717	0.817	0.731	4.63e-123	5
CALR	2.86e-127	-0.606125	0.887	0.779	6.9e-123	5
NAE1	6.41e-127	-0.587514	0.339	0.506	1.54e-122	5
AURKAIP1	8.73e-127	-0.765329	0.628	0.662	2.1e-122	5
ACTG1	1.11e-126	-0.296851	0.99	0.931	2.68e-122	5
CENPW	1.16e-126	-0.598343	0.172	0.357	2.8e-122	5
RNASEH2C	1.88e-126	-0.711181	0.474	0.588	4.54e-122	5
COMMD8	2.63e-126	-0.454305	0.209	0.411	6.34e-122	5
AKR1B1	3.15e-126	-0.358218	0.137	0.34	7.58e-122	5
MORF4L1	8.5e-126	-0.705117	0.819	0.734	2.05e-121	5
PBK	8.98e-126	-0.379195	0.026	0.194	2.16e-121	5
ATP5F1B	1.59e-125	-0.6817	0.802	0.733	3.83e-121	5
VRK1	4.7e-125	-0.36285	0.085	0.273	1.13e-120	5
RPL34	5.21e-125	-0.279508	0.995	0.97	1.26e-120	5
ATP6V0B	6.71e-125	-0.689476	0.584	0.645	1.62e-120	5
CD63	1.7e-124	-0.633647	0.9	0.826	4.09e-120	5
THOC7	2.15e-124	-0.538553	0.356	0.52	5.17e-120	5
HNRNPR	2.48e-124	-0.722646	0.51	0.598	5.96e-120	5
GGH	4.3e-124	-2.14141	0.602	0.7	1.03e-119	5
PRSS23	4.77e-124	-1.29084	0.208	0.393	1.15e-119	5
MINOS1	1.19e-123	-0.604694	0.47	0.585	2.85e-119	5
LSM6	1.33e-123	-0.635134	0.437	0.565	3.2e-119	5
ZWINT	3.58e-123	-0.499087	0.114	0.297	8.62e-119	5
ASPM	1.45e-122	-0.542487	0.06	0.236	3.49e-118	5
BEX1	1.73e-122	-0.830532	0.454	0.582	4.18e-118	5
NIT2	3.92e-122	-0.483717	0.275	0.463	9.44e-118	5
MRPL3	6.34e-122	-0.575323	0.369	0.524	1.53e-117	5
PRMT1	9.65e-122	-0.726602	0.667	0.679	2.32e-117	5
SEM1	4.02e-121	-0.619825	0.924	0.775	9.68e-117	5
CENPU	4.43e-121	-0.299226	0.038	0.208	1.07e-116	5
PAPSS1	9.55e-121	-0.590972	0.3	0.475	2.3e-116	5
HMGN1	1.58e-120	-0.586434	0.92	0.811	3.8e-116	5
PPA2	2.16e-120	-0.383765	0.201	0.401	5.21e-116	5
PARP1	2.34e-120	-0.631418	0.41	0.542	5.64e-116	5
HAT1	3.04e-120	-0.556616	0.293	0.469	7.32e-116	5
HSPA4	6.26e-120	-0.465959	0.263	0.452	1.51e-115	5
SEC11A	2.35e-119	-0.62848	0.828	0.735	5.67e-115	5
COX7B	1.15e-118	-0.656697	0.792	0.727	2.78e-114	5
RFC4	1.33e-118	-0.361033	0.121	0.31	3.2e-114	5
NDUFV2	2.02e-117	-0.67604	0.675	0.682	4.87e-113	5
ATP5PF	2.72e-117	-0.551278	0.916	0.785	6.55e-113	5
CSE1L	2.95e-117	-0.504937	0.29	0.457	7.11e-113	5
CPXM1	4.5e-117	-0.549893	0.05	0.219	1.08e-112	5
DTYMK	7.04e-117	-0.683532	0.359	0.501	1.7e-112	5
NDUFB6	7.09e-117	-0.499462	0.324	0.494	1.71e-112	5
PA2G4	1.15e-116	-0.721331	0.625	0.65	2.77e-112	5
GTF2A2	2.41e-116	-0.608371	0.455	0.574	5.82e-112	5
RPL39L	1.22e-115	-0.326159	0.081	0.26	2.94e-111	5
TPX2	2.52e-115	-0.578125	0.082	0.255	6.07e-111	5
HDAC2	2.8e-115	-0.658989	0.456	0.578	6.75e-111	5
MCM7	2.93e-115	-0.580332	0.241	0.412	7.06e-111	5
NUSAP1	1.96e-114	-0.479474	0.061	0.229	4.72e-110	5
CCNO	3.58e-114	-0.721032	0.06	0.232	8.61e-110	5
SAP18	6.56e-114	-0.591892	0.719	0.729	1.58e-109	5
CST3	6.61e-114	-0.606409	0.952	0.9	1.59e-109	5
FEN1	2.2e-113	-0.325619	0.069	0.241	5.29e-109	5
CENPK	2.3e-113	-0.399175	0.109	0.289	5.55e-109	5
MDH1	2.62e-113	-0.669103	0.58	0.644	6.32e-109	5
FLNB	3.2e-113	0.291847	0.459	0.296	7.7e-109	5
LMNB1	4.88e-113	-0.302412	0.065	0.236	1.18e-108	5
GPX7	5.99e-113	-0.310114	0.108	0.297	1.44e-108	5
GJA1	4.32e-112	-0.56148	0.044	0.213	1.04e-107	5
RHOA	1.73e-111	-0.684792	0.707	0.691	4.17e-107	5
GNAI1	2.53e-111	-0.363593	0.124	0.309	6.09e-107	5
YWHAQ	2.85e-111	-0.767041	0.613	0.658	6.86e-107	5
JPT1	8.36e-111	-0.7806	0.638	0.666	2.01e-106	5
ATP1B3	9.58e-111	-0.597502	0.416	0.548	2.31e-106	5
RAD51AP1	1.19e-110	-0.323904	0.056	0.222	2.87e-106	5
TPI1	2.03e-110	-0.516707	0.966	0.871	4.9e-106	5
S100P	6.7e-110	0.646317	0.267	0.126	1.61e-105	5
HDDC2	7.01e-110	-0.653834	0.27	0.444	1.69e-105	5
RPA3	3.23e-109	-0.739742	0.541	0.613	7.78e-105	5
FAM92A	3.57e-109	-0.309546	0.128	0.316	8.6e-105	5
CHCHD2	1.16e-108	-0.410187	0.968	0.859	2.78e-104	5
CCNA2	7.5e-108	-0.393234	0.046	0.203	1.81e-103	5
MANF	7.91e-108	-0.492007	0.432	0.582	1.9e-103	5
CCNB2	8.77e-108	-0.467545	0.076	0.242	2.11e-103	5
SDCBP2	7.9e-107	0.269763	0.115	0.035	1.9e-102	5
UBE2V2	1.06e-106	-0.731664	0.55	0.61	2.56e-102	5
TUBA1A	1.52e-106	-1.14066	0.16	0.333	3.66e-102	5
UQCC2	1.77e-106	-0.661317	0.617	0.652	4.26e-102	5
SMC4	4.05e-106	-0.504961	0.159	0.331	9.76e-102	5
BIRC5	6.46e-106	-0.604095	0.13	0.296	1.56e-101	5
TALDO1	6.63e-106	-0.662301	0.549	0.616	1.6e-101	5
DLGAP5	7.61e-106	-0.368979	0.022	0.167	1.83e-101	5
MT2A	8.47e-106	1.17606	0.761	0.573	2.04e-101	5
PUF60	9.95e-106	-0.55471	0.406	0.542	2.4e-101	5
CDKN3	1.3e-105	-0.644658	0.191	0.36	3.13e-101	5
APOA2	1.3e-105	0.407671	0.952	0.794	3.14e-101	5
EXOSC8	1.61e-105	-0.520235	0.298	0.466	3.88e-101	5
SLBP	2.13e-105	-0.496331	0.247	0.419	5.12e-101	5
NUDCD2	2.9e-105	-0.491979	0.41	0.544	6.98e-101	5
HMMR	3.25e-105	-0.384906	0.035	0.186	7.83e-101	5
ACTL6A	3.28e-105	-0.401394	0.199	0.384	7.9e-101	5
COL9A3	9.27e-105	-1.00737	0.324	0.475	2.23e-100	5
GMNN	1.37e-104	-0.56605	0.248	0.41	3.31e-100	5
MUCL1	1.4e-104	-0.512713	0.021	0.167	3.37e-100	5
PLA2G4A	2.86e-104	-0.865665	0.052	0.208	6.88e-100	5
UQCRH	3.03e-104	-0.320895	0.966	0.862	7.3e-100	5
EIF3J	3.1e-104	-0.570194	0.413	0.537	7.46e-100	5
TFF3	3.22e-104	0.539953	0.381	0.217	7.75e-100	5
FBLN1	3.22e-104	-0.634243	0.542	0.599	7.77e-100	5
ZFHX4	9.38e-104	-0.435463	0.044	0.198	2.26e-99	5
AASDHPPT	1.11e-103	-0.434267	0.278	0.453	2.66e-99	5
MPHOSPH6	1.9e-103	-0.306746	0.137	0.315	4.56e-99	5
DDIT4	2.15e-103	0.630116	0.504	0.333	5.18e-99	5
C4orf48	2.78e-103	-0.725714	0.358	0.507	6.69e-99	5
STIP1	2.96e-103	-0.421065	0.238	0.414	7.13e-99	5
ITGB3BP	3.4e-103	-0.45148	0.21	0.383	8.2e-99	5
SNRPF	4.28e-103	-0.708568	0.832	0.731	1.03e-98	5
PSMD6	4.39e-103	-0.412441	0.281	0.459	1.06e-98	5
NCAPG	4.41e-103	-0.262415	0.012	0.15	1.06e-98	5
TSPAN3	8.47e-103	-0.485761	0.349	0.519	2.04e-98	5
MRPL12	1.64e-102	-0.633355	0.459	0.557	3.94e-98	5
RAMP1	2.86e-102	-1.05898	0.323	0.47	6.9e-98	5
THYN1	6.34e-102	-0.409523	0.273	0.449	1.53e-97	5
CTXN1	6.8e-102	-0.491921	0.094	0.258	1.64e-97	5
PCDH7	2.33e-101	-0.489814	0.015	0.152	5.62e-97	5
SOX11	4.48e-101	-0.576157	0.033	0.18	1.08e-96	5
YWHAB	7.27e-101	-0.773366	0.684	0.677	1.75e-96	5
BAG2	1.07e-100	-0.750862	0.263	0.427	2.57e-96	5
PDCD5	1.65e-100	-0.659396	0.707	0.701	3.99e-96	5
SP9	1.94e-100	-0.47531	0.02	0.16	4.66e-96	5
UBLCP1	2.1e-100	-0.379349	0.16	0.338	5.07e-96	5
MFAP2	2.16e-100	-0.800709	0.151	0.315	5.21e-96	5
EXOSC7	4.02e-100	-0.465733	0.31	0.476	9.68e-96	5
EFEMP1	7.14e-100	-0.810945	0.026	0.17	1.72e-95	5
SET	1.18e-99	-0.694683	0.865	0.758	2.85e-95	5
TPRKB	1.4e-99	-0.595629	0.418	0.546	3.38e-95	5
ABCE1	3.18e-99	-0.481119	0.319	0.478	7.67e-95	5
LUM	8.6e-99	-1.80607	0.039	0.186	2.07e-94	5
EIF4E	1.41e-98	-0.576364	0.413	0.538	3.4e-94	5
ELOC	1.28e-97	-0.6726	0.608	0.642	3.08e-93	5
POLD3	1.44e-97	-0.291343	0.085	0.248	3.46e-93	5
PON2	1.46e-97	-0.603708	0.412	0.535	3.51e-93	5
H2AFV	2.83e-97	-0.710586	0.716	0.678	6.82e-93	5
RRP36	3.88e-97	-0.370475	0.218	0.395	9.34e-93	5
PSMC5	5.09e-97	-0.60007	0.468	0.567	1.23e-92	5
UBE2C	6.97e-97	-1.25369	0.178	0.33	1.68e-92	5
DACH1	7.81e-97	-0.425911	0.045	0.193	1.88e-92	5
EEF1E1	2.08e-96	-0.600065	0.454	0.555	5.01e-92	5
ADH5	2.45e-96	-0.645578	0.766	0.703	5.9e-92	5
SNRPA1	2.62e-96	-0.563897	0.422	0.557	6.31e-92	5
FGF9	7.51e-96	-0.641997	0.131	0.292	1.81e-91	5
CBX3	8.59e-96	-0.693758	0.754	0.688	2.07e-91	5
PNP	1.3e-95	-0.374916	0.166	0.341	3.14e-91	5
CYB5A	1.58e-95	-0.990349	0.716	0.684	3.8e-91	5
NKAIN4	2.68e-95	-0.65645	0.04	0.18	6.45e-91	5
MRPL1	3.62e-95	-0.479585	0.309	0.464	8.71e-91	5
MT-ND4	7.72e-95	-0.481708	0.967	0.895	1.86e-90	5
SMPX	9.75e-95	-0.277008	0.014	0.143	2.35e-90	5
NUF2	1.01e-94	-0.297056	0.026	0.161	2.44e-90	5
PRDX5	1.07e-94	-0.593947	0.847	0.741	2.57e-90	5
SMIM14	1.18e-94	0.267247	0.451	0.292	2.85e-90	5
PCMT1	1.26e-94	-0.507414	0.369	0.521	3.03e-90	5
FGF19	1.8e-94	-0.570467	0.022	0.155	4.34e-90	5
SP6	1.84e-94	-0.334581	0.061	0.215	4.43e-90	5
CCT6A	4.75e-94	-0.651764	0.675	0.658	1.14e-89	5
EID1	8.66e-94	-0.652771	0.637	0.644	2.09e-89	5
MYCN	1.05e-93	-0.268835	0.086	0.245	2.53e-89	5
RTRAF	1.57e-93	-0.66368	0.795	0.711	3.78e-89	5
SERPINA1	1.31e-92	0.27747	0.89	0.679	3.16e-88	5
C1GALT1C1	1.82e-92	-0.292039	0.188	0.366	4.39e-88	5
CRABP2	3.1e-92	-1.44297	0.233	0.369	7.46e-88	5
ECT2	7.8e-92	-0.270752	0.064	0.212	1.88e-87	5
IFT57	7.89e-92	-0.466486	0.162	0.336	1.9e-87	5
DDX5	8.41e-92	-0.632399	0.731	0.698	2.02e-87	5
DNAJC15	1.33e-91	-0.537857	0.405	0.536	3.19e-87	5
ATP5MG	1.86e-91	-0.38645	0.954	0.802	4.48e-87	5
MRPL19	2.08e-91	-0.440645	0.344	0.485	5.01e-87	5
CD36	2.84e-91	-0.418533	0.077	0.226	6.84e-87	5
CRH	5.77e-91	-1.79229	0.017	0.144	1.39e-86	5
TCTEX1D2	1.39e-90	-0.263734	0.125	0.288	3.35e-86	5
TWSG1	1.62e-90	-0.289594	0.112	0.271	3.91e-86	5
SEZ6L	1.65e-90	-0.378061	0.022	0.152	3.97e-86	5
DNMT1	1.85e-90	-0.466475	0.265	0.413	4.45e-86	5
MRPL22	1.11e-89	-0.519899	0.473	0.567	2.67e-85	5
ETFA	1.29e-89	-0.483099	0.413	0.54	3.1e-85	5
CDC20	1.5e-89	-0.407396	0.058	0.2	3.61e-85	5
IGDCC3	3.98e-89	-0.504702	0.201	0.363	9.59e-85	5
COX5A	4.48e-89	-0.593474	0.845	0.74	1.08e-84	5
SLC18A2	5.75e-89	-0.530556	0.01	0.13	1.39e-84	5
MRPL51	1.03e-88	-0.575814	0.861	0.753	2.48e-84	5
HIKESHI	2.4e-88	-0.439597	0.322	0.476	5.79e-84	5
FREM2	3.78e-88	-0.570677	0.085	0.236	9.1e-84	5
RFC3	5.24e-88	-0.263327	0.101	0.254	1.26e-83	5
CKAP2	7.73e-88	-0.307726	0.144	0.305	1.86e-83	5
ACSS3	1.13e-87	-0.364896	0.212	0.376	2.72e-83	5
CD99	1.15e-87	-0.632748	0.609	0.657	2.77e-83	5
BAMBI	1.42e-87	-0.960198	0.483	0.558	3.42e-83	5
SMS	1.7e-87	-0.542086	0.44	0.545	4.11e-83	5
OSTC	3.15e-87	-0.426488	0.944	0.8	7.59e-83	5
ITGAE	7.97e-87	-0.476756	0.346	0.487	1.92e-82	5
GNPDA1	9.08e-87	-0.311292	0.148	0.309	2.19e-82	5
ILF2	1.73e-86	-0.612188	0.663	0.644	4.18e-82	5
TYMS	2.36e-86	-0.853791	0.395	0.49	5.68e-82	5
PPIL1	3.42e-86	-0.301893	0.165	0.325	8.23e-82	5
FBN2	3.93e-86	-0.356508	0.032	0.163	9.48e-82	5
PSMD7	4.78e-86	-0.615043	0.605	0.64	1.15e-81	5
ODAM	6.02e-86	-0.877355	0.19	0.342	1.45e-81	5
SRP19	1.37e-85	-0.491282	0.375	0.51	3.29e-81	5
UNG	1.4e-85	-0.363596	0.175	0.329	3.38e-81	5
LMO2	1.69e-85	-0.369837	0.047	0.183	4.06e-81	5
ZC2HC1A	1.76e-85	-0.336571	0.099	0.249	4.23e-81	5
SLC34A2	2.35e-85	-0.333239	0.016	0.137	5.67e-81	5
ELOB	2.36e-85	-0.394175	0.941	0.795	5.68e-81	5
TMEM50A	6.48e-85	-0.538728	0.441	0.555	1.56e-80	5
APIP	1.7e-84	-0.352695	0.242	0.401	4.09e-80	5
ATP6AP2	1.96e-84	-0.525943	0.406	0.522	4.71e-80	5
AURKB	2.53e-84	-0.406238	0.074	0.212	6.11e-80	5
EMID1	3.64e-84	-0.561017	0.097	0.241	8.77e-80	5
NDUFAF3	3.68e-84	-0.550292	0.466	0.556	8.87e-80	5
NDUFB4	6.07e-84	-0.555119	0.723	0.707	1.46e-79	5
CENPM	1.52e-83	-0.301938	0.089	0.234	3.65e-79	5
ATXN10	1.85e-83	-0.467988	0.387	0.516	4.47e-79	5
GNG2	2.08e-83	-0.346371	0.01	0.124	5.02e-79	5
BEX4	2.1e-83	-0.504905	0.333	0.482	5.07e-79	5
MRPS6	3.13e-83	-0.479757	0.447	0.57	7.55e-79	5
COMMD4	3.52e-83	-0.391363	0.239	0.394	8.49e-79	5
EDN3	3.7e-83	-0.639298	0.003	0.112	8.91e-79	5
CHEK1	3.89e-83	-0.300227	0.109	0.258	9.38e-79	5
TBCB	4.18e-83	-0.551773	0.464	0.567	1.01e-78	5
SQSTM1	4.19e-83	0.359854	0.667	0.498	1.01e-78	5
GSTA4	5.69e-83	-0.403788	0.288	0.445	1.37e-78	5
BCAS2	6.73e-83	-0.354701	0.244	0.41	1.62e-78	5
RRM2	7.14e-83	-0.404446	0.081	0.219	1.72e-78	5
ALDH7A1	7.98e-83	-0.406957	0.306	0.448	1.92e-78	5
ADRA2C	9.53e-83	-0.42624	0.076	0.217	2.3e-78	5
CSTB	1.04e-82	0.421666	0.897	0.721	2.51e-78	5
SMC1A	1.71e-82	-0.368581	0.206	0.36	4.13e-78	5
IFITM3	1.81e-82	-0.260341	0.594	0.396	4.35e-78	5
FSTL1	1.88e-82	-0.363028	0.069	0.215	4.53e-78	5
CHORDC1	1.9e-82	-0.334379	0.19	0.349	4.59e-78	5
ATP5MD	4.67e-82	-0.559875	0.859	0.73	1.12e-77	5
KDM1A	1.01e-81	-0.404035	0.302	0.449	2.43e-77	5
RASGEF1B	1.31e-81	-0.295002	0.041	0.171	3.15e-77	5
MRPL39	1.62e-81	-0.287961	0.182	0.343	3.89e-77	5
QDPR	2.52e-81	-0.425259	0.31	0.448	6.06e-77	5
KIF20B	3.47e-81	-0.352032	0.133	0.281	8.35e-77	5
GADD45GIP1	4.27e-81	-0.578705	0.798	0.721	1.03e-76	5
LRP12	6.67e-81	-0.321668	0.036	0.16	1.61e-76	5
LIN28B	8.02e-81	-0.386839	0.253	0.401	1.93e-76	5
LARP7	9.9e-81	-0.353813	0.244	0.405	2.39e-76	5
COX6C	1.1e-80	-0.487696	0.943	0.79	2.66e-76	5
ACTR6	1.28e-80	-0.29201	0.19	0.352	3.09e-76	5
PPP1R14B	1.34e-80	-0.670526	0.728	0.691	3.22e-76	5
MLLT11	1.44e-80	-0.437132	0.071	0.205	3.46e-76	5
PGRMC1	1.46e-80	-0.629398	0.606	0.622	3.51e-76	5
CDC123	1.76e-80	-0.425234	0.333	0.472	4.25e-76	5
ATP5MPL	2.2e-80	-0.514268	0.908	0.753	5.31e-76	5
LYAR	2.59e-80	-0.37928	0.224	0.374	6.25e-76	5
MRPS23	2.6e-80	-0.464788	0.393	0.515	6.27e-76	5
CKAP5	4.32e-80	-0.335438	0.171	0.325	1.04e-75	5
PAFAH1B3	4.5e-80	-0.525615	0.371	0.498	1.08e-75	5
PSMC3	5.48e-80	-0.502766	0.381	0.494	1.32e-75	5
PDHA1	9.04e-80	-0.363489	0.282	0.431	2.18e-75	5
CD47	2.2e-79	-0.347465	0.15	0.307	5.31e-75	5
UBL5	2.98e-79	-0.477849	0.92	0.767	7.18e-75	5
SERBP1	3.48e-79	-0.528149	0.892	0.75	8.38e-75	5
PSMC2	3.66e-79	-0.348894	0.257	0.413	8.81e-75	5
TST	3.76e-79	-0.654871	0.439	0.534	9.05e-75	5
NUTF2	5.47e-79	-0.640281	0.61	0.641	1.32e-74	5
ADI1	7.34e-79	-0.64179	0.611	0.628	1.77e-74	5
RAC3	8.3e-79	-0.256336	0.134	0.287	2e-74	5
CNBP	8.39e-79	-0.582502	0.669	0.664	2.02e-74	5
SPCS2	1.02e-78	-0.443774	0.644	0.676	2.45e-74	5
NDUFA12	1.1e-78	-0.583884	0.677	0.67	2.65e-74	5
ARL4A	1.27e-78	-0.649009	0.467	0.57	3.07e-74	5
EBNA1BP2	1.34e-78	-0.379997	0.247	0.398	3.22e-74	5
TRMT10C	1.68e-78	-0.410305	0.345	0.481	4.04e-74	5
VBP1	1.75e-78	-0.44631	0.348	0.476	4.22e-74	5
MMP16	1.78e-78	-0.337665	0.053	0.18	4.29e-74	5
SUPT16H	1.82e-78	-0.497107	0.387	0.501	4.38e-74	5
IMMP1L	2.05e-78	-0.305214	0.218	0.373	4.94e-74	5
MCM6	3.05e-78	-0.300962	0.12	0.264	7.34e-74	5
FGF18	6.36e-78	-0.278004	0.027	0.145	1.53e-73	5
UBE2M	6.56e-78	-0.522641	0.446	0.543	1.58e-73	5
NSMCE3	1.5e-77	-0.329619	0.125	0.274	3.62e-73	5
SERPINH1	2.2e-77	-0.560784	0.266	0.408	5.31e-73	5
IMP3	2.22e-77	-0.496272	0.446	0.545	5.34e-73	5
FASN	2.39e-77	-0.618997	0.548	0.59	5.77e-73	5
MRPL15	2.44e-77	-0.458029	0.35	0.474	5.87e-73	5
PSMD8	2.64e-77	-0.555817	0.641	0.668	6.36e-73	5
SRSF5	2.9e-77	-0.529591	0.747	0.715	6.98e-73	5
PSMC4	7.2e-77	-0.468227	0.37	0.498	1.73e-72	5
VCP	1.12e-76	-0.47496	0.467	0.561	2.7e-72	5
HSPB11	1.56e-76	-0.429874	0.353	0.49	3.75e-72	5
ANXA1	2.14e-76	-0.86446	0.123	0.271	5.15e-72	5
PRDM1	2.32e-76	-0.340309	0.05	0.175	5.58e-72	5
KIF22	2.9e-76	-0.368753	0.166	0.315	6.97e-72	5
SNRPB	3.69e-76	-0.6399	0.875	0.753	8.89e-72	5
U2SURP	1.62e-75	-0.505304	0.486	0.567	3.9e-71	5
E2F5	2.24e-75	-0.280492	0.163	0.312	5.4e-71	5
ORC3	3.47e-75	-0.261035	0.141	0.292	8.35e-71	5
CCT7	4.9e-75	-0.549271	0.581	0.611	1.18e-70	5
PSME2	8.68e-75	-0.47533	0.353	0.479	2.09e-70	5
PPP1CA	1.03e-74	-0.585438	0.5	0.569	2.48e-70	5
METTL5	1.71e-74	-0.520999	0.483	0.583	4.12e-70	5
TSFM	2.2e-74	-0.344763	0.243	0.389	5.29e-70	5
PSMA2	3.24e-74	-0.502003	0.533	0.581	7.8e-70	5
DCAF13	3.44e-74	-0.417486	0.325	0.455	8.28e-70	5
TXNDC17	3.98e-74	-0.612776	0.771	0.704	9.59e-70	5
PPP2CA	4.38e-74	-0.400335	0.327	0.463	1.06e-69	5
MSH2	6.13e-74	-0.25732	0.142	0.286	1.48e-69	5
EMC7	6.39e-74	-0.372622	0.331	0.479	1.54e-69	5
GFPT1	7.79e-74	0.406076	0.596	0.439	1.88e-69	5
CHD4	8.64e-74	-0.532847	0.409	0.509	2.08e-69	5
SPCS1	2.41e-73	-0.550149	0.829	0.724	5.8e-69	5
MIS18BP1	2.61e-73	-0.303178	0.169	0.319	6.3e-69	5
AHSA1	3.81e-73	-0.390052	0.297	0.437	9.17e-69	5
MKI67	5.17e-73	-0.373203	0.071	0.196	1.25e-68	5
UBE2E3	1.05e-72	-0.548123	0.441	0.538	2.52e-68	5
TMED9	1.11e-72	-0.525503	0.818	0.731	2.68e-68	5
POSTN	1.15e-72	-0.594599	0.025	0.136	2.77e-68	5
ERI3	1.58e-72	-0.343743	0.245	0.393	3.79e-68	5
UTRN	1.78e-72	-0.462785	0.29	0.423	4.29e-68	5
B4GAT1	2.31e-72	-0.289295	0.217	0.366	5.56e-68	5
FTH1	2.52e-72	0.380846	0.992	0.972	6.07e-68	5
RRAGA	3.3e-72	-0.44292	0.392	0.514	7.95e-68	5
MRPL35	3.34e-72	-0.287149	0.21	0.361	8.04e-68	5
MRPS7	3.59e-72	-0.521447	0.482	0.555	8.64e-68	5
TUFM	4.93e-72	-0.573029	0.704	0.668	1.19e-67	5
STIM2	5.06e-72	-0.359815	0.15	0.291	1.22e-67	5
MRPL16	6.76e-72	-0.382756	0.313	0.446	1.63e-67	5
CCDC25	1.18e-71	-0.412981	0.415	0.526	2.83e-67	5
GLDC	1.4e-71	-0.293029	0.191	0.338	3.36e-67	5
TMSB15A	1.5e-71	-0.321891	0.018	0.122	3.61e-67	5
RBM8A	3.73e-71	-0.626486	0.73	0.678	8.98e-67	5
MRPL42	3.75e-71	-0.538038	0.598	0.615	9.04e-67	5
SMARCA5	1.03e-70	-0.413613	0.342	0.476	2.47e-66	5
VPS29	1.1e-70	-0.55315	0.53	0.594	2.66e-66	5
IK	1.74e-70	-0.396286	0.32	0.457	4.2e-66	5
FUCA2	2.73e-70	-0.40409	0.399	0.519	6.58e-66	5
EXOSC3	5.21e-70	-0.319042	0.219	0.365	1.25e-65	5
TK1	9.49e-70	-0.338083	0.102	0.232	2.29e-65	5
PPT1	1.5e-69	-0.32925	0.243	0.385	3.6e-65	5
GINS2	3.61e-69	-0.341884	0.105	0.235	8.69e-65	5
PAK1IP1	3.99e-69	-0.276959	0.165	0.308	9.62e-65	5
TECR	4.3e-69	-0.560715	0.72	0.682	1.04e-64	5
DYNC1LI1	4.58e-69	-0.263208	0.182	0.329	1.1e-64	5
APRT	6.31e-69	-0.585917	0.872	0.766	1.52e-64	5
EIF1	6.37e-69	0.596247	0.989	0.922	1.54e-64	5
HELLS	7.61e-69	-0.43622	0.219	0.35	1.83e-64	5
FKBP7	9.56e-69	-0.450691	0.24	0.377	2.3e-64	5
MIS18A	1.14e-68	-0.382978	0.223	0.357	2.75e-64	5
HNRNPH1	1.84e-68	-0.65427	0.654	0.652	4.44e-64	5
CST1	2.64e-68	-1.7233	0.091	0.217	6.37e-64	5
CTHRC1	2.95e-68	-1.17946	0.108	0.228	7.11e-64	5
MRPS15	5.51e-68	-0.561336	0.611	0.617	1.33e-63	5
RTF1	5.79e-68	-0.494035	0.462	0.535	1.39e-63	5
POLR2L	1.11e-67	-0.581465	0.825	0.732	2.68e-63	5
RPL26L1	1.18e-67	-0.494908	0.479	0.557	2.84e-63	5
IFITM5	1.26e-67	-0.460686	0.012	0.108	3.02e-63	5
ECHS1	1.27e-67	-0.572025	0.686	0.655	3.07e-63	5
LRRN1	1.35e-67	-0.259919	0.032	0.14	3.24e-63	5
ATP5ME	2.44e-67	-0.491537	0.904	0.748	5.89e-63	5
SF3A3	2.83e-67	-0.284889	0.222	0.365	6.81e-63	5
CCAR1	3.64e-67	-0.392662	0.332	0.454	8.76e-63	5
SLC25A13	6.78e-67	-0.491443	0.448	0.527	1.63e-62	5
KATNBL1	7.88e-67	-0.369484	0.276	0.412	1.9e-62	5
ATP5F1C	2.13e-66	-0.516813	0.834	0.719	5.12e-62	5
SH2D4A	2.19e-66	-0.306223	0.213	0.352	5.28e-62	5
PSMC6	3.05e-66	-0.467816	0.444	0.545	7.35e-62	5
ENDOG	3.54e-66	-0.287244	0.22	0.363	8.52e-62	5
LAPTM4B	6.96e-66	-0.696285	0.631	0.616	1.68e-61	5
CETN2	7.11e-66	-0.406117	0.326	0.453	1.71e-61	5
DLD	1.02e-65	-0.301521	0.232	0.371	2.45e-61	5
HLTF	1.08e-65	-0.293262	0.217	0.356	2.6e-61	5
MCM4	1.21e-65	-0.278087	0.122	0.251	2.91e-61	5
MYH10	1.59e-65	-0.342917	0.265	0.397	3.83e-61	5
SMC2	1.67e-65	-0.293688	0.165	0.299	4.02e-61	5
UGT3A1	2.57e-65	-0.355515	0.08	0.203	6.19e-61	5
ADAMTS6	2.91e-65	-0.355263	0.05	0.16	7.01e-61	5
ZNF462	3.17e-65	-0.259579	0.046	0.157	7.64e-61	5
UNC50	3.74e-65	-0.301115	0.278	0.425	9.02e-61	5
SGO2	3.94e-65	-0.283059	0.079	0.2	9.48e-61	5
HIF1A	9.73e-65	-0.300412	0.252	0.39	2.34e-60	5
TUBB2A	2.93e-64	-0.89444	0.305	0.425	7.05e-60	5
HSD17B4	3.24e-64	-0.484341	0.388	0.486	7.81e-60	5
APOH	4.17e-64	-0.431407	0.668	0.407	1.01e-59	5
SKA2	4.22e-64	-0.386466	0.256	0.388	1.02e-59	5
FKBP4	5.13e-64	-0.320878	0.24	0.379	1.24e-59	5
ORC6	5.2e-64	-0.368592	0.184	0.312	1.25e-59	5
HAUS1	5.34e-64	-0.255471	0.169	0.303	1.29e-59	5
EIF4A3	7.54e-64	-0.37813	0.282	0.429	1.82e-59	5
ATP5F1A	7.58e-64	-0.529929	0.793	0.69	1.82e-59	5
HIST1H1B	8.39e-64	-0.301022	0.017	0.111	2.02e-59	5
GLOD4	8.88e-64	-0.3496	0.317	0.451	2.14e-59	5
PSMD11	1.14e-63	-0.465318	0.44	0.527	2.75e-59	5
B3GAT3	1.18e-63	-0.366083	0.283	0.419	2.85e-59	5
MICU2	2.21e-63	-0.279129	0.227	0.372	5.33e-59	5
ADRM1	4.34e-63	-0.489329	0.471	0.551	1.04e-58	5
KLHL42	5.17e-63	-0.289156	0.137	0.268	1.24e-58	5
UQCRC1	5.29e-63	-0.437229	0.453	0.533	1.27e-58	5
ASPSCR1	1.07e-62	-1.16324	0.74	0.707	2.58e-58	5
RBBP4	1.53e-62	-0.439238	0.396	0.498	3.69e-58	5
DDX1	1.55e-62	-0.4398	0.389	0.494	3.73e-58	5
SAE1	3.32e-62	-0.343197	0.261	0.391	8.01e-58	5
XRCC6	4.06e-62	-0.52186	0.614	0.617	9.78e-58	5
UCHL3	4.81e-62	-0.411923	0.312	0.436	1.16e-57	5
SCT	4.84e-62	-0.45971	0.035	0.137	1.17e-57	5
MAP3K20	8.34e-62	-0.272001	0.159	0.293	2.01e-57	5
DBN1	9.66e-62	-0.306111	0.171	0.305	2.33e-57	5
SUMO1	1.49e-61	-0.579363	0.87	0.732	3.59e-57	5
HEBP2	1.65e-61	-0.597361	0.489	0.559	3.99e-57	5
ANP32E	2.15e-61	-0.437977	0.333	0.444	5.17e-57	5
G6PC3	2.35e-61	-0.290832	0.132	0.258	5.66e-57	5
GNAI2	2.77e-61	-0.434954	0.339	0.456	6.67e-57	5
EIF1AY	2.99e-61	-0.367679	0.134	0.269	7.2e-57	5
TXNDC9	3.55e-61	-0.388459	0.301	0.434	8.54e-57	5
NUDT16	4.97e-61	-0.343008	0.232	0.367	1.2e-56	5
PCSK2	5.13e-61	-0.280896	0.026	0.124	1.24e-56	5
CASP6	6.41e-61	-0.259429	0.166	0.302	1.54e-56	5
DNAJC8	6.99e-61	-0.491384	0.517	0.564	1.68e-56	5
ACTR10	1.15e-60	-0.283964	0.241	0.379	2.76e-56	5
HSPH1	2.12e-60	-0.292491	0.212	0.352	5.1e-56	5
DBF4	2.2e-60	-0.258878	0.162	0.289	5.31e-56	5
MRPL46	4.34e-60	-0.289767	0.229	0.364	1.04e-55	5
RANBP2	6.09e-60	-0.332901	0.28	0.411	1.47e-55	5
MESD	2.38e-59	-0.453015	0.519	0.582	5.74e-55	5
MRPS28	2.41e-59	-0.292251	0.27	0.399	5.81e-55	5
GART	4.75e-59	-0.25369	0.175	0.307	1.14e-54	5
ABRACL	7.23e-59	-0.587781	0.266	0.39	1.74e-54	5
SRRM1	7.52e-59	-0.484571	0.566	0.598	1.81e-54	5
NOL11	1.15e-58	-0.277114	0.226	0.36	2.78e-54	5
HDAC1	1.47e-58	-0.370893	0.326	0.445	3.53e-54	5
PFDN2	1.99e-58	-0.552656	0.718	0.671	4.79e-54	5
SESN3	2.07e-58	-0.358115	0.147	0.27	4.98e-54	5
DHX9	2.38e-58	-0.36107	0.311	0.428	5.74e-54	5
ELOVL6	3.23e-58	-0.285939	0.206	0.334	7.78e-54	5
HUNK	3.25e-58	-0.289925	0.145	0.27	7.83e-54	5
TMEM70	7.49e-58	-0.342452	0.311	0.429	1.8e-53	5
CCDC58	8.45e-58	-0.278743	0.254	0.393	2.04e-53	5
PSMA1	1.29e-57	-0.585804	0.765	0.686	3.1e-53	5
TBCA	1.71e-57	-0.398003	0.942	0.788	4.11e-53	5
CBX1	2.12e-57	-0.410434	0.338	0.45	5.11e-53	5
TERF1	3.18e-57	-0.283518	0.223	0.353	7.65e-53	5
HNRNPA0	3.71e-57	-0.641011	0.666	0.639	8.93e-53	5
SNF8	5.59e-57	-0.521054	0.524	0.566	1.35e-52	5
ATIC	6.08e-57	-0.432581	0.397	0.493	1.46e-52	5
UBE2N	7.69e-57	-0.567637	0.542	0.57	1.85e-52	5
KPNA3	7.9e-57	-0.290116	0.229	0.356	1.9e-52	5
DWORF	8.61e-57	-0.27505	0.026	0.117	2.07e-52	5
DNPH1	8.82e-57	-0.566986	0.541	0.576	2.12e-52	5
PTCH1	1.57e-56	-0.319708	0.167	0.289	3.78e-52	5
DECR1	1.79e-56	-0.341432	0.305	0.43	4.31e-52	5
NOP58	1.9e-56	-0.427342	0.413	0.502	4.57e-52	5
CCDC124	2.1e-56	-0.417129	0.354	0.455	5.06e-52	5
SGMS2	2.1e-56	-0.432528	0.078	0.182	5.06e-52	5
NDUFAF4	2.62e-56	-0.322294	0.254	0.381	6.31e-52	5
TMEM132A	2.83e-56	-0.295511	0.129	0.247	6.82e-52	5
WNT6	3.08e-56	-0.300712	0.037	0.133	7.42e-52	5
GTF3C6	3.8e-56	-0.416237	0.39	0.49	9.15e-52	5
NUCKS1	4.02e-56	-0.590124	0.858	0.723	9.68e-52	5
SULT1E1	4.63e-56	-0.600033	0.206	0.317	1.11e-51	5
SERPING1	5.13e-56	-0.39527	0.24	0.369	1.24e-51	5
BZW1	5.2e-56	-0.503127	0.702	0.671	1.25e-51	5
CDK4	5.64e-56	-0.529003	0.605	0.607	1.36e-51	5
PGP	9.1e-56	-0.562709	0.5	0.543	2.19e-51	5
OCIAD1	1.01e-55	-0.513312	0.647	0.628	2.42e-51	5
NPB	1.16e-55	-0.427873	0.168	0.287	2.78e-51	5
ARL3	1.56e-55	-0.423887	0.448	0.531	3.76e-51	5
NUP37	2.15e-55	-0.431185	0.371	0.474	5.17e-51	5
MARCKS	2.77e-55	-0.426706	0.863	0.759	6.67e-51	5
S100A4	4.29e-55	-0.304041	0.18	0.321	1.03e-50	5
HNRNPH3	4.56e-55	-0.539493	0.546	0.578	1.1e-50	5
PSMD13	4.84e-55	-0.398321	0.346	0.463	1.17e-50	5
DHX29	5.82e-55	-0.298486	0.273	0.396	1.4e-50	5
DDX39A	6.08e-55	-0.34484	0.217	0.336	1.47e-50	5
DTD1	1.22e-54	-0.294829	0.233	0.363	2.94e-50	5
MTCH2	1.82e-54	-0.516806	0.509	0.549	4.39e-50	5
AES	2.26e-54	-0.314782	0.279	0.421	5.44e-50	5
ALG8	2.87e-54	-0.32865	0.288	0.405	6.92e-50	5
MRPL40	3.19e-54	-0.480141	0.513	0.571	7.67e-50	5
ALG5	3.73e-54	-0.316089	0.347	0.472	8.98e-50	5
COPS3	3.83e-54	-0.324081	0.254	0.38	9.21e-50	5
DEGS1	4.4e-54	-0.256353	0.194	0.319	1.06e-49	5
NFYB	1.47e-53	-0.257054	0.201	0.329	3.54e-49	5
SNX2	1.74e-53	-0.334946	0.298	0.429	4.2e-49	5
HRAS	1.8e-53	-0.30471	0.208	0.332	4.33e-49	5
FXYD3	1.84e-53	0.539788	0.184	0.099	4.44e-49	5
COL11A2	3.62e-53	-0.338967	0.068	0.174	8.71e-49	5
STRAP	3.96e-53	-0.552995	0.648	0.627	9.54e-49	5
ADAMTS18	4.57e-53	-0.269637	0.036	0.126	1.1e-48	5
CCS	5.96e-53	-0.352873	0.299	0.418	1.44e-48	5
MAGED1	6.95e-53	-0.442001	0.491	0.546	1.67e-48	5
UCHL5	7.25e-53	-0.288854	0.218	0.342	1.75e-48	5
AKIRIN2	1.1e-52	-0.368991	0.294	0.415	2.64e-48	5
MRPL50	1.12e-52	-0.441334	0.484	0.545	2.7e-48	5
SYNCRIP	1.14e-52	-0.411641	0.422	0.507	2.74e-48	5
SAMD1	1.5e-52	-0.292964	0.235	0.356	3.62e-48	5
THOC3	1.53e-52	-0.275312	0.251	0.373	3.69e-48	5
DHRS7	1.59e-52	-0.395085	0.387	0.501	3.83e-48	5
VDAC1	2.82e-52	-0.528074	0.782	0.703	6.79e-48	5
ZNF428	3.09e-52	-0.470905	0.402	0.497	7.44e-48	5
MXD1	3.52e-52	0.282436	0.228	0.139	8.47e-48	5
ANAPC13	3.65e-52	-0.380365	0.363	0.466	8.8e-48	5
LYRM2	5.11e-52	-0.353208	0.333	0.446	1.23e-47	5
CMC2	7.05e-52	-0.365476	0.316	0.424	1.7e-47	5
LGMN	9.33e-52	-0.250596	0.24	0.366	2.25e-47	5
DCTN3	1.19e-51	-0.375128	0.365	0.48	2.88e-47	5
CDCA3	1.22e-51	-0.252069	0.067	0.168	2.95e-47	5
SMIM19	1.98e-51	-0.346488	0.323	0.438	4.76e-47	5
XPO1	2.39e-51	-0.417822	0.392	0.475	5.75e-47	5
SLC25A4	2.82e-51	-0.315258	0.309	0.432	6.79e-47	5
DCTN6	3.09e-51	-0.297261	0.273	0.401	7.44e-47	5
EWSR1	5.87e-51	-0.353423	0.371	0.467	1.41e-46	5
DCUN1D5	8.89e-51	-0.438854	0.4	0.485	2.14e-46	5
PRDX3	1.04e-50	-0.550255	0.795	0.689	2.51e-46	5
TUBG1	1.41e-50	-0.346823	0.277	0.387	3.4e-46	5
ALCAM	1.78e-50	-0.330899	0.275	0.406	4.29e-46	5
COPRS	2.22e-50	-0.48475	0.472	0.526	5.35e-46	5
NUCB2	2.35e-50	-0.30791	0.385	0.498	5.67e-46	5
CKB	2.7e-50	0.339786	0.864	0.713	6.51e-46	5
MT1M	2.99e-50	-0.359423	0.033	0.119	7.2e-46	5
TMX2	2.99e-50	-0.263145	0.222	0.342	7.2e-46	5
PLK1	3.37e-50	-0.261173	0.059	0.153	8.12e-46	5
FKBP2	4.43e-50	-0.462935	0.767	0.691	1.07e-45	5
GMPS	4.86e-50	-0.316987	0.312	0.42	1.17e-45	5
SNRPD2	4.98e-50	-0.388017	0.942	0.793	1.2e-45	5
NBDY	5.27e-50	-0.462941	0.372	0.471	1.27e-45	5
CIAPIN1	6.34e-50	-0.332663	0.27	0.385	1.53e-45	5
GPN3	9.37e-50	-0.284711	0.253	0.37	2.26e-45	5
NOL7	1.78e-49	-0.517247	0.61	0.626	4.29e-45	5
FH	2.35e-49	-0.30771	0.251	0.365	5.65e-45	5
MAGOHB	3.19e-49	-0.329858	0.241	0.355	7.69e-45	5
PTGES2	3.24e-49	-0.255491	0.223	0.341	7.81e-45	5
CRYZ	3.74e-49	-0.298842	0.247	0.368	9e-45	5
FRG1	4.24e-49	-0.280926	0.25	0.367	1.02e-44	5
PDHB	4.69e-49	-0.389144	0.45	0.522	1.13e-44	5
PDCD10	5.33e-49	-0.344336	0.344	0.464	1.28e-44	5
UBA1	7.71e-49	-0.267596	0.27	0.392	1.86e-44	5
LAPTM4A	8.86e-49	-0.523708	0.834	0.711	2.13e-44	5
NT5DC2	1.43e-48	-0.46691	0.46	0.518	3.45e-44	5
RPA2	2.72e-48	-0.285615	0.248	0.362	6.54e-44	5
PTGR1	2.99e-48	-0.3153	0.404	0.52	7.21e-44	5
NDUFA8	3.27e-48	-0.415916	0.489	0.547	7.87e-44	5
PDAP1	4.59e-48	-0.468226	0.554	0.574	1.11e-43	5
SDHAF3	8.68e-48	-0.370447	0.398	0.486	2.09e-43	5
FBP1	9.76e-48	-0.291643	0.067	0.161	2.35e-43	5
IMMT	9.92e-48	-0.360387	0.351	0.446	2.39e-43	5
MTF2	1.02e-47	-0.345889	0.315	0.422	2.45e-43	5
ENY2	1.12e-47	-0.514139	0.868	0.724	2.69e-43	5
NDUFS3	1.22e-47	-0.44018	0.503	0.546	2.93e-43	5
BRIX1	1.39e-47	-0.304297	0.282	0.392	3.35e-43	5
EZR	1.59e-47	-0.362377	0.218	0.35	3.82e-43	5
UBE2L3	1.66e-47	-0.461523	0.573	0.591	4e-43	5
POLR3K	1.67e-47	-0.376317	0.263	0.368	4.03e-43	5
EIF2S1	2.06e-47	-0.341399	0.315	0.417	4.96e-43	5
KHDRBS3	2.24e-47	-0.549363	0.272	0.375	5.4e-43	5
SLC25A11	2.3e-47	-0.320325	0.293	0.401	5.55e-43	5
SPIDR	2.48e-47	-0.257487	0.131	0.239	5.96e-43	5
TPD52L1	2.82e-47	-0.345908	0.134	0.25	6.79e-43	5
SEL1L	3.09e-47	0.294047	0.481	0.37	7.44e-43	5
MSH6	3.68e-47	-0.314747	0.27	0.383	8.87e-43	5
POLR2K	3.69e-47	-0.60515	0.61	0.598	8.88e-43	5
FAM84A	3.99e-47	-0.592246	0.145	0.249	9.62e-43	5
PRPF40A	4.29e-47	-0.463388	0.57	0.593	1.03e-42	5
ARHGAP29	5.25e-47	-0.714509	0.4	0.478	1.26e-42	5
SRSF11	5.42e-47	-0.504961	0.643	0.622	1.31e-42	5
PAICS	5.54e-47	-0.529819	0.64	0.621	1.33e-42	5
SS18L2	7.46e-47	-0.414093	0.409	0.495	1.8e-42	5
CPSF6	8.72e-47	-0.285563	0.282	0.4	2.1e-42	5
SELENOT	8.86e-47	-0.408841	0.428	0.504	2.13e-42	5
WDR77	1.03e-46	-0.266005	0.206	0.319	2.49e-42	5
LYPLAL1	1.06e-46	-0.366335	0.377	0.476	2.55e-42	5
RPN2	1.12e-46	-0.453649	0.828	0.701	2.69e-42	5
ANXA5	1.19e-46	-0.428367	0.52	0.578	2.86e-42	5
NFE2L3	1.2e-46	-0.290745	0.146	0.256	2.9e-42	5
G3BP1	2.3e-46	-0.467288	0.539	0.568	5.55e-42	5
TRAPPC1	2.32e-46	-0.592963	0.659	0.633	5.59e-42	5
PPAT	2.56e-46	-0.251615	0.213	0.328	6.17e-42	5
ACKR3	2.82e-46	-0.30502	0.075	0.169	6.79e-42	5
TOP2B	3.03e-46	-0.262232	0.235	0.355	7.31e-42	5
BMP7	3.59e-46	-0.387179	0.144	0.249	8.66e-42	5
PFN2	3.91e-46	-0.406756	0.249	0.356	9.42e-42	5
TMPO	4.11e-46	-0.404769	0.323	0.415	9.89e-42	5
MRPL4	1.03e-45	-0.448313	0.453	0.513	2.47e-41	5
UQCR10	1.12e-45	-0.330594	0.953	0.805	2.7e-41	5
YTHDF2	1.13e-45	-0.411995	0.445	0.512	2.73e-41	5
NUDT1	1.63e-45	-0.363704	0.314	0.413	3.94e-41	5
CLPTM1L	2.07e-45	-0.254425	0.259	0.374	4.98e-41	5
PSMA5	2.31e-45	-0.461515	0.581	0.599	5.56e-41	5
H1FX	2.82e-45	-0.698762	0.601	0.605	6.8e-41	5
PRR9	2.96e-45	-0.620246	0.033	0.115	7.12e-41	5
PSMC1	3.13e-45	-0.366049	0.385	0.479	7.55e-41	5
DHX15	5.5e-45	-0.28988	0.325	0.431	1.32e-40	5
ACAT1	1.07e-44	-0.293041	0.271	0.376	2.58e-40	5
CAPZB	1.39e-44	-0.435009	0.523	0.562	3.35e-40	5
ARF5	1.56e-44	-0.374689	0.363	0.449	3.75e-40	5
EMC2	1.86e-44	-0.272214	0.269	0.395	4.47e-40	5
DHX36	2.35e-44	-0.400301	0.426	0.496	5.66e-40	5
AKIRIN1	2.48e-44	-0.632617	0.497	0.532	5.96e-40	5
DUS1L	2.63e-44	-0.300033	0.298	0.402	6.34e-40	5
TSC22D1	2.95e-44	-0.495856	0.511	0.57	7.1e-40	5
MT-CO1	3.15e-44	0.273129	0.981	0.918	7.58e-40	5
TCERG1	3.36e-44	-0.262256	0.269	0.384	8.09e-40	5
IQGAP1	4.54e-44	-0.595292	0.254	0.352	1.09e-39	5
BRD7	5.51e-44	-0.480837	0.48	0.523	1.33e-39	5
CLDN4	7.56e-44	0.588541	0.235	0.149	1.82e-39	5
RAD51C	1.43e-43	-0.32241	0.288	0.391	3.45e-39	5
AP2M1	1.76e-43	-0.383198	0.485	0.547	4.24e-39	5
TMEM14B	2.3e-43	-0.480157	0.697	0.647	5.55e-39	5
MAGED2	2.56e-43	-0.454182	0.484	0.536	6.16e-39	5
MED31	5.32e-43	-0.315964	0.346	0.451	1.28e-38	5
FOS	5.5e-43	0.26212	0.465	0.34	1.32e-38	5
UCHL1	7.21e-43	-0.30986	0.076	0.17	1.74e-38	5
SDHD	7.21e-43	-0.324766	0.404	0.491	1.74e-38	5
MRTO4	7.92e-43	-0.316365	0.288	0.391	1.91e-38	5
MFAP1	8.44e-43	-0.264522	0.258	0.372	2.03e-38	5
EDF1	9.03e-43	-0.365036	0.936	0.78	2.18e-38	5
NDUFA3	1.01e-42	-0.432341	0.55	0.565	2.44e-38	5
EIF2AK2	1.12e-42	-0.252001	0.227	0.337	2.69e-38	5
COTL1	1.35e-42	-0.489457	0.445	0.504	3.24e-38	5
ATP5PB	1.43e-42	-0.488037	0.579	0.579	3.45e-38	5
ZNF644	2.06e-42	-0.296712	0.317	0.425	4.97e-38	5
APLP2	2.31e-42	-0.512599	0.881	0.73	5.57e-38	5
NDFIP1	3.6e-42	-0.357843	0.36	0.452	8.66e-38	5
COPS6	4.09e-42	-0.447421	0.514	0.551	9.84e-38	5
FBXW4	4.6e-42	-0.285743	0.141	0.24	1.11e-37	5
LY6E	5.36e-42	-0.794776	0.659	0.635	1.29e-37	5
ATP5PD	6.24e-42	-0.473593	0.748	0.678	1.5e-37	5
DYNLT1	6.5e-42	-0.46802	0.626	0.641	1.57e-37	5
BUD23	7.08e-42	-0.328942	0.382	0.471	1.71e-37	5
TIMM10	9.16e-42	-0.37908	0.347	0.429	2.21e-37	5
EIF3I	9.76e-42	-0.479937	0.622	0.611	2.35e-37	5
PSMG1	1.02e-41	-0.468192	0.413	0.473	2.46e-37	5
JKAMP	1.22e-41	-0.286923	0.3	0.409	2.93e-37	5
PCYT2	1.26e-41	-0.365229	0.329	0.417	3.04e-37	5
TOMM34	1.48e-41	-0.312488	0.235	0.343	3.56e-37	5
ANAPC15	1.83e-41	-0.252998	0.241	0.35	4.41e-37	5
WDR61	2e-41	-0.269272	0.265	0.373	4.82e-37	5
PRTG	2.26e-41	-0.55818	0.374	0.45	5.44e-37	5
RAB3IP	3.12e-41	-0.251832	0.193	0.302	7.51e-37	5
FJX1	3.51e-41	-0.350299	0.042	0.119	8.46e-37	5
NDUFA9	3.61e-41	-0.304568	0.328	0.428	8.69e-37	5
SNRNP70	3.94e-41	-0.389816	0.475	0.535	9.48e-37	5
SMARCB1	6.57e-41	-0.407202	0.47	0.522	1.58e-36	5
TTC1	7.13e-41	-0.28953	0.285	0.394	1.72e-36	5
MT1G	8.06e-41	-1.41739	0.173	0.267	1.94e-36	5
BSG	1.34e-40	-0.687231	0.927	0.785	3.24e-36	5
GSTA1	1.56e-40	-0.861825	0.257	0.345	3.75e-36	5
MRPL34	1.7e-40	-0.43771	0.518	0.555	4.1e-36	5
TFAM	1.86e-40	-0.396012	0.462	0.511	4.47e-36	5
SAC3D1	1.92e-40	-0.278875	0.295	0.394	4.62e-36	5
ZBTB8OS	2.1e-40	-0.296137	0.335	0.433	5.06e-36	5
PITHD1	2.69e-40	-0.250272	0.229	0.341	6.48e-36	5
RNF145	3.09e-40	-0.47416	0.292	0.381	7.45e-36	5
TXNL4A	4e-40	-0.499492	0.703	0.648	9.63e-36	5
PDE4D	4.29e-40	-0.357269	0.239	0.336	1.03e-35	5
HEY1	4.74e-40	-0.605701	0.131	0.22	1.14e-35	5
FAM96A	9.9e-40	-0.355204	0.355	0.447	2.38e-35	5
SPAG16	9.95e-40	-0.253884	0.266	0.38	2.4e-35	5
TMEM14C	1.64e-39	-0.439258	0.761	0.678	3.95e-35	5
HSD17B10	1.69e-39	-0.356028	0.396	0.471	4.07e-35	5
SNRPA	1.81e-39	-0.431924	0.403	0.476	4.35e-35	5
SRPK1	2.58e-39	-0.409846	0.432	0.49	6.22e-35	5
NDUFC1	2.96e-39	-0.457792	0.702	0.654	7.13e-35	5
S100A3	3.46e-39	-0.714292	0.04	0.115	8.33e-35	5
FBXO22	3.47e-39	-0.261297	0.308	0.414	8.36e-35	5
AP2S1	4.31e-39	-0.550542	0.87	0.746	1.04e-34	5
DPY30	4.48e-39	-0.462144	0.628	0.626	1.08e-34	5
BCLAF1	4.68e-39	-0.421652	0.45	0.506	1.13e-34	5
CRIP2	5.46e-39	-0.280246	0.12	0.211	1.32e-34	5
HNRNPU	6.38e-39	-0.539553	0.795	0.678	1.54e-34	5
C11orf1	1.01e-38	-0.256335	0.265	0.377	2.43e-34	5
TAC3	1.26e-38	-0.615808	0.061	0.141	3.04e-34	5
ARHGDIA	1.8e-38	-0.36275	0.358	0.446	4.34e-34	5
CENPN	1.8e-38	-0.323494	0.213	0.305	4.34e-34	5
DAD1	1.88e-38	-0.378738	0.844	0.727	4.52e-34	5
EMC4	2.01e-38	-0.379707	0.437	0.502	4.84e-34	5
TXNDC12	2.13e-38	-0.440438	0.552	0.566	5.14e-34	5
BASP1	3.12e-38	-0.37576	0.107	0.197	7.52e-34	5
DEK	3.27e-38	-0.517804	0.591	0.586	7.87e-34	5
MT1E	3.38e-38	-0.918861	0.263	0.354	8.14e-34	5
VPS25	4.3e-38	-0.409812	0.503	0.545	1.04e-33	5
SLIRP	4.44e-38	-0.529854	0.789	0.679	1.07e-33	5
MND1	4.78e-38	-0.251994	0.148	0.241	1.15e-33	5
MZT1	5.4e-38	-0.346966	0.328	0.416	1.3e-33	5
NUDT16L1	6.72e-38	-0.273461	0.321	0.418	1.62e-33	5
POLE3	7e-38	-0.251943	0.262	0.361	1.68e-33	5
ACADM	9.52e-38	-0.30837	0.286	0.382	2.29e-33	5
MALSU1	1.64e-37	-0.367456	0.445	0.512	3.94e-33	5
NME3	1.67e-37	-0.389998	0.409	0.486	4.02e-33	5
TAF15	3.2e-37	-0.271407	0.259	0.358	7.7e-33	5
GRHPR	5.74e-37	-0.394907	0.469	0.52	1.38e-32	5
MTX1	9.19e-37	-0.347002	0.435	0.502	2.21e-32	5
SMARCA4	9.91e-37	-0.377841	0.379	0.45	2.39e-32	5
POLR2G	1.87e-36	-0.40246	0.451	0.498	4.51e-32	5
NKD1	1.95e-36	-0.610287	0.573	0.577	4.69e-32	5
SF3B5	2.36e-36	-0.547242	0.738	0.676	5.69e-32	5
ABCD3	2.37e-36	-0.321201	0.345	0.428	5.7e-32	5
GNG5	2.44e-36	-0.416262	0.913	0.762	5.87e-32	5
HNRNPC	2.7e-36	-0.420363	0.903	0.74	6.51e-32	5
RPF2	3.26e-36	-0.278242	0.308	0.415	7.85e-32	5
NDUFS7	3.31e-36	-0.418091	0.55	0.566	7.97e-32	5
C11orf74	4.15e-36	-0.273973	0.249	0.354	1e-31	5
UQCRFS1	4.46e-36	-0.461657	0.782	0.685	1.07e-31	5
NEMF	5.08e-36	-0.264572	0.293	0.391	1.22e-31	5
CLIC1	5.94e-36	-0.438285	0.877	0.781	1.43e-31	5
RHPN1	7.29e-36	-0.318424	0.047	0.119	1.76e-31	5
MRPL28	8.51e-36	-0.375131	0.425	0.489	2.05e-31	5
SRSF2	9.63e-36	-0.543313	0.68	0.621	2.32e-31	5
THRAP3	1.01e-35	-0.370717	0.461	0.517	2.44e-31	5
LAMTOR5	1.02e-35	-0.457131	0.727	0.664	2.46e-31	5
NHP2	1.13e-35	-0.513282	0.687	0.642	2.72e-31	5
ARL2	1.48e-35	-0.516649	0.48	0.509	3.57e-31	5
FOLR1	1.59e-35	-0.436136	0.09	0.173	3.82e-31	5
EIF4G1	1.74e-35	-0.286391	0.341	0.426	4.18e-31	5
UTP18	2e-35	-0.253252	0.27	0.369	4.81e-31	5
AKR7A2	2.17e-35	-0.409432	0.513	0.547	5.22e-31	5
MGST3	2.4e-35	-0.5094	0.767	0.686	5.77e-31	5
CDC42	2.43e-35	-0.521174	0.763	0.683	5.86e-31	5
CCT4	2.65e-35	-0.431004	0.798	0.693	6.39e-31	5
MAT2A	2.74e-35	-0.365632	0.4	0.462	6.59e-31	5
COPB2	2.85e-35	-0.273067	0.373	0.465	6.87e-31	5
PRPF31	3.55e-35	-0.269453	0.314	0.406	8.56e-31	5
RRS1	3.88e-35	-0.251749	0.182	0.276	9.34e-31	5
NSL1	4.09e-35	-0.312171	0.356	0.436	9.84e-31	5
USP14	5.46e-35	-0.356639	0.432	0.497	1.32e-30	5
NIP7	5.89e-35	-0.262204	0.261	0.355	1.42e-30	5
TIMMDC1	6.37e-35	-0.283543	0.33	0.421	1.53e-30	5
COPS8	7.01e-35	-0.327319	0.35	0.43	1.69e-30	5
GEMIN6	7.6e-35	-0.254128	0.26	0.358	1.83e-30	5
IFT22	8.46e-35	-0.266607	0.224	0.32	2.04e-30	5
PBRM1	1.03e-34	-0.27201	0.295	0.39	2.49e-30	5
FDX1	1.55e-34	-0.395792	0.34	0.426	3.73e-30	5
PTOV1	1.75e-34	-0.358528	0.446	0.508	4.23e-30	5
NDUFA2	1.94e-34	-0.420055	0.784	0.684	4.67e-30	5
AKR1A1	4.27e-34	-0.394096	0.566	0.573	1.03e-29	5
DHFR	6.27e-34	-0.35948	0.268	0.348	1.51e-29	5
TIMM50	6.58e-34	-0.262944	0.261	0.351	1.58e-29	5
CTNNAL1	1.39e-33	-0.435043	0.468	0.509	3.35e-29	5
PTS	1.59e-33	-0.263851	0.262	0.359	3.84e-29	5
DKC1	2.63e-33	-0.345173	0.366	0.436	6.33e-29	5
RBM42	3.03e-33	-0.250285	0.278	0.377	7.3e-29	5
ABCF1	3.37e-33	-0.339715	0.4	0.465	8.12e-29	5
NUDT5	3.37e-33	-0.357015	0.429	0.481	8.13e-29	5
GTPBP6	3.75e-33	-0.288255	0.334	0.417	9.04e-29	5
NDUFB5	4.02e-33	-0.464058	0.681	0.633	9.67e-29	5
CCT8	5.41e-33	-0.475353	0.827	0.704	1.3e-28	5
PARP14	5.99e-33	-0.28659	0.069	0.144	1.44e-28	5
HINT2	6.23e-33	-0.410186	0.512	0.548	1.5e-28	5
RAMMET	6.6e-33	-0.292381	0.347	0.442	1.59e-28	5
ZNRF3	7.43e-33	-0.297105	0.366	0.449	1.79e-28	5
MYL12A	9.78e-33	-0.386784	0.808	0.733	2.36e-28	5
VPS35	1e-32	-0.395425	0.485	0.536	2.41e-28	5
NDUFV1	1.71e-32	-0.385976	0.442	0.493	4.12e-28	5
DDX24	1.82e-32	-0.346122	0.46	0.521	4.37e-28	5
MIXL1	2.26e-32	-0.25813	0.054	0.12	5.45e-28	5
CISD2	2.78e-32	-0.349264	0.498	0.538	6.7e-28	5
ESD	2.79e-32	-0.498036	0.721	0.655	6.71e-28	5
ZRANB2	3.1e-32	-0.289271	0.39	0.468	7.46e-28	5
NELFE	3.47e-32	-0.291945	0.348	0.427	8.36e-28	5
HYAL2	4.02e-32	-0.394444	0.43	0.485	9.69e-28	5
NDUFA13	4.03e-32	-0.373943	0.628	0.598	9.71e-28	5
RARS	4.71e-32	-0.320054	0.409	0.476	1.13e-27	5
C11orf58	5.52e-32	-0.450864	0.792	0.679	1.33e-27	5
DYNC1H1	6.24e-32	-0.357148	0.416	0.479	1.5e-27	5
MED4	8.01e-32	-0.275316	0.358	0.441	1.93e-27	5
SSRP1	9.25e-32	-0.3826	0.347	0.417	2.23e-27	5
HNRNPL	1.35e-31	-0.265125	0.291	0.379	3.24e-27	5
MPC1	1.46e-31	-0.27921	0.254	0.337	3.51e-27	5
GTF2I	1.58e-31	-0.428797	0.579	0.569	3.8e-27	5
NOP56	2.33e-31	-0.498419	0.571	0.561	5.62e-27	5
REXO2	3.56e-31	-0.38057	0.416	0.485	8.57e-27	5
G3BP2	6.45e-31	-0.293347	0.452	0.512	1.55e-26	5
SLC20A2	6.69e-31	-0.351717	0.239	0.324	1.61e-26	5
LSM1	8.5e-31	-0.365404	0.381	0.449	2.05e-26	5
ATAD2	9.06e-31	-0.296348	0.241	0.322	2.18e-26	5
ID2	1.28e-30	-0.549179	0.523	0.546	3.08e-26	5
PPP4C	1.82e-30	-0.414819	0.57	0.571	4.37e-26	5
HSPA9	3.04e-30	-0.366266	0.508	0.55	7.31e-26	5
ACTR3	3.22e-30	-0.422248	0.436	0.495	7.74e-26	5
COX8A	3.31e-30	-0.400451	0.897	0.737	7.97e-26	5
SNRPB2	5.96e-30	-0.43955	0.759	0.672	1.43e-25	5
ESF1	6.5e-30	-0.394666	0.488	0.521	1.57e-25	5
COA3	1.21e-29	-0.419924	0.611	0.594	2.9e-25	5
HAS2	1.41e-29	-0.279199	0.178	0.257	3.39e-25	5
FIBP	1.46e-29	-0.377714	0.429	0.479	3.51e-25	5
POLD2	1.72e-29	-0.389803	0.472	0.51	4.15e-25	5
NIPSNAP1	1.72e-29	-0.386274	0.616	0.594	4.15e-25	5
TMA16	2.04e-29	-0.263709	0.313	0.39	4.93e-25	5
KCNQ1OT1	2.06e-29	-0.287797	0.78	0.572	4.96e-25	5
MRPS9	2.15e-29	-0.257615	0.274	0.366	5.18e-25	5
RHOBTB3	2.62e-29	-0.262357	0.306	0.402	6.31e-25	5
PPID	2.72e-29	-0.256342	0.282	0.371	6.54e-25	5
MRPL18	3.61e-29	-0.361311	0.429	0.481	8.7e-25	5
UXS1	5.41e-29	-0.273067	0.28	0.364	1.3e-24	5
TPGS2	5.95e-29	-0.316769	0.372	0.437	1.43e-24	5
USP1	6.25e-29	-0.265611	0.241	0.325	1.51e-24	5
ORMDL2	6.43e-29	-0.341493	0.333	0.409	1.55e-24	5
SRSF1	7.11e-29	-0.292183	0.366	0.431	1.71e-24	5
LEPROTL1	7.39e-29	-0.353671	0.4	0.46	1.78e-24	5
RIF1	8.06e-29	-0.252329	0.304	0.391	1.94e-24	5
CNIH4	1.01e-28	-0.451546	0.623	0.611	2.44e-24	5
HP1BP3	1.02e-28	-0.350578	0.426	0.479	2.46e-24	5
DNAJB6	1.08e-28	-0.370582	0.468	0.509	2.59e-24	5
NDUFB1	1.18e-28	-0.456096	0.648	0.604	2.85e-24	5
USP10	1.26e-28	-0.258838	0.325	0.404	3.03e-24	5
NBAS	1.53e-28	-0.279479	0.239	0.332	3.69e-24	5
LEF1	1.75e-28	-0.39909	0.274	0.346	4.21e-24	5
NTHL1	1.85e-28	-0.254702	0.258	0.345	4.46e-24	5
HSD17B12	2.17e-28	-0.431529	0.616	0.583	5.22e-24	5
GRSF1	2.68e-28	-0.269055	0.336	0.416	6.46e-24	5
CCDC34	3.07e-28	-0.261289	0.297	0.378	7.39e-24	5
MRPL57	3.1e-28	-0.454598	0.83	0.7	7.47e-24	5
SNAPIN	4.51e-28	-0.297962	0.364	0.437	1.09e-23	5
TLE4	5.2e-28	-0.689137	0.416	0.466	1.25e-23	5
UBE2I	5.31e-28	-0.467434	0.767	0.667	1.28e-23	5
GOT2	6.06e-28	-0.271298	0.295	0.371	1.46e-23	5
DNAJC21	8.16e-28	-0.295789	0.376	0.441	1.96e-23	5
UPF3A	8.56e-28	-0.304463	0.423	0.479	2.06e-23	5
RIDA	9.54e-28	-0.298388	0.34	0.414	2.3e-23	5
LARS	9.9e-28	-0.29462	0.388	0.453	2.38e-23	5
GPS1	1.02e-27	-0.262822	0.276	0.359	2.46e-23	5
MPDU1	1.05e-27	-0.260328	0.306	0.389	2.54e-23	5
ZMAT2	1.21e-27	-0.256267	0.324	0.408	2.91e-23	5
DEF8	1.21e-27	-0.297464	0.315	0.392	2.92e-23	5
UQCR11	1.48e-27	-0.359367	0.853	0.718	3.57e-23	5
CBX5	1.69e-27	-0.45081	0.53	0.536	4.08e-23	5
SKIL	2.1e-27	-0.254745	0.188	0.266	5.05e-23	5
VCAN	2.83e-27	-0.623986	0.341	0.403	6.82e-23	5
UFD1	2.93e-27	-0.327021	0.343	0.414	7.06e-23	5
RRP7A	4.34e-27	-0.296752	0.289	0.365	1.05e-22	5
MOB4	4.43e-27	-0.319114	0.375	0.449	1.07e-22	5
CKS1B	4.62e-27	-0.797966	0.671	0.606	1.11e-22	5
CUEDC2	6.45e-27	-0.310809	0.405	0.465	1.55e-22	5
FARSB	7.41e-27	-0.265969	0.25	0.33	1.78e-22	5
ANXA6	7.76e-27	-0.256574	0.241	0.321	1.87e-22	5
OLFML3	8.64e-27	-0.340824	0.165	0.244	2.08e-22	5
C8orf59	9.51e-27	-0.429543	0.671	0.635	2.29e-22	5
AREG	1.41e-26	0.433849	0.244	0.175	3.4e-22	5
SNX6	1.78e-26	-0.339893	0.503	0.536	4.29e-22	5
POP5	1.86e-26	-0.3195	0.351	0.418	4.47e-22	5
CD24	2.58e-26	-0.341421	0.902	0.688	6.22e-22	5
CHID1	3e-26	-0.380052	0.532	0.547	7.23e-22	5
SFN	3.03e-26	-0.396495	0.077	0.143	7.31e-22	5
NAA50	3.05e-26	-0.273102	0.312	0.385	7.35e-22	5
ARL16	4.62e-26	-0.280384	0.322	0.397	1.11e-21	5
COPS5	4.63e-26	-0.306981	0.422	0.493	1.12e-21	5
ATRAID	6.7e-26	-0.441894	0.672	0.62	1.61e-21	5
MTX2	7.04e-26	-0.347294	0.438	0.489	1.7e-21	5
ATRX	7.5e-26	-0.41883	0.48	0.512	1.81e-21	5
COA1	7.85e-26	-0.315545	0.429	0.487	1.89e-21	5
SPCS3	8.33e-26	-0.27552	0.439	0.5	2.01e-21	5
MSRB2	1.16e-25	-0.426993	0.466	0.504	2.79e-21	5
MED19	1.22e-25	-0.257881	0.286	0.369	2.93e-21	5
COA4	1.25e-25	-0.450542	0.677	0.624	3.02e-21	5
AURKA	1.7e-25	-0.361193	0.168	0.238	4.1e-21	5
ELAVL1	3.22e-25	-0.348982	0.465	0.498	7.74e-21	5
TMEM126B	3.49e-25	-0.251721	0.287	0.368	8.41e-21	5
FAM162A	5.97e-25	-0.307956	0.734	0.705	1.44e-20	5
NMT1	6.59e-25	-0.278201	0.395	0.456	1.59e-20	5
SCOC	6.93e-25	-0.376405	0.531	0.54	1.67e-20	5
FNTA	7.23e-25	-0.411983	0.448	0.499	1.74e-20	5
TMEM167A	7.45e-25	-0.468689	0.685	0.629	1.8e-20	5
PSMD12	7.94e-25	-0.297907	0.408	0.47	1.91e-20	5
FSCN1	8.06e-25	-0.567034	0.352	0.389	1.94e-20	5
ACAA2	1.06e-24	-0.436598	0.534	0.548	2.56e-20	5
MPLKIP	1.2e-24	-0.374933	0.59	0.576	2.89e-20	5
MAZ	1.39e-24	-0.336372	0.453	0.502	3.35e-20	5
RDX	3.25e-24	-0.401422	0.483	0.505	7.84e-20	5
CSRP2	4.19e-24	-0.335489	0.289	0.36	1.01e-19	5
FAM13A	8.32e-24	0.374977	0.228	0.175	2e-19	5
NES	1.08e-23	-0.264401	0.127	0.195	2.59e-19	5
ARPC5L	1.12e-23	-0.295836	0.396	0.453	2.7e-19	5
TP53I3	1.24e-23	-0.266425	0.282	0.358	2.98e-19	5
PYURF	1.64e-23	-0.405711	0.553	0.555	3.95e-19	5
SRM	1.73e-23	-0.492815	0.588	0.574	4.17e-19	5
CYC1	1.81e-23	-0.463735	0.701	0.631	4.35e-19	5
MAGEF1	1.84e-23	-0.26119	0.337	0.411	4.42e-19	5
SRSF10	2.62e-23	-0.40445	0.586	0.565	6.32e-19	5
EIF4G2	2.73e-23	-0.421615	0.821	0.687	6.58e-19	5
PGAM1	3.69e-23	-0.412046	0.861	0.722	8.88e-19	5
ANAPC11	4.07e-23	-0.390088	0.89	0.736	9.8e-19	5
COA6	4.1e-23	-0.353388	0.473	0.508	9.88e-19	5
WDR83OS	5.25e-23	-0.380738	0.844	0.71	1.26e-18	5
TYW3	5.48e-23	-0.296418	0.357	0.42	1.32e-18	5
GCSH	5.65e-23	-0.409241	0.799	0.688	1.36e-18	5
HNRNPF	7.06e-23	-0.433961	0.702	0.628	1.7e-18	5
GOLGA7	1.05e-22	-0.316062	0.385	0.441	2.53e-18	5
TIMM17B	1.13e-22	-0.361419	0.527	0.54	2.72e-18	5
TMEM179B	1.17e-22	-0.302182	0.421	0.479	2.81e-18	5
CWC15	1.36e-22	-0.328431	0.468	0.513	3.27e-18	5
TXNL1	1.41e-22	-0.357023	0.528	0.552	3.41e-18	5
MRPS25	1.58e-22	-0.292196	0.356	0.413	3.8e-18	5
COX5B	1.75e-22	-0.286738	0.934	0.777	4.21e-18	5
ARF4	1.85e-22	-0.284538	0.691	0.647	4.45e-18	5
BUB3	2.16e-22	-0.384979	0.44	0.474	5.19e-18	5
UBE2K	2.2e-22	-0.314383	0.454	0.496	5.31e-18	5
PKP4	2.24e-22	-0.293445	0.302	0.369	5.38e-18	5
ECI2	2.95e-22	-0.314947	0.491	0.52	7.11e-18	5
CEBPD	3.27e-22	-0.29634	0.508	0.392	7.87e-18	5
HES6	3.34e-22	-0.296121	0.325	0.392	8.05e-18	5
SRA1	3.63e-22	-0.300612	0.38	0.44	8.74e-18	5
ATP6V1G1	4.15e-22	-0.454251	0.885	0.729	9.99e-18	5
SDF2L1	4.18e-22	-0.341254	0.477	0.504	1.01e-17	5
COPS2	5.36e-22	-0.273696	0.407	0.471	1.29e-17	5
NAXE	5.49e-22	-0.342574	0.473	0.507	1.32e-17	5
AK6	5.49e-22	-0.294296	0.389	0.448	1.32e-17	5
AK2	6.11e-22	-0.284565	0.426	0.478	1.47e-17	5
LMO7	7.18e-22	-0.259288	0.328	0.401	1.73e-17	5
PUM1	7.93e-22	-0.299184	0.455	0.491	1.91e-17	5
CDKN2AIPNL	8.12e-22	-0.255048	0.34	0.405	1.96e-17	5
ATP2B1	1.39e-21	-0.486347	0.592	0.564	3.35e-17	5
SF3B2	1.44e-21	-0.387031	0.542	0.545	3.48e-17	5
HPRT1	1.5e-21	-0.283355	0.318	0.383	3.62e-17	5
AXIN2	1.8e-21	-0.344126	0.338	0.394	4.33e-17	5
CPNE3	2.64e-21	-0.444589	0.549	0.55	6.35e-17	5
NDUFAF2	3.39e-21	-0.302493	0.382	0.434	8.15e-17	5
GLO1	3.56e-21	-0.439638	0.678	0.63	8.58e-17	5
CAPRIN1	6.56e-21	-0.288491	0.404	0.446	1.58e-16	5
FNDC3A	6.65e-21	-0.54689	0.382	0.438	1.6e-16	5
SON	7.16e-21	-0.388705	0.734	0.631	1.73e-16	5
GSK3B	8.99e-21	-0.252612	0.296	0.368	2.16e-16	5
DDX52	1e-20	-0.26947	0.323	0.384	2.41e-16	5
S100A14	1.04e-20	0.557621	0.245	0.183	2.52e-16	5
ZNF638	1.05e-20	-0.31631	0.383	0.442	2.53e-16	5
MXD4	1.17e-20	-0.259544	0.364	0.426	2.82e-16	5
CENPH	1.2e-20	-0.254594	0.27	0.337	2.89e-16	5
UQCRQ	1.2e-20	-0.389378	0.847	0.707	2.89e-16	5
PDCD6	1.29e-20	-0.389511	0.61	0.588	3.11e-16	5
MRPL23	1.45e-20	-0.359328	0.381	0.421	3.49e-16	5
ATOX1	1.74e-20	-0.379237	0.841	0.706	4.18e-16	5
ISYNA1	1.76e-20	-0.474005	0.322	0.371	4.24e-16	5
MT1F	1.8e-20	-0.329489	0.173	0.238	4.32e-16	5
MZT2B	1.86e-20	-0.273318	0.93	0.785	4.48e-16	5
MRPS10	1.89e-20	-0.298102	0.36	0.418	4.55e-16	5
SSBP4	2.21e-20	-0.37917	0.315	0.376	5.31e-16	5
CD59	2.53e-20	-0.331245	0.388	0.441	6.09e-16	5
RPS27L	3.49e-20	-0.403824	0.887	0.763	8.41e-16	5
FBLN2	4.42e-20	-0.537272	0.215	0.276	1.06e-15	5
SLTM	7.19e-20	-0.270164	0.391	0.437	1.73e-15	5
DHCR24	1e-19	-0.337659	0.485	0.498	2.42e-15	5
MGST1	1.07e-19	-0.7236	0.799	0.636	2.59e-15	5
ITM2C	1.76e-19	-1.16919	0.591	0.559	4.24e-15	5
PRCP	1.86e-19	-0.391404	0.451	0.476	4.49e-15	5
BLOC1S1	1.88e-19	-0.387433	0.646	0.598	4.52e-15	5
OLA1	2.4e-19	-0.449698	0.8	0.674	5.78e-15	5
FAM50A	3.02e-19	-0.274516	0.327	0.394	7.27e-15	5
EIF4A1	3.26e-19	-0.399884	0.685	0.62	7.85e-15	5
FILIP1L	3.85e-19	-0.327241	0.195	0.258	9.26e-15	5
SSSCA1	4.49e-19	-0.259805	0.289	0.356	1.08e-14	5
TFDP2	5.09e-19	-0.254587	0.324	0.386	1.23e-14	5
MRPL17	5.77e-19	-0.391783	0.553	0.543	1.39e-14	5
FABP1	6.17e-19	-0.37046	0.883	0.594	1.49e-14	5
ARID1A	7.1e-19	-0.295024	0.417	0.453	1.71e-14	5
MRPL11	7.87e-19	-0.459712	0.63	0.582	1.89e-14	5
PPIG	8.38e-19	-0.398872	0.716	0.637	2.02e-14	5
CDKN2A	1e-18	-0.277171	0.302	0.365	2.42e-14	5
AIMP1	1.07e-18	-0.335034	0.557	0.562	2.59e-14	5
GTPBP4	1.1e-18	-0.28664	0.381	0.429	2.64e-14	5
EPRS	1.25e-18	-0.299958	0.464	0.496	3.01e-14	5
ARPC3	2.33e-18	-0.32102	0.87	0.751	5.61e-14	5
CUTA	2.53e-18	-0.382274	0.826	0.693	6.09e-14	5
LAMP1	2.64e-18	-0.28212	0.426	0.466	6.36e-14	5
PSAT1	3.86e-18	-0.464183	0.493	0.507	9.29e-14	5
MYL12B	4.24e-18	-0.284965	0.78	0.716	1.02e-13	5
TMEM60	5.46e-18	-0.254049	0.336	0.398	1.32e-13	5
TCAF1	5.77e-18	-0.418366	0.549	0.542	1.39e-13	5
RAD21	7.32e-18	-0.446055	0.553	0.536	1.76e-13	5
TMEM14A	7.67e-18	-0.29544	0.404	0.447	1.85e-13	5
WDR18	8.04e-18	-0.30829	0.402	0.447	1.94e-13	5
SRSF4	8.78e-18	-0.286066	0.446	0.481	2.11e-13	5
RPAIN	1.04e-17	-0.368608	0.566	0.562	2.49e-13	5
GALK1	1.13e-17	-0.279018	0.321	0.372	2.73e-13	5
ATP5F1D	1.4e-17	-0.340201	0.904	0.764	3.37e-13	5
STT3B	1.61e-17	-0.306233	0.471	0.496	3.88e-13	5
CD320	1.62e-17	-0.380068	0.498	0.507	3.89e-13	5
MRPL21	1.7e-17	-0.333852	0.486	0.509	4.09e-13	5
TMED1	2.05e-17	-0.309435	0.479	0.506	4.94e-13	5
TSPAN6	2.46e-17	-0.360837	0.661	0.606	5.93e-13	5
ACLY	2.7e-17	-0.311461	0.457	0.478	6.52e-13	5
LBR	3.46e-17	-0.309601	0.42	0.452	8.34e-13	5
BAG1	4.48e-17	-0.250834	0.36	0.414	1.08e-12	5
ECH1	5.07e-17	-0.484432	0.653	0.594	1.22e-12	5
UQCC3	5.23e-17	-0.398849	0.56	0.546	1.26e-12	5
TWISTNB	5.31e-17	-0.250539	0.281	0.343	1.28e-12	5
MT-ND4L	5.96e-17	-0.444915	0.675	0.614	1.44e-12	5
NR2F6	8.77e-17	-0.374453	0.552	0.54	2.11e-12	5
CLDN6	8.8e-17	-0.366045	0.208	0.138	2.12e-12	5
LSM4	1.1e-16	-0.420648	0.838	0.702	2.65e-12	5
MDH2	1.44e-16	-0.403981	0.787	0.671	3.48e-12	5
FAM136A	1.53e-16	-0.341873	0.547	0.535	3.67e-12	5
FERMT2	1.86e-16	-0.258127	0.32	0.374	4.48e-12	5
UBA2	2.16e-16	-0.347423	0.506	0.508	5.21e-12	5
NDUFS2	2.2e-16	-0.357807	0.517	0.519	5.3e-12	5
TPR	3.82e-16	-0.392951	0.619	0.576	9.2e-12	5
TM2D2	4.12e-16	-0.269943	0.378	0.427	9.92e-12	5
STOML2	4.13e-16	-0.404043	0.76	0.662	9.95e-12	5
BOLA3	4.84e-16	-0.412429	0.568	0.539	1.17e-11	5
FKBP1A	7.43e-16	-0.519919	0.791	0.674	1.79e-11	5
TGIF1	9.02e-16	-0.323282	0.479	0.511	2.17e-11	5
SELENOH	9.3e-16	-0.37068	0.814	0.678	2.24e-11	5
2023-09-07	9.45e-16	-0.40341	0.652	0.6	2.28e-11	5
DCTPP1	1.11e-15	-0.350089	0.416	0.446	2.68e-11	5
KHDRBS1	1.25e-15	-0.417183	0.708	0.617	3.01e-11	5
PHGDH	1.28e-15	-0.354945	0.455	0.477	3.08e-11	5
PAIP1	1.32e-15	-0.300901	0.434	0.468	3.18e-11	5
TUBB2B	2.01e-15	-1.0092	0.437	0.437	4.84e-11	5
SNRNP25	2.06e-15	-0.341501	0.393	0.428	4.96e-11	5
PCM1	2.89e-15	-0.346533	0.512	0.514	6.95e-11	5
TMBIM4	3.28e-15	-0.341597	0.609	0.57	7.9e-11	5
TNPO1	3.6e-15	-0.259054	0.397	0.435	8.67e-11	5
COX11	3.65e-15	-0.253233	0.443	0.47	8.78e-11	5
NARS	4.23e-15	-0.256765	0.431	0.468	1.02e-10	5
NREP	4.4e-15	-0.293109	0.376	0.419	1.06e-10	5
COPB1	4.47e-15	-0.251563	0.47	0.497	1.08e-10	5
SLC2A4RG	5.59e-15	-0.284882	0.428	0.463	1.35e-10	5
VPS28	6.33e-15	-0.440888	0.677	0.618	1.53e-10	5
MLF2	6.8e-15	-0.369374	0.752	0.649	1.64e-10	5
CTNNB1	7.85e-15	-0.412239	0.718	0.65	1.89e-10	5
PPP2R1A	8.51e-15	-0.313919	0.512	0.517	2.05e-10	5
NT5C	1.28e-14	-0.335104	0.464	0.489	3.08e-10	5
SMARCC1	1.38e-14	-0.344624	0.515	0.508	3.33e-10	5
VGLL4	1.54e-14	-0.263073	0.366	0.413	3.71e-10	5
GLRX5	1.65e-14	-0.408065	0.724	0.638	3.98e-10	5
SUGT1	1.98e-14	-0.275181	0.433	0.475	4.77e-10	5
PNRC2	2.06e-14	-0.311157	0.482	0.494	4.95e-10	5
FLRT3	2.14e-14	-0.382937	0.229	0.278	5.16e-10	5
CADM1	2.28e-14	-0.287988	0.375	0.413	5.5e-10	5
HMGA2	2.39e-14	-0.390601	0.373	0.392	5.76e-10	5
HADH	2.44e-14	-0.26493	0.391	0.431	5.88e-10	5
SNU13	2.87e-14	-0.346356	0.886	0.741	6.91e-10	5
ANXA7	3.06e-14	-0.254288	0.408	0.447	7.38e-10	5
ODC1	4.24e-14	-0.383978	0.565	0.555	1.02e-09	5
ZSWIM7	4.7e-14	-0.256875	0.382	0.428	1.13e-09	5
RAB5C	4.74e-14	-0.371208	0.493	0.501	1.14e-09	5
PYCR1	5.12e-14	-0.386969	0.527	0.515	1.23e-09	5
MRPS21	5.8e-14	-0.328248	0.881	0.723	1.4e-09	5
POLR2I	5.94e-14	-0.377249	0.716	0.627	1.43e-09	5
FAM49B	6.21e-14	-0.312436	0.385	0.422	1.5e-09	5
P3H4	7.54e-14	-0.289846	0.325	0.37	1.82e-09	5
MRPL52	7.63e-14	-0.373424	0.76	0.647	1.84e-09	5
LAMTOR1	8.8e-14	-0.409231	0.67	0.603	2.12e-09	5
PAH	9.2e-14	-0.493893	0.412	0.405	2.22e-09	5
MDFI	9.46e-14	-0.55829	0.328	0.343	2.28e-09	5
MBNL3	1.02e-13	-0.323055	0.318	0.35	2.45e-09	5
PIH1D1	1.04e-13	-0.339556	0.478	0.49	2.5e-09	5
REEP5	1.38e-13	-0.27166	0.509	0.53	3.32e-09	5
ENAH	1.54e-13	-0.353762	0.423	0.448	3.71e-09	5
GNL3	1.59e-13	-0.251625	0.442	0.473	3.83e-09	5
SELENOF	2.1e-13	-0.33326	0.594	0.557	5.06e-09	5
MRPL54	2.49e-13	-0.318893	0.54	0.541	6.01e-09	5
CAMK2N1	2.51e-13	-0.377783	0.664	0.617	6.04e-09	5
RWDD1	2.68e-13	-0.303139	0.527	0.522	6.47e-09	5
MAP4K4	2.76e-13	-0.378415	0.47	0.479	6.64e-09	5
TMEM9	2.76e-13	-0.379651	0.451	0.476	6.64e-09	5
FGG	4.71e-13	-0.479009	0.659	0.448	1.13e-08	5
FDPS	8.08e-13	-0.406595	0.864	0.736	1.95e-08	5
XRN2	1.03e-12	-0.413268	0.7	0.61	2.49e-08	5
SNRPC	1.1e-12	-0.390011	0.667	0.598	2.64e-08	5
ATF7IP2	2.07e-12	-0.333641	0.394	0.424	4.98e-08	5
FAM89B	2.2e-12	-0.294842	0.296	0.342	5.29e-08	5
MRPS26	2.49e-12	-0.318053	0.797	0.69	5.99e-08	5
NAA10	2.79e-12	-0.312118	0.485	0.496	6.73e-08	5
COL2A1	3.03e-12	-0.309577	0.668	0.516	7.29e-08	5
KPNB1	3.45e-12	-0.395143	0.666	0.589	8.32e-08	5
NDUFAF8	4.21e-12	-0.395964	0.635	0.577	1.01e-07	5
DNAJC7	4.68e-12	-0.363274	0.493	0.498	1.13e-07	5
BTF3L4	5.17e-12	-0.356367	0.631	0.595	1.24e-07	5
RNASE1	7.05e-12	-0.312956	0.167	0.22	1.7e-07	5
SCCPDH	7.14e-12	-0.269155	0.477	0.492	1.72e-07	5
DSTN	8.41e-12	-0.643152	0.881	0.737	2.03e-07	5
CENPV	8.52e-12	-0.415443	0.675	0.599	2.05e-07	5
CDC37	1.07e-11	-0.336011	0.515	0.511	2.59e-07	5
EIF5B	1.25e-11	-0.346063	0.626	0.571	3e-07	5
CHCHD1	2.37e-11	-0.364382	0.652	0.591	5.71e-07	5
PABPN1	2.77e-11	-0.334862	0.572	0.54	6.67e-07	5
DDOST	3.35e-11	-0.328226	0.713	0.623	8.07e-07	5
PPIF	3.39e-11	-0.256921	0.36	0.389	8.16e-07	5
NSA2	3.67e-11	-0.312058	0.759	0.666	8.83e-07	5
MCTS1	4.06e-11	-0.304495	0.503	0.509	9.78e-07	5
LCP1	5.83e-11	-0.265633	0.07	0.104	1.4e-06	5
CYCS	8.1e-11	-0.475388	0.738	0.639	1.95e-06	5
GSTA2	8.29e-11	-0.316206	0.092	0.129	2e-06	5
CTNNBL1	8.72e-11	-0.485565	0.439	0.45	2.1e-06	5
GGCT	1.48e-10	-0.338899	0.509	0.495	3.58e-06	5
KRT8	1.63e-10	-0.273629	0.967	0.823	3.93e-06	5
TAF10	1.8e-10	-0.381256	0.695	0.621	4.35e-06	5
NME4	1.88e-10	-0.332355	0.814	0.721	4.53e-06	5
SLC39A10	2.16e-10	-0.344708	0.417	0.433	5.21e-06	5
APEX1	2.27e-10	-0.351719	0.799	0.673	5.46e-06	5
TRAPPC2L	2.76e-10	-0.363285	0.527	0.508	6.66e-06	5
SMC3	2.91e-10	-0.262044	0.443	0.462	7e-06	5
TCP1	2.91e-10	-0.375182	0.643	0.579	7.01e-06	5
COX20	6.02e-10	-0.404981	0.654	0.586	1.45e-05	5
GLRX3	7.97e-10	-0.335307	0.556	0.54	1.92e-05	5
SDHC	9.05e-10	-0.366072	0.692	0.604	2.18e-05	5
TMCO1	1.02e-09	-0.370445	0.716	0.612	2.47e-05	5
GPR155	1.27e-09	-0.27841	0.176	0.214	3.07e-05	5
SEMA6A	1.28e-09	-0.278423	0.198	0.237	3.09e-05	5
MEST	1.44e-09	-0.485291	0.583	0.468	3.48e-05	5
ADIRF	1.53e-09	0.261684	0.119	0.09	3.68e-05	5
BPTF	1.53e-09	-0.301684	0.522	0.507	3.69e-05	5
MCRIP1	2.28e-09	-0.289281	0.49	0.495	5.5e-05	5
PKM	2.43e-09	-0.364849	0.727	0.652	5.85e-05	5
EBPL	2.49e-09	-0.333633	0.791	0.666	6e-05	5
PPM1G	2.64e-09	-0.402086	0.625	0.56	6.37e-05	5
CARHSP1	2.97e-09	-0.259143	0.804	0.636	7.14e-05	5
LY6G6F-LY6G6D	3.4e-09	-0.290549	0.098	0.134	8.19e-05	5
RTCB	3.42e-09	-0.254798	0.464	0.474	8.24e-05	5
TIMM17A	3.66e-09	-0.287625	0.469	0.475	8.81e-05	5
TSNAX	3.91e-09	-0.253773	0.387	0.412	9.42e-05	5
FIS1	5.21e-09	-0.373649	0.692	0.61	0.000125573	5
ECI1	7.53e-09	-0.335572	0.59	0.553	0.00018134	5
SDCBP	8.78e-09	-0.38323	0.482	0.486	0.000211541	5
HMGCS1	1.23e-08	-0.487567	0.69	0.61	0.00029585	5
AK3	1.4e-08	-0.264131	0.482	0.488	0.000337571	5
LUC7L3	1.43e-08	-0.346811	0.656	0.582	0.000343375	5
PDCD2	1.59e-08	-0.272799	0.443	0.461	0.000383726	5
TIMP1	1.6e-08	-0.38421	0.415	0.422	0.000385461	5
ITPA	1.64e-08	-0.30483	0.45	0.454	0.00039432	5
ILF3	1.74e-08	-0.339578	0.56	0.525	0.000418808	5
MRPL36	2.03e-08	-0.365797	0.602	0.556	0.000489309	5
PFDN4	2.19e-08	-0.371428	0.679	0.603	0.00052769	5
CAP1	2.71e-08	-0.277512	0.488	0.486	0.000652384	5
BZW2	2.95e-08	-0.25454	0.412	0.429	0.000711634	5
TRA2B	3.67e-08	-0.295318	0.509	0.49	0.000884688	5
TOMM40	4.59e-08	-0.331451	0.49	0.472	0.00110495	5
A1BG	4.6e-08	-0.253505	0.19	0.226	0.0011091	5
C9orf3	5.89e-08	-0.296539	0.385	0.406	0.0014175	5
TOP1	6.16e-08	-0.285606	0.612	0.566	0.00148337	5
NQO1	6.88e-08	-0.554073	0.522	0.495	0.0016576	5
AHCYL1	6.9e-08	-0.262507	0.48	0.477	0.0016628	5
C1orf122	7.67e-08	-0.299092	0.506	0.501	0.00184777	5
MSMO1	8.13e-08	-0.340264	0.788	0.663	0.00195782	5
LSM7	9.69e-08	-0.290117	0.909	0.733	0.00233473	5
PCLAF	1.53e-07	-0.465624	0.372	0.376	0.00369648	5
TM7SF2	1.58e-07	-0.345498	0.65	0.597	0.00379839	5
GSPT1	1.66e-07	-0.351957	0.61	0.554	0.00399434	5
LMO4	1.75e-07	-0.287804	0.45	0.452	0.00420405	5
HDGF	1.75e-07	-0.307039	0.52	0.503	0.00422527	5
BAX	1.79e-07	-0.415281	0.799	0.679	0.00431451	5
VAMP8	2.59e-07	-0.304502	0.621	0.519	0.00623481	5
RALBP1	2.67e-07	-0.354886	0.534	0.503	0.00641905	5
NAP1L4	2.79e-07	-0.284255	0.475	0.469	0.00671866	5
PIN1	2.97e-07	-0.307418	0.567	0.538	0.00714889	5
MIR122HG	3.44e-07	-0.25326	0.412	0.332	0.0082753	5
GRPEL1	4.04e-07	-0.26865	0.439	0.441	0.0097345	5
COPS9	4.39e-07	-0.347564	0.756	0.632	0.0105784	5
RNH1	5.32e-07	-0.255874	0.509	0.504	0.0128129	5
NDUFB9	6.28e-07	-0.335861	0.836	0.685	0.015123	5
RNPS1	7.27e-07	-0.365707	0.664	0.584	0.0175034	5
NDUFA5	7.41e-07	-0.276125	0.567	0.55	0.0178406	5
FGB	7.41e-07	-0.514511	0.554	0.403	0.0178502	5
UBE2D3	7.73e-07	-0.337652	0.775	0.653	0.0186169	5
HMGCR	8.78e-07	-0.336257	0.648	0.573	0.021157	5
CD151	9.1e-07	-0.42827	0.591	0.547	0.0219206	5
IDI1	9.83e-07	-0.403736	0.727	0.628	0.0236816	5
TPM3	1.21e-06	-0.403729	0.736	0.623	0.0290876	5
TESC	1.32e-06	-0.390386	0.297	0.302	0.0317367	5
TCEAL4	1.35e-06	-0.26519	0.543	0.523	0.0324813	5
PAIP2	1.39e-06	-0.346493	0.694	0.607	0.0333742	5
TMEM98	1.59e-06	-0.260605	0.412	0.424	0.0382916	5
TCF25	1.97e-06	-0.314087	0.629	0.565	0.0474197	5
RBM25	2.02e-06	-0.281672	0.555	0.518	0.0485721	5
APOM	2.03e-06	-0.570519	0.713	0.511	0.0488753	5

## Sheet: Markers_Cluster6
gene	p_val	avg_log2FC	pct.1	pct.2	p_val_adj	cluster
S100A3	0	3.12834	0.661	0.076	0	6
TUBB2B	0	2.97411	0.951	0.406	0	6
PRR9	0	2.92268	0.692	0.073	0	6
ANXA1	0	2.91407	0.899	0.22	0	6
CXCL14	0	2.80161	0.519	0.052	0	6
CST1	0	2.76943	0.848	0.168	0	6
TAC3	0	2.70926	0.698	0.101	0	6
CLDN6	0	2.56382	0.737	0.107	0	6
TUBB2A	0	2.42651	0.825	0.391	0	6
PRSS23	0	2.40202	0.923	0.345	0	6
TUBA1A	0	2.27926	0.825	0.288	0	6
SFN	0	2.23172	0.643	0.107	0	6
FOLR1	0	2.15111	0.616	0.139	0	6
GJA1	0	2.12969	0.667	0.172	0	6
HMGN3	0	2.03268	0.905	0.744	0	6
LY6G6F-LY6G6D	0	1.96859	0.486	0.109	0	6
LUM	0	1.96104	0.812	0.136	0	6
RHOB	0	1.94068	0.77	0.495	0	6
BAG2	0	1.92596	0.698	0.397	0	6
UCA1	0	1.90231	0.693	0.12	0	6
SLC2A3	0	1.83837	0.686	0.302	0	6
CD24	0	1.82113	0.939	0.691	0	6
IFT57	0	1.8141	0.612	0.305	0	6
CCNO	0	1.75593	0.601	0.195	0	6
SPINT1	0	1.74144	0.565	0.165	0	6
DBI	0	1.73585	0.95	0.861	0	6
FJX1	0	1.72443	0.533	0.087	0	6
ARPC2	0	1.67547	0.853	0.703	0	6
EZR	0	1.6734	0.638	0.322	0	6
SPINT2	0	1.6688	0.69	0.165	0	6
FAM84A	0	1.66789	0.625	0.218	0	6
TPD52L1	0	1.62863	0.583	0.22	0	6
PMEL	0	1.61443	0.397	0.044	0	6
VAMP8	0	1.61392	0.682	0.518	0	6
ABRACL	0	1.6133	0.669	0.362	0	6
KRT74	0	1.59574	0.406	0.044	0	6
PPIC	0	1.59316	0.621	0.31	0	6
GJA4	0	1.59168	0.426	0.038	0	6
KRT72	0	1.58501	0.338	0.014	0	6
KRT8	0	1.5733	0.949	0.827	0	6
MAP1B	0	1.54632	0.662	0.322	0	6
PERP	0	1.52238	0.774	0.655	0	6
S100A14	0	1.51975	0.684	0.157	0	6
CLDN7	0	1.51646	0.601	0.166	0	6
MSX2	0	1.49295	0.702	0.271	0	6
DSTN	0	1.48794	0.891	0.739	0	6
SEMA6A	0	1.48671	0.503	0.217	0	6
BASP1	0	1.48419	0.527	0.169	0	6
OLFML3	0	1.48356	0.513	0.221	0	6
EFEMP1	0	1.45628	0.53	0.136	0	6
FABP5	0	1.44978	0.798	0.667	0	6
CFL1	0	1.3896	0.949	0.86	0	6
S100A4	0	1.3885	0.617	0.291	0	6
KRT18	0	1.36984	0.961	0.864	0	6
PTGS2	0	1.3677	0.388	0.06	0	6
YWHAB	0	1.34237	0.781	0.671	0	6
BMP7	0	1.34019	0.521	0.224	0	6
COL11A2	0	1.33861	0.443	0.149	0	6
WFDC2	0	1.32528	0.387	0.062	0	6
EPCAM	0	1.27802	0.782	0.541	0	6
LBH	0	1.26107	0.443	0.125	0	6
CTXN1	0	1.2603	0.515	0.229	0	6
S100A11	0	1.24538	0.84	0.622	0	6
ITM2B	0	1.2267	0.983	0.852	0	6
LCP1	0	1.21863	0.44	0.081	0	6
PARP14	0	1.20416	0.402	0.122	0	6
COL1A2	0	1.15833	0.359	0.045	0	6
ANXA2	0	1.15205	0.772	0.62	0	6
TRPV2	0	1.14447	0.402	0.063	0	6
H3F3A	0	1.14413	0.985	0.931	0	6
BACH2	0	1.13252	0.345	0.069	0	6
RGS5	0	1.12615	0.327	0.06	0	6
HSPA8	0	1.08394	0.809	0.745	0	6
TMSB10	0	1.08111	0.986	0.905	0	6
TPM2	0	1.05467	0.399	0.083	0	6
FAM83F	0	1.0485	0.387	0.042	0	6
TMEM54	0	1.02331	0.434	0.157	0	6
GATA3	0	1.00289	0.365	0.092	0	6
FABP7	0	0.981539	0.219	0.022	0	6
PKP3	0	0.978852	0.393	0.073	0	6
TACSTD2	0	0.965661	0.279	0.022	0	6
ISL1	0	0.954215	0.354	0.062	0	6
RASGRP1	0	0.943906	0.31	0.018	0	6
ACTG1	0	0.943712	0.985	0.933	0	6
CALM2	0	0.932743	0.869	0.84	0	6
A4GALT	0	0.92825	0.333	0.064	0	6
LGALS3	0	0.9218	0.733	0.435	0	6
CD63	0	0.916466	0.894	0.828	0	6
WNT6	0	0.906518	0.375	0.111	0	6
LINC00967	0	0.883021	0.272	0.049	0	6
AMBN	0	0.852216	0.304	0.018	0	6
CTSE	0	0.824661	0.348	0.075	0	6
SORCS3	0	0.821498	0.25	0.052	0	6
MYO1A	0	0.817677	0.304	0.041	0	6
GAP43	0	0.809007	0.298	0.018	0	6
CREB3L1	0	0.808199	0.331	0.08	0	6
AMHR2	0	0.762967	0.324	0.056	0	6
TFAP2C	0	0.754342	0.302	0.045	0	6
LYPD6B	0	0.75053	0.319	0.033	0	6
MB	0	0.747569	0.302	0.068	0	6
SCUBE3	0	0.732867	0.295	0.07	0	6
APOE	0	0.730312	0.964	0.865	0	6
HOXC13	0	0.726932	0.287	0.029	0	6
LYN	0	0.723065	0.304	0.076	0	6
GDF6	0	0.715596	0.291	0.054	0	6
SCG5	0	0.70521	0.288	0.069	0	6
RAB25	0	0.703641	0.36	0.083	0	6
ANGPT1	0	0.70039	0.277	0.033	0	6
GABRQ	0	0.68106	0.198	0.018	0	6
COL4A1	0	0.668135	0.266	0.054	0	6
HLA-DPB1	0	0.661213	0.307	0.059	0	6
SPOCK1	0	0.649732	0.215	0.017	0	6
HS3ST1	0	0.637943	0.286	0.058	0	6
PRICKLE1	0	0.637881	0.272	0.049	0	6
OVOL1	0	0.620352	0.283	0.039	0	6
RYR2	0	0.612601	0.232	0.034	0	6
CCR7	0	0.587474	0.187	0.006	0	6
CALCB	0	0.577388	0.202	0.028	0	6
SIPA1L2	0	0.560826	0.261	0.054	0	6
PLXDC2	0	0.555622	0.226	0.015	0	6
KIF26A	0	0.550641	0.272	0.051	0	6
HOXC9	0	0.545283	0.28	0.028	0	6
HSPB8	0	0.537383	0.256	0.019	0	6
NECTIN4	0	0.535689	0.233	0.028	0	6
COL1A1	0	0.520913	0.218	0.022	0	6
TINCR	0	0.510699	0.195	0.02	0	6
LY6G6C	0	0.503687	0.198	0.016	0	6
EDN1	0	0.489585	0.152	0.018	0	6
PGAM2	0	0.482531	0.239	0.03	0	6
TGM3	0	0.478366	0.185	0.022	0	6
LINC00992	0	0.469592	0.265	0.045	0	6
RHOV	0	0.464745	0.248	0.033	0	6
LINC01996	0	0.454348	0.231	0.043	0	6
DSCR8	0	0.448882	0.231	0.031	0	6
IRF6	0	0.423969	0.26	0.054	0	6
KERA	0	0.383751	0.191	0.013	0	6
LCMT1-AS2	0	0.374469	0.157	0.008	0	6
FAM49A	0	0.349655	0.185	0.014	0	6
CST5	0	0.345965	0.182	0.009	0	6
TENT5B	0	0.335211	0.213	0.04	0	6
KLC3	0	0.333626	0.202	0.025	0	6
DUSP27	0	0.323388	0.146	0.004	0	6
ACE2	0	0.320115	0.187	0.015	0	6
CRYBG1	0	0.315161	0.156	0.021	0	6
PKP1	0	0.309163	0.168	0.024	0	6
GIP	0	0.295655	0.221	0.036	0	6
HLA-DOA	0	0.290921	0.18	0.012	0	6
TMEM125	0	0.277552	0.193	0.026	0	6
CPA4	0	0.27122	0.106	0.004	0	6
MARK1	0	0.26793	0.16	0.015	0	6
PCSK1	0	0.267925	0.145	0.01	0	6
CHST9	0	0.265059	0.161	0.021	0	6
TRIM29	0	0.264018	0.129	0.011	0	6
BEND6	0	0.263394	0.182	0.027	0	6
KRT80	0	0.25988	0.122	0.005	0	6
CCL26	0	0.259749	0.149	0.007	0	6
AC022706.1	0	0.256444	0.195	0.028	0	6
TLL1	0	0.252825	0.185	0.017	0	6
ADGRF4	0	0.252584	0.165	0.007	0	6
ELF5	0	0.250582	0.122	0.004	0	6
RPL11	0	-0.513787	0.989	0.991	0	6
RPL7A	0	-0.581307	0.985	0.99	0	6
RPS28	0	-0.604907	0.954	0.966	0	6
RPS19	0	-0.61514	0.994	0.995	0	6
RPS4X	0	-0.636966	0.984	0.981	0	6
RPS24	0	-0.661228	0.976	0.988	0	6
RPL14	0	-0.668067	0.943	0.975	0	6
RPLP1	0	-0.678094	0.99	0.993	0	6
RPL29	0	-0.685028	0.974	0.986	0	6
RPL8	0	-0.689117	0.983	0.988	0	6
RPL34	0	-0.703893	0.943	0.974	0	6
MGMT	0	-0.772651	0.137	0.579	0	6
RPL32	0	-0.785638	0.979	0.986	0	6
RPS8	0	-0.830891	0.982	0.989	0	6
RPL35	0	-0.845679	0.852	0.938	0	6
CENPV	0	-0.875215	0.211	0.629	0	6
HSD17B11	0	-0.890622	0.132	0.582	0	6
RPL39	0	-0.947601	0.939	0.977	0	6
MTTP	0	-0.993113	0.024	0.448	0	6
ECH1	0	-1.06851	0.185	0.624	0	6
FDFT1	0	-1.08922	0.327	0.7	0	6
COL2A1	0	-1.09047	0.116	0.553	0	6
ZFAS1	0	-1.11147	0.546	0.827	0	6
FTH1	0	-1.11643	0.919	0.977	0	6
LAPTM4B	0	-1.14565	0.179	0.644	0	6
RPL30	0	-1.1479	0.92	0.973	0	6
GLUD1	0	-1.24263	0.202	0.586	0	6
RPS29	0	-1.33073	0.7	0.903	0	6
F2	0	-1.35716	0.054	0.518	0	6
SERPINF1	0	-1.45225	0.159	0.592	0	6
RPS27	0	-1.46918	0.851	0.959	0	6
MGST1	0	-1.49016	0.295	0.67	0	6
ITIH2	0	-1.49464	0.015	0.454	0	6
FGB	0	-1.58412	0.015	0.439	0	6
MEG3	0	-1.79642	0.114	0.593	0	6
B2M	0	-1.85152	0.337	0.807	0	6
FGG	0	-1.87636	0.037	0.491	0	6
APOM	0	-1.93461	0.09	0.553	0	6
GPC3	0	-2.08181	0.19	0.634	0	6
FGL1	0	-2.09616	0.014	0.449	0	6
A2M	0	-2.11927	0.025	0.535	0	6
APOH	0	-2.18107	0.013	0.452	0	6
AGT	0	-2.24271	0.046	0.586	0	6
DLK1	0	-2.43046	0.064	0.617	0	6
LYZ	0	-2.54482	0.143	0.568	0	6
GSTP1	0	-2.56821	0.062	0.695	0	6
RBP4	0	-2.73604	0.03	0.527	0	6
SPINK1	0	-2.92742	0.039	0.548	0	6
TF	0	-2.97087	0.039	0.572	0	6
AMBP	0	-3.1274	0.045	0.586	0	6
APOC3	0	-3.17432	0.052	0.525	0	6
AHSG	0	-3.27377	0.039	0.562	0	6
APOB	0	-3.27921	0.092	0.632	0	6
APOA1	0	-3.56697	0.493	0.748	0	6
AFP	0	-3.69596	0.06	0.583	0	6
FABP1	0	-3.79353	0.056	0.651	0	6
TTR	0	-4.00057	0.155	0.651	0	6
SERPINA1	0	-4.43807	0.258	0.722	0	6
APOA2	0	-4.56843	0.633	0.817	0	6
ALB	0	-4.78456	0.09	0.622	0	6
RPL10	1.2e-306	-0.596909	0.991	0.994	2.88e-302	6
CDKN1A	1.83e-306	1.50342	0.57	0.326	4.41e-302	6
GNB4	2.39e-305	0.854329	0.324	0.092	5.75e-301	6
SP6	6.36e-305	1.1949	0.459	0.188	1.53e-300	6
DLX5	1.29e-301	0.96985	0.576	0.25	3.11e-297	6
TFPI	3.72e-301	-1.43319	0.13	0.511	8.96e-297	6
CPB2	1.01e-299	-1.17299	0.031	0.426	2.43e-295	6
GPR83	2.58e-299	0.816409	0.329	0.096	6.21e-295	6
CLIC1	1.98e-298	0.959008	0.835	0.786	4.76e-294	6
HSPB1	1.15e-296	-0.859072	0.187	0.574	2.77e-292	6
AP2S1	2.44e-295	1.13346	0.774	0.755	5.88e-291	6
CST3	6.1e-295	0.705221	0.955	0.901	1.47e-290	6
APOC1	1.43e-292	-1.62788	0.465	0.745	3.46e-288	6
TSTD1	1.07e-290	-0.71359	0.024	0.424	2.57e-286	6
CST4	3.22e-290	0.522188	0.222	0.044	7.76e-286	6
GDPD5	1.23e-289	0.429732	0.256	0.06	2.97e-285	6
SERPINF2	5.1e-289	-1.06052	0.02	0.407	1.23e-284	6
RPL37A	2.51e-287	-0.914898	0.863	0.94	6.04e-283	6
A1CF	6.04e-287	-0.723451	0.021	0.407	1.46e-282	6
AL035446.1	9.22e-287	0.355332	0.221	0.045	2.22e-282	6
MGST2	6.2e-285	-1.18136	0.322	0.661	1.49e-280	6
FAT3	6.82e-285	0.580761	0.26	0.062	1.64e-280	6
FGA	6.06e-284	-1.18917	0.016	0.399	1.46e-279	6
DYSF	1.6e-283	0.433608	0.232	0.05	3.87e-279	6
DNMT3B	9.6e-283	0.562211	0.277	0.073	2.31e-278	6
TFAP2A	5.32e-282	0.656444	0.222	0.047	1.28e-277	6
SATB2	7e-281	0.275696	0.214	0.043	1.69e-276	6
CLDN4	1.24e-279	0.787106	0.405	0.14	2.99e-275	6
CACNA2D3	2.77e-278	0.299141	0.208	0.041	6.68e-274	6
SNHG7	5.08e-278	-0.893013	0.294	0.64	1.22e-273	6
PAH	3.51e-277	-1.05715	0.052	0.427	8.46e-273	6
RPL21	3.71e-276	-0.595588	0.892	0.949	8.94e-272	6
PROCR	9.88e-276	0.289026	0.167	0.027	2.38e-271	6
SOX11	7.92e-273	0.948122	0.423	0.153	1.91e-268	6
DYNC1I1	7.31e-272	0.995044	0.436	0.177	1.76e-267	6
RPL35A	3e-271	-0.527846	0.927	0.954	7.23e-267	6
BICDL2	7.42e-271	0.294466	0.187	0.034	1.79e-266	6
CCT2	3.21e-270	1.10481	0.759	0.703	7.73e-266	6
MYLIP	4.61e-269	1.28537	0.471	0.226	1.11e-264	6
TUBB	3.46e-268	0.735468	0.895	0.848	8.33e-264	6
GAD1	5.28e-267	0.860787	0.316	0.096	1.27e-262	6
H3F3B	1.12e-266	0.737956	0.921	0.883	2.7e-262	6
HEBP2	9.06e-266	1.44313	0.663	0.547	2.18e-261	6
DPM3	1.29e-265	-0.690811	0.228	0.567	3.11e-261	6
RGS9	1.73e-265	0.581159	0.268	0.07	4.16e-261	6
SNHG8	8.7e-265	-0.838539	0.416	0.748	2.09e-260	6
MXRA8	2.67e-262	0.856172	0.368	0.13	6.44e-258	6
ASGR2	7.14e-261	-0.969776	0.143	0.507	1.72e-256	6
EPHA4	1.27e-260	0.269703	0.175	0.031	3.05e-256	6
ESRP1	8.68e-260	0.36343	0.241	0.056	2.09e-255	6
ASGR1	1.12e-259	-1.41759	0.275	0.581	2.7e-255	6
CDH11	1.19e-258	0.334033	0.16	0.027	2.87e-254	6
TM4SF5	3.73e-258	-0.754764	0.013	0.372	9e-254	6
ANXA9	5.26e-258	0.740192	0.329	0.11	1.27e-253	6
FKBP1A	1.15e-257	1.19096	0.72	0.681	2.76e-253	6
MIF	2.9e-257	-0.93937	0.461	0.789	7e-253	6
PRDX3	1.35e-256	-0.816453	0.387	0.716	3.24e-252	6
COL4A2	2.83e-256	0.761691	0.307	0.094	6.82e-252	6
HMGB2	1e-255	-1.29452	0.098	0.465	2.41e-251	6
FTL	1.53e-255	-1.01632	0.995	0.995	3.67e-251	6
CD81	8.73e-255	1.02616	0.731	0.617	2.1e-250	6
PLG	1.29e-254	-0.931752	0.008	0.361	3.1e-250	6
ATP2B1	1.31e-254	1.52454	0.663	0.561	3.16e-250	6
TYMS	8.79e-253	-0.953943	0.152	0.503	2.12e-248	6
SERPINA6	4.5e-251	-0.874622	0.013	0.365	1.08e-246	6
SELENOW	6.72e-251	1.02501	0.746	0.712	1.62e-246	6
AC245595.1	1.05e-250	1.29413	0.509	0.282	2.53e-246	6
PPL	2.01e-250	0.46544	0.251	0.065	4.84e-246	6
BTF3	1.08e-249	0.57107	0.942	0.907	2.59e-245	6
ENC1	1.83e-249	1.63968	0.567	0.381	4.41e-245	6
JUP	1.25e-248	1.29391	0.495	0.267	3e-244	6
BTG1	4.29e-248	1.30485	0.699	0.632	1.03e-243	6
AC008753.2	1.45e-247	0.290309	0.188	0.038	3.48e-243	6
SCML1	2.42e-247	-0.59107	0.073	0.419	5.83e-243	6
PROC	2.07e-246	-0.660186	0.01	0.356	4.99e-242	6
RPL5	2.13e-246	-0.424048	0.983	0.981	5.14e-242	6
IHH	3.53e-246	1.06698	0.381	0.149	8.5e-242	6
FSTL1	7.23e-246	1.03099	0.451	0.188	1.74e-241	6
ALDH1A1	1.52e-245	-0.848248	0.029	0.383	3.67e-241	6
ZFP36L2	4.23e-245	-0.726182	0.135	0.488	1.02e-240	6
GCHFR	1.22e-244	-0.702787	0.197	0.538	2.94e-240	6
RTN4	2.53e-244	1.133	0.736	0.672	6.1e-240	6
TMTC2	2.64e-244	0.254281	0.183	0.036	6.35e-240	6
MSX1	5.81e-244	1.05936	0.673	0.4	1.4e-239	6
EBP	1.19e-243	-0.760871	0.32	0.645	2.85e-239	6
NDUFA1	1.13e-242	-0.705365	0.357	0.697	2.73e-238	6
HID1	1.73e-242	0.295859	0.215	0.049	4.17e-238	6
RPL12	1.25e-240	-0.447525	0.978	0.986	3.01e-236	6
SGK1	6.77e-240	0.742868	0.327	0.111	1.63e-235	6
DNPH1	1.11e-238	-0.747319	0.258	0.592	2.67e-234	6
SLC1A2	1.2e-238	0.441835	0.226	0.056	2.89e-234	6
LMAN1	1.99e-238	-0.782546	0.378	0.706	4.78e-234	6
SPATS2L	5.63e-238	-0.881999	0.193	0.531	1.36e-233	6
MIR122HG	6e-238	-0.84287	0.019	0.358	1.44e-233	6
RPL36	8.97e-237	-0.541314	0.925	0.955	2.16e-232	6
CDK6	9.37e-237	-0.662212	0.143	0.483	2.26e-232	6
HLA-A	9.29e-235	-0.999129	0.311	0.628	2.24e-230	6
RELN	2.27e-234	-0.957146	0.012	0.346	5.46e-230	6
KLF2	5.65e-234	0.885098	0.358	0.131	1.36e-229	6
HNMT	5.93e-234	-0.722266	0.071	0.407	1.43e-229	6
RPS6KA3	9.38e-234	-0.610118	0.195	0.52	2.26e-229	6
PRDX2	2.75e-233	0.795305	0.83	0.8	6.62e-229	6
PCSK2	1.64e-231	0.749182	0.323	0.104	3.94e-227	6
YWHAQ	2.33e-230	1.1047	0.703	0.651	5.61e-226	6
MAFB	3.97e-230	0.296829	0.212	0.05	9.56e-226	6
PHPT1	6.61e-230	-0.811489	0.499	0.792	1.59e-225	6
FKBP11	6.14e-228	-0.923184	0.229	0.538	1.48e-223	6
MSRB2	1.47e-227	-0.637463	0.193	0.52	3.54e-223	6
PPM1N	5.88e-227	0.294883	0.174	0.035	1.42e-222	6
FBP1	6.89e-227	1.008	0.364	0.14	1.66e-222	6
TCAF1	1.84e-225	1.4124	0.64	0.537	4.44e-221	6
RPS23	2.58e-225	-0.357817	0.996	0.995	6.21e-221	6
LIN28A	3.59e-225	0.427775	0.263	0.074	8.65e-221	6
UCP2	4.53e-225	0.874695	0.396	0.167	1.09e-220	6
ACSL4	5.16e-225	-0.77931	0.17	0.481	1.24e-220	6
MZT2B	2.22e-223	-0.759171	0.543	0.812	5.36e-219	6
MT-ND4L	7.16e-223	-0.974507	0.307	0.638	1.72e-218	6
METRN	1.27e-222	-0.534639	0.116	0.449	3.06e-218	6
MYL6	2.46e-222	0.649319	0.875	0.867	5.92e-218	6
CHPT1	3.56e-222	-0.555107	0.217	0.537	8.56e-218	6
AC016642.1	4.11e-222	0.34862	0.149	0.027	9.89e-218	6
ARL4C	4.13e-222	1.29135	0.655	0.527	9.95e-218	6
ZSCAN16-AS1	1.31e-221	-0.400814	0.03	0.356	3.16e-217	6
ANG	1.46e-221	-0.549364	0.051	0.374	3.52e-217	6
IGFBP1	2.53e-221	-1.65612	0.011	0.332	6.1e-217	6
PRSS8	6.51e-221	0.55557	0.301	0.095	1.57e-216	6
BAMBI	6.91e-221	1.02371	0.706	0.543	1.66e-216	6
GSTM3	2.31e-220	-0.757775	0.179	0.503	5.55e-216	6
FBN2	5.16e-220	0.910606	0.367	0.14	1.24e-215	6
PTPN13	3.09e-219	0.25338	0.186	0.04	7.44e-215	6
NFE2L3	4.23e-219	1.09726	0.459	0.235	1.02e-214	6
POSTN	5.93e-219	0.713481	0.34	0.114	1.43e-214	6
UNC5B	2.25e-218	0.929796	0.37	0.149	5.42e-214	6
MAP1A	2.55e-218	0.296851	0.189	0.042	6.15e-214	6
FGF4	7.06e-218	0.780301	0.24	0.067	1.7e-213	6
PSMA7	2.54e-217	0.802104	0.813	0.789	6.11e-213	6
LMO2	6.15e-217	0.809363	0.391	0.159	1.48e-212	6
MEG8	1.08e-216	-0.560283	0.045	0.362	2.61e-212	6
RPL36A	6.38e-216	-0.829676	0.408	0.729	1.54e-211	6
F10	1.13e-215	-0.802229	0.177	0.488	2.73e-211	6
S100A6	2.89e-215	0.872751	0.706	0.505	6.96e-211	6
CP	6.87e-215	-0.70698	0.007	0.32	1.65e-210	6
TAGLN2	9.56e-215	1.29193	0.588	0.428	2.3e-210	6
DUSP9	1.85e-214	-0.827678	0.077	0.397	4.45e-210	6
SULT1E1	1.93e-214	-0.969085	0.013	0.327	4.66e-210	6
PLK2	4.17e-214	0.900986	0.39	0.171	1e-209	6
CCDC88A	1.11e-213	-0.461521	0.036	0.351	2.67e-209	6
HNRNPA0	4.69e-213	1.15587	0.683	0.639	1.13e-208	6
VIM	4.87e-213	-2.37775	0.057	0.374	1.17e-208	6
MLLT11	6.42e-213	0.827389	0.418	0.181	1.55e-208	6
VKORC1	1.15e-212	-0.605819	0.382	0.694	2.78e-208	6
SERPINA11	1.62e-212	-0.593688	0.006	0.315	3.91e-208	6
CLU	2.08e-212	-1.26768	0.244	0.537	5.02e-208	6
PLA2G4A	1.52e-210	0.594524	0.456	0.18	3.67e-206	6
RPL41	1.07e-209	-0.516331	0.995	0.99	2.57e-205	6
ARSE	5.49e-209	-0.482315	0.069	0.379	1.32e-204	6
MAP7	1.82e-208	0.319862	0.234	0.063	4.39e-204	6
SF3B5	7.6e-208	1.18613	0.699	0.679	1.83e-203	6
FOXP1	9.31e-208	-0.555474	0.121	0.429	2.24e-203	6
DLX3	1.74e-207	0.583787	0.289	0.094	4.18e-203	6
APOD	9.73e-207	0.254827	0.143	0.026	2.34e-202	6
PSME1	2.65e-206	-0.481399	0.216	0.522	6.38e-202	6
FOXA2	2.89e-206	-0.493095	0.033	0.341	6.96e-202	6
TMEM45B	4.06e-206	-0.608586	0.024	0.333	9.77e-202	6
SKP1	2.82e-205	0.766266	0.814	0.796	6.8e-201	6
MZT2A	8.63e-205	-0.585751	0.415	0.735	2.08e-200	6
FAM3B	8.95e-205	-0.635965	0.115	0.426	2.16e-200	6
SDC2	3.12e-204	-0.587246	0.244	0.557	7.52e-200	6
TMA7	3.45e-204	-0.78211	0.536	0.81	8.31e-200	6
SESN3	1.57e-203	1.11209	0.465	0.248	3.77e-199	6
MTRNR2L12	2.92e-203	-1.31735	0.239	0.527	7.03e-199	6
GPAM	6.37e-203	-0.560561	0.008	0.307	1.53e-198	6
CCNB1IP1	4.16e-202	-0.546934	0.329	0.635	1e-197	6
RPS7	4.54e-202	-0.365478	0.989	0.986	1.09e-197	6
GAMT	9.2e-202	-0.829882	0.317	0.605	2.22e-197	6
IFITM3	1.96e-201	-0.976343	0.107	0.43	4.73e-197	6
HMGA2	2.49e-201	-0.59732	0.093	0.409	5.99e-197	6
FDPS	6.24e-201	-0.81511	0.477	0.762	1.5e-196	6
CTNNBL1	7.35e-201	1.32891	0.588	0.441	1.77e-196	6
TESC	2.27e-200	-0.705088	0.02	0.319	5.48e-196	6
TCEA1	4.13e-199	-0.539508	0.314	0.622	9.94e-195	6
HMGCS1	4.75e-199	-0.915522	0.33	0.634	1.15e-194	6
AK4	1.31e-198	-0.420769	0.176	0.491	3.16e-194	6
KCNMA1	1.37e-198	0.643941	0.283	0.093	3.3e-194	6
PLAGL1	1.66e-198	0.959716	0.371	0.163	3.99e-194	6
SP5	2.47e-198	-0.614135	0.23	0.547	5.95e-194	6
PPP1R16A	2.72e-198	-0.636962	0.22	0.511	6.55e-194	6
HDDC2	3.92e-198	1.1508	0.577	0.422	9.43e-194	6
TAGLN	8.8e-198	0.507981	0.243	0.07	2.12e-193	6
CD55	1.2e-197	0.365801	0.256	0.077	2.89e-193	6
GLI3	2.8e-197	0.330537	0.199	0.049	6.76e-193	6
SNTB1	5.72e-197	-0.423856	0.034	0.332	1.38e-192	6
TRIM24	1.18e-196	-0.715205	0.251	0.538	2.83e-192	6
ADGRG1	2.12e-195	0.285246	0.185	0.044	5.1e-191	6
GLTPD2	2.78e-195	-0.394309	0.021	0.313	6.69e-191	6
NOTCH3	4.05e-195	0.553912	0.263	0.083	9.75e-191	6
RPL37	4.2e-195	-0.519404	0.906	0.945	1.01e-190	6
C6orf132	4.04e-194	0.284808	0.194	0.048	9.74e-190	6
PLD3	9.76e-194	1.3433	0.646	0.559	2.35e-189	6
CDR2L	2.57e-193	0.254763	0.188	0.046	6.19e-189	6
SMTNL2	3.02e-193	0.311081	0.229	0.064	7.29e-189	6
GRHL1	4.19e-193	0.484035	0.247	0.075	1.01e-188	6
UGT3A1	1.14e-192	0.860629	0.391	0.181	2.75e-188	6
JAG1	1.23e-192	1.22715	0.437	0.233	2.97e-188	6
KCNQ1OT1	2.02e-192	-0.864083	0.288	0.607	4.86e-188	6
CKS1B	2.19e-192	-0.826705	0.328	0.628	5.27e-188	6
PHGDH	2.49e-192	-0.60333	0.194	0.493	5.99e-188	6
GJB1	5.14e-192	-0.496903	0.009	0.296	1.24e-187	6
ANP32B	4.01e-191	-0.578686	0.402	0.723	9.67e-187	6
ENDOD1	3.02e-190	0.742102	0.319	0.126	7.27e-186	6
ADH6	3.03e-189	-0.470687	0.012	0.297	7.29e-185	6
SLC27A5	4.52e-189	-0.400043	0.091	0.388	1.09e-184	6
ADH5	3.7e-188	-0.680931	0.424	0.725	8.92e-184	6
CCND1	4.21e-188	1.07781	0.718	0.668	1.01e-183	6
TCEA3	4.99e-187	-0.427526	0.048	0.335	1.2e-182	6
SPINT1-AS1	1.02e-185	0.277525	0.229	0.065	2.46e-181	6
NDUFAF3	2.58e-184	-0.561411	0.283	0.565	6.22e-180	6
METTL7A	4.91e-184	-0.458043	0.034	0.317	1.18e-179	6
NID1	9.64e-184	-0.421722	0.129	0.411	2.32e-179	6
ESRP2	1.63e-183	0.333645	0.229	0.067	3.94e-179	6
HSP90AB1	5.16e-183	0.550802	0.965	0.928	1.24e-178	6
SERPIND1	1.73e-182	-0.704318	0.008	0.283	4.16e-178	6
CDCA7	7.35e-182	-0.452239	0.06	0.35	1.77e-177	6
HGD	1.02e-181	-0.384869	0.014	0.291	2.47e-177	6
RPL3	1.06e-181	-0.463216	0.987	0.984	2.55e-177	6
CCL20	2.5e-181	-1.34741	0.012	0.289	6.02e-177	6
RBP1	2.61e-181	-0.688888	0.295	0.622	6.29e-177	6
SERPINA4	9.8e-181	-0.526679	0.017	0.293	2.36e-176	6
HIST1H4C	1.26e-180	-1.47834	0.333	0.646	3.05e-176	6
DEK	1.37e-180	-0.603713	0.308	0.603	3.29e-176	6
DSP	1.73e-180	1.30703	0.67	0.603	4.16e-176	6
TOM1L2	2.98e-180	0.421291	0.239	0.075	7.17e-176	6
PTPRE	4.82e-180	0.280639	0.186	0.047	1.16e-175	6
GOLT1A	5.27e-180	-0.424639	0.019	0.295	1.27e-175	6
CDC42EP3	4.78e-179	0.553853	0.277	0.096	1.15e-174	6
SRARP	2.79e-178	-0.42556	0.019	0.294	6.73e-174	6
FDX1	1.25e-177	1.23678	0.547	0.411	3e-173	6
CYBA	1.38e-177	-0.719344	0.175	0.5	3.32e-173	6
CD47	1.64e-177	1.1188	0.473	0.284	3.95e-173	6
RPL22	2.86e-177	-0.527343	0.827	0.916	6.89e-173	6
C8orf59	1.87e-176	-0.650384	0.366	0.655	4.51e-172	6
AKAP12	3.74e-176	0.838229	0.432	0.197	9.02e-172	6
ID1	7.75e-176	0.680022	0.818	0.645	1.87e-171	6
FGFR4	1.13e-175	-0.469678	0.106	0.378	2.72e-171	6
ODAM	1.88e-175	-1.29513	0.068	0.346	4.53e-171	6
PCSK9	2.02e-175	-0.401713	0.009	0.275	4.88e-171	6
RPS21	3.15e-175	-0.539755	0.877	0.924	7.59e-171	6
FGF18	7.15e-175	0.660433	0.32	0.124	1.72e-170	6
RCN1	7.74e-175	1.04238	0.592	0.424	1.87e-170	6
ZNF22	1.11e-174	-0.360652	0.012	0.281	2.67e-170	6
MT-ND6	1.44e-174	-0.758238	0.251	0.535	3.46e-170	6
ELOVL4	1.68e-174	0.462004	0.253	0.085	4.06e-170	6
ETFB	4.29e-174	-0.877927	0.534	0.778	1.03e-169	6
RPS15A	2.09e-173	-0.379051	0.985	0.985	5.03e-169	6
SBK1	2.34e-173	0.301947	0.214	0.062	5.63e-169	6
PSMB1	2.8e-173	0.684242	0.786	0.791	6.74e-169	6
AGTR1	1.7e-172	-0.450986	0.006	0.27	4.09e-168	6
CD9	2.03e-172	0.485538	0.318	0.119	4.88e-168	6
SERPINH1	4.74e-172	1.15193	0.545	0.388	1.14e-167	6
MDFI	1.89e-170	0.951214	0.53	0.33	4.56e-166	6
CPE	3.66e-170	0.261104	0.205	0.058	8.82e-166	6
F5	1.42e-169	-0.460034	0.016	0.279	3.41e-165	6
NEU4	1.61e-169	-0.5711	0.023	0.286	3.88e-165	6
VTN	2.38e-169	-0.857826	0.06	0.33	5.73e-165	6
METRNL	4.14e-169	0.506955	0.314	0.121	9.96e-165	6
PRDM1	6.52e-169	0.732868	0.356	0.154	1.57e-164	6
FMC1	1.49e-168	-0.460074	0.222	0.49	3.59e-164	6
FN1	3.01e-168	-1.3581	0.512	0.754	7.25e-164	6
SIGIRR	4.69e-168	0.376093	0.254	0.084	1.13e-163	6
FOXQ1	8e-168	-0.461969	0.051	0.323	1.93e-163	6
ESD	2.33e-167	-0.512949	0.377	0.677	5.62e-163	6
FAM110A	2.61e-167	0.524553	0.271	0.097	6.29e-163	6
PCDH9	2.65e-167	0.465152	0.199	0.056	6.38e-163	6
SF3B6	5.67e-167	0.805317	0.747	0.751	1.37e-162	6
ITIH1	1.41e-166	-0.714473	0.004	0.259	3.41e-162	6
PAM	1.7e-166	0.520862	0.263	0.092	4.1e-162	6
MT-ND3	9.32e-166	-1.12237	0.832	0.874	2.25e-161	6
PRAP1	1.13e-165	-0.632529	0.078	0.346	2.71e-161	6
PGC	2.02e-165	-0.762425	0.043	0.305	4.85e-161	6
C6orf48	6.54e-165	-0.713408	0.295	0.563	1.58e-160	6
HLTF	3.42e-164	-0.393297	0.092	0.361	8.23e-160	6
TM4SF1	3.51e-163	-0.689946	0.019	0.279	8.44e-159	6
NR2F1	6.92e-163	-0.42099	0.045	0.304	1.67e-158	6
SEC23A	8.22e-163	-0.406335	0.21	0.467	1.98e-158	6
BIN2	9.57e-163	0.359693	0.149	0.034	2.31e-158	6
IER3IP1	1.02e-162	-0.437739	0.293	0.564	2.46e-158	6
IDI1	1.03e-162	-0.641842	0.368	0.652	2.49e-158	6
IRS2	1.09e-162	-0.408369	0.081	0.344	2.64e-158	6
RPSA	1.61e-162	-0.455575	0.917	0.95	3.88e-158	6
MCRIP2	3.63e-162	-0.399204	0.186	0.457	8.73e-158	6
TOMM7	5.89e-162	-0.621959	0.522	0.787	1.42e-157	6
MAP1LC3A	7.05e-162	0.847272	0.424	0.222	1.7e-157	6
RNASET2	8.2e-162	-0.417054	0.196	0.46	1.98e-157	6
SNN	8.39e-162	0.497782	0.289	0.111	2.02e-157	6
LRRN1	9.99e-162	0.623735	0.308	0.121	2.41e-157	6
CHST13	1.06e-161	-0.511069	0.126	0.391	2.55e-157	6
ALCAM	1.63e-161	-0.631992	0.146	0.411	3.93e-157	6
ASPH	1.17e-160	-0.443031	0.254	0.523	2.83e-156	6
HEY2	3.43e-160	0.373776	0.215	0.066	8.26e-156	6
H2AFJ	1.9e-159	0.834722	0.709	0.68	4.57e-155	6
TSPAN5	2.52e-159	-0.468767	0.061	0.319	6.07e-155	6
MAN1A1	5.55e-159	-0.600386	0.23	0.491	1.34e-154	6
INSIG1	2.51e-158	-0.433809	0.161	0.422	6.05e-154	6
ERO1A	2.58e-158	-0.464994	0.264	0.535	6.22e-154	6
PSAT1	4.61e-158	-0.58439	0.247	0.521	1.11e-153	6
SH3BGRL3	4.82e-158	1.08249	0.618	0.549	1.16e-153	6
SEC61G	1.18e-157	-0.662839	0.543	0.806	2.84e-153	6
CFL2	1.27e-157	-0.35353	0.152	0.415	3.05e-153	6
TNFRSF10B	2.61e-157	-0.343125	0.124	0.388	6.3e-153	6
MARCKSL1	6.36e-157	0.64549	0.771	0.777	1.53e-152	6
AC090204.1	1.08e-156	0.556902	0.34	0.142	2.59e-152	6
MYADM	4.18e-156	-0.360379	0.176	0.449	1.01e-151	6
SIGMAR1	7.32e-156	-0.34574	0.145	0.403	1.76e-151	6
SORL1	1.19e-155	-0.413958	0.051	0.303	2.88e-151	6
SMARCA1	1.31e-155	-0.39031	0.285	0.551	3.16e-151	6
GCSH	3.28e-155	-0.538055	0.43	0.713	7.9e-151	6
EIF5A	3.57e-155	0.724866	0.734	0.754	8.59e-151	6
TIMP3	3.3e-154	-0.324665	0.023	0.271	7.96e-150	6
LGALS3BP	4.06e-154	-0.574958	0.033	0.282	9.77e-150	6
COL18A1	1.38e-153	-0.334982	0.126	0.39	3.33e-149	6
ETV5	1.49e-153	-0.367545	0.076	0.33	3.6e-149	6
SNCG	2.1e-153	0.360315	0.223	0.07	5.06e-149	6
AIG1	2.36e-153	-0.435827	0.296	0.559	5.69e-149	6
MSMO1	2.41e-152	-0.626231	0.406	0.689	5.79e-148	6
SERPINA7	2.56e-152	-0.397825	0.003	0.24	6.17e-148	6
PSIP1	3.58e-152	-0.494562	0.202	0.457	8.62e-148	6
ST3GAL4	7.24e-152	0.530077	0.289	0.113	1.74e-147	6
KLF5	9.09e-152	0.824826	0.397	0.206	2.19e-147	6
TMEM117	2.32e-151	0.466811	0.267	0.101	5.6e-147	6
PON2	1.28e-150	-0.592463	0.289	0.54	3.09e-146	6
ATF2	1.44e-150	-0.316511	0.115	0.365	3.47e-146	6
CD302	3.9e-150	-0.406166	0.124	0.372	9.39e-146	6
MT1G	8.02e-150	-2.27842	0.032	0.274	1.93e-145	6
IGF2BP2	9.91e-150	-0.321415	0.233	0.503	2.39e-145	6
PLA2G12B	1.08e-149	-0.311041	0.026	0.268	2.59e-145	6
MTDH	4.69e-149	-0.426109	0.357	0.641	1.13e-144	6
RPA3	5.12e-149	-0.59808	0.354	0.623	1.23e-144	6
ABCA7	6.74e-149	0.387893	0.25	0.089	1.62e-144	6
CKLF	1.58e-148	-0.408697	0.18	0.429	3.79e-144	6
C1orf43	1.84e-148	-0.425252	0.342	0.614	4.42e-144	6
DUSP5	6.41e-148	0.568418	0.28	0.11	1.54e-143	6
DSEL	2.16e-147	1.03235	0.358	0.172	5.2e-143	6
IKBIP	2.32e-147	-0.34219	0.252	0.51	5.58e-143	6
RARRES2	5.44e-147	-0.688517	0.112	0.366	1.31e-142	6
QPRT	8.51e-147	0.741549	0.722	0.741	2.05e-142	6
NAP1L1	9.44e-147	0.60533	0.88	0.846	2.27e-142	6
HHEX	1.79e-146	-0.352687	0.007	0.239	4.32e-142	6
ORAI3	3.05e-146	-0.329248	0.063	0.308	7.34e-142	6
TSPAN8	3.21e-146	-1.33796	0.094	0.347	7.73e-142	6
OXA1L	3.4e-146	-0.374106	0.289	0.545	8.2e-142	6
SERF2	5.77e-146	-0.478475	0.782	0.901	1.39e-141	6
FXR1	6.04e-146	-0.385864	0.317	0.586	1.45e-141	6
ZKSCAN1	6.17e-146	-0.332392	0.211	0.459	1.49e-141	6
PANX1	8.24e-146	0.446635	0.256	0.096	1.99e-141	6
SPARC	1.09e-145	0.870372	0.391	0.201	2.62e-141	6
RND3	1.1e-145	1.01605	0.478	0.32	2.66e-141	6
MPST	1.14e-145	-0.434087	0.409	0.7	2.75e-141	6
LIPC	1.89e-145	-0.27529	0.005	0.234	4.54e-141	6
SNORC	2.9e-145	-0.86789	0.122	0.368	6.98e-141	6
PRODH2	5.34e-145	-0.351117	0.004	0.232	1.29e-140	6
ECI1	5.38e-145	-0.348648	0.309	0.571	1.3e-140	6
TMEM245	7.4e-145	-0.460362	0.28	0.54	1.78e-140	6
SHMT2	7.41e-145	-0.414781	0.301	0.558	1.79e-140	6
CAMK2N1	9.99e-145	1.08635	0.655	0.618	2.41e-140	6
SLC16A1	5.51e-144	-0.292729	0.197	0.46	1.33e-139	6
CXCL12	6.19e-144	-0.366268	0.01	0.241	1.49e-139	6
TMBIM6	1.71e-143	0.65374	0.762	0.782	4.12e-139	6
INAVA	2.15e-143	0.314578	0.225	0.076	5.17e-139	6
EGR2	2.39e-143	0.263879	0.134	0.031	5.75e-139	6
FBXO17	2.49e-143	-0.294027	0.134	0.382	5.99e-139	6
NDUFC1	3.33e-143	-0.489256	0.384	0.675	8.03e-139	6
GUCY1A2	4.19e-143	0.297895	0.183	0.053	1.01e-138	6
INSIG2	3.12e-142	-0.397536	0.238	0.484	7.51e-138	6
RABAC1	1.47e-141	0.916742	0.661	0.673	3.55e-137	6
NPW	2.18e-141	-0.416048	0.081	0.327	5.25e-137	6
TXN	3.08e-141	-1.08529	0.752	0.888	7.41e-137	6
PDK1	4.1e-141	-0.336487	0.045	0.279	9.86e-137	6
ETHE1	7.48e-141	-0.451138	0.215	0.459	1.8e-136	6
ARRDC4	9.65e-141	0.586779	0.262	0.103	2.32e-136	6
PFN1	1.73e-140	0.510048	0.847	0.86	4.16e-136	6
AC020656.1	2.96e-140	-0.550121	0.018	0.245	7.12e-136	6
HINT1	5.79e-140	-0.451375	0.868	0.927	1.39e-135	6
IGSF1	5.9e-140	-0.31689	0.024	0.251	1.42e-135	6
CALD1	6.15e-140	-0.46962	0.336	0.626	1.48e-135	6
VSNL1	1.39e-139	-0.325841	0.032	0.264	3.36e-135	6
JPX	2.72e-139	-0.301821	0.227	0.47	6.56e-135	6
SYTL2	1.1e-138	0.331223	0.176	0.052	2.66e-134	6
P4HA1	1.52e-138	-0.410827	0.246	0.506	3.67e-134	6
RPL39L	4.31e-138	-0.351563	0.029	0.259	1.04e-133	6
MARVELD3	6.66e-138	0.356998	0.232	0.081	1.6e-133	6
PSME2	1.86e-137	-0.460371	0.242	0.483	4.49e-133	6
CRNDE	2.03e-137	-0.402333	0.093	0.333	4.88e-133	6
POLE4	2.24e-137	-0.455777	0.295	0.548	5.39e-133	6
C1GALT1	2.34e-137	-0.547352	0.247	0.486	5.64e-133	6
COMMD6	2.47e-137	-0.568459	0.528	0.79	5.95e-133	6
PCBD1	3.4e-137	-0.520725	0.445	0.718	8.2e-133	6
AP1M2	3.95e-137	0.77339	0.437	0.245	9.52e-133	6
CMPK1	4.94e-137	-0.312667	0.265	0.51	1.19e-132	6
TMEM56	5.17e-137	-0.25198	0.043	0.273	1.24e-132	6
MDH1	6.2e-137	-0.458614	0.373	0.655	1.49e-132	6
HINT2	1.42e-136	-0.337921	0.31	0.559	3.42e-132	6
FTCD	1.45e-136	-0.314636	0.012	0.232	3.5e-132	6
SLC44A2	2.14e-136	0.53247	0.29	0.127	5.17e-132	6
MMADHC	3.97e-136	1.11792	0.596	0.57	9.56e-132	6
DPEP1	5.15e-136	-0.46178	0.048	0.282	1.24e-131	6
NDUFA4L2	6.16e-136	-1.16053	0.012	0.234	1.48e-131	6
NKTR	8.12e-136	-0.315084	0.244	0.491	1.96e-131	6
IDH1	3.23e-135	-0.484985	0.382	0.66	7.77e-131	6
HSPA1A	3.49e-135	-0.777195	0.054	0.286	8.4e-131	6
BMP2	7.01e-135	0.861432	0.354	0.179	1.69e-130	6
A1BG	1.14e-134	-0.632369	0.017	0.236	2.74e-130	6
FAM198B	1.78e-134	0.469595	0.278	0.113	4.29e-130	6
TGFBR2	2.28e-134	-0.4699	0.142	0.37	5.5e-130	6
POLR3GL	6.42e-134	-0.268716	0.086	0.32	1.55e-129	6
SOCS1	9.86e-134	0.837075	0.354	0.183	2.38e-129	6
KHK	2.01e-133	-0.313068	0.055	0.285	4.84e-129	6
RHOD	2.09e-133	0.73322	0.331	0.159	5.03e-129	6
RAI14	2.17e-133	0.825993	0.332	0.166	5.22e-129	6
PIP4K2C	2.51e-133	0.370212	0.253	0.098	6.06e-129	6
NSD2	3.54e-133	-0.252967	0.036	0.261	8.53e-129	6
HLF	5.09e-133	-0.277563	0.009	0.224	1.23e-128	6
ALDH6A1	5.11e-133	-0.324342	0.11	0.341	1.23e-128	6
GATA6	9.82e-133	0.732146	0.342	0.171	2.36e-128	6
MT-ND2	1.09e-132	-0.716672	0.773	0.833	2.63e-128	6
CEBPD	2.67e-132	-0.574567	0.155	0.416	6.43e-128	6
LAYN	4.1e-132	0.3622	0.169	0.049	9.88e-128	6
ONECUT2	9.43e-132	-0.32142	0.033	0.252	2.27e-127	6
TLK1	1.89e-131	-0.280215	0.122	0.355	4.56e-127	6
MMAB	1.96e-131	-0.342154	0.293	0.532	4.71e-127	6
FAM89B	2.12e-131	1.0191	0.472	0.33	5.1e-127	6
HMGCL	2.71e-131	-0.3181	0.132	0.364	6.54e-127	6
FARP1	3.24e-131	-0.305132	0.198	0.43	7.8e-127	6
PMF1	3.47e-131	-0.300676	0.205	0.438	8.36e-127	6
SLC25A3	5.31e-131	0.45158	0.888	0.884	1.28e-126	6
CXXC5	5.35e-131	-0.306142	0.128	0.369	1.29e-126	6
AC026462.3	6.54e-131	-0.274443	0.009	0.221	1.57e-126	6
SEPHS2	7.7e-131	-0.339765	0.212	0.443	1.86e-126	6
WLS	1.14e-130	0.648515	0.336	0.158	2.74e-126	6
CTSD	1.49e-130	1.14779	0.593	0.551	3.58e-126	6
THEM6	2.05e-130	-0.25565	0.049	0.274	4.94e-126	6
TMTC1	2.43e-130	0.455594	0.193	0.064	5.85e-126	6
IRF2BP2	6.41e-130	-0.31852	0.253	0.496	1.54e-125	6
ROBO1	8.47e-130	-0.378041	0.226	0.463	2.04e-125	6
GDF15	1.11e-129	-0.67317	0.09	0.32	2.67e-125	6
ARGLU1	1.25e-129	-0.368306	0.317	0.581	3.01e-125	6
SLCO2A1	2.64e-129	0.261178	0.188	0.059	6.35e-125	6
FREM2	2.8e-129	0.66224	0.414	0.213	6.73e-125	6
SLFN5	1.03e-128	0.329983	0.238	0.086	2.48e-124	6
RBP2	2.27e-128	-0.575129	0.03	0.246	5.46e-124	6
ACTR3	3.33e-128	1.03222	0.563	0.486	8.03e-124	6
GALNS	3.58e-128	0.429695	0.271	0.113	8.61e-124	6
RNF145	5.87e-128	1.10214	0.499	0.367	1.41e-123	6
THOC2	7.27e-128	-0.27218	0.281	0.531	1.75e-123	6
RPL17	7.62e-128	-0.395203	0.333	0.594	1.83e-123	6
NAA38	1.37e-126	-0.364429	0.352	0.611	3.31e-122	6
KRTCAP2	2.96e-126	-0.525152	0.294	0.531	7.14e-122	6
TST	3.46e-126	-0.598498	0.313	0.539	8.33e-122	6
CLGN	4.73e-126	-0.255525	0.017	0.227	1.14e-121	6
EBPL	9.37e-126	-0.384095	0.42	0.691	2.26e-121	6
HSD17B7	1.04e-125	-0.29245	0.174	0.398	2.5e-121	6
CRYL1	1.34e-125	-0.299237	0.088	0.312	3.23e-121	6
CNIH1	3.22e-125	-0.356233	0.348	0.608	7.75e-121	6
SPON2	1.17e-124	-0.30193	0.012	0.218	2.82e-120	6
ANGPTL3	2.04e-124	-0.381527	0.007	0.21	4.9e-120	6
AL133453.1	3.69e-124	-0.31753	0.094	0.317	8.88e-120	6
UNC119	6.49e-124	1.03722	0.46	0.323	1.56e-119	6
ETV1	9.03e-124	-0.259548	0.008	0.21	2.17e-119	6
BORCS7	1.52e-123	-0.253398	0.252	0.482	3.67e-119	6
ATF7IP2	3.02e-123	-0.448962	0.208	0.434	7.28e-119	6
DECR1	3.83e-123	-0.379364	0.205	0.433	9.22e-119	6
SLC39A5	4.46e-123	-0.395491	0.101	0.322	1.07e-118	6
FMO5	4.81e-123	-0.322953	0.012	0.213	1.16e-118	6
KRT19	5.86e-123	0.860798	0.78	0.734	1.41e-118	6
CARHSP1	6.81e-123	0.938896	0.654	0.649	1.64e-118	6
ATP5MC2	7.08e-123	-0.429208	0.747	0.875	1.71e-118	6
SLC25A33	8.54e-123	-0.389413	0.247	0.468	2.06e-118	6
COL6A3	1.32e-122	0.482805	0.175	0.054	3.17e-118	6
RPL28	1.43e-122	-0.3168	0.989	0.987	3.44e-118	6
ADRA2C	2.92e-122	-0.510931	0.015	0.218	7.04e-118	6
TMEM45A	3.06e-122	-0.266114	0.062	0.277	7.37e-118	6
GADD45A	3.71e-122	1.0725	0.581	0.521	8.93e-118	6
FOS	5.27e-122	-0.54555	0.13	0.363	1.27e-117	6
FCGRT	6.18e-122	-0.564778	0.354	0.597	1.49e-117	6
CDH1	2.13e-121	0.481186	0.294	0.126	5.12e-117	6
RPS3A	3.03e-121	-0.32583	0.987	0.99	7.3e-117	6
IFT27	3.66e-121	-0.252117	0.025	0.231	8.83e-117	6
CD46	3.72e-121	-0.290282	0.343	0.607	8.96e-117	6
RPL36AL	1.17e-120	-0.548249	0.634	0.834	2.82e-116	6
ATP2B4	2.08e-120	0.551498	0.275	0.12	5.02e-116	6
CBX5	2.68e-120	-0.374346	0.306	0.549	6.45e-116	6
PFDN2	3.1e-120	-0.435485	0.429	0.69	7.47e-116	6
SAP30	7.55e-120	-0.293274	0.057	0.268	1.82e-115	6
NUDT4	1.3e-119	1.13768	0.549	0.488	3.14e-115	6
RASGEF1B	1.52e-119	0.531795	0.323	0.151	3.66e-115	6
PROX1	2.04e-119	-0.351762	0.175	0.398	4.91e-115	6
DUT	2.81e-119	-0.481957	0.342	0.587	6.77e-115	6
TOMM34	3.82e-119	1.06841	0.46	0.327	9.19e-115	6
TMEM106C	4.33e-119	-0.371272	0.281	0.51	1.04e-114	6
HMGB1	4.37e-119	-0.706737	0.553	0.787	1.05e-114	6
CUTA	1.78e-118	-0.416412	0.449	0.719	4.29e-114	6
COX6C	1.91e-118	-0.576217	0.577	0.816	4.6e-114	6
PGM1	2.2e-118	-0.290895	0.186	0.408	5.3e-114	6
SELENOP	1.58e-117	-0.727589	0.389	0.612	3.79e-113	6
HELLS	2.63e-117	-0.458517	0.139	0.352	6.33e-113	6
SGCE	4.48e-117	-0.274971	0.11	0.323	1.08e-112	6
P3H1	4.51e-117	-0.28602	0.134	0.35	1.09e-112	6
EIF4EBP1	4.99e-117	-0.451949	0.396	0.653	1.2e-112	6
FOXA1	6.28e-117	-0.256887	0.066	0.276	1.51e-112	6
ZBTB20	9.05e-117	-0.317468	0.032	0.235	2.18e-112	6
ANGPTL8	1.14e-116	-0.698797	0.002	0.192	2.75e-112	6
WEE1	1.53e-116	-0.293241	0.107	0.325	3.7e-112	6
PDLIM1	1.6e-116	-0.27912	0.232	0.483	3.86e-112	6
TBX3	1.68e-116	1.13531	0.58	0.543	4.06e-112	6
ELOVL6	1.97e-116	-0.308417	0.125	0.336	4.73e-112	6
EPS8	4.25e-116	-0.27543	0.051	0.258	1.02e-111	6
FERMT1	1.4e-115	0.774015	0.355	0.195	3.36e-111	6
ECI2	1.63e-115	-0.268533	0.298	0.531	3.93e-111	6
ROCK2	1.68e-115	-0.312965	0.277	0.508	4.05e-111	6
SEC62	2.14e-115	-0.310264	0.333	0.6	5.15e-111	6
UGDH	2.66e-115	-0.374092	0.224	0.438	6.4e-111	6
SHISAL2B	3.38e-115	0.563788	0.158	0.049	8.13e-111	6
CAPN1	5.65e-115	0.843613	0.402	0.257	1.36e-110	6
TM4SF4	8.03e-115	-0.303478	0.009	0.2	1.93e-110	6
TMED1	9.82e-115	-0.29342	0.294	0.517	2.37e-110	6
HRC	1.53e-114	0.423018	0.259	0.107	3.68e-110	6
HNF4A	1.62e-114	-0.352924	0.069	0.274	3.91e-110	6
DIRC2	2.56e-114	0.387353	0.265	0.115	6.16e-110	6
SMLR1	2.75e-114	-0.316095	0.059	0.268	6.62e-110	6
CD44	3.34e-114	0.593247	0.374	0.19	8.05e-110	6
PON3	3.97e-114	-0.348309	0.084	0.29	9.56e-110	6
MT1X	4.8e-114	-1.38144	0.214	0.428	1.16e-109	6
DHCR24	5.02e-114	-0.340393	0.272	0.511	1.21e-109	6
SH3BGRL2	5.36e-114	0.530886	0.311	0.155	1.29e-109	6
C11orf54	4.56e-113	-0.298432	0.195	0.402	1.1e-108	6
MRPL13	6.05e-113	-0.420884	0.38	0.615	1.46e-108	6
AGMAT	7.36e-113	-0.265206	0.04	0.237	1.77e-108	6
UXT	7.83e-113	-0.303111	0.417	0.682	1.89e-108	6
ANAPC16	8.89e-113	-0.29859	0.421	0.691	2.14e-108	6
NT5E	1.09e-112	-0.304342	0.028	0.223	2.63e-108	6
SOX9	1.28e-112	-0.39017	0.186	0.414	3.09e-108	6
AREG	1.5e-112	0.744204	0.345	0.17	3.62e-108	6
THBS1	2.3e-112	-0.430617	0.024	0.217	5.54e-108	6
TFF3	2.57e-112	-0.83808	0.041	0.242	6.2e-108	6
SERPINA5	3.05e-112	-0.566725	0.158	0.365	7.35e-108	6
ITPR2	7.23e-112	-0.492865	0.176	0.382	1.74e-107	6
AKR1C1	1.03e-111	-0.937798	0.061	0.262	2.49e-107	6
H2AFY	1.23e-111	0.862294	0.596	0.548	2.97e-107	6
FSCN1	1.82e-111	0.871518	0.519	0.379	4.39e-107	6
MIOS	3.32e-111	0.638279	0.329	0.174	8e-107	6
PMP22	3.95e-111	0.599153	0.266	0.114	9.52e-107	6
PHYH	7.48e-111	-0.274585	0.152	0.361	1.8e-106	6
PHYHIPL	9.05e-111	-0.252422	0.059	0.262	2.18e-106	6
AL391056.1	1.38e-110	-0.252215	0.016	0.204	3.31e-106	6
PRKCA	1.67e-110	-0.251362	0.1	0.302	4.03e-106	6
RPS11	1.68e-110	0.374155	0.917	0.912	4.04e-106	6
GUSB	2.94e-110	-0.274565	0.208	0.415	7.07e-106	6
PLEKHB1	8.51e-110	-0.31512	0.071	0.273	2.05e-105	6
RAN	1.45e-109	0.44075	0.869	0.866	3.48e-105	6
RBPMS	1.64e-109	-0.289751	0.141	0.347	3.94e-105	6
ACTB	3.41e-109	0.400361	0.915	0.916	8.22e-105	6
RANBP10	3.46e-109	0.398762	0.255	0.109	8.33e-105	6
KRT23	4.12e-109	0.603331	0.254	0.108	9.92e-105	6
MYC	4.92e-109	-0.364018	0.201	0.428	1.18e-104	6
RHEB	5.46e-109	-0.303935	0.394	0.655	1.32e-104	6
SERPINC1	6.45e-109	-0.297684	0.008	0.189	1.55e-104	6
COPS6	9.54e-109	-0.310859	0.332	0.561	2.3e-104	6
TUBA1B	1.43e-108	-0.803082	0.613	0.814	3.44e-104	6
TNFRSF21	2e-108	0.386014	0.258	0.112	4.82e-104	6
PCM1	2.35e-108	-0.340272	0.292	0.527	5.66e-104	6
YWHAE	2.79e-108	0.567946	0.758	0.781	6.73e-104	6
AMN	3.66e-108	-0.385534	0.155	0.357	8.82e-104	6
TPPP3	4.93e-108	0.52206	0.274	0.122	1.19e-103	6
COL26A1	7.53e-108	-0.281109	0.082	0.283	1.81e-103	6
GATA6-AS1	4.14e-107	0.392592	0.203	0.076	9.98e-103	6
EIF3K	5.08e-107	0.588811	0.713	0.774	1.22e-102	6
AKR1C3	5.59e-107	-1.01293	0.035	0.225	1.35e-102	6
TMEM176B	5.69e-107	-0.273003	0.008	0.187	1.37e-102	6
RPS17	7.1e-107	-0.649715	0.343	0.577	1.71e-102	6
TIMM17B	8.91e-107	-0.269722	0.321	0.553	2.15e-102	6
RTN2	1.28e-106	0.25356	0.232	0.092	3.08e-102	6
UBB	1.72e-106	-0.50589	0.664	0.846	4.15e-102	6
PLIN2	2.52e-106	-0.382658	0.302	0.535	6.07e-102	6
BIN1	7.57e-106	-0.258399	0.176	0.383	1.82e-101	6
SMIM37	1.18e-105	-0.334871	0.259	0.46	2.83e-101	6
VEGFA	1.3e-105	-0.314013	0.168	0.38	3.12e-101	6
RRS1	2.35e-105	0.923438	0.402	0.261	5.67e-101	6
RNF19B	2.47e-105	0.262375	0.216	0.084	5.96e-101	6
PTGR1	2.28e-104	-0.58709	0.312	0.523	5.49e-100	6
TSHZ2	3.08e-104	-0.264332	0.047	0.235	7.42e-100	6
ZFAND2A	4.82e-104	-0.316294	0.115	0.31	1.16e-99	6
ORMDL2	9.99e-104	1.03705	0.488	0.398	2.41e-99	6
PHF3	1.81e-103	-0.267493	0.259	0.481	4.35e-99	6
GSTA1	2.96e-103	-1.43142	0.161	0.349	7.12e-99	6
LETMD1	4.1e-103	-0.255778	0.243	0.45	9.88e-99	6
RGN	5.7e-103	-0.30256	0.057	0.244	1.37e-98	6
CMC1	6.24e-103	-0.288954	0.284	0.493	1.5e-98	6
NT5C3A	6.43e-103	-0.333116	0.199	0.399	1.55e-98	6
BIRC5	6.51e-103	-0.424072	0.089	0.295	1.57e-98	6
ERG28	1.04e-102	-0.335688	0.384	0.623	2.49e-98	6
CISD3	1.1e-102	-0.333098	0.22	0.42	2.66e-98	6
GLUL	1.14e-102	-0.31303	0.387	0.638	2.74e-98	6
ANPEP	1.45e-102	-0.331097	0.062	0.255	3.49e-98	6
RAB4A	1.46e-102	-0.322033	0.401	0.655	3.52e-98	6
TRAPPC1	4.19e-102	0.847039	0.618	0.636	1.01e-97	6
SMC4	3.55e-101	-0.388554	0.131	0.329	8.56e-97	6
SMIM19	8.03e-101	-0.262597	0.238	0.44	1.93e-96	6
PBK	8.86e-101	-0.349895	0.016	0.191	2.13e-96	6
SLC13A3	1.02e-100	-0.288128	0.039	0.219	2.46e-96	6
SCARB1	1.12e-100	-0.266041	0.13	0.327	2.7e-96	6
BGN	1.35e-100	-0.567028	0.248	0.453	3.26e-96	6
COX17	1.52e-100	-0.265562	0.347	0.594	3.66e-96	6
PEG10	1.87e-100	-0.421139	0.326	0.573	4.51e-96	6
ZNF880	2.4e-100	0.306355	0.255	0.112	5.78e-96	6
PMM1	2.66e-100	-0.261363	0.267	0.475	6.41e-96	6
UXS1	3.42e-100	1.08786	0.461	0.352	8.24e-96	6
MAD2L1	5.75e-100	-0.536641	0.179	0.375	1.39e-95	6
IQGAP1	7.58e-100	0.890455	0.476	0.336	1.83e-95	6
FXYD5	1.08e-99	0.347709	0.29	0.131	2.61e-95	6
SNHG25	2.07e-99	-0.338957	0.267	0.477	4.98e-95	6
XIST	3.41e-99	-0.547204	0.009	0.178	8.23e-95	6
LPAR2	3.92e-99	0.332846	0.251	0.108	9.43e-95	6
MND1	4.33e-99	-0.271177	0.057	0.244	1.04e-94	6
ALDH3A2	4.53e-99	-0.268765	0.116	0.307	1.09e-94	6
ARL6IP4	4.66e-99	-0.322915	0.484	0.735	1.12e-94	6
HPN	5.29e-99	-0.40466	0.168	0.357	1.28e-94	6
FST	6.54e-99	-0.3376	0.009	0.178	1.57e-94	6
MMP24OS	6.58e-99	0.8888	0.503	0.411	1.58e-94	6
ARID3A	1.01e-98	1.05489	0.554	0.503	2.43e-94	6
SP7	1.61e-98	0.272023	0.205	0.076	3.87e-94	6
SMIM1	2.96e-98	-0.269019	0.156	0.352	7.13e-94	6
CYC1	4.07e-98	-0.313591	0.404	0.651	9.81e-94	6
TOB1	4.77e-98	-0.252855	0.194	0.391	1.15e-93	6
SMARCA2	5.68e-98	-0.254564	0.018	0.19	1.37e-93	6
RAMP1	7.6e-98	-0.467759	0.224	0.473	1.83e-93	6
INTS6	8.23e-98	-0.282491	0.16	0.348	1.98e-93	6
RBFOX2	1.11e-97	1.00754	0.435	0.331	2.68e-93	6
ISOC2	1.4e-97	-0.267548	0.255	0.465	3.36e-93	6
ADGRG6	1.61e-97	-0.295127	0.14	0.332	3.87e-93	6
PPP1R18	2.6e-97	0.274973	0.225	0.091	6.26e-93	6
ATP5IF1	3.01e-97	-0.493993	0.508	0.771	7.24e-93	6
TATDN1	4.84e-97	-0.256219	0.305	0.525	1.16e-92	6
AMDHD2	6.53e-97	0.470573	0.277	0.132	1.57e-92	6
N4BP2L2	1.27e-96	-0.282336	0.356	0.603	3.05e-92	6
NRIP1	1.38e-96	-0.282686	0.183	0.38	3.33e-92	6
SWI5	1.96e-96	1.00845	0.565	0.544	4.71e-92	6
SCAND1	2.54e-96	0.685201	0.659	0.725	6.11e-92	6
SELENOM	4.98e-96	-0.361554	0.164	0.366	1.2e-91	6
ORM1	7.53e-96	-0.30269	0.01	0.175	1.81e-91	6
DRAM1	7.82e-96	-0.250816	0.076	0.259	1.88e-91	6
STX3	9.08e-96	0.563588	0.336	0.185	2.19e-91	6
UQCC2	9.62e-96	-0.376435	0.419	0.663	2.32e-91	6
RPS15	1.36e-95	-0.317384	0.98	0.979	3.28e-91	6
CLIC3	1.61e-95	0.271282	0.247	0.105	3.87e-91	6
CELSR2	2.18e-95	0.396492	0.244	0.108	5.25e-91	6
ATP5F1B	2.51e-95	0.609296	0.683	0.742	6.04e-91	6
LAMB1	5.78e-95	-0.256536	0.116	0.307	1.39e-90	6
C19orf53	6.81e-95	0.561362	0.695	0.767	1.64e-90	6
EIF1AX	9.88e-95	0.627167	0.694	0.702	2.38e-90	6
UQCRB	3.2e-94	-0.515533	0.62	0.825	7.7e-90	6
STMN3	1.06e-93	0.394983	0.273	0.129	2.54e-89	6
TMCC1	1.16e-93	-0.281147	0.229	0.418	2.79e-89	6
ZFHX4	1.33e-93	-0.443087	0.027	0.195	3.21e-89	6
GSDMD	1.38e-93	-0.250565	0.113	0.299	3.33e-89	6
H2AFV	2.27e-93	-0.306139	0.449	0.695	5.46e-89	6
ADAMTS18	2.35e-93	0.376897	0.252	0.111	5.66e-89	6
FADS1	7.04e-93	-0.311651	0.374	0.618	1.69e-88	6
RPL38	7.62e-93	-0.551294	0.663	0.846	1.84e-88	6
OTUD6B-AS1	1.61e-92	-0.344735	0.241	0.436	3.88e-88	6
DYNLL1	1.83e-92	0.462221	0.824	0.839	4.4e-88	6
TP53INP2	2e-92	0.287308	0.217	0.091	4.83e-88	6
MT1A	3.04e-92	-0.459146	0.092	0.282	7.32e-88	6
ATAD2	5.14e-92	-0.335833	0.143	0.326	1.24e-87	6
TIAM2	1.07e-91	0.384254	0.237	0.105	2.58e-87	6
LIMK2	2.34e-91	0.276083	0.217	0.092	5.63e-87	6
ATRX	3.15e-91	-0.314	0.305	0.522	7.59e-87	6
PDS5B	3.31e-91	-0.256212	0.124	0.306	7.96e-87	6
TMEM159	4.66e-91	0.304727	0.279	0.129	1.12e-86	6
RGS10	6.16e-91	-0.312339	0.208	0.4	1.48e-86	6
AKR1C2	6.83e-91	-0.615021	0.067	0.242	1.64e-86	6
SOD1	6.9e-91	0.495617	0.769	0.818	1.66e-86	6
WDR72	7.11e-91	0.300667	0.244	0.106	1.71e-86	6
DBN1	8.64e-91	0.855944	0.408	0.288	2.08e-86	6
GMNN	9.03e-91	-0.350263	0.22	0.408	2.17e-86	6
NIPAL3	9.03e-91	0.325232	0.218	0.092	2.18e-86	6
ID2	9.67e-91	0.906395	0.593	0.542	2.33e-86	6
SLC25A5	1.1e-90	-0.482112	0.598	0.8	2.64e-86	6
UGT2B4	1.34e-90	-0.259131	0.023	0.188	3.22e-86	6
HP1BP3	1.43e-90	-0.281927	0.279	0.487	3.45e-86	6
SEL1L	2.37e-90	-0.254099	0.205	0.389	5.7e-86	6
EGFR-AS1	3.97e-90	-0.318099	0.004	0.157	9.56e-86	6
COMT	5.17e-90	0.986132	0.544	0.509	1.25e-85	6
ZSWIM6	5.87e-90	0.564148	0.286	0.148	1.41e-85	6
TMEM132A	1e-89	0.726976	0.372	0.23	2.41e-85	6
EEF1B2	1.09e-89	-0.367307	0.905	0.934	2.61e-85	6
G0S2	1.21e-89	-0.288082	0.011	0.169	2.91e-85	6
NOVA1	1.43e-89	-0.250173	0.058	0.23	3.43e-85	6
MAST4	1.79e-89	0.492619	0.259	0.122	4.31e-85	6
DUSP2	4.77e-89	0.336011	0.17	0.062	1.15e-84	6
UBA52	4.99e-89	0.308739	0.918	0.91	1.2e-84	6
CD151	5.02e-89	0.853004	0.574	0.549	1.21e-84	6
LHFPL2	6.69e-89	0.702055	0.341	0.201	1.61e-84	6
ANP32E	1.32e-88	-0.258971	0.254	0.446	3.18e-84	6
DDIT4	2.32e-88	-0.314942	0.166	0.357	5.6e-84	6
PAQR3	7.59e-88	0.277895	0.222	0.096	1.83e-83	6
ALPK3	9.15e-88	0.339553	0.22	0.095	2.2e-83	6
ATP5MC1	1.26e-87	-0.545698	0.464	0.693	3.03e-83	6
EMP3	3.22e-87	-0.513274	0.107	0.286	7.76e-83	6
NUCKS1	4.28e-87	-0.413332	0.507	0.747	1.03e-82	6
SRP14	4.93e-87	0.394377	0.81	0.847	1.19e-82	6
SLC38A7	8.27e-87	0.308142	0.22	0.095	1.99e-82	6
CYB5R2	9.19e-87	0.28763	0.234	0.101	2.21e-82	6
HMGA1	1.07e-86	0.919514	0.636	0.666	2.57e-82	6
GM2A	1.61e-86	0.611115	0.3	0.167	3.87e-82	6
ATP5ME	4.98e-86	-0.408472	0.502	0.776	1.2e-81	6
TCIM	5.1e-86	-0.302118	0.035	0.198	1.23e-81	6
UBLCP1	5.47e-86	0.780889	0.428	0.317	1.32e-81	6
ESPN	7.43e-86	-0.34663	0.163	0.341	1.79e-81	6
NUTF2	1.01e-85	0.814741	0.603	0.641	2.43e-81	6
PDP1	1.05e-85	0.387816	0.233	0.105	2.53e-81	6
CSRP1	1.15e-85	0.481597	0.305	0.163	2.77e-81	6
ATP5PO	1.18e-85	0.571517	0.7	0.762	2.84e-81	6
LEAP2	1.85e-85	-0.519565	0.025	0.18	4.45e-81	6
RAB31	2.3e-85	0.363091	0.273	0.133	5.54e-81	6
GPR157	3.31e-85	0.294491	0.216	0.094	7.98e-81	6
AMOTL1	5.66e-85	0.446956	0.279	0.137	1.36e-80	6
NUSAP1	5.89e-85	-0.391001	0.057	0.225	1.42e-80	6
TSPAN15	7.73e-85	0.347922	0.259	0.124	1.86e-80	6
ATP6V0E1	1.22e-84	0.757411	0.625	0.664	2.93e-80	6
NBAS	1.85e-84	0.927438	0.432	0.318	4.45e-80	6
DDX5	3.04e-84	0.641544	0.656	0.704	7.33e-80	6
MT1E	1.02e-83	-1.32205	0.174	0.357	2.46e-79	6
ARHGEF3	1.1e-83	0.331456	0.241	0.112	2.64e-79	6
CDKN3	5.84e-83	-0.441073	0.185	0.357	1.41e-78	6
MKI67	8.72e-83	-0.338069	0.036	0.196	2.1e-78	6
CTSC	2.32e-82	0.771764	0.601	0.545	5.58e-78	6
NKD2	3.75e-82	0.255733	0.242	0.108	9.02e-78	6
PLTP	4.04e-82	0.799176	0.438	0.312	9.74e-78	6
TMEM189	1.78e-81	0.839255	0.424	0.326	4.28e-77	6
TUBB6	1.86e-81	0.340132	0.251	0.119	4.47e-77	6
TUFT1	1.92e-81	0.273166	0.238	0.109	4.63e-77	6
RPS6	2.03e-81	-0.288957	0.982	0.983	4.9e-77	6
PDLIM4	2.44e-81	0.522347	0.336	0.188	5.88e-77	6
HSD17B4	8.2e-81	-0.273788	0.297	0.49	1.97e-76	6
SCD	1.4e-80	-0.635956	0.548	0.744	3.37e-76	6
PLCG2	2.62e-80	-1.50694	0.136	0.298	6.3e-76	6
FKBP7	2.65e-80	-0.341255	0.2	0.376	6.39e-76	6
ITGB1	3.79e-80	-0.314414	0.417	0.66	9.13e-76	6
ZNF704	4.1e-80	-0.28891	0.109	0.276	9.88e-76	6
RPS27L	7.13e-80	-0.544356	0.561	0.785	1.72e-75	6
SLIRP	9.28e-80	-0.369038	0.44	0.702	2.23e-75	6
TMEM141	9.57e-80	-0.506771	0.44	0.645	2.31e-75	6
EFHD2	1.54e-79	0.647067	0.347	0.207	3.71e-75	6
CALM3	1.81e-79	0.78527	0.599	0.622	4.36e-75	6
DTYMK	2.84e-79	-0.31557	0.314	0.5	6.84e-75	6
EXOSC8	4.47e-79	-0.261605	0.281	0.463	1.08e-74	6
ATP6V1G1	5.8e-79	0.591112	0.686	0.744	1.4e-74	6
SH3YL1	8.96e-79	0.801778	0.418	0.301	2.16e-74	6
ICA1	9.25e-79	0.341522	0.264	0.13	2.23e-74	6
HES1	1.59e-78	-0.383758	0.138	0.314	3.83e-74	6
IER3	1.78e-78	0.979804	0.468	0.357	4.3e-74	6
MT-ATP8	1.87e-78	-0.38649	0.16	0.325	4.51e-74	6
AURKB	3.15e-78	-0.308638	0.052	0.211	7.59e-74	6
CALU	4.56e-78	-0.287851	0.42	0.652	1.1e-73	6
PWWP2B	4.8e-78	0.278489	0.241	0.11	1.16e-73	6
MAP1LC3B	4.92e-78	0.911808	0.527	0.503	1.18e-73	6
RRM2	7.01e-78	-0.251535	0.054	0.218	1.69e-73	6
FLNA	7.43e-78	0.832795	0.389	0.268	1.79e-73	6
GATM	1.56e-77	0.94405	0.456	0.353	3.77e-73	6
ASPM	1.6e-77	-0.400621	0.069	0.232	3.85e-73	6
HACD3	2.69e-77	-0.265085	0.404	0.621	6.48e-73	6
CCNA2	9.66e-77	-0.29724	0.045	0.199	2.33e-72	6
GYS1	9.84e-77	0.274814	0.238	0.112	2.37e-72	6
RAB3IP	2.76e-76	0.769057	0.398	0.287	6.66e-72	6
TMEM191C	3.53e-76	0.390861	0.293	0.16	8.49e-72	6
UBE2C	4.37e-76	-0.903465	0.158	0.328	1.05e-71	6
MCM7	6.61e-76	-0.363635	0.241	0.408	1.59e-71	6
PRKDC	1.04e-75	-0.320222	0.366	0.58	2.5e-71	6
MPP1	1.09e-75	0.72622	0.381	0.253	2.63e-71	6
DCDC2	1.14e-75	-0.361083	0.239	0.405	2.75e-71	6
TMBIM1	1.85e-75	0.838209	0.442	0.356	4.45e-71	6
NAGPA	2.19e-75	0.639829	0.338	0.217	5.28e-71	6
FBLN2	2.4e-75	-0.537883	0.117	0.28	5.78e-71	6
NDUFB1	2.96e-75	-0.3163	0.378	0.621	7.13e-71	6
HMGN2	5.07e-75	-0.52694	0.512	0.733	1.22e-70	6
MALAT1	6.88e-75	-0.793202	0.767	0.871	1.66e-70	6
RPL26	7.19e-75	-0.251592	0.975	0.976	1.73e-70	6
BEX1	7.22e-75	-0.529538	0.383	0.584	1.74e-70	6
IFITM5	1.24e-74	0.258953	0.216	0.094	2.98e-70	6
PRDX1	2.6e-74	0.375162	0.857	0.885	6.26e-70	6
FAM118B	8.46e-74	0.40447	0.29	0.16	2.04e-69	6
S100A13	9.64e-74	0.961509	0.577	0.615	2.32e-69	6
SEC11A	3.7e-73	-0.282769	0.524	0.755	8.92e-69	6
REXO2	4.83e-73	0.825608	0.509	0.477	1.16e-68	6
FNDC3A	6.47e-73	-0.464974	0.267	0.444	1.56e-68	6
GADD45G	1.63e-72	0.699951	0.326	0.196	3.94e-68	6
CENPT	2.21e-72	0.559461	0.319	0.193	5.32e-68	6
PAWR	2.78e-72	0.963482	0.454	0.393	6.71e-68	6
FAM210B	4.98e-72	0.843021	0.513	0.465	1.2e-67	6
SCT	5.6e-72	-0.494096	0.008	0.136	1.35e-67	6
PCMTD1	1.31e-71	-0.250422	0.229	0.396	3.14e-67	6
EEF2	1.53e-71	0.339981	0.879	0.864	3.68e-67	6
TAX1BP3	6.43e-71	0.585557	0.354	0.237	1.55e-66	6
OLA1	7.2e-71	0.694223	0.653	0.686	1.73e-66	6
SLC46A1	8.25e-71	0.315103	0.226	0.11	1.99e-66	6
JUND	1.23e-70	0.505699	0.708	0.734	2.97e-66	6
MYL9	1.96e-70	0.379986	0.251	0.128	4.72e-66	6
NDUFA4	2.5e-70	-0.388501	0.681	0.835	6.03e-66	6
DOK4	3.39e-70	0.646571	0.377	0.257	8.16e-66	6
ENY2	6.63e-70	-0.328456	0.512	0.748	1.6e-65	6
SNX24	2.16e-69	0.444615	0.314	0.183	5.19e-65	6
FCER1G	2.38e-69	-1.05588	0.085	0.233	5.73e-65	6
SRSF5	3.22e-69	-0.302697	0.5	0.731	7.76e-65	6
G6PC3	3.67e-69	0.636149	0.36	0.242	8.83e-65	6
STMN1	1.82e-68	0.364217	0.806	0.777	4.39e-64	6
RHBDF1	3.64e-68	0.266439	0.222	0.105	8.77e-64	6
SMAGP	3.91e-68	0.753662	0.412	0.303	9.42e-64	6
GPSM2	4.32e-68	0.437862	0.26	0.139	1.04e-63	6
STRAP	8.16e-68	0.741838	0.591	0.631	1.97e-63	6
BPIFB2	8.89e-68	-0.440081	0.001	0.118	2.14e-63	6
CBLB	1.28e-67	0.328264	0.234	0.117	3.08e-63	6
MYL12A	2.18e-67	0.529268	0.682	0.742	5.25e-63	6
NECTIN1	2.47e-67	0.345648	0.229	0.115	5.95e-63	6
BMF	6.26e-67	0.274702	0.195	0.087	1.51e-62	6
MTRNR2L8	6.3e-67	-0.347311	0.159	0.31	1.52e-62	6
CENPF	1.29e-66	-0.543555	0.14	0.293	3.1e-62	6
ITGB4	2.63e-66	0.33744	0.152	0.061	6.33e-62	6
LYST	5.43e-66	0.305862	0.229	0.114	1.31e-61	6
CAST	5.87e-66	1.03285	0.521	0.495	1.41e-61	6
ANXA4	6e-66	-0.353623	0.206	0.389	1.45e-61	6
ATP10D	8.89e-66	-0.303902	0.111	0.254	2.14e-61	6
AGR2	9.15e-66	-1.2788	0.012	0.134	2.2e-61	6
DYNLT1	1.23e-65	0.676743	0.603	0.642	2.96e-61	6
EIF3H	1.28e-65	-0.332511	0.529	0.736	3.08e-61	6
ACER3	1.55e-65	0.26647	0.219	0.107	3.73e-61	6
UGT3A2	1.59e-65	0.309422	0.241	0.125	3.82e-61	6
LARP6	1.7e-65	0.369279	0.295	0.167	4.09e-61	6
MME	3.96e-65	-0.389482	0.319	0.507	9.53e-61	6
RPL31	3.97e-65	-0.788855	0.708	0.851	9.55e-61	6
PKP2	4.15e-65	0.599316	0.332	0.217	9.99e-61	6
TIMP2	4.84e-65	0.267578	0.188	0.085	1.16e-60	6
JUN	7.13e-65	0.745209	0.564	0.51	1.72e-60	6
DLGAP4	7.46e-65	0.82915	0.439	0.373	1.8e-60	6
COMMD9	1.91e-64	0.662862	0.387	0.286	4.6e-60	6
PAK1	2.79e-64	0.319385	0.25	0.132	6.71e-60	6
MT-CO1	6.33e-64	-0.410457	0.973	0.92	1.53e-59	6
IDS	6.67e-63	0.493866	0.283	0.164	1.61e-58	6
PNCK	1.69e-62	-0.253349	0.012	0.129	4.07e-58	6
ISG15	2.57e-62	0.529436	0.27	0.15	6.18e-58	6
RNASEH2C	3.04e-62	0.741188	0.575	0.579	7.32e-58	6
RPS18	3.59e-62	-0.263969	0.999	0.997	8.64e-58	6
RHOU	5.66e-62	0.750075	0.412	0.32	1.36e-57	6
MT-ND1	6.25e-62	-0.558958	0.802	0.833	1.5e-57	6
2023-09-09	6.61e-62	0.971212	0.508	0.502	1.59e-57	6
PHLDA1	6.69e-62	-0.274636	0.245	0.414	1.61e-57	6
LAMTOR1	9.89e-62	0.729018	0.571	0.61	2.38e-57	6
EIF4G2	4.4e-61	0.611359	0.637	0.701	1.06e-56	6
ACAA2	6.48e-61	0.841539	0.555	0.547	1.56e-56	6
MAP7D1	1.8e-60	0.43804	0.294	0.177	4.34e-56	6
GPR155	2.86e-60	-0.389	0.086	0.219	6.89e-56	6
EIF4A2	3.67e-60	-0.314193	0.503	0.726	8.83e-56	6
MYCN	1.37e-59	0.620578	0.338	0.226	3.29e-55	6
CCT8	1.55e-59	0.571317	0.641	0.718	3.73e-55	6
ZNHIT2	2.28e-59	0.310524	0.24	0.126	5.5e-55	6
SLC25A6	3.72e-59	0.405728	0.719	0.77	8.96e-55	6
TPBG	3.74e-59	0.342762	0.274	0.149	9e-55	6
LDHB	5.22e-59	0.36664	0.641	0.483	1.26e-54	6
GLCE	8.99e-59	0.572359	0.394	0.278	2.17e-54	6
CSTB	3.06e-58	0.486587	0.671	0.738	7.37e-54	6
DBNDD1	4.69e-58	0.2699	0.243	0.129	1.13e-53	6
CORO2A	6.11e-58	0.564518	0.304	0.197	1.47e-53	6
VAT1	1.11e-57	0.814274	0.446	0.391	2.68e-53	6
CENPW	1.15e-57	-0.322903	0.206	0.35	2.77e-53	6
ANKRD65	1.54e-57	0.317103	0.201	0.099	3.7e-53	6
SRSF9	2.34e-57	0.416264	0.696	0.773	5.63e-53	6
ARMCX1	4.21e-57	0.298328	0.247	0.13	1.01e-52	6
NDUFB11	4.4e-57	-0.290776	0.575	0.786	1.06e-52	6
ARF3	6.77e-57	0.80786	0.436	0.383	1.63e-52	6
HEXB	1.27e-56	0.919441	0.485	0.465	3.05e-52	6
RAB5C	1.51e-56	0.793607	0.503	0.5	3.64e-52	6
KCTD10	1.9e-56	0.343015	0.249	0.138	4.59e-52	6
DKK4	2.8e-56	-0.344171	0.012	0.12	6.73e-52	6
NKAIN4	3.09e-56	-0.620215	0.055	0.176	7.44e-52	6
TXNRD1	3.33e-56	0.879306	0.483	0.443	8.01e-52	6
JCAD	3.39e-56	0.335805	0.241	0.132	8.16e-52	6
PTMS	5.59e-56	0.338448	0.77	0.809	1.35e-51	6
SLC38A1	1.14e-55	0.47306	0.259	0.149	2.76e-51	6
PNP	1.15e-55	0.709654	0.405	0.322	2.77e-51	6
DDAH2	1.69e-55	0.726022	0.581	0.582	4.07e-51	6
PACS1	2.96e-55	0.315907	0.239	0.131	7.13e-51	6
LY6E	3.35e-55	-0.396183	0.452	0.648	8.08e-51	6
MEST	6.55e-55	0.788223	0.516	0.474	1.58e-50	6
TUBA1C	6.94e-55	0.606184	0.582	0.58	1.67e-50	6
PSMD7	8.88e-55	0.621988	0.599	0.64	2.14e-50	6
AL031058.1	1.13e-54	-0.301911	0.237	0.378	2.73e-50	6
DPP3	1.31e-54	0.409422	0.304	0.193	3.16e-50	6
IGDCC3	2.3e-54	-0.266937	0.213	0.358	5.55e-50	6
EXOC6B	4.03e-54	0.28878	0.216	0.114	9.71e-50	6
TPM4	4.1e-54	0.745494	0.531	0.53	9.88e-50	6
EDN3	5.7e-54	-0.603754	0.009	0.109	1.37e-49	6
JARID2	5.88e-54	0.947988	0.404	0.341	1.42e-49	6
POMP	6.73e-54	0.436522	0.693	0.767	1.62e-49	6
NPC2	7.56e-54	0.533643	0.676	0.719	1.82e-49	6
YBX1	1.09e-53	-0.348045	0.775	0.883	2.62e-49	6
AAMDC	1.27e-53	0.710911	0.426	0.359	3.05e-49	6
GJB2	1.4e-53	0.615135	0.22	0.121	3.36e-49	6
GRN	1.53e-53	0.853874	0.514	0.512	3.7e-49	6
REG3A	2.02e-53	-1.87369	0.006	0.104	4.88e-49	6
VASP	3.32e-53	0.611494	0.36	0.274	8e-49	6
RPL13	4.96e-53	-0.295145	0.998	0.997	1.19e-48	6
YBX3	6.39e-53	0.774598	0.56	0.595	1.54e-48	6
RCAN3	7.78e-53	0.41897	0.283	0.172	1.87e-48	6
DLGAP5	1.05e-52	-0.273027	0.047	0.163	2.52e-48	6
GNAI1	1.06e-52	-0.280595	0.171	0.302	2.55e-48	6
EHD1	1.09e-52	0.317245	0.264	0.156	2.63e-48	6
MT1M	1.1e-52	-0.404021	0.016	0.118	2.66e-48	6
CKS2	1.52e-52	-0.444579	0.446	0.638	3.67e-48	6
RNF14	2.35e-52	0.302091	0.254	0.144	5.67e-48	6
C20orf204	2.61e-52	-0.351889	0.137	0.267	6.28e-48	6
DDR1	4.59e-52	0.343535	0.248	0.139	1.1e-47	6
MGST3	8.16e-52	0.602128	0.629	0.697	1.97e-47	6
SLC18A2	8.38e-52	-0.480648	0.023	0.127	2.02e-47	6
IGF2.1	1.02e-51	-0.58986	0.314	0.464	2.46e-47	6
PCP4	1.53e-51	-0.317512	0.01	0.107	3.69e-47	6
RAP1B	1.62e-51	0.799207	0.524	0.543	3.91e-47	6
FAM89A	1.74e-51	0.733809	0.418	0.333	4.2e-47	6
HMGB3	2.79e-51	0.793317	0.493	0.447	6.71e-47	6
UBE2N	4.07e-51	0.70796	0.545	0.57	9.79e-47	6
UBALD2	5.5e-51	0.541961	0.354	0.253	1.32e-46	6
DNAJC7	6.9e-51	0.786614	0.497	0.498	1.66e-46	6
ZNF462	7.64e-51	0.323255	0.259	0.141	1.84e-46	6
KLF6	8.85e-51	0.926595	0.478	0.451	2.13e-46	6
MAPRE1	1.01e-50	0.776622	0.483	0.471	2.42e-46	6
MT2A	1.27e-50	-0.639911	0.41	0.598	3.06e-46	6
TNS3	2.05e-50	0.517504	0.283	0.184	4.93e-46	6
DCXR	2.6e-50	0.471144	0.721	0.783	6.26e-46	6
UBC	5.94e-50	0.323629	0.743	0.805	1.43e-45	6
PLEKHB2	8.35e-50	0.663083	0.369	0.29	2.01e-45	6
ENO1	1.84e-49	-0.44951	0.716	0.857	4.42e-45	6
DST	2.79e-49	0.819497	0.369	0.288	6.72e-45	6
NAGA	4.83e-49	0.425556	0.271	0.168	1.16e-44	6
PSMA1	5.58e-49	0.592316	0.616	0.696	1.34e-44	6
COX6B1	5.74e-49	0.35928	0.689	0.805	1.38e-44	6
EPPK1	1.12e-48	0.317665	0.224	0.121	2.71e-44	6
PCAT6	1.25e-48	0.268954	0.226	0.12	3.01e-44	6
MTA3	2.13e-48	0.694536	0.404	0.341	5.14e-44	6
BTBD10	2.17e-48	0.323137	0.254	0.148	5.22e-44	6
ACLY	2.25e-48	0.907168	0.485	0.476	5.42e-44	6
CCNI	3.15e-48	-0.299661	0.538	0.74	7.58e-44	6
JPT1	4.58e-48	0.598971	0.611	0.667	1.1e-43	6
EIF3F	6.84e-48	0.444777	0.694	0.758	1.65e-43	6
GFOD2	9.38e-48	0.383372	0.281	0.172	2.26e-43	6
PSMB6	1.62e-47	0.491651	0.667	0.724	3.91e-43	6
IVNS1ABP	1.94e-47	0.760164	0.406	0.34	4.67e-43	6
OTUD3	2.14e-47	0.317806	0.205	0.108	5.17e-43	6
EEF1D	2.5e-47	-0.292413	0.848	0.904	6.02e-43	6
FILIP1L	2.61e-47	0.599443	0.351	0.247	6.29e-43	6
HDAC2	2.67e-47	0.663438	0.551	0.57	6.42e-43	6
HSP90B1	3.3e-47	0.429201	0.832	0.817	7.95e-43	6
TNFAIP3	4.32e-47	0.309032	0.23	0.132	1.04e-42	6
SYPL1	5.17e-47	0.813687	0.492	0.495	1.25e-42	6
FAM83H	8.65e-47	0.276029	0.231	0.13	2.08e-42	6
COX4I1	9.26e-47	0.287138	0.828	0.862	2.23e-42	6
BANF1	1.52e-46	0.519236	0.621	0.677	3.66e-42	6
MYO1C	2.03e-46	0.465488	0.304	0.203	4.88e-42	6
ATP6V0D1	2.56e-46	0.657762	0.4	0.336	6.16e-42	6
FRMD6	2.87e-46	0.534493	0.315	0.213	6.92e-42	6
NXN	4.05e-46	0.363955	0.291	0.184	9.76e-42	6
WFIKKN1	4.4e-46	0.672941	0.392	0.304	1.06e-41	6
DAPK3	4.53e-46	0.410879	0.304	0.2	1.09e-41	6
ATP6V1D	4.55e-46	0.649254	0.402	0.338	1.1e-41	6
CHMP4C	4.83e-46	0.417575	0.294	0.191	1.16e-41	6
HIST1H1C	8.03e-46	-0.323191	0.208	0.335	1.93e-41	6
HSP90AA1	8.05e-46	0.303828	0.899	0.87	1.94e-41	6
RGL2	8.68e-46	0.401996	0.273	0.169	2.09e-41	6
GTF2H5	9.15e-46	0.58151	0.603	0.674	2.2e-41	6
PCBP1	9.4e-46	0.531948	0.637	0.724	2.27e-41	6
EHD4	9.67e-46	0.308357	0.241	0.139	2.33e-41	6
FYN	1.32e-45	0.371792	0.265	0.161	3.18e-41	6
RAB23	1.52e-45	0.256284	0.234	0.132	3.65e-41	6
SMIM29	1.61e-45	0.500006	0.333	0.234	3.88e-41	6
HMMR	3.21e-45	-0.288801	0.072	0.181	7.72e-41	6
UCHL1	3.89e-45	0.648254	0.256	0.157	9.37e-41	6
CCDC84	7.06e-45	0.371282	0.26	0.158	1.7e-40	6
MT1F	1.1e-44	-0.408716	0.125	0.239	2.64e-40	6
GSPT1	1.31e-44	0.741237	0.526	0.56	3.15e-40	6
GNPDA1	1.94e-44	0.574953	0.372	0.292	4.67e-40	6
TRH	1.97e-44	0.590245	0.425	0.317	4.75e-40	6
ERVH48-1	2.02e-44	0.313924	0.222	0.121	4.86e-40	6
TMED9	2.13e-44	0.451034	0.67	0.742	5.14e-40	6
COX7C	6.3e-44	-0.271812	0.765	0.872	1.52e-39	6
HERC3	6.37e-44	0.302662	0.251	0.143	1.53e-39	6
IQCA1	9e-44	0.29397	0.246	0.145	2.17e-39	6
TAF13	9.7e-44	0.261117	0.234	0.136	2.34e-39	6
MIXL1	9.83e-44	-0.264035	0.028	0.121	2.37e-39	6
TSKU	3.11e-43	0.301032	0.259	0.16	7.48e-39	6
ZNF385A	3.78e-43	0.311924	0.296	0.185	9.11e-39	6
IER2	5.87e-43	0.81291	0.462	0.423	1.41e-38	6
TOP2A	6.49e-43	-0.606612	0.184	0.297	1.56e-38	6
TBCD	1.01e-42	0.577983	0.324	0.23	2.44e-38	6
ZDHHC24	1.56e-42	0.317395	0.255	0.153	3.76e-38	6
SET	1.81e-42	0.367855	0.723	0.769	4.35e-38	6
SNRPD1	2.48e-42	-0.250763	0.523	0.73	5.98e-38	6
EIPR1	2.98e-42	0.517213	0.312	0.217	7.17e-38	6
ASAP2	3.28e-42	0.363511	0.244	0.147	7.9e-38	6
PPP2R1A	7.64e-42	0.764025	0.499	0.518	1.84e-37	6
BMP4	8.79e-42	0.768363	0.469	0.44	2.12e-37	6
SDC4	9.23e-42	0.57876	0.358	0.271	2.22e-37	6
GABARAPL1	1.75e-41	0.424728	0.303	0.205	4.22e-37	6
RASSF8	1.96e-41	0.409686	0.268	0.17	4.73e-37	6
CDK1	2.22e-41	-0.465419	0.144	0.256	5.34e-37	6
FOSL2	2.75e-41	0.369277	0.277	0.177	6.63e-37	6
COX6A1	2.79e-41	0.278786	0.769	0.819	6.73e-37	6
PCLAF	4.55e-41	-0.295432	0.262	0.383	1.1e-36	6
ODF2L	7.57e-41	0.353178	0.273	0.176	1.82e-36	6
CA9	1.17e-40	-0.257001	0.022	0.109	2.82e-36	6
CYTOR	1.22e-40	0.337527	0.31	0.206	2.94e-36	6
DSC2	1.29e-40	0.673791	0.372	0.307	3.11e-36	6
RHOG	1.58e-40	0.560775	0.366	0.29	3.81e-36	6
APRT	2.56e-40	0.38996	0.705	0.779	6.16e-36	6
ARPC3	3.33e-40	0.392665	0.665	0.766	8.01e-36	6
TNFAIP1	3.38e-40	0.492995	0.317	0.233	8.14e-36	6
IGSF3	6.31e-40	0.269809	0.227	0.13	1.52e-35	6
SERPINE2	1.35e-39	0.579093	0.525	0.491	3.26e-35	6
PCSK7	1.73e-39	0.499533	0.304	0.218	4.17e-35	6
RBM19	4.46e-39	0.2928	0.235	0.143	1.07e-34	6
SRSF8	4.71e-39	0.679063	0.392	0.344	1.14e-34	6
STK38	5.19e-39	0.32712	0.251	0.157	1.25e-34	6
GLTP	5.93e-39	0.521042	0.329	0.245	1.43e-34	6
HMOX2	1.15e-38	0.675437	0.39	0.325	2.76e-34	6
ABHD5	1.55e-38	0.271952	0.242	0.147	3.72e-34	6
RPS20	1.77e-38	-0.413338	0.619	0.788	4.25e-34	6
BHLHE40	2.67e-38	0.347955	0.268	0.173	6.43e-34	6
KREMEN1	2.95e-38	0.44207	0.3	0.201	7.11e-34	6
FXYD3	3.25e-38	-0.735874	0.197	0.1	7.82e-34	6
ASCC2	5.52e-38	0.403884	0.3	0.214	1.33e-33	6
EI24	5.8e-38	0.677371	0.524	0.574	1.4e-33	6
NDUFB10	5.98e-38	0.537036	0.622	0.707	1.44e-33	6
LMO7	1.63e-37	0.777795	0.429	0.393	3.92e-33	6
RPLP2	1.79e-37	-0.287346	0.899	0.924	4.32e-33	6
RBX1	2.77e-37	0.338316	0.684	0.777	6.67e-33	6
RPL27A	2.8e-37	-0.694612	0.836	0.894	6.74e-33	6
PSMD13	2.84e-37	0.720987	0.463	0.454	6.84e-33	6
TMEM167A	2.92e-37	0.552956	0.572	0.637	7.04e-33	6
SRI	5.88e-37	-0.355166	0.363	0.504	1.42e-32	6
TMEM51	6.1e-37	0.288543	0.245	0.152	1.47e-32	6
BRMS1	7.54e-37	0.375088	0.31	0.217	1.82e-32	6
AC060780.1	8.7e-37	-0.35156	0.134	0.233	2.09e-32	6
TIMP1	8.7e-37	0.490727	0.489	0.417	2.1e-32	6
BORCS8	9.56e-37	0.36708	0.294	0.199	2.3e-32	6
IFRD1	1.19e-36	0.650941	0.354	0.29	2.87e-32	6
PSMD8	1.77e-36	0.52877	0.591	0.671	4.26e-32	6
CLTB	1.83e-36	0.566085	0.363	0.285	4.41e-32	6
CHML	3.01e-36	0.387056	0.257	0.167	7.25e-32	6
ACOX1	3.11e-36	0.380276	0.278	0.19	7.49e-32	6
FGF19	7.25e-36	-0.48091	0.06	0.15	1.75e-31	6
ADI1	1.88e-35	0.639156	0.576	0.63	4.52e-31	6
NPM3	2.38e-35	0.8023	0.49	0.486	5.74e-31	6
AFDN	3.45e-35	0.853866	0.463	0.48	8.3e-31	6
HDLBP	4.23e-35	0.702799	0.568	0.639	1.02e-30	6
ACVR1B	5.18e-35	0.362672	0.248	0.159	1.25e-30	6
HSPD1	8.65e-35	-0.28723	0.765	0.864	2.08e-30	6
CAPN2	9.37e-35	0.251692	0.214	0.126	2.26e-30	6
HK1	1.48e-34	0.342564	0.238	0.148	3.57e-30	6
PITX1	1.5e-34	0.367334	0.288	0.195	3.61e-30	6
PPP1R14B	1.6e-34	0.500014	0.613	0.699	3.84e-30	6
MYL12B	1.61e-34	0.391239	0.639	0.726	3.89e-30	6
ZDHHC2	6.76e-34	0.293397	0.263	0.166	1.63e-29	6
SNF8	7.56e-34	0.62323	0.524	0.566	1.82e-29	6
GPR161	7.91e-34	0.26836	0.211	0.125	1.9e-29	6
DYNLRB1	1.04e-33	0.466639	0.626	0.728	2.5e-29	6
NAGK	1.4e-33	0.402135	0.318	0.231	3.37e-29	6
TDRP	1.71e-33	0.473432	0.313	0.234	4.13e-29	6
MAP4K4	2.01e-33	0.739436	0.474	0.479	4.83e-29	6
LONRF1	2.4e-33	0.551567	0.324	0.253	5.79e-29	6
C11orf58	2.88e-33	0.511168	0.593	0.694	6.94e-29	6
SERPINB9	4.33e-33	0.255665	0.204	0.12	1.04e-28	6
CTBP2	5.09e-33	0.321534	0.277	0.186	1.23e-28	6
YKT6	6.52e-33	0.329842	0.255	0.167	1.57e-28	6
HTATIP2	1.94e-32	0.401239	0.312	0.226	4.68e-28	6
EIF2S2	3.22e-32	0.399384	0.633	0.729	7.76e-28	6
KDM5B	3.34e-32	0.571406	0.395	0.327	8.05e-28	6
PSME3	3.75e-32	0.42993	0.317	0.241	9.02e-28	6
OCIAD2	4.14e-32	0.500093	0.357	0.279	9.98e-28	6
AHNAK	4.51e-32	0.748314	0.363	0.311	1.09e-27	6
TINAGL1	5.69e-32	0.419068	0.234	0.152	1.37e-27	6
KIF3A	5.89e-32	0.428528	0.301	0.219	1.42e-27	6
TNFAIP8	7.08e-32	0.257644	0.24	0.15	1.7e-27	6
PAQR8	9.86e-32	0.32063	0.209	0.13	2.37e-27	6
HNRNPAB	2.02e-31	0.606158	0.511	0.534	4.86e-27	6
KIF22	2.08e-31	0.529131	0.371	0.3	5.01e-27	6
SNX3	5.55e-31	0.547755	0.595	0.704	1.34e-26	6
DUSP14	7.14e-31	0.583537	0.388	0.345	1.72e-26	6
INPP1	9.47e-31	0.393628	0.296	0.214	2.28e-26	6
SH3GLB2	1.17e-30	0.415707	0.328	0.248	2.82e-26	6
DYNC1LI2	1.31e-30	0.741908	0.451	0.452	3.16e-26	6
YWHAZ	1.35e-30	0.478684	0.599	0.668	3.25e-26	6
PRR13	1.43e-30	0.640177	0.513	0.559	3.45e-26	6
TAF10	2.2e-30	0.598572	0.557	0.631	5.31e-26	6
SALL4	2.73e-30	0.518831	0.315	0.251	6.56e-26	6
GATAD2A	3.28e-30	0.526959	0.325	0.261	7.91e-26	6
HRAS	3.77e-30	0.479078	0.381	0.319	9.08e-26	6
CRELD2	6.86e-30	0.518284	0.349	0.286	1.65e-25	6
FERMT2	7.73e-30	0.682383	0.397	0.368	1.86e-25	6
ELAC2	9.52e-30	0.393326	0.301	0.224	2.29e-25	6
WIPI1	1.61e-29	0.420254	0.306	0.228	3.88e-25	6
RPL23A	2.66e-29	-0.379257	0.944	0.947	6.4e-25	6
ZDHHC5	4.88e-29	0.33709	0.249	0.172	1.18e-24	6
CRIPT	4.98e-29	0.621227	0.417	0.398	1.2e-24	6
HSPE1	5.7e-29	-0.353017	0.737	0.856	1.37e-24	6
SLC22A23	1.15e-28	0.397601	0.266	0.19	2.76e-24	6
USP5	2.43e-28	0.445364	0.312	0.239	5.86e-24	6
TNNC1	2.5e-28	0.303202	0.307	0.22	6.02e-24	6
PHB	3.04e-28	0.426291	0.625	0.725	7.31e-24	6
TLN2	3.16e-28	0.449813	0.292	0.216	7.62e-24	6
PSMB3	3.45e-28	0.467302	0.615	0.699	8.3e-24	6
CRH	3.51e-28	-1.74327	0.064	0.139	8.44e-24	6
RBM38	6.04e-28	0.295589	0.254	0.17	1.45e-23	6
LPIN2	6.05e-28	0.759173	0.387	0.355	1.46e-23	6
NES	6.29e-28	0.314614	0.271	0.185	1.52e-23	6
TPM3	6.52e-28	0.529011	0.562	0.636	1.57e-23	6
RAB11FIP4	6.72e-28	0.292103	0.258	0.177	1.62e-23	6
2023-03-02	1.11e-27	0.295267	0.273	0.188	2.68e-23	6
TNFRSF12A	1.32e-27	0.561598	0.465	0.43	3.17e-23	6
ADRM1	1.8e-27	0.571454	0.508	0.547	4.33e-23	6
AL355338.1	2.22e-27	0.330048	0.25	0.17	5.35e-23	6
DCUN1D5	2.28e-27	0.63479	0.463	0.479	5.48e-23	6
KIAA1551	2.43e-27	0.537405	0.347	0.284	5.86e-23	6
TMEM199	2.57e-27	0.285345	0.278	0.197	6.18e-23	6
XPR1	3e-27	0.431049	0.283	0.207	7.23e-23	6
SLC7A5	3.42e-27	0.48417	0.254	0.179	8.23e-23	6
KIAA1586	6.08e-27	0.469033	0.323	0.253	1.47e-22	6
POLR3H	7.81e-27	0.366635	0.301	0.226	1.88e-22	6
CAPNS1	8.62e-27	0.616205	0.446	0.46	2.08e-22	6
PTTG1	1.36e-26	-0.297295	0.36	0.468	3.28e-22	6
FLRT3	1.38e-26	0.517316	0.342	0.27	3.33e-22	6
EIF1AY	1.84e-26	0.327291	0.349	0.253	4.42e-22	6
PRCP	3.11e-26	0.680623	0.464	0.475	7.5e-22	6
DCTN2	5.16e-26	0.681103	0.462	0.49	1.24e-21	6
DNAL4	6.44e-26	0.255801	0.236	0.154	1.55e-21	6
AKTIP	1.13e-25	0.261754	0.232	0.153	2.71e-21	6
CKB	1.19e-25	-1.02515	0.707	0.726	2.86e-21	6
TULP3	1.25e-25	0.473061	0.304	0.238	3.01e-21	6
SLC29A1	1.61e-25	0.514322	0.325	0.259	3.87e-21	6
TBCA	2.67e-25	0.264449	0.693	0.806	6.44e-21	6
RHOC	3.52e-25	0.621428	0.501	0.541	8.49e-21	6
PTTG1IP	4.15e-25	0.603193	0.537	0.591	9.99e-21	6
CCNB2	4.22e-25	-0.265306	0.153	0.234	1.02e-20	6
NDUFC2	5.03e-25	0.302043	0.682	0.763	1.21e-20	6
DGKD	6.4e-25	0.634269	0.357	0.319	1.54e-20	6
NDUFA11	7.75e-25	0.370037	0.614	0.747	1.87e-20	6
HSBP1	1.32e-24	0.330686	0.647	0.754	3.17e-20	6
MPRIP	1.63e-24	0.538863	0.312	0.248	3.93e-20	6
IGFBP3	1.69e-24	-0.401566	0.125	0.21	4.07e-20	6
CORO1B	1.82e-24	0.507929	0.368	0.332	4.37e-20	6
XRN2	1.93e-24	0.578558	0.548	0.621	4.66e-20	6
PLOD2	3.2e-24	0.685394	0.509	0.54	7.7e-20	6
GNG5	4.81e-24	0.294131	0.672	0.78	1.16e-19	6
GGH	5.2e-24	-1.6722	0.562	0.7	1.25e-19	6
NDRG3	6.61e-24	0.302766	0.272	0.198	1.59e-19	6
SMIM12	6.72e-24	0.534286	0.379	0.339	1.62e-19	6
ETF1	8.02e-24	0.523445	0.388	0.357	1.93e-19	6
QPCT	8.37e-24	0.253617	0.239	0.163	2.02e-19	6
NUDT16	8.48e-24	0.673812	0.39	0.354	2.04e-19	6
YARS2	1.57e-23	0.359791	0.318	0.25	3.79e-19	6
MOSPD1	2.56e-23	0.286305	0.271	0.194	6.17e-19	6
CLN8	2.95e-23	0.331863	0.247	0.177	7.12e-19	6
MARK2	3.9e-23	0.258797	0.245	0.172	9.39e-19	6
SEZ6L2	4.05e-23	0.711309	0.387	0.373	9.74e-19	6
RPS2	1.18e-22	-0.593727	0.989	0.98	2.85e-18	6
TMEM184B	1.64e-22	0.380897	0.269	0.203	3.96e-18	6
RALBP1	2.11e-22	0.711329	0.469	0.508	5.08e-18	6
CA4	2.62e-22	0.408527	0.158	0.099	6.32e-18	6
PA2G4	3.18e-22	0.446704	0.563	0.653	7.67e-18	6
MARCKS	3.74e-22	0.321023	0.693	0.771	9.01e-18	6
C2orf76	4.71e-22	0.264424	0.277	0.202	1.13e-17	6
ACTR2	5.01e-22	0.617371	0.494	0.561	1.21e-17	6
PPP1CA	5.86e-22	0.557081	0.507	0.567	1.41e-17	6
SINHCAF	6.28e-22	0.627501	0.485	0.535	1.51e-17	6
SSFA2	7.3e-22	0.681788	0.381	0.367	1.76e-17	6
APLP2	1.16e-21	0.335705	0.693	0.745	2.79e-17	6
ATP6V1E1	1.21e-21	0.560261	0.368	0.333	2.92e-17	6
PNPLA2	1.39e-21	0.353645	0.298	0.234	3.35e-17	6
SLC37A3	1.48e-21	0.283972	0.254	0.183	3.56e-17	6
IER5	1.61e-21	0.324983	0.228	0.162	3.89e-17	6
ISYNA1	1.68e-21	0.474076	0.416	0.364	4.04e-17	6
SNRPB	2.05e-21	0.284035	0.68	0.768	4.93e-17	6
NF2	2.36e-21	0.251706	0.242	0.171	5.67e-17	6
DDA1	2.55e-21	0.477078	0.349	0.301	6.15e-17	6
UBE2I	3.52e-21	0.464227	0.57	0.681	8.49e-17	6
PHACTR2	3.75e-21	0.530712	0.342	0.298	9.02e-17	6
LANCL1	4.93e-21	0.387046	0.298	0.238	1.19e-16	6
NOSIP	4.97e-21	0.645019	0.467	0.499	1.2e-16	6
RANGAP1	7.1e-21	0.311544	0.274	0.204	1.71e-16	6
DEF8	7.73e-21	0.553381	0.403	0.385	1.86e-16	6
ZFHX3	2.13e-20	0.644355	0.347	0.318	5.13e-16	6
STUB1	2.34e-20	0.57957	0.512	0.584	5.63e-16	6
UBL5	2.4e-20	0.279349	0.644	0.787	5.79e-16	6
GNS	2.9e-20	0.67646	0.358	0.33	6.99e-16	6
PROSER2	3.83e-20	0.287832	0.264	0.195	9.23e-16	6
ZDHHC3	4.28e-20	0.563817	0.381	0.365	1.03e-15	6
ATG5	4.4e-20	0.434186	0.346	0.294	1.06e-15	6
2023-09-11	6.17e-20	0.65098	0.414	0.41	1.49e-15	6
PREP	6.39e-20	0.256006	0.245	0.175	1.54e-15	6
ZNF195	7.69e-20	0.341781	0.283	0.219	1.85e-15	6
CPLANE1	9.24e-20	0.35886	0.253	0.188	2.23e-15	6
PKM	9.67e-20	0.374752	0.618	0.661	2.33e-15	6
NCK2	1.04e-19	0.378208	0.292	0.228	2.51e-15	6
MIDN	1.22e-19	0.703485	0.424	0.446	2.94e-15	6
TPGS1	1.38e-19	0.413723	0.339	0.29	3.31e-15	6
USB1	1.41e-19	0.279374	0.261	0.193	3.4e-15	6
NPTN	1.42e-19	0.514314	0.375	0.354	3.42e-15	6
ULK1	1.81e-19	0.268714	0.23	0.165	4.36e-15	6
CYB5A	1.93e-19	-0.272867	0.528	0.696	4.64e-15	6
GNA12	2.07e-19	0.439951	0.315	0.265	4.98e-15	6
CIAPIN1	2.12e-19	0.530512	0.387	0.376	5.11e-15	6
TMEM9B	2.21e-19	0.394281	0.31	0.252	5.33e-15	6
SERINC5	2.64e-19	0.684674	0.392	0.379	6.36e-15	6
MCUR1	3.71e-19	0.54862	0.411	0.402	8.94e-15	6
SSSCA1	3.75e-19	0.52959	0.385	0.349	9.02e-15	6
NAB2	3.87e-19	0.264435	0.237	0.167	9.33e-15	6
FTSJ3	5.8e-19	0.306515	0.256	0.19	1.4e-14	6
RAC3	1.41e-18	0.356672	0.327	0.272	3.4e-14	6
BYSL	2.57e-18	0.258489	0.261	0.191	6.2e-14	6
CLTA	2.59e-18	0.293821	0.637	0.756	6.24e-14	6
NCBP3	3.01e-18	0.428735	0.315	0.267	7.26e-14	6
ARPC5	3.1e-18	0.580012	0.496	0.565	7.46e-14	6
ST13	3.8e-18	0.295046	0.642	0.756	9.15e-14	6
ARHGAP29	4.92e-18	0.407258	0.477	0.472	1.19e-13	6
PIM1	5.04e-18	0.357834	0.287	0.228	1.21e-13	6
HIKESHI	8.07e-18	0.532101	0.446	0.465	1.94e-13	6
C12orf49	1.04e-17	0.281785	0.281	0.217	2.51e-13	6
GEMIN7	1.05e-17	0.470447	0.354	0.313	2.53e-13	6
TALDO1	1.09e-17	0.497569	0.542	0.615	2.64e-13	6
GPRC5D-AS1	1.28e-17	0.292377	0.241	0.178	3.08e-13	6
PLEC	1.64e-17	0.470234	0.295	0.245	3.96e-13	6
AKT1S1	2.02e-17	0.378726	0.327	0.287	4.87e-13	6
TLCD1	2.65e-17	0.40483	0.33	0.276	6.38e-13	6
GPC1	2.96e-17	0.296805	0.292	0.219	7.14e-13	6
ATP5F1D	4.67e-17	0.302298	0.658	0.782	1.13e-12	6
NUDT14	4.81e-17	0.351736	0.315	0.249	1.16e-12	6
MRPL51	6.15e-17	0.274942	0.655	0.768	1.48e-12	6
SNRPB2	6.91e-17	0.389035	0.573	0.685	1.66e-12	6
RDX	8.43e-17	0.615801	0.457	0.506	2.03e-12	6
RAB11FIP1	8.46e-17	0.534769	0.339	0.302	2.04e-12	6
TAF9	9.16e-17	0.498116	0.558	0.666	2.21e-12	6
HEXIM1	9.3e-17	0.473329	0.347	0.323	2.24e-12	6
CAP1	1.07e-16	0.597047	0.444	0.489	2.58e-12	6
PEG3	1.48e-16	0.465745	0.559	0.625	3.57e-12	6
TXNDC9	1.5e-16	0.508363	0.419	0.424	3.62e-12	6
AC008771.1	1.76e-16	0.277975	0.222	0.162	4.23e-12	6
MED24	1.76e-16	0.275016	0.256	0.191	4.24e-12	6
RPS16	1.81e-16	-0.373584	0.932	0.943	4.37e-12	6
PHKG2	3.22e-16	0.324849	0.297	0.24	7.75e-12	6
PITPNA	4.02e-16	0.335565	0.284	0.226	9.69e-12	6
GDF11	4.03e-16	0.408777	0.34	0.302	9.71e-12	6
CCT4	4.04e-16	0.369584	0.595	0.707	9.73e-12	6
PEX16	4.21e-16	0.272568	0.28	0.219	1.01e-11	6
SRRD	4.47e-16	0.434123	0.335	0.291	1.08e-11	6
CTNNA1	5.54e-16	0.62275	0.407	0.425	1.34e-11	6
SYNE4	6.41e-16	0.432562	0.333	0.293	1.54e-11	6
DYNLL2	6.83e-16	0.437476	0.328	0.291	1.64e-11	6
HNRNPK	8.27e-16	0.287658	0.631	0.744	1.99e-11	6
C19orf70	9.48e-16	0.525911	0.487	0.567	2.28e-11	6
ERGIC3	9.65e-16	0.408913	0.574	0.662	2.33e-11	6
TLE4	1.06e-15	0.353304	0.461	0.463	2.54e-11	6
GNA13	1.06e-15	0.284944	0.272	0.214	2.56e-11	6
OGFOD1	1.07e-15	0.363849	0.286	0.237	2.57e-11	6
MBOAT7	1.45e-15	0.5327	0.36	0.349	3.49e-11	6
GLO1	1.56e-15	0.653079	0.557	0.639	3.76e-11	6
ACP1	1.99e-15	0.403377	0.575	0.695	4.79e-11	6
DCTN1	2.41e-15	0.373012	0.302	0.262	5.8e-11	6
ARRDC3	2.49e-15	0.387633	0.261	0.208	5.99e-11	6
EPS8L2	2.86e-15	0.27873	0.301	0.246	6.9e-11	6
MYO10	2.88e-15	0.488576	0.31	0.264	6.94e-11	6
SH3GLB1	2.98e-15	0.49386	0.395	0.393	7.19e-11	6
UBE2E3	4.24e-15	0.50228	0.491	0.533	1.02e-10	6
NKD1	5.21e-15	0.405491	0.54	0.579	1.25e-10	6
TOMM22	5.56e-15	0.474245	0.539	0.641	1.34e-10	6
CALCOCO1	5.71e-15	0.257966	0.23	0.169	1.38e-10	6
PATJ	5.72e-15	0.266476	0.252	0.191	1.38e-10	6
GIPC1	6.1e-15	0.421319	0.33	0.288	1.47e-10	6
PLS3	6.6e-15	0.438372	0.31	0.269	1.59e-10	6
TIMM22	6.63e-15	0.381322	0.324	0.279	1.6e-10	6
PDCD5	8.81e-15	0.3575	0.596	0.708	2.12e-10	6
TRAPPC4	9.86e-15	0.512086	0.393	0.386	2.37e-10	6
TP53	1.03e-14	0.279612	0.277	0.221	2.48e-10	6
FRAT2	1.09e-14	0.306673	0.281	0.225	2.62e-10	6
POLR2L	1.13e-14	0.391158	0.599	0.747	2.71e-10	6
GTF2A2	1.15e-14	0.567596	0.501	0.569	2.77e-10	6
NOTUM	1.18e-14	-0.919466	0.562	0.667	2.84e-10	6
SLC44A1	1.22e-14	0.69218	0.435	0.471	2.93e-10	6
KIAA0930	1.38e-14	0.311904	0.241	0.183	3.32e-10	6
EIF4A3	1.44e-14	0.549807	0.419	0.417	3.46e-10	6
ITGB1BP1	2.32e-14	0.506454	0.401	0.393	5.59e-10	6
TP53RK	2.83e-14	0.395277	0.34	0.302	6.81e-10	6
ATP6V1C1	3.35e-14	0.402381	0.324	0.282	8.08e-10	6
LIG3	3.54e-14	0.264122	0.243	0.186	8.54e-10	6
PPDPF	3.61e-14	0.255493	0.649	0.739	8.7e-10	6
HIC2	3.84e-14	0.447677	0.293	0.25	9.26e-10	6
ASPSCR1	4.61e-14	-0.567041	0.606	0.716	1.11e-09	6
NSUN2	4.73e-14	0.277473	0.252	0.196	1.14e-09	6
CDYL	4.93e-14	0.32517	0.29	0.243	1.19e-09	6
CREG1	5e-14	0.446541	0.336	0.302	1.2e-09	6
OPN3	5.57e-14	0.494358	0.306	0.265	1.34e-09	6
GPS1	6.55e-14	0.484509	0.365	0.352	1.58e-09	6
RAB9A	6.67e-14	0.389897	0.33	0.291	1.61e-09	6
TMEM131	6.82e-14	0.512337	0.298	0.263	1.64e-09	6
SLC25A39	7.76e-14	0.559948	0.455	0.503	1.87e-09	6
ACTN4	9.35e-14	0.588905	0.423	0.468	2.25e-09	6
QSOX1	1.16e-13	0.457496	0.332	0.295	2.8e-09	6
NHP2	1.18e-13	0.456395	0.549	0.651	2.85e-09	6
COA4	1.28e-13	0.495657	0.536	0.634	3.08e-09	6
ATG101	1.35e-13	0.531141	0.378	0.366	3.26e-09	6
HUNK	1.38e-13	0.381167	0.306	0.257	3.32e-09	6
RTRAF	1.49e-13	0.345302	0.619	0.724	3.59e-09	6
MLEC	1.58e-13	0.692969	0.529	0.606	3.82e-09	6
PELI1	1.83e-13	0.337808	0.285	0.236	4.42e-09	6
CD2BP2	1.85e-13	0.38045	0.323	0.28	4.46e-09	6
SOX4	1.9e-13	0.371945	0.596	0.665	4.57e-09	6
APC	2.08e-13	0.371362	0.279	0.233	5.01e-09	6
SMIM13	2.56e-13	0.29656	0.269	0.215	6.16e-09	6
RPAIN	3e-13	0.569666	0.488	0.567	7.23e-09	6
PPP2CA	3.13e-13	0.531667	0.423	0.454	7.55e-09	6
FAM222B	3.36e-13	0.368774	0.274	0.229	8.1e-09	6
TBC1D7	3.43e-13	0.351374	0.323	0.28	8.26e-09	6
FAM118A	3.75e-13	0.288711	0.256	0.204	9.03e-09	6
PSMD11	4.72e-13	0.512556	0.466	0.524	1.14e-08	6
NAA20	7.01e-13	0.568816	0.471	0.529	1.69e-08	6
SFPQ	7.48e-13	0.401813	0.546	0.618	1.8e-08	6
KRAS	9.45e-13	0.561731	0.4	0.407	2.28e-08	6
NME4	9.77e-13	0.325667	0.637	0.734	2.35e-08	6
UBE2L3	1e-12	0.483963	0.503	0.595	2.41e-08	6
HSPBP1	1e-12	0.310536	0.28	0.226	2.42e-08	6
MTAP	1.11e-12	0.487116	0.343	0.32	2.68e-08	6
AKAP8	1.23e-12	0.324948	0.271	0.221	2.97e-08	6
SAMD4B	1.48e-12	0.420912	0.313	0.279	3.56e-08	6
MTCH2	1.56e-12	0.512541	0.484	0.55	3.75e-08	6
FLII	1.58e-12	0.275499	0.282	0.232	3.8e-08	6
RARS	1.82e-12	0.532746	0.436	0.473	4.39e-08	6
PGP	1.83e-12	0.486339	0.506	0.541	4.4e-08	6
DNAJA1	1.98e-12	0.382897	0.541	0.61	4.77e-08	6
ANP32A	3.03e-12	0.537734	0.487	0.556	7.29e-08	6
PRRC2C	3.03e-12	0.443033	0.545	0.661	7.3e-08	6
PGAP2	3.22e-12	0.281449	0.291	0.241	7.75e-08	6
RIC8A	3.22e-12	0.388708	0.314	0.28	7.75e-08	6
LYPLA2	3.36e-12	0.487974	0.381	0.389	8.08e-08	6
ARL2	4.21e-12	0.452987	0.476	0.509	1.01e-07	6
SLC35E3	4.94e-12	0.544045	0.349	0.339	1.19e-07	6
RABIF	1.01e-11	0.339664	0.324	0.291	2.44e-07	6
GAPDH	1.08e-11	-0.271021	0.982	0.976	2.6e-07	6
TRIM28	1.15e-11	0.504665	0.502	0.589	2.77e-07	6
MRS2	1.19e-11	0.43567	0.358	0.342	2.86e-07	6
WDR41	1.26e-11	0.276235	0.283	0.234	3.04e-07	6
ARL2BP	1.28e-11	0.443982	0.367	0.36	3.08e-07	6
TPRKB	1.41e-11	0.501212	0.483	0.539	3.39e-07	6
LEF1	1.44e-11	0.387932	0.364	0.339	3.47e-07	6
POP4	1.76e-11	0.388962	0.333	0.302	4.24e-07	6
VPS35	1.98e-11	0.537671	0.471	0.536	4.77e-07	6
RRBP1	2.43e-11	0.346963	0.617	0.704	5.86e-07	6
FOXO3	2.7e-11	0.5545	0.33	0.316	6.51e-07	6
ID4	2.79e-11	0.325981	0.397	0.358	6.73e-07	6
PSMC5	2.82e-11	0.472534	0.498	0.563	6.78e-07	6
SLC6A6	3.37e-11	0.276358	0.235	0.188	8.11e-07	6
CDC42SE1	3.46e-11	0.318151	0.307	0.267	8.34e-07	6
COPRS	3.53e-11	0.502535	0.467	0.525	8.5e-07	6
DHX29	3.79e-11	0.554943	0.378	0.387	9.13e-07	6
BZW1	4.01e-11	0.329048	0.568	0.68	9.65e-07	6
MAGI1	4.08e-11	0.318287	0.254	0.21	9.83e-07	6
CD59	4.15e-11	0.539158	0.423	0.438	9.99e-07	6
MAL2	4.56e-11	0.399074	0.315	0.279	1.1e-06	6
TP53INP1	4.59e-11	0.283345	0.282	0.229	1.1e-06	6
STARD10	4.65e-11	0.524244	0.456	0.505	1.12e-06	6
EIF3E	5.02e-11	-0.359583	0.741	0.842	1.21e-06	6
ANKRD9	5.11e-11	0.41852	0.325	0.286	1.23e-06	6
ABCF1	5.37e-11	0.555498	0.423	0.463	1.29e-06	6
CDC42	5.86e-11	0.3213	0.584	0.696	1.41e-06	6
MDM2	6.39e-11	0.49937	0.368	0.36	1.54e-06	6
DPCD	6.78e-11	0.492463	0.395	0.391	1.63e-06	6
DDB1	6.92e-11	0.621196	0.408	0.452	1.67e-06	6
TLE3	7.34e-11	0.278559	0.239	0.189	1.77e-06	6
CFAP36	7.48e-11	0.46477	0.372	0.355	1.8e-06	6
IGFBP6	7.49e-11	0.271655	0.312	0.26	1.8e-06	6
FAM50A	8.88e-11	0.445911	0.388	0.388	2.14e-06	6
EIF3L	9.33e-11	0.311017	0.628	0.73	2.25e-06	6
LGALSL	1.33e-10	0.472347	0.348	0.327	3.22e-06	6
TSSC4	1.46e-10	0.415056	0.338	0.31	3.51e-06	6
MCFD2	1.59e-10	0.565158	0.463	0.53	3.83e-06	6
PIK3R1	1.84e-10	0.59022	0.372	0.381	4.44e-06	6
SRP19	1.88e-10	0.512886	0.453	0.502	4.52e-06	6
EPB41L2	2.11e-10	0.462726	0.325	0.293	5.08e-06	6
CCDC6	2.33e-10	0.441007	0.313	0.286	5.61e-06	6
AP3S1	2.46e-10	0.469481	0.52	0.624	5.92e-06	6
TDG	2.66e-10	0.548264	0.374	0.402	6.4e-06	6
TRAPPC2L	2.73e-10	0.494898	0.461	0.513	6.57e-06	6
NME1	2.74e-10	0.298007	0.596	0.666	6.6e-06	6
OTUB1	2.86e-10	0.474712	0.395	0.417	6.9e-06	6
POLR2A	3.11e-10	0.522267	0.35	0.347	7.49e-06	6
GSK3A	3.27e-10	0.273452	0.291	0.254	7.88e-06	6
TMEM8A	4.25e-10	0.352313	0.292	0.257	1.02e-05	6
CNN2	5.25e-10	0.543899	0.399	0.418	1.26e-05	6
HNRNPM	6.7e-10	0.438377	0.496	0.56	1.61e-05	6
ENAH	6.86e-10	0.533914	0.418	0.448	1.65e-05	6
DDX1	8.28e-10	0.492015	0.439	0.489	1.99e-05	6
SMARCD2	8.42e-10	0.274121	0.28	0.238	2.03e-05	6
PTP4A2	9.34e-10	0.449806	0.501	0.606	2.25e-05	6
SERINC3	9.89e-10	0.618688	0.423	0.472	2.38e-05	6
HGS	1.03e-09	0.31477	0.274	0.234	2.47e-05	6
YWHAH	1.07e-09	0.493322	0.452	0.494	2.58e-05	6
EIF4A1	1.08e-09	0.399437	0.51	0.632	2.6e-05	6
FIBP	1.1e-09	0.520358	0.439	0.478	2.64e-05	6
CDS2	1.1e-09	0.43689	0.33	0.314	2.66e-05	6
PAFAH1B3	1.18e-09	0.482839	0.455	0.49	2.84e-05	6
LAPTM4A	1.21e-09	0.293704	0.613	0.727	2.92e-05	6
CCT5	1.33e-09	0.3522	0.532	0.61	3.2e-05	6
CHD4	1.45e-09	0.593274	0.446	0.504	3.49e-05	6
SHISA5	1.48e-09	0.535538	0.392	0.414	3.55e-05	6
GSE1	1.5e-09	0.388525	0.299	0.271	3.62e-05	6
USP22	1.52e-09	0.258924	0.357	0.498	3.65e-05	6
SRRM2	1.64e-09	0.395573	0.575	0.702	3.95e-05	6
TWF1	1.72e-09	0.493439	0.389	0.408	4.14e-05	6
ZSWIM7	2e-09	0.470069	0.407	0.425	4.82e-05	6
SEC24B	2.04e-09	0.256624	0.266	0.22	4.92e-05	6
TMEM179B	2.17e-09	0.506313	0.438	0.476	5.23e-05	6
PCMT1	2.38e-09	0.495075	0.457	0.513	5.74e-05	6
PTDSS2	2.47e-09	0.316907	0.29	0.252	5.96e-05	6
TMSB4X	2.82e-09	-0.270182	0.727	0.816	6.8e-05	6
NAPA	2.88e-09	0.283275	0.308	0.276	6.94e-05	6
RPS19BP1	2.91e-09	0.464814	0.507	0.605	7e-05	6
AMOTL2	3.31e-09	0.319879	0.237	0.196	7.97e-05	6
CCPG1	3.31e-09	0.35646	0.287	0.248	7.97e-05	6
NDUFS6	4.13e-09	0.292829	0.583	0.702	9.94e-05	6
PSME4	5.38e-09	0.341931	0.283	0.254	0.000129512	6
DDX52	5.93e-09	0.44809	0.367	0.38	0.000142858	6
CHORDC1	6.69e-09	0.377547	0.346	0.337	0.000161131	6
HARS	7.42e-09	0.307884	0.322	0.302	0.000178624	6
CARMIL1	8.17e-09	0.295635	0.247	0.21	0.000196682	6
ZPR1	8.3e-09	0.304214	0.304	0.266	0.00019994	6
TMCO1	8.78e-09	0.46731	0.515	0.626	0.000211518	6
PFDN6	8.87e-09	0.394677	0.374	0.375	0.000213704	6
CCDC124	9.89e-09	0.423647	0.419	0.449	0.000238212	6
KPNB1	1.1e-08	0.482723	0.509	0.6	0.00026439	6
PNO1	1.23e-08	0.251523	0.307	0.273	0.000295497	6
CLIP1	1.26e-08	0.397566	0.27	0.24	0.00030302	6
NUDT22	1.35e-08	0.349893	0.33	0.301	0.000325306	6
RBMS1	1.36e-08	0.549806	0.387	0.415	0.00032651	6
BDH2	1.42e-08	0.354915	0.318	0.289	0.000341124	6
TRAF4	1.5e-08	0.510761	0.408	0.454	0.000360158	6
ZMAT5	1.53e-08	0.364288	0.326	0.305	0.00036886	6
UBE2D1	1.6e-08	0.401125	0.358	0.354	0.000384285	6
NT5C	1.82e-08	0.258296	0.381	0.494	0.000438219	6
UBE2J1	1.86e-08	0.492005	0.353	0.354	0.000447533	6
CMAS	2.15e-08	0.515898	0.375	0.385	0.000518747	6
CCNC	2.19e-08	0.486666	0.432	0.485	0.000528468	6
SUPT7L	2.36e-08	0.267604	0.263	0.221	0.000567284	6
FAM162A	2.46e-08	0.283008	0.629	0.712	0.000593056	6
YPEL3	2.75e-08	0.327901	0.305	0.268	0.000662722	6
SKIL	3.25e-08	0.271083	0.298	0.258	0.00078217	6
YPEL5	3.47e-08	0.409614	0.354	0.343	0.000835218	6
MRPL36	3.48e-08	0.464194	0.489	0.564	0.000839022	6
TP53I3	3.55e-08	0.376165	0.364	0.351	0.000854227	6
RRP36	3.79e-08	0.429996	0.377	0.381	0.000912869	6
VPS25	3.95e-08	0.47759	0.461	0.547	0.000951175	6
WDR77	4.25e-08	0.341527	0.328	0.309	0.00102359	6
EIF6	4.72e-08	0.401779	0.543	0.667	0.00113672	6
SNRPD3	4.73e-08	0.277014	0.616	0.744	0.00114008	6
PDCL3	4.84e-08	0.256783	0.301	0.27	0.00116469	6
CIRBP	5.31e-08	0.343339	0.586	0.699	0.00127868	6
SLC7A6	5.87e-08	0.273339	0.236	0.2	0.00141424	6
CXADR	6.38e-08	0.476038	0.505	0.595	0.00153581	6
FAM192A	7.29e-08	0.360199	0.322	0.302	0.00175485	6
DERA	7.37e-08	0.387426	0.34	0.323	0.00177444	6
APP	7.95e-08	0.461319	0.395	0.404	0.00191437	6
UCHL3	8.31e-08	0.400461	0.412	0.427	0.00200103	6
CANT1	8.43e-08	0.2816	0.235	0.196	0.00203004	6
RAC1	9.49e-08	0.285398	0.631	0.745	0.00228506	6
GSK3B	1.04e-07	0.504994	0.36	0.362	0.00251138	6
UBE2G2	1.17e-07	0.515463	0.369	0.396	0.00281933	6
BACH1	1.3e-07	0.344377	0.287	0.258	0.00312051	6
TRMT6	1.36e-07	0.293548	0.301	0.28	0.00326862	6
DDX27	1.38e-07	0.441985	0.354	0.368	0.00332154	6
PDLIM7	1.45e-07	0.37751	0.343	0.335	0.00350383	6
NECTIN2	1.52e-07	0.483512	0.426	0.484	0.00365496	6
TRABD	1.6e-07	0.414662	0.327	0.316	0.00384503	6
SPCS3	1.88e-07	0.585087	0.439	0.499	0.00452166	6
BID	1.9e-07	0.437314	0.35	0.339	0.00456824	6
PFDN1	1.9e-07	0.426226	0.367	0.38	0.00458105	6
SSB	1.91e-07	0.25484	0.604	0.706	0.00460984	6
EXOSC6	2.12e-07	0.35333	0.333	0.321	0.00511295	6
RTL8C	2.17e-07	0.458863	0.391	0.415	0.00523525	6
FMNL2	2.29e-07	0.340045	0.287	0.259	0.00550652	6
METTL8	2.49e-07	0.277306	0.274	0.241	0.00599278	6
SLC36A4	2.54e-07	0.294854	0.288	0.255	0.00611233	6
AGAP1	2.6e-07	0.369989	0.297	0.275	0.00626016	6
LSM4	2.62e-07	0.293272	0.602	0.72	0.00632153	6
LCMT1	2.76e-07	0.447049	0.36	0.36	0.00663692	6
RCOR1	2.78e-07	0.284204	0.257	0.224	0.00670152	6
NUP50	2.84e-07	0.373108	0.301	0.28	0.00684103	6
SFT2D1	2.87e-07	0.409951	0.369	0.37	0.00690256	6
TBCB	3.25e-07	0.461698	0.485	0.564	0.00783352	6
REEP5	3.67e-07	0.513362	0.464	0.532	0.00883859	6
TNIP2	3.83e-07	0.271614	0.259	0.219	0.00922874	6
CPNE3	3.93e-07	0.405919	0.479	0.554	0.00946298	6
CD74	4.17e-07	0.395806	0.376	0.372	0.0100395	6
KLF13	4.46e-07	0.355604	0.274	0.246	0.0107541	6
KPNA2	4.72e-07	0.263376	0.448	0.47	0.0113621	6
C12orf45	4.86e-07	0.36269	0.352	0.343	0.0117142	6
LRP1	4.93e-07	0.294781	0.338	0.453	0.0118859	6
SRSF11	5.65e-07	0.393084	0.525	0.629	0.0136073	6
DMKN	7.39e-07	0.360124	0.498	0.559	0.0178103	6
FAM207A	7.64e-07	0.458528	0.409	0.44	0.0184079	6
TXNIP	7.85e-07	0.305311	0.396	0.528	0.0189108	6
LAMP1	8.66e-07	0.527172	0.42	0.466	0.0208634	6
CHMP1B	8.74e-07	0.387646	0.324	0.317	0.0210622	6
MYO6	9.85e-07	0.35138	0.308	0.29	0.0237277	6
MTPN	1.15e-06	0.272052	0.38	0.498	0.0276827	6
TRAPPC2B	1.18e-06	0.258276	0.28	0.242	0.0284925	6
PPFIBP1	1.19e-06	0.254278	0.25	0.214	0.028607	6
ENTPD4	1.24e-06	0.279772	0.247	0.216	0.0298752	6
ZFP36L1	1.34e-06	0.487584	0.511	0.618	0.0323258	6
VTA1	1.39e-06	0.355868	0.333	0.321	0.0335525	6
CTTN	1.49e-06	0.436124	0.372	0.4	0.0359619	6
ARF6	1.52e-06	0.560015	0.428	0.495	0.0366788	6
SLC38A2	1.53e-06	0.574994	0.487	0.603	0.0367731	6
C16orf87	1.6e-06	0.417508	0.363	0.378	0.0384322	6
FKBP1B	1.62e-06	0.42028	0.37	0.366	0.039003	6
MLXIP	1.68e-06	0.280144	0.254	0.223	0.0404705	6
CTNNB1	1.87e-06	0.311168	0.551	0.661	0.0450346	6

[truncated: 4 more sheets: Markers_Cluster7, Markers_Cluster8, Markers_Cluster9, Markers_Cluster10]
