# Supplementary material for: A developmental biliary lineage program cooperates with Wnt activation to promote cell proliferation in hepatoblastoma
Source: Nat Commun. 2024 Nov 20;15:10007. doi: 10.1038/s41467-024-53802-4 (PMC11579301; doi:10.1038/s41467-024-53802-4)
Supplement: Supplementary file 9 — Supplementary Data 5 [file 41467_2024_53802_MOESM9_ESM.xlsx]

## Sheet: Description
Supplementary Data 5: Gene Lists Used to Obtain Gene Signature Scores for Tumoroid scRNAseq Data
Wu_Gene_Sig: Lists of gene signatures for different hepatoblastoma histologies identified by Smart-3SEQ in this manuscript (also listed in Supplemental Table S2)
	Fetal: Top 50 upregulated genes by Smart-3SEQ comparing Fetal Hepatoblastoma vs. Normal Liver by DESeq2
	Embryonal: Top 50 upregulated genes by Smart-3SEQ comparing Embryonal Hepatoblastoma vs. Normal Liver by DESeq2
	Mesenchymal: Top 50 upregulated genes by Smart-3SEQ comparing Mesenchymal Hepatoblastoma vs. Normal Liver by DESeq2
	Fetal-Specific: Top 50 upregulated genes by Smart-3SEQ comparing Fetal vs. Embryonal Hepatoblastoma by DESeq2
	Embryonal-Specific: Top 50 upregulated genes by Smart-3SEQ comparing Embyryonal vs. Fetal Hepatoblastoma by DESeq2
	Mesenchymal-Specific: Top 50 upregulated genes by Smart-3SEQ comparing Mesenchymal vs. Embryonal Hepatoblastoma by DESeq2
Roehrig_Gene_Sig: Lists of gene signatures corresponding to Hepatocytic, Liver Progenitor, and Mesenchymal subtypes of Hepatoblastoma in Roehrig et al. 2024
	Roehrig_Hepatocytic: Gene signature of Hepatoblastoma-Hepatocytic from Roehrig et al. 2022
	Roehrig_LiverProgenitor: Gene signature of Hepatoblastoma-Liver Progenitor from Roehrig et al. 2024
	Roehrig_Mesenchymal: Gene signature of Hepatoblastoma-Mesenchymal from Roehrig et al. 2024
Song_Gene_Sig: Lists of gene signatures of Hepatoblastoma Tumor Hepatoblast I, Hepatoblast II, and Neuroendocrine clusters in Song et al. 2022
	Song_Hepatoblast1: Gene signature of Hepatoblastoma-Hepatoblast I cluster from Song et al. 2022
	Song_Hepatoblast2: Gene signature of Hepatoblastoma-Hepatoblast II cluster from Song et al. 2022
	Song_Neuroendocrine: Gene signature of Hepatoblastoma-Neuroendocrine cluster from Song et al. 2022
Bondoc_Gene_Sig: Lists of gene signatures of Tr2, Tr3, and Tr5 clusters in Bondoc et al. 2021
	Bondoc_Tr2: Gene signature of Hepatoblastoma Tr2 (tumor) cluster from Bondoc et al. 2021
	Bondoc_Tr3: Gene signature of Hepatoblastoma Tr3 (tumor) cluster from Bondoc et al. 2021
	Bondoc_Tr5: Gene signature of Hepatoblastoma Tr5 (tumor) cluster from Bondoc et al. 2021
Hirsch_Gene_Sig: Lists of gene signatures for Hepatocytic, Progenitor, and Mesenchymal classes of Hepatoblastoma in Hirsch et al. 2021
	Hirsch_Hepatocytic: Gene signature of Hepatoblastoma Hepatocytic class from Hirsch et al. 2021
	Hirsch_Progenitor: Gene signature of Hepatoblastoma Progenitor class from Hirsch et al. 2021
	Hirsch_Mesenchymal: Gene signature of Hepatoblastoma Mesenchymal class from Hirsch et al. 2021
Nagae_Gene_Sig: Lists of gene signatures for Hepatocyte, Proliferative, and Mesenchymal classes of Hepatoblastoma in Nagae et al. 2021
	Nagae_Hepatocytic: Gene signature of Hepatoblastoma Hepatocyte class from Nagae et al. 2021
	Nagae_Proliferative: Gene signature of Hepatoblastoma Proliferative class from Nagae et al. 2021
	Nagae_Mesenchymal: Gene signature of Hepatoblastoma Mesenchymal class from Nagae et al. 2021
Cairo_Gene_Sig: Lists of gene sigatures identified for Hepatoblastoma and for the rC2 vs. rC1 hepatoblastomas in Cairo et al. 2008
	Cairo_Hepatoblastoma: Genes upregulated in hepatoblastoma vs. normal liver from Cairo et al. 2008 (CAIRO_HEPATOBLASTOMA_UP in MSigDB)
	Cairo_C2: Genes upregulated in cluster rC2 vs rC1 from Cairo et al. 2008 (CAIRO_HEPATOBLASTOMA_CLASSES_UP in MSigDB)
Wesley_Gene_Sig: Lists of gene signatures for Hepatocyte Differentiation (Hepatoblast 1, Hepatoblast 2, Fetal Hepatocyte 1, Fetal Hepatocyte 2, Adult Hepatocyte) and Cholangiocyte Differentiation (Hepatoblast 1, Hepatoblast 2, Fetal Cholangiocyte, Adult Cholangiocyte) in Wesley et al 2022
	Wesley_Hep_HB1: Gene signature of Hepatocyte-Hepatoblast 1 cluster from Wesley et al. 2022
	Wesley_Hep_HB2: Gene signature of Hepatocyte-Hepatoblast 2 cluster from Wesley et al. 2022
	Wesley_Hep_FH1: Gene signature of Hepatocyte-Fetal Hepatocyte 1 cluster from Wesley et al. 2022
	Wesley_Hep_FH2: Gene signature of Hepatocyte-Fetal Hepatocyte 2 cluster from Wesley et al. 2022
	Wesley_Hep_AH: Gene signature of Adult Hepatocyte cluster from Wesley et al. 2022
	Wesley_Chol_HB1: Gene signature of Cholangiocyte-Hepatoblast 1 cluster from Wesley et al. 2022
	Wesley_Chol_HB2: Gene signature of Cholangiocyte-Hepatoblast 2 cluster from Wesley et al. 2022
	Wesley_Chol_FC: Gene signature of Cholangiocyte-Fetal Cholangiocyte cluster from Wesley et al. 2022
	Wesley_Chol_AC: Gene signature of Adult Cholangiocyte cluster from Wesley et al. 2022

## Sheet: Wu_Gene_Sig
Wu_Fetal	Wu_Embryonal	Wu_Mesenchymal	Wu_Fetal-Specific	Wu_Embryonal-Specific	Wu_Mesenchymal-Specific
PEG10	NKD1	GNAS	AZGP1	AMBN	SPARC
GPC3	GNAS	SPARC	G6PC	MDFI	MEF2C
BCAM	BCAM	MMP14	C1S	MEX3A	BGN
NKD1	PEG10	COL11A2	CYP4F3	VCAN	COL3A1
PEG3	ROBO1	ROBO1	BAAT	MMP16	TIMP2
FRRS1L	RP11-51O6.1	FKBP10	HP	DACH1	COL5A1
DUSP9	DKK1	MAP1B	ADH1B	SOX4	PDGFRA
MEG3	PEG3	MSX1	ABCA6	TYRO3	COL1A1
ACSL4	RPS7P1	CKAP4	PCK1	FBLN2	DCN
ROBO1	MAP4K4	APCDD1	SLC51A	LNPEP	DNM3OS
DLK1	HMGA2	UCHL1	HSD17B6	IBSP	CD9
IGF2BP1	APCDD1	S100A4	C1R	NAP1L1	COL1A2
ARID3A	MEX3A	MEF2C	ITIH3	RCN2	ANXA1
MAGED1	IGDCC3	UNC5B	CYP3A4	TPBG	MGP
TRIM71	FKBP10	ZFHX3	CYP8B1	GNAS	IGFBP7
ITGA6	ARID3A	SERPINH1	F9	CXCL14	IFI6
AFP	TRIM71	MDFI	SERPING1	NPTX1	PLXDC2
IGDCC3	NAP1L1	SP6	CPT1A	LAPTM4B	ELN
SQLE	IGF2BP1	COLEC12	HRG	CRABP2	ITM2B
GNG4	UGGT1	COL15A1	CYP27A1	FKBP10	CALM1
TMEM246	MDK	COL1A2	C6	TEAD2	PLS3
EPCAM	FRRS1L	PLS3	CYP2C9	PTCH1	NFIC
PTP4A3	HELLS	S100A1	HPR	POSTN	CYBRD1
PLPPR1	GPC3	PLXNA1	AOX1	MARCKSL1	TIMP3
SNHG23	RP11-864N7.2	COL9A3	C8G	SOHLH2	ANO1
RP11-51O6.1	AXIN2	MAGED2	ADH1C	MSX1	FXYD6
GNAS	TCF3	MMP11	CYP4A22	FREM2	AHNAK
COL2A1	MSX1	PLD3	LEAP2	HNRNPA2B1	CD81
SNAP25-AS1	PLPPR1	OXCT1	SULT2A1	ILF3	ENG
DKK1	RPS3	COL1A1	UGT2B10	TUBBP1	COL6A1
PLVAP	LAPTM4B	NOTCH3	CYP2E1	RP11-278C7.1	EGR1
CACNB4	DPEP1	ANXA5	CES2	CKAP4	ZCCHC24
APCDD1	EPCAM	ANGPTL2	ORM2	CPXM1	JUNB
MAP4K4	TRIM24	PPT1	HMGCS2	MYCN	VIM
KCNU1	DUSP9	ATP8B2	APOA5	PHF6	COL12A1
FAM3B	MAGED1	KIDINS220	TAT	XRCC5	ANXA5
UGGT1	NT5DC2	CPE	APCS	HNRNPU	PPP1R12B
TRIM24	LEF1	GSN	APOC3	SLC34A2	IDS
SLC22A11	RPL13P2	UACA	CCL16	DBN1	LPAR1
NPNT	RP11-771F20.1	NES	IGFBP1	GPR161	AEBP1
ONECUT2	RP5-1056L3.3	COL5A2	CYB5A	BIRC5	TAGLN
MBNL3	LRRC75A-AS1	ITM2B	ANGPTL3	TP53BP1	EMILIN1
EBF1	DLK1	EBF1	APOC1	WLS	KALRN
SP5	HDAC2	VIM	FMO3	FAM84A	C1R
HMGA2	MDFI	TIMP2	SLC22A7	AXIN2	MMP14
IKBKAP	PGC	DKK1	ACSM2A	ELMO1	ECM1
PABPC1	LIN28B	CUX1	AKR1C2	RASL11B	LMNA
LEF1	AFP	S100A6	PIPOX	VANGL2	FSTL1
COL15A1	MYCN	MAGED1	PCK2	HDAC2	COL8A1
MDK	COL2A1	LEF1	A2M	HMGA2	S100A6

## Sheet: Roehrig_Gene_Sig
Roehrig_Hepatocytic	Roehrig_LiverProgenitor	Roehrig_Mesenchymal
CPS1	FRAS1	RBFOX1
SLCO1B1	HS3ST4	ZNF804B
CYP2C9	NRXN3	FBXL7
ABCB11	PLCB1	RYR2
CYP2E1	FREM1	AUTS2
NEAT1	CHRM3	ZFPM2
SLCO1B3	AC077690.1	FGF14
ADH1B	CACHD1	CACNA2D1
FMO5	NPSR1-AS1	TMEM132C
CFH	AC073050.1	LAMA2
BAAT	TGFB2	LINC02770
CYP3A7	SLC38A11	NTM
FMO3	NRG3	ADAMTS19
CYP3A4	MYH7B	NEBL
TENM2	ROBO2	RBMS3
ERRFI1	SMOC2	CADPS
LINC02336	AC105402.3	CALN1
CPA6	MMP16	GRM7
LINC02163	COL11A2	LRRC4C
AC013652.1	PDE4D	ANO4
APCS	DKK2	SHOC1
LNCAROD	MAML3	TMEM163
AKR1C1	NAV2	AGBL1
GK	ASPM	LDB2
ADRA1A	AC073091.3	ZNF521
FGG	GRM7-AS1	CERS6
SYBU	CENPF	TRPS1
PTCHD4	MAML2	PDGFD
GPAM	CTNND2	LSAMP
SLCO1B7	MME	MSRB3
CYP3A5	FGF13	HCN1
AC034268.2	NKD1	NAV3
CTNNA3	ERVMER61-1	LINC02484
AC098617.1	VCAN	RBM20
PTP4A1	NRP2	ITGA9
UGT2B15	ST18	AC002069.2
CFHR4	RGS7	FAM189A1
GNGT1	DACT1	PLCB4
PID1	LINC01876	THSD4
MYRIP	HMGA2	AC092957.1
CP	ENPP3	GRM3
ADH4	DPP10	PLD5
PDE11A	SEMA3C	AC016687.3
AOX1	HS3ST5	LEF1
AKR1C2	FGF20	UNC5C
FGB	DYNC1I1	MLLT3
GC	SERPINI1	LINC00882
LINC01344	TOP2A	DACH1
ACSM2B	APOB	AC069277.1
PALM2-AKAP2	CHST9	TANC2
F5	PCSK5	UST
ADH1A	KIF26B	RORA
RBFOX1	OSBPL6	TRPM3
ACSM2A	ROR1	TENM3
LBP	DISC1	ISM1
TSHZ2	PTCH1	SGCD
VNN3	KCNIP1	NHS
CDC42BPA	RALYL	AC005999.2
C4BPA	NEGR1	EDA
CFHR2	KCNQ1OT1	WLS
AC007319.1	MCTP1	COL11A1
AL078604.4	RRM2	COL1A2
STOM	CADPS2	HDAC9
ZNF804B	AFP	AP001347.1
RYR2	TSPAN5	TSPAN5
ACSL1	NOTUM	AC078845.1
PPARGC1A	AC025839.1	SYT9
CADM1	LINC01524	LPAR1
FGF14	GPD1L	PAG1
KCNMB2-AS1	HUNK	SYTL2
IGFBP1	DIAPH3	FAM169A
ZBTB20	BCL11A	CTTNBP2
HMGCS1	ACSM3	PGM5
NADK2	KANK1	COL6A3
CXCL2	ATP10D	AC104574.2
PLG	APCDD1	AP000676.5
AADAC	HMCN1	TAFA4
RORA	BRIP1	PRKAR2B
F13B	LINC02058	AC104041.1
ACSL5	LGR5	AC011246.1
HGD	DISC1FP1	ATRNL1
C5	CENPE	LINC00499
GLUL	LIN7A	LINC01748
CPS1-IT1	SGIP1	CAMTA1
SUGCT	HSP90AA1	ADCY2
FGA	DEPDC1B	LINC02197
MYO1B	APOA1	CACNA2D3
LINC00607	KCNIP4	RUNX1T1
TPRG1	APP	SYT1
CACNA2D1	ARL15	CASC15
LINC02542	SPTLC3	DCLK1
PCSK6	TSPAN18	AC069410.1
RHOBTB1	SORCS1	KCNMA1
AC116049.2	FUT9	LINC02223
ALDH1L1	MIR924HG	SLC1A3
CLMN	SOX4	WIPF3
LINC02770	DLGAP1	SEMA3E
LINC02484	AGBL3	DGKH
AL353138.1	SYT14	CHL1
AC106729.1	DACH1	POU6F2
RNF217	TLR2	SAMD5
ARG1	APBB2	MSI2
LINC-PINT	PBX1	AC113414.1
PREX2	PELI1	AC021613.1
ABLIM3	CIT	SLC4A4
CFHR1	RPL13	PPP2R2B
KCNU1	LIN28B	DOK6
PLPP1	GCNT1	KDM7A
CD36	SAT1	COL14A1
ZFPM2	ST6GALNAC5	ERC2
SCN9A	GABRB1	PLCL2
MYOM1	NAALADL2	MIR924HG
PTGR1	SLC22A15	GRIA1
TMEM132C	KIF14	PDZD2
SLC22A25	LINC01091	NETO2
HIVEP1	LINC01208	KCNQ1OT1
APBA1	ARHGAP11B	AL583808.1
SLC1A2	SPIDR	NOSTRIN
HULC	VWA2	CTBP2
NAV3	TBC1D4	TMEM178B

## Sheet: Song_Gene_Sig
Song_Hepatoblast1	Song_Hepatoblast2	Song_Neuroendocrine
CPS1	ADH1B	CHGB
FGB	BAAT	SST
FGA	AHSG	CHGA
FGG	APCS	HSPA6
APOB	APOC1	PCSK1N
HP	AKR1C1	SCG2
APOA1	ZC3H13	SYT4
RELN	FCN3	MFAP4
PLG	REG3A	PCSK1
SERPINA1	CYP2E1	NEFM
C3	AMACR	NEUROD1
ALB	IGHM	KIAA1244
IGF2.1	ACSM2B	NEFL
TF	FXYD2	AMBN
A2M	ACSM2A	DSP
ITIH1	FTCD	FREM2
F2	MEG3	HSPB1
AMBP	HSPA1A	DLK1
ITIH2	C19orf80	NR2F1
APOH	FIGF	GNAS
CYP3A7	HULC	DNAJB1
VTN	F12	PBXIP1
SERPINC1	GC	NRCAM
KNG1	GPAM	TTR
AGT	DDX3Y	SCG3
PAH	HLA-DQB1	NELL2
CYP2E1	ACADSB	BTBD3
HPX	GLUL	INSM1
AFM	HSPD1	CRH
FMO5	C4BPA	NOTUM
ORM1	HLA-DQA1	SCGN
ITIH3	MLXIPL	DSG2
IGFBP1	NEAT1	CPLX2
FMO3	ALB	F10
BHMT	MST1	QPCT
PCK1	HSPH1	RHOB
F5	APOE	BAG3
SERPINF2	HSP90AA1	TMEM9
AZGP1	ACSM5	TUBA1A
PGC	ADH1A	ALDH1A1
MBNL3	AADAC	EGR1
ASGR2	CYP3A5	NKD1
APOC3	FGL2	XIST
GATM	C1QB	PCLO
TTR	RBP4	ATF3
RBP4	C1QA	DDC
APOA2	APOH	CADPS
APOA5	FCN2	MSX1
ALDH2	CRHBP	CKB
SLC2A2	ADH6	MAP2
AOX1	ASPSCR1	BEX1
FGL1	AKR1C4	TAGLN3
APOE	DNAJA4	PLD3
PEG10	AKR1C3	NFASC
CPB2	HLA-DPA1	A1CF
HMGCS2	ZNF385D	HSPA1B
ARG1	CCL4	MIR7-3HG
ITPR2	ANG	PTCH1
CDO1	RARRES2	CCT3
GPT2	CD74	GNG4
ANGPTL3	ONECUT2	PCSK2
CFH	AQP9	MAP1B
CP	HMGCS1	CACYBP
ERRFI1	IQGAP2	SOX4
FN1	PRODH2	APLP1
TMBIM6	GLUD1	BAMBI
GLUD1	TPSAB1	NLRP1
SERPINA5	TST	CSRNP3
C8B	XAF1	DACH1
FABP1	SLCO1B1	HTATSF1
MAT1A		CALY
AHSG		PKIB
GC		CACNA2D1
HGD		ENAH
PEG3		ZNRF3
ATP1B1		SYT11
CYP2C9		BTG2
G6PC		KIF1A
LECT2		RGS4
MEG3		JUN
TFR2		OLFM1
ADH1A		ESRRG
POR		PDZD8
F12		CADM1
SERPIND1		FNDC3A
C5		RP11-401P9.4
ACADVL		ATP1B1
SLC39A14		SEZ6L2
ASGR1		TPPP3
NADK2		CLDN11
PEBP1		NR4A1
CYP3A5		ENPP3
CES1		ADCYAP1
SLC39A5		NCAM1
ORM2		TUSC3
ENTPD5		AKT3
ABCC2		ZFAND2A
TM4SF4		NGFRAP1
SLC13A5		PROX1
LIPC		CBX5
SERPINA6		SEZ6L
GLUL		FAM84A
PROC		S100A3
ACSL5		FLRT3
HLF		ID1
UGT2B4		ODC1
C1orf115		GFRA1
APOM		PARP1
SORD		C14orf132
CLMN		TOMM20
CYP3A4		ACLY
AFP		RAB3C
GSTA1		TSPAN3
F13B		AES
CYB5A		KIAA1324
SLC1A2		PTPRN2
IL6R		RAB3B
HPN		FAM167A
SERPINA7		GOLM1
PCSK6		NQO1
F7		SEMA6A
FAXDC2		SLC7A14
C4BPB		KIAA1456
LEPR		MAN1A1
C8A		TUBB1
GPAM		STMN1
C2		GABRB3
SERPING1		ETV1
MDM2		UNC5B
SERPINA4		CST3
DSP		BEX2
ST6GAL1		TNFRSF19
MTTP		KCTD3
DHCR24		KREMEN1
SEPHS2		RGS16
ONECUT2		JUND
UGT2B10		DPP10
A1CF		ATXN7L3B
MST1		AGT
GOT2		CBX6
ALDH6A1		PKD2L1
FAM3B		PTPRN
CFHR1		HDGF
AHCY		NES
KRT18		HSPH1
BHMT2		P4HTM
AIG1		HEPACAM2
PSD3		DNAJC12
CYP4F3		MYL6B
AQP9		RUNDC3A
TOR1AIP2		PCDH9
SLC27A2		PTPLAD1
SMLR1		TBCB
ACAA1		GPX2
CFI		PDE4DIP
C6		H1F0
F11		EMC10
ECH1		SNX27
ACSM2A		BCL9
NIPSNAP1		GSE1
ERBB3
ANG
ABCG5
SPINK1
ECHDC2
PIPOX
RARRES2
C1S
IKBKAP
UGT2B7
HSDL2
FAM47E-STBD1
HIST1H1C
LPIN2
SHMT1
SLCO1B1
MLXIPL
QPRT
SELENBP1
PROX1
ACADSB
COBLL1
TMEM56
DAAM1
ADH4
TAT
VIL1
AGXT
TMEM245
SDC2
GPR126

## Sheet: Bondoc_Gene_Sig
Bondoc_Tr2	Bondoc_Tr3	Bondoc_Tr5
POLQ	ABCB11	NTM
DIAPH3	ACSM2B	SHISA6
AC091057.6	ACSM2A	EPHA6
BRIP1	MAT1A	FHOD3
CENPK	SLCO1B1	AC012368.1
MELK	PFKFB1	STRA6
CDC25C	CYP4F3	TLL2
CIT	SYBU	GRIP1
KIF18B	SLC22A9	VCAN-AS1
C2orf48	NR1H4	AC104041.1
PARPBP	PPARGC1A	CACHD1
GINS1	GPC5	FGF13
SPC25	MARCH2	IL1RAPL2
FANCI	COBL	CHST11
NCAPG	BDH1	PLD5
TICRR	SLC6A1	NHS
RFC3	SLC22A25	CTBP2
BUB1B	CYP3A7	SNTG2
DEPDC1B	LINC02532	HUNK
KIF15	ACOT12	FMN1
FANCA	MALAT1	CHN1
CEP128	SPP2	PLCB4
DTL	PID1	CCDC148
KIF4A	PCSK6	SFMBT2
BUB1	CYP3A5	ROR1
C21orf58	BHMT2	SLC25A12
CDCA2	L3MBTL4	GAD1
TPX2	ABLIM3	SORCS1
GTSE1	HPR	AC019068.1
AC073529.1	SLC22A10	LINC02055
KNTC1	ERRFI1	SEMA5A
BRCA2	KIF6	CYP39A1
AURKB	AC087482.1	ADAM23
VRK1	AL391117.1	KLHL29
ASPM	BHMT	AL591686.2
CEP152	THRB	GRIK2
TACC3	CPT1A	BACE2
NCAPG2	ARG1	CCDC148-AS1
XRCC2	LINC01146	AC090673.1
ANLN	EGFR	CHSY3
AP001347.1	FYB2	LMO2
IQGAP3	SEC16B	ASB18
NDC80	PRKAG2	NRP2
RAD54L	C8B	LEF1
FANCD2	NEAT1	TSPAN5
RAD18	RGN	PTCH1
CENPP	PPP2R1B	RBMS3-AS3
MMS22L	PTP4A1	GRAPL
MND1	PLG	FSIP2
RAD54B	ACSL1	KAZN
NUSAP1	IL6R	IL17RD
HJURP	BAAT	PKP4-AS1
SKA3	C17orf100	KCNQ5
STIL	HGD	BRINP1
RAD51AP1	PCK1	GLCCI1
ESCO2	ACSS2	CCNO
RTKN2	CLMN	VCAN
MCM8	CFH	LDB2
KNL1	MLXIPL	FAM78B
CIP2A	SLC2A9	TGFA
CENPI	PSD3	EXPH5
KIF11	IL1RAP	ANKRD30BL
TTK	DMGDH	MBOAT2
BLM	LIPC	PDZRN4
KIF20B	ABCA1	AC124254.1
KIF14	LSS	TTN
ATAD5	MYOM1	SPRY4-AS1
ORC6	CYB5A	CCDC33
NCAPH	LBP	AC008056.1
ZNF519	SUGCT	ENTPD1
KIFC1	CLDN14	AP000787.1
NEIL3	DPYD	FBXL7
CENPE	F13B	GPR155
KIF23	SLC22A7	DISC1
NCAPD3	AGMO	ZFHX4
CHAF1A	SIK2	PCNX2
PBK	TLE1	AC004594.1
CENPU	NR1I3	VANGL2
SMC4	AFM	PPP1R14C
MKI67	TNFSF14	PRICKLE2
POLA2	NR3C1	AUTS2
CDC45	GC	FREM1
PRIM2	SCN9A	NOVA1
KIF18A	MYO1B	VWA2
ECT2	GK	LAMB1
KIF2C	SMOC1	WLS
CLSPN	FTCD	AC018742.1
ZNF43	SLC6A1-AS1	LDLRAD3
PRR11	VNN3	MLLT3
CCNF	SLC13A5	PBX1
MCM10	SLC1A2	HMGA2
SHCBP1	PNPLA3	KCNIP4
ZGRF1	AIG1	HS3ST3A1
EXO1	PDIA5	BDNF
WDHD1	TFR2	C10orf90
AC007240.1	FMO3	THSD4
CKAP2L	LDLRAD4	SEMA3C
AC016205.1	POR	TTTY14
ZNF367	C4BPB	AC017101.1
RBL1	CKMT2-AS1	ISM1
SGO1	ASGR1	ST8SIA4
PIF1	ITIH3	PTPRZ1
DNA2	CYP2E1	TACR1
FOXM1	ABCA5	LRTM1
CDCA8	ONECUT1	C2CD6
SGO2	LINC01344	FYN
ESPL1	SORBS1	ROR1-AS1
TOP2A	SLC15A1	DSCAM
ARHGAP11A	CDO1	LYPD6
APOLD1	TNS1	LYPD6B
EZH2	SLC2A2	ZNF385B
AURKA	PPARG	KIZ-AS1
FANCB	DUSP10	FNDC3A
MYBL1	GPAM	NBEA
HMMR	C6	AC002429.2
FAM111B	CFHR3	LRRTM4
WDR62	SHANK2	DACH1
ASF1B	APCS	FMNL2
DSCC1	UPB1	LRRC4C
DLGAP5	CRYL1	CLIC5
TROAP	AC007364.1	SLCO3A1
CENPJ	SHMT1	EPHA7
SASS6	ATF6	FAM171B
LMNB1	LEAP2	HDAC2-AS2
CHEK1	F12	ZAP70
RACGAP1	ADORA2A-AS1	DANT2
Z94721.1	FRRS1	SH3RF3
POLE2	ECHDC2	APCDD1
ITGB3BP	KCNK1	PDZRN3
BARD1	SGMS1	FUT8
POLA1	ABCC6	LHX1
OTUD7A	KCNT2	BCL11A
DDX11	APBA1	DLG2
AC004943.2	NFIA	LGI1
INCENP	CYP27A1	PRTG
FANCM	MEG3	PAX2
CDK1	CDK14	FRMD4A
MYBL2	ALAS1	MYOF
RFWD3	FAM20A	PKP4
HELLS	LDLR	TDRD15
MGME1	ASS1	KIAA1324L
NCAPD2	BLNK	RBMS3-AS2
NEMP1	CYP3A43	PRRX1
NSD2	CAPN12	UTY
RGS3	HKDC1	MAML3
RTTN	LINC02499	PRKCQ
LINC02456	LEPR	LHX1-DT
CHEK2	AC016831.7	ADGRL2
CENPO	DPYS	TRERF1
ZNF730	SLCO2B1	DKK2
DBF4B	LIPG	SESN3
DSN1	SLC22A3	ACPP
GINS4	RNF152	PDGFD
EFCAB11	AOX1	AC073050.1
SPC24	AL139383.1	DYNC2H1
ZNF66	SCP2	TSPAN18
POLE	HMGCS1	AC026704.1
CENPF	KNG1	CYP19A1
LIG1	CYP4A11	ANTXR1
MIS18BP1	ELL2	USP9Y
NUP107	ATRN	RUNX2
CCNB1	DLC1	FRMD6
CCDC77	FMO5	WIPF1
GAS2L3	XYLB	AC099792.1
BIRC5	GHR	AC096888.1
TBC1D31	GCH1	TMTC2
CEP192	EPAS1	SRGAP2
ATAD2	ZDHHC14	LINC01876
NUF2	ABCG5	MMP16
TTF2	KIFC3	OBSCN
CCDC18	DST	CERKL
CCDC150	NCKAP5	PGAP1
GEN1	COBLL1	SLC39A10
MTBP	ISPD	AL023755.1
SPATA5	AL161645.1	AL583808.1
C1orf112	ENPP1	VGLL4
BRCA1	JAZF1	STK33
LINC01572	MEGF9	ETV1
SCLT1	CPEB4	GPR161
PLK4	ZHX2	WASF3
DDB2	ZBTB20	NKAIN4
CKAP2	KLF12	MB21D2
DEPDC1	GPHN	NKD1
NDC1	DPP4	RBMS3
E2F7	GCKR	MEST
C5orf34	F11	DPEP1
SKA2	HMGCS2	LMO1
MPHOSPH9	AC019197.1	LIN28B
ZRANB3	COL18A1	MECOM
AC104073.4	AC068631.1	CNTNAP3
IGF2BP3	EFNA1	STK39
ZNF714	MIA2	XKR6
CENPQ	SFXN5	AC007966.1
MDC1	SLC17A4	RAPGEF4
KIF24	GLYAT	PGM5
CCDC138	AGXT	FLG-AS1
DBF4	IL6ST	NBPF19
CDC7	LPGAT1	HS3ST4
MCM3	GLT1D1	WASF3-AS1
CSE1L	SULT2A1	PLCH1

## Sheet: Hirsch_Gene_Sig
Hirsch_Hepatocytic	Hirsch_Progenitor	Hirsch_Mesenchymal
HNF1A	MYCN	TWIST1
HNF4A	MIXL1	TBX5
FGA	PROM1	VIM
ADH1A	LIN28B	THY1
BAAT	KRT19	NCAM1
CYP2E1	AFP	KIT
	EPCAM

## Sheet: Nagae_Gene_Sig
Nagae_Hepatocyte	Nagae_Proliferative	Nagae_Mesenchymal
XLOC004515	NPTX1	DPT
SLCO1B1	TRH	MMP7
ADH1B	DUSP9	ELC
SLCO1B3	CCNO	CCL19
PPP1R1C	NAT8L	SNC73
LST3	INHA	CXCL6
ADH4	TSPAN18	IGH
F13B	MYCN	DES
UGT2B11	EMID2	FLJ00385
BAAT	CR597335	SFRP2
CYP3A4	SLC35D3	SCARNA5
AFM	THBS4	PTGDS
UGT2B4	MSI1	IGH
FMO3	CDT1	LEFTY2
CD36	WNK2	SNORA53
HULC	LASS1	CXCL1
HAO	SMPDL3B	STMN2
ANGPTL3	GFRA3	SCTR
AADAC	OATP-E	GAS1
AOX1	GPHA2	X17676
CYP2E1	FGF8	IGK
SULT2A1	DPEP1	AK128525
HMFN2567	WFIKKN1	KRT7
LECT2	HS3ST4	CR591448
LEAP2	FZD10	CYP1B1

## Sheet: Cairo_Gene_Sig
Cairo_Hepatoblastoma	Cairo_C2
ACACA	AAMP
ACLY	AARS1
ACSS3	AARSD1
AKR1C3	AATF
ALCAM	ABCF2
ANGEL2	ACKR3
ANKRD27	ACLY
ARL4A	ACP1
ASAP2	ACSL3
ASPSCR1	ACTR3B
AVL9	ADSL
BAMBI	AFP
BCAM	AGBL5
BEX1	AGFG1
BRD3	AGPAT5
C11orf95	AGPS
CAMSAP2	AHCY
CAP2	AK4
CBX1	ALDH18A1
CBX5	AMD1
CBX6	ANGEL1
CCT3	AP1G2
CD24P2	AP2B1
CD24P4	APEX1
CD46	APRT
CDC23	ARFGEF1
CDK4	ARID3A
CEP68	ARMC9
CETN2	ASPM
CKAP4	ATIC
CKB	ATP2B1
CLIC1	ATP5MC2
CLMN	ATP6AP1
COL15A1	ATP6V1H
COQ8A	AURKA
CPD	AURKB
CREB3L2	B9D1
CRIM1	BCCIP
CS	BFAR
CYP51A1	BIRC5
DCP2	BLMH
DDHD2	BOP1
DENR	BORA
DKK1	BRCA2
DLG5	BSG
DLK1	BUB1
DRAM1	BUB1B
DZIP3	BUB3
EHMT2	BYSL
ELP1	BZW2
EMCN	C1orf109
EPCAM	C1QBP
ERG28	C20orf27
ETV1	C8orf33
FASN	CAD
FDFT1	CALU
FDPS	CANX
FKBP1B	CAPRIN1
FNBP1L	CBX3
FRRS1L	CCDC47
FXR1	CCDC88A
GABBR1	CCNA2
GJA1	CCNB1
GLUL	CCNB1IP1
GMNN	CCNB2
GNPAT	CCNE1
GORASP2	CCNF
GPC3	CCT2
GREB1	CCT3
GSTA4	CCT4
HDAC2	CCT5
HEATR1	CCT6A
HIP1	CCT7
HMGA2	CD164
HMGCR	CDC20
HMGCS1	CDC25A
HMGN4	CDC25C
HSP90AB1	CDC27
HSPA2	CDC6
HSPB1	CDCA4
IGF2BP2	CDCA8
ILF2	CDK1
IMPDH2	CDK4
ITGA6	CDKAL1
ITGAE	CDKN3
JARID2	CDT1
KDM3B	CENPA
KDM5B	CENPF
KHDC4	CENPI
LAMC1	CENPN
LEF1	CENPQ
LGR5	CEP57
LRRC1	CERS6
LYZ	CHAF1A
MAGED1	CHCHD2
MAGED2	CHD7
MAP3K4	CHEK1
MAP4K4	CHEK2
MARCHF8	CIAO1
MARCKS	CIAPIN1
MAVS	CIZ1
MCAM	CKAP5
MCM3	CKLF
MEG3	CKS2
MFF	CLIC1
MINPP1	CLNS1A
MLEC	CNOT6
MMP11	COG5
MPZL1	COIL
MRPS27	COMMD8
MTR	COPS5
NAP1L1	CPNE1
NCOA3	CPSF1
NDN	CPSF6
NSDHL	CREB3L2
NUDT3	CRELD1
NUP133	CSE1L
NUP37	CSNK2A1
OBSL1	CSNK2B
PALLD	CTSV
PAPSS1	CYC1
PDCD2	DARS1
PDGFA	DAZAP1
PDXK	DBF4
PDZK1	DCP2
PEG10	DDC
PEG3	DDOST
PFKM	DDX1
PIEZO2	DDX10
PLAG1	DDX18
PLPPR1	DDX27
PLVAP	DDX39A
PLXNC1	DDX41
PMS1	DDX42
PODXL	DDX56
POLR1D	DGKD
POMK	DGUOK
PPP1CC	DKC1
PPP1R2	DLGAP5
PRKCA	DLST
PRKD1	DMAC2
PRR15L	DNAAF5
PRUNE1	DNAJC10
PSMD10	DNAJC4
PSMD4	DNAJC7
R3HDM1	DNAJC9
RAB4A	DNMT1
RACGAP1	DNMT3A
RANGRF	DOP1B
RAP2A	DPH5
RBM12	DTL
RBM34	DTYMK
RC3H2	DUSP9
RCOR3	E2F5
RELN	ECPAS
RHOBTB1	ECT2
RNF38	EEF1B2
RNF43	EEF1D
ROBO1	EEF1E1
ROCK2	EIF2B4
RPA1	EIF2S2
RPS6KC1	EIF3B
RRP1B	EIF3E
SAC3D1	EIF3F
SCD	EIF3H
SEPHS1	EIF3L
SEPTIN2	EIF3M
SEPTIN8	EIF4A1
SERPINE2	EIF4A3
SLC1A4	EIF4B
SLC25A36	EIF4E2
SLC26A2	EIF5B
SLF2	EMG1
SMARCA4	ENO1
SMARCC1	ENOPH1
SMYD2	ENY2
SMYD3	EPCAM
SNORD52	EPRS1
SOCS5	ERGIC3
SOX4	ESF1
SP3	EXOSC2
SQLE	EXOSC4
SREBF2	EZH2
SUCO	FAM136A
TACC1	FAM216A
TARBP1	FANCA
TAX1BP3	FANCI
TBC1D9	FARSA
TBCE	FASTKD1
TBX3	FBL
TDGF1	FBXO5
TIA1	FKBP10
TMEM243	FKBP1B
TNKS	FNTA
TOMM20	FOCAD
TOR3A	FXN
TP53	FXR1
TRIB2	GART
TSN	GCFC2
TSPYL4	GCN1
TUFT1	GCSH
TULP4	GGCT
UBAP2	GINS1
UBAP2L	GINS2
UGGT1	GINS4
UNC119B	GLDC
UTRN	GMPR2
UXS1	GNL3
VPS45	GPN1
VWF	GPS1
WFS1	GPX7
ZBTB38	GRK6
ZNF189	GTF2F1
	GTF3C2
	GTF3C3
	GTPBP4
	GTSE1
	HDAC2
	HDLBP
	HEATR1
	HIC2
	HJURP
	HMGA1
	HMGA2
	HMGB2
	HMGB3
	HMMR
	HNRNPA3
	HNRNPA3P1
	HNRNPC
	HNRNPR
	HOMER1
	HS2ST1
	HSF1
	HSP90AB1
	HSPA13
	HSPD1
	HTRA2
	HUWE1
	IARS1
	IGSF1
	IL1RAPL1
	ILF2
	ILF3
	IMP4
	IMPDH2
	IPO4
	IPO5
	IPO7
	JPT1
	JPT2
	KARS1
	KDELR1
	KDM1A
	KIAA0930
	KIF11
	KIF14
	KIF15
	KIF18A
	KIF18B
	KIF20A
	KIF22
	KIF23
	KIF2C
	KIF4A
	KLHL7
	KMT5AP1
	KNTC1
	KPNA2
	KPNB1
	KRT19
	LANCL2
	LAPTM4B
	LDAH
	LIG1
	LIG3
	LRPPRC
	LRRC1
	LRRC59
	LSM2
	LSM4
	LSP1P5
	LTA4H
	LYRM4
	MAD1L1
	MAD2L1
	MAN1B1
	MAPKAPK5
	MAPRE1
	MAVS
	MAZ
	MCM10
	MCM2
	MCM3
	MCM4
	MCM6
	MCM7
	MDN1
	MEAK7
	MEP1A
	METTL8
	MIF
	MIS18A
	MKI67
	MLST8
	MMS19
	MNAT1
	MPZL1
	MRE11
	MRPL12
	MRPL15
	MRPS18B
	MRPS27
	MRPS33
	MRPS7
	MRS2
	MRTO4
	MSH2
	MSH6
	MTA1
	MTDH
	MYBBP1A
	MYCBP
	MYCN
	MYL6B
	NAE1
	NAT10
	NCAPD2
	NCAPG
	NCAPG2
	NCBP2
	NCL
	NCLN
	NDC1
	NDC80
	NEK2
	NELFE
	NHP2
	NIP7
	NLE1
	NME1
	NME2
	NOL11
	NOL7
	NOLC1
	NONO
	NOP16
	NOP56
	NPM1
	NPM3
	NR2F6
	NSD2
	NT5DC2
	NTAQ1
	NUFIP1
	NUP153
	NUP205
	NUP210
	NUP85
	NUP93
	NUSAP1
	ODC1
	ODF2
	OIP5
	OLA1
	ORC4
	OSBPL2
	OXA1L
	P3H4
	P4HB
	PABPC4
	PARP1
	PAXIP1
	PBK
	PCM1
	PDCD11
	PDCD4
	PDGFRL
	PDIA4
	PDIA6
	PDSS1
	PFAS
	PHB
	PHB2
	PI4KA
	PIK3C2G
	PLCXD1
	PLIN3
	PLK1
	PLTP
	PMS1
	PNKP
	PNO1
	POLD1
	POLR1C
	POLR2D
	POLR3D
	POLR3E
	POMK
	POP7
	PPA1
	PPAT
	PPP1CC
	PQBP1
	PRC1
	PRDX4
	PRDX6
	PRKDC
	PRMT1
	PRMT3
	PRMT5
	PRPF6
	PSMB5
	PSMF1
	PSMG1
	PSPH
	PTDSS1
	PTK2
	PTP4A3
	PTPRA
	PUDP
	PUF60
	PUS1
	PUS7
	PYGL
	QARS1
	R3HDM1
	RAB4A
	RABGGTB
	RACK1
	RAD51AP1
	RAN
	RANBP1
	RB1CC1
	RBM12
	RBM4
	RBX1
	RCC1
	RFC1
	RFC2
	RFC4
	RFWD3
	RFXANK
	RIOK3
	RNASEH2A
	RNF126
	RPL10A
	RPL11
	RPL14
	RPL15
	RPL18
	RPL18A
	RPL19
	RPL22
	RPL23
	RPL24
	RPL28
	RPL36
	RPL37A
	RPL4
	RPL5
	RPL6
	RPL8
	RPLP0
	RPN2
	RPP40
	RPS14
	RPS16
	RPS21
	RPS3
	RPS6
	RPS6KB1
	RPS8
	RPS9
	RRM1
	RRM2
	RRS1
	RSL1D1
	RTRAF
	RUVBL1
	RUVBL2
	RXYLT1
	SAE1
	SAP130
	SCRIB
	SEC23IP
	SEC61G
	SEPTIN9
	SERBP1
	SF3A1
	SF3B3
	SFI1
	SFPQ
	SINHCAF
	SKP2
	SLC25A3
	SLC35F5
	SLC39A4
	SLCO4A1
	SLCO4C1
	SMARCA1
	SMARCA4
	SMARCB1
	SMARCC1
	SMC2
	SMC4
	SNHG14
	SNORD52
	SNRNP200
	SNRPB
	SNRPD1
	SNTB1
	SNU13
	SNX5
	SOAT2
	SPAG5
	SPDL1
	SPTLC2
	SQLE
	SRP72
	SRPK1
	SRSF1
	SRSF2
	SRSF9
	SSB
	SSR3
	SSRP1
	ST13
	STK25
	STOML2
	SULT1C2
	SUPT16H
	SUPT3H
	SUPT4H1
	TAF12
	TAF1D
	TAF9
	TASP1
	TBC1D31
	TBL2
	TBRG4
	TCAF1
	TCEA1
	TCERG1
	TDP1
	TEX2
	TFRC
	TGS1
	THAP4
	THG1L
	THOC5
	TIMELESS
	TIMM9
	TMA16
	TMEM97
	TMPO
	TOMM20
	TOMM34
	TOMM70
	TOP2A
	TPD52L2
	TPGS2
	TPI1
	TPX2
	TRAP1
	TRIM28
	TRIP13
	TRRAP
	TSR1
	TTK
	TUBG1
	TWNK
	TXNL4A
	U2SURP
	UBAP2
	UBE2C
	UBE2S
	UBE2V1
	UBXN8
	UGGT2
	UNC93A
	UPK3A
	UQCRB
	UQCRH
	USP10
	USP24
	UTP14A
	UTP18
	UTP20
	UTP6
	VARS1
	VDAC2
	VRK1
	VTI1B
	WARS2
	WDR12
	WDR3
	WDR46
	WDR77
	XPO7
	XRCC5
	XRCC6
	YBX1
	YBX3
	YEATS2
	YWHAZ
	ZC3H15
	ZFR
	ZNF207
	ZNF696
	ZNHIT3
	ZWILCH

## Sheet: Wesley_Gene_Sig
Wesley_Hep_HB1	Wesley_Hep_HB2	Wesley_Hep_FH1	Wesley_Hep_FH2	Wesley_Hep_AH	Wesley_Chol_HB1	Wesley_Chol_HB2	Wesley_Chol_FC	Wesley_Chol_AC
NPW	MT1H	CYP3A7	FXYD1	SAA1	SPINK1	MT1H	CLU	DEFB1
SPINK1	MT-CYB	ALB	ALB	HP	IGFBP2	GSTA1	GC	SPP1
SRSF9	MT-CO1	F2	PRAP1	CYP2E1	FST	MT1M	FAM178B	KRT7
BRI3	MT-ATP6	APOH	ANGPTL3	SAA2	NPW	AC104389.1	CLDN6	ELF3
SRM	MT-ND4	LIPC	CYP3A7	APCS	SEC61G	PRAP1	BCAM	ABCC3
FST	AMN	GSTA1	LEPR	NNMT	SRSF9	APOH	ISYNA1	FOS
GLRX5	MT1G	AMBP	GC	ADH1B	POLR2L	ITIH1	CFI	ANXA4
MARCKS	ODC1	MT1H	RPS4Y1	C9	SRM	MT1G	PPDPF	CYP3A5
S100A11	IGF2.1	VTN	AKR1C1	HSD17B6	C14orf2	CPS1	ERICH5	S100A6
LAPTM4B	DUSP9	AC104389.1	CPS1	AZGP1	RPL39	MT1E	ANXA13	CXCL6
RAC1	MEG3	SERPINA4	S100A4	CES1	LAPTM4B	ALDOB	VIM	TACSTD2
DUSP9	MT1E	GC	CFHR1	TAT	USMG5	TMEM176B	S100A4	MTRNR2L12
FABP5	APOE	SERPINC1	CDR1-AS	CYP2C8	OSTC	TMEM176A	STAT1	AQP1
SEC61G	MT-ND2	S100A4	MT1H	MAT1A	ATP5I	ALB	TM4SF4	CLDN4
COTL1	EEF1A1	AHSG	CFH	ORM1	BRI3	APOC3	AC104389.1	APCS
RPL39	MT1F	ITIH1	MT1G	CYP2C9	RPS28	MT-ND2	DHRS7	SOX9
S100A13	CYBA	HSPA1A	FAM178B	SLC22A1	FABP5	SERPINC1	SLC44A3	LGALS4
YBX1	TPT1	GSN	S100A6	C1R	TIMM10	KNG1	TTYH1	CFTR
RPS2	SCD	HSPA1B	SLCO1B1	TAT-AS1	RPL34	MT-ND5	BAAT	FOSB
MZT2B	MT1M	APOA1	MT1E	C4BPA	TMEM258	MT-CYB	CDH6	CXCL2
RPL26	AHSG	AFP	VTN	C8G	RPL36	MT1HL1	ALB	CLDN10
MARCKSL1	DLK1	AGT	PEG3	CRP	MZT2B	GC	HSPA1A	PKHD1
RPL34	MT-ND1	BCAM	SPP2	SAA4	TCEAL8	MT-CO1	SPHK1	LCN2
RPS28	AFP	PRAP1	ATF5	CYP8B1	TIMM8B	MT2A	FXYD1	WFDC2
PFN1	APOM	SERPIND1	CLU	AOX1	RPL35	RBP2	HABP2	SLPI
RPL36	GSTP1	ECH1	DHRS7	LINC00844	PEG10	MT1F	PF4	SYNE2
RPL7	RPL28	TM7SF2	HAL	C1S	PFN1	SERPIND1	HSPA1B	MMP7
TMSB4X	RPS3A	DLK1	SLC7A2	HSD11B1	TMEM256	TFR2	FOS	BIRC3
RPL21	MT-CO3	ITIH2	GSTA1	F9	RPS29	KANSL1-AS1	PLEKHB1	JUN
RPS18	MT-CO2	MT1G	ACSL4	BAAT	EIF5A	VTN	TNFRSF12A	PPP1R15A
SPATS2L	ITIH1	PLG	APOH	APOA5	RPL41	MT-ND4	NEDD9	PMEPA1
RPL27A	ACTG1	F10	FGG	CYP3A4	RPS2	APOE	CD24	TNFAIP2
RPL12	HMGCS1	MT1E	PLIN2	CYP2D6	RPL12	HPX	FGL1	SLC4A4
NGFRAP1	GNB2L1	CLU	VCAM1	FMO3	TIMM13	PLG	JUN	CXCL1
RPL35	NAP1L1	DONSON	F13B	GPX2	RPL21	AMBP	PLGLB1	SAA1
RPL36A	FADS2	PRDX2	ITIH3	AKR1C4	RPL26	AHSG	PON1	PLPP2
RPS19	MSMO1	S100A6	APOB	AQP9	BEX1	MT-ATP6	ELOVL2	HLA-B
WBP5	RBP1	EBP	LIPC	ADH1C	RPS18	MT-ND1	IL32	SPINT1
RPL41	RPL7A	KNG1	ITIH2	FGL1	APOA2	GSTA2	MXRA8	TSPO
RPS15	MT-ND5	ARSE	ITIH1	RP11-434D9.1	GCSH	APOA1	PRG4	CRP
RPL15	RPSA	TMEM176B	MT1F	MFSD2A	APOC1	RBP4	BTG2	CLDN3
RPS14	PABPC1	MST1	AGT	TTC36	ATOX1	ADH4	CFH	BICC1
OSTC	YBX1	PHYH	NUPR1	RP11-403I13.5	GLRX5	FGG	AFM	EHF
PEG10	RPS3	CD63	IGFBP1	ORM2	RPS15	MT1X	CSPP1	IL32
TMEM258	RPL9	C2	PLG	SLPI	RPL27A	GSN	TSPAN12	CLDN7
C14orf2	EEF2	UBB	A2M	CYP2B6	RPS27	DLK1	MFAP2	ABCB1
ODC1	GSN	GPC3	AMBP	AR	ASGR1	C2	LOXL4	TESC
RPL22L1	SERPINA5	ATP5B	PTP4A1	UGT2B7	OST4	FGB	AGPAT2	RP11-473M20.16
POLR2L	MT2A	UBC	FGA	DEFB1	RPL7	A1BG	LAMP2	CAV2
RPL35A	GPC3	ALDOB	TMEM123	C3	SLIRP	MT-CO3	S100A14	ANKRD36C
RPS27A	RPL10A	DHRS7	EIF1AY	HAO2	NGFRAP1	F2	KLKB1	CHST4
RPS8	RPS4X	H2AFJ	KNG1	GLYAT	SEC61B	IGFBP1	AMBP	ARRDC2
RPL6	GNAS	GSTP1	APOA1	LINC01485	RPS14	TTR	IGFALS	AGRN
RPS4X	NACA	HLA-A	MT2A	LRG1	TMEM141	EPHX1	CDR1-AS	PDZK1IP1
USMG5	S100A10	GALK1	AHSG	TSKU	UQCR11	APOM	DCDC2	JUNB
RPS6	RPL29	APOM	F2	IGF1	RPL35A	SCD	PRSS35	CXCL8
DYNLL1	RPLP0	PRDX1	SERPINC1	CES2	POMP	DONSON	UBC	ATP1B1
RPS13	RPS8	TECR	AC104389.1	ACSL1	ATP5J2	LIPC	SOX4	PIGR
HMGN1	KANSL1-AS1	ACAT2	FABP1	CCL16	APOB	FABP1	UGT2B15	SFRP5
RPS26	RPS2	MT-ND2	C5	CFH	GAMT	ASS1	PLGLB2	SLC17A4
RPS3	MDK	SLC39A5	ALDOB	GNMT	EIF2S2	AFP	JUNB	FAM150B
RPS15A	RPS5	F12	AFP	LBP	NDUFV3	IGF2.1	SERPING1	NFIB
KRT10	ZFAS1	ASGR2	HSPA1A	ACSM5	RPS19	ANGPTL3	HIST1H1E	NFIC
OST4	RPS23	HSD17B2	TM4SF4	SDS	RPS26	TPT1	SPP2	C3
RPL23	RPL30	SERPINF1	MALAT1	HAO1	NDUFA11	ACAA1	DDAH2	KLF6
TCEAL8	RPL5	TFR2	OAT	PON1	RPS15A	A2M	ARID5B	RPS4Y1
TIMM13	EEF1B2	FABP1	SMIM1	CYP2A6	RPL6	ASGR2	SLCO1B3	ARL4C
RPL10	SERPINA6	SERPINA11	MGST3	ACSM2B	RPL37A	SERPINF2	TGFBI	HOMER2
NPM1	RPL15	MGST3	TM4SF5	CXCL2	DBI	MEG3	MBNL2	IER3
MAP2K2	RPS12	RBP4	TFR2	ABCC3	TBCA	BHMT	MAP1LC3A	CCDC64B
RPL18A	RPL31	HLA-C	ECH1	NFIA	RPL36A	PHYH	SLCO1B1	SLC12A2
EIF5A	TMEM97	ITM2B	MEG3	AFM	RPL10	F10	TAGLN2	CD24
RPS27	H2AFJ	TM4SF5	TMEM176B	NFIC	RPL32	SLC39A5	BLVRB	MMP14
RPL10A	RPS24	FAM178B	DLK1	GPT	ROMO1	SERPINF1	SULT1C4	NFKBIZ
RPL32	BEX1	BLVRB	DST	UGT2B15	COX7A2	SERPINA4	SGIP1	PDGFD
RPS23	RPL27A	FDPS	SLC51A	ANO1	AFP	EBP	RP1-60O19.1	EGR1
H1FX	APOA2	UROD	SDSL	ACSM2A	RPS6	DPYS	LEPR	KLF5
RPS29	LGALS2	FOS	GSN	HPGD	DUSP9	APOC2	DPP4	CLIC6
BTF3	RPS17	PPIB	CYP4A11	FKBP5	RPS4X	APOA2	CIRBP	CCL28
RPL23A	RPL10	ADH5	MT1HL1	NAMPT	ATP5G1	SULT2A1	CAPG	SEL1L3
RPL13	BTF3	KRT8	MT1M	CYP2C18	RPL23A	UGT2B4	DDX39B	BACE2
RPL28	COTL1	ADH1A	GPC3	SLC10A1	S100A13	ITIH2	CTD-3080P12.3	UGT2A3
SNRPN	RPL4	GGH	SERPIND1	UGT1A1	SHFM1	ANG	GADD45B	TMC5
RPL8	HSPA8	TMEM176A	TGFBI	PCK1	RPL15	ECH1	PLD3	CYR61
RPL13A	CALR	A1BG	IGF2.1	RDH16	UQCR10	LCAT	GCA	ITGB8
RPS24	RPL18A	SERPINA6	FGB	C6	RPS13	ADH1A	SNAP25	VSIG2
SEC61B	ACSL4	HSPB1	AGPAT2	APOL1	UQCRQ	TM4SF5	KLF6	HSPA1B
PHPT1	RPS7	PHGDH	HMGCS2	LINC01554	NOP10	MT-ND3	SCGN	ZBTB20
RPL3	FADS1	MAGED2	PHYH	AKR7A3	GPC3	HRG	UGT2A3	ST14
RPL37A	RPS27A	LMAN2	C2	APOF	MGST2	HFE2	GAL3ST1	HIP1R
LDHB	RPL8	ACAA1	A1BG	HSD17B13	RPL22L1	SORD	TUBB	SLCO3A1
TMSB10	RPL7	SERPINA5	ARG1	PRG4	IGF2.1	H2AFJ	ZBTB20	LINC01320
RPS5	FDFT1	PF4	TMEM176A	FAM99A	UBL5	MT-ND4L	HIF3A	ITGA3
BEX1	RPL13A	SOAT2	SERPINA4	ABCC9	MTRNR2L1	SERPINA7	EIF4A2	SEMA3E
RNF7	GAPDH	CFHR1	CD63	KLF9	RPL18A	MSMO1	UBD	ANXA3
RPLP2	FAM3B	SERPINF2	SEPP1	THRSP	SERPINA1	DHCR24	GATA1	SORBS2
RPS10	RPL18	SLC22A9	TM7SF2	RP11-393N21.2	HINT1	SOAT2	SOCS2	CDKN1A
ZFAS1	RPS6	DHCR7	SLC38A4	ABHD2	KDELR2	GPX3	MPO	APP
NT5DC2	RPS14	RHOC	GLS2	CHRDL2	RPL13	MGMT	DNAJB1	GPX2
ERH	SNHG23	MT1F	GOT1	MT-ATP8	RPL27	RARRES2	RP11-242J7.1	DUSP1
