# Supplementary material for: A developmental biliary lineage program cooperates with Wnt activation to promote cell proliferation in hepatoblastoma
Source: Nat Commun. 2024 Nov 20;15:10007. doi: 10.1038/s41467-024-53802-4 (PMC11579301; doi:10.1038/s41467-024-53802-4)
Supplement: Supplementary file 10 — Source Data [file 41467_2024_53802_MOESM10_ESM.xlsx]

## Sheet: Description
Source Data for all Figures and Supplementary Info
Figures labeled in dark gray
Values plotted on each figure indicated in light gray

## Sheet: Fig 1
Fig. 1c - Source data available in Supplementary Data S2
Fig. 1d
Embryonal vs. Fetal
NAME	SIZE	ES	NES	NOM p-val	FDR q-val	FWER p-val	RANK AT MAX	LEADING EDGE
HALLMARK_E2F_TARGETS	196	0.807694	2.34009	0	0	0	3689	tags=68%, list=12%, signal=76%
HALLMARK_MYC_TARGETS_V1	195	0.762881	2.21777	0	0	0	4661	tags=61%, list=15%, signal=71%
HALLMARK_G2M_CHECKPOINT	191	0.731793	2.09386	0	0	0	3165	tags=60%, list=10%, signal=66%
HALLMARK_WNT_BETA_CATENIN_SIGNALING	41	0.764258	1.72448	0	0.000197	0.001	3344	tags=44%, list=11%, signal=49%
HALLMARK_MITOTIC_SPINDLE	197	0.586309	1.65009	0	0.00158046	0.01	2407	tags=34%, list=8%, signal=36%
HALLMARK_DNA_REPAIR	146	0.583999	1.59733	0.00271003	0.00337432	0.027	5967	tags=51%, list=19%, signal=63%
HALLMARK_SPERMATOGENESIS	107	0.529244	1.40714	0.0138889	0.0395784	0.314	3434	tags=24%, list=11%, signal=27%
HALLMARK_ESTROGEN_RESPONSE_LATE	190	-0.528788	-1.38223	0.0142857	0.049657	0.655	2553	tags=31%, list=8%, signal=33%
HALLMARK_APOPTOSIS	158	-0.554177	-1.39921	0.0190779	0.0432109	0.578	2131	tags=31%, list=7%, signal=33%
HALLMARK_UV_RESPONSE_UP	152	-0.556205	-1.40858	0.0172414	0.041208	0.546	2274	tags=31%, list=7%, signal=33%
HALLMARK_IL2_STAT5_SIGNALING	194	-0.548376	-1.41955	0.0133333	0.0387422	0.509	2929	tags=35%, list=9%, signal=38%
HALLMARK_REACTIVE_OXYGEN_SPECIES_PATHWAY	47	-0.67244	-1.44914	0.037037	0.0292335	0.395	1360	tags=26%, list=4%, signal=27%
HALLMARK_ESTROGEN_RESPONSE_EARLY	190	-0.560854	-1.45787	0.00482315	0.0277393	0.362	2088	tags=28%, list=7%, signal=30%
HALLMARK_KRAS_SIGNALING_UP	195	-0.568288	-1.509	0.00153846	0.0158793	0.216	2816	tags=31%, list=9%, signal=34%
HALLMARK_HEME_METABOLISM	188	-0.605046	-1.56838	0	0.00714201	0.102	2845	tags=28%, list=9%, signal=30%
HALLMARK_CHOLESTEROL_HOMEOSTASIS	72	-0.68858	-1.57075	0.00383142	0.00752405	0.101	2695	tags=39%, list=8%, signal=42%
HALLMARK_ANDROGEN_RESPONSE	97	-0.663971	-1.59399	0.0053286	0.00606727	0.078	1866	tags=33%, list=6%, signal=35%
HALLMARK_INFLAMMATORY_RESPONSE	192	-0.634985	-1.6578	0	0.00243457	0.03	2425	tags=34%, list=8%, signal=37%
HALLMARK_PEROXISOME	102	-0.708613	-1.69754	0	0.00104375	0.012	1265	tags=30%, list=4%, signal=32%
HALLMARK_OXIDATIVE_PHOSPHORYLATION	181	-0.67108	-1.74451	0	0.000566	0.006	2876	tags=28%, list=9%, signal=31%
HALLMARK_IL6_JAK_STAT3_SIGNALING	82	-0.754427	-1.7596	0	0.000332	0.003	3231	tags=41%, list=10%, signal=46%
HALLMARK_HYPOXIA	188	-0.683889	-1.77611	0	0.00023	0.002	2027	tags=37%, list=6%, signal=39%
HALLMARK_ADIPOGENESIS	190	-0.706823	-1.84592	0	0.000134	0.001	2376	tags=35%, list=7%, signal=37%
HALLMARK_INTERFERON_ALPHA_RESPONSE	94	-0.771911	-1.84958	0	0.000151	0.001	3483	tags=52%, list=11%, signal=58%
HALLMARK_COMPLEMENT	196	-0.739616	-1.92076	0	0.000172	0.001	2749	tags=41%, list=9%, signal=45%
HALLMARK_TNFA_SIGNALING_VIA_NFKB	197	-0.759119	-1.97416	0	0	0	2894	tags=50%, list=9%, signal=54%
HALLMARK_INTERFERON_GAMMA_RESPONSE	194	-0.755871	-1.98751	0	0	0	2914	tags=44%, list=9%, signal=48%
HALLMARK_FATTY_ACID_METABOLISM	148	-0.791169	-2.01801	0	0	0	1499	tags=36%, list=5%, signal=38%
HALLMARK_COAGULATION	135	-0.851889	-2.12389	0	0	0	1225	tags=42%, list=4%, signal=44%
HALLMARK_BILE_ACID_METABOLISM	112	-0.876962	-2.12982	0	0	0	1533	tags=45%, list=5%, signal=47%
HALLMARK_XENOBIOTIC_METABOLISM	195	-0.85057	-2.22601	0	0	0	1533	tags=47%, list=5%, signal=49%
Fig. 1e - Source data available in Supplementary Data S2 (EmbvFet)
Fig. 1f - Source data available in Supplementary Data S1, S2 and below
	EmbvNorm		FetvNorm		MesvNorm		EmbvFet
Gene name	log2fold	padj	log2fold	padj	log2fold	padj	log2fold	padj
AFP	6.06238	1.85e-11	5.69312	5.44e-11	-4.18719	0.00175639	0.369258	0.922622
AXIN2	4.48758	5.82e-14	2.46927	0.00014668	3.67523	4.3e-08	2.01831	0.0108496
DKK1	8.14231	1.9e-19	5.34242	5.16e-09	6.83705	5.72e-12	2.79989	0.0213282
SOX4	2.35746	1.86e-07	0.210451	0.804968	1.13586	0.0427135	2.14701	0.000121416
HNF4A	-1.0026	0.0185374	0.100517	0.891426	-5.27588	2.52e-12	-1.10312	0.0562857
MKI67	3.83537	8.79e-06	1.53596	0.178126	-0.712143	0.614799	2.2994	0.0664609

## Sheet: Fig 2
Fig. 2a - Source data available in Supplementary Data S1
Fig. 2c
Cluster #	FGF19+	Total	% FGF19+
1	1	577	0.17331
2	0	537	0
3	11	448	2.45536
4	29	418	6.9378
5	6	407	1.4742
6	4	288	1.38889
7	2	281	0.711744
8	5	256	1.95312
Fig. 2g
%FGF19+ cells/total cells expressing gene X
Image #	FGF19+AXIN2+	FGF19-AXIN2+	%FGF19+/AXIN2+		Image #	FGF19+SOX4+	FGF19-SOX4+	%FGF19+/SOX4+		Image #	FGF19+KLB+	FGF19-KLB+	%FGF19+/KLB+
1	24	674	3.4384		1	40	159	20.1005		1	3	640	0.466563
2	4	675	0.589102		2	25	357	6.5445		2	7	740	0.937082
3	11	508	2.11946		3	42	310	11.9318		3	10	535	1.83486
4	18	587	2.97521		4	19	163	10.4396				average	1.0795
5	19	554	3.31588		5	11	185	5.61224				stdev	0.695179
		average	2.48761		6	15	115	11.5385
		stdev	1.17979				average	11.0278
							stdev	5.16074
One-way ANOVA, Tukey's		p	Mean diff	95% CI of diff	q	DF
	AXIN2 vs SOX4	0.4717	-4.032	-13.03 to 4.964	1.712	11
	AXIN2 vs KLB	<0.0001	69.62	58.77 to 80.47	24.51	11
	SOX4 vs KLB	<0.0001	73.65	63.15 to 84.16	26.78	11
Fig. 2h
% cells expressing gene X/total cells expressing FGF19
Image #	AXIN2+FGF19+	AXIN2-FGF19+	%AXIN2+/FGF19+		Image #	SOX4+FGF19+	SOX4-FGF19+	%SOX4+/FGF19+		Image #	KLB+FGF19+	KLB-FGF19+	%KLB+/FGF19+
1	24	1	96		1	40	3	93.0233		1	3	15	16.6667
2	4	1	80		2	25	1	96.1538		2	7	34	17.0732
3	11	1	91.6667		3	42	0	100		3	10	32	23.8095
4	18	2	90		4	19	1	95				average	19.1831
5	19	3	86.3636		5	11	2	84.6154				stdev	4.01174
		average	88.8061		6	15	2	88.2353
		stdev	6.01817				average	92.838
							stdev	5.58201
One-way ANOVA, Tukey's		p	Mean diff	95% CI of diff	q	DF
	AXIN2 vs SOX4	0.0058	-8.54	-14.37 to -2.712	5.597	11
	AXIN2 vs KLB	0.853	1.408	-5.621 to 8.437	0.7652	11
	SOX4 vs KLB	0.0059	9.948	3.142 to 16.75	5.583	11

## Sheet: Fig 3
Fig. 3c
LCM-6						LCM-7						LCM-8
Image #1		DAPI (total)	Ki67	%Ki67/total cells		Image #1		DAPI (total)	Ki67	%Ki67/total cells		Image #1		DAPI (total)	Ki67	%Ki67/total cells
	Low	126	0	0			Low	144	2	1.38889			Low
	Med	154	49	31.8182			Med	137	68	49.635			Med	198	98	49.4949
	High	35	0	0			High	38	1	2.63158			High	60	0	0
Image #2		DAPI (total)	Ki67	%Ki67/total cells		Image #2		DAPI (total)	Ki67	%Ki67/total cells		Image #2
	Low	129	0	0			Low	78	5	6.41026			Low	82	2	2.43902
	Med	205	76	37.0732			Med	325	59	18.1538			Med	728	168	23.0769
	High	62	0	0			High	28	0	0			High	36	0	0
Image #3		DAPI (total)	Ki67	%Ki67/total cells		Image #3		DAPI (total)	Ki67	%Ki67/total cells		Image #3
	Low	277	1	0.361011			Low	48	5	10.4167			Low	107	1	0.934579
	Med	213	39	18.3099			Med	265	86	32.4528			Med	481	99	20.5821
	High	79	4	5.06329			High	18	0	0			High	58	0	0
				Average (LCM-6)						Average (LCM-7)						Average (LCM-8)
			Low	0.120337					Low	6.07194					Low	1.6868
			Med	29.0671					Med	33.4139					Med	31.0513
			High	1.68776					High	0.877193					High	0
	average	stdev		One-way ANOVA, paired, Tukey			adj p-values	Mean Diff.	95% CI of diff	q	DF
Low	2.62636	3.08504				Low vs Med	<0.0001	28.55	24.92 to 32.18	65.5	2
Med	31.1774	2.17616				Med vs High	0.0044	30.32	21.29 to 39.35	27.98	2
High	0.854986	0.844101				Low vs High	0.6886	1.771	-9.730 to 13.27	1.283	2
Fig. 3e
Fetal
Image #	1	2	3	4	average	stdev
% HNF4+CK19-	73	87.7759	88.2353	64.2857	78.3242	11.733
% CK19+HNF4A-	0	1.69779	0.470588	10.7143	3.22067	5.04675
% HNF4A+CK19+	23	10.3565	6.35294	20.5357	15.0613	7.97836
% HNF4A-CK19-	4	0.169779	4.94118	4.46429	3.39381	2.18343
Embryonal
Image #	1	2	3		average	stdev
% HNF4+CK19-	34	21.9178	12.5628		22.8269	10.7475
% CK19+HNF4A-	32	43.2877	57.7889		44.3589	12.9278
% HNF4A+CK19+	17	31.7808	23.1156		23.9655	7.42697
% HNF4A-CK19-	17	3.0137	6.53266		8.84879	7.27513
p-value comparing fetal vs. embryonal by ANOVA, mixed effects, Sidak's						Predicted (LS) mean diff		95% CI of diff	t	DF
HNF4+/CK19-	<0.0001					55.5		37.55 to 73.45	8.458	20
CK19+/HNF4A-	<0.0001					-41.14		-59.09 to -23.19	6.27	20
HNF4A+/CK19+	0.5693					-8.904		-26.85 to 9.046	1.357	20
HNF4A-/CK19-	0.8833					-5.455		-23.41 to 12.50	0.8314	20

## Sheet: Fig 4
Fig. 4d
HB15
Cell number per well
Well \ Day	0	3	6	9	9-pass	12	15	18	18-pass	21	24	27	27-pass	30	33
1	100000	662000	3220000	3940000	100000	163000	895000	3710000	100000	116000	1660000	5150000	100000	295000	1190000
2	100000	706000	2590000	5000000	100000	142000	1140000	4080000	100000	130000	1800000	5090000	100000	261000	1340000
3	100000	622000	2590000	4000000	100000	135000	1200000	5360000	100000	222000	1360000	4800000	100000	239000	1160000
Population doublings
Well \ Day	0	3	6	9	12	15	18	21	24	27	30	33
1	0	2.72683	5.00899	5.30012	6.005	8.46201	10.5135	10.7276	14.5666	16.2	17.7607	19.7729
2	0	2.81967	4.69488	5.64386	6.14975	9.15482	10.9944	11.3729	15.1643	16.6639	18.048	20.4081
3	0	2.63691	4.69488	5.32193	5.75489	8.90689	11.0661	12.2166	14.8316	16.6511	17.9081	20.1871
Avg	0	2.7278	4.79958	5.42197	5.96988	8.84124	10.858	11.439	14.8542	16.505	17.9056	20.1227
Stdev	0	0.074612	0.148072	0.15715	0.163102	0.286621	0.245353	0.609701	0.244528	0.215745	0.117307	0.263308
HB17
Cell number per well
Well \ Day	0	3	6	9	9-pass	12	15	18	18-pass	21	24	27	27-pass	30	33
1	100000	131000	1010000	3180000	100000	87800	639000	1400000	100000	98400	375000	1120000	100000	130000	366000
2	100000	246000	1030000	3300000	100000	56400	401000	1500000	100000	95100	429000	850000	100000	80900	261000
3	100000	141000	646000	2940000	100000	140000	653000	1360000	100000	155000	530000	545000	100000	105000	327000
Population doublings
Well \ Day	0	3	6	9	12	15	18	21	24	27	30	33
1	0	0.389567	3.33628	4.99095	4.80325	7.66677	8.79831	8.77504	10.7045	12.2831	12.1825	13.6759
2	0	1.29866	3.36457	5.04439	4.21816	7.048	8.95128	8.8788	10.8986	11.8851	11.4982	13.1881
3	0	0.495695	2.69153	4.87774	5.36317	7.58483	8.64328	9.27555	11.2036	11.2439	11.8744	13.5133
Avg	0	0.727973	3.1308	4.97103	4.79486	7.4332	8.79762	8.97646	10.9356	11.804	11.8517	13.4591
Stdev		0.497068	0.380675	0.0850927	0.572551	0.336101	0.154004	0.264159	0.251597	0.524309	0.342714	0.248377
HB7
Cell number per well
Well \ Day	0	3	6	6-pass	9	12	12-pass	15	18	21	21-pass	24	27	30	30-pass	33
1	100000	134000	720000	100000	102000	356000	100000	166000	828000	835000	100000	284000	557000	1030000	100000	106000
2	100000	229000	451000	100000	137000	338000	100000	211000	643000	1050000	100000	379000	511000	580000	100000	147000
3	100000	264000	388000	100000	187000	366000	100000	369000	751000	1180000	100000	306000	565000	442000	100000	70400
Population doublings
Well \ Day	0	3	6	9	12	15	18	21	24	27	30	33
1	0	0.422233	2.848	2.87657	4.67987	5.41106	7.7295	7.20775	8.99014	9.96192	10.8488	10.2499
2	0	1.19535	2.17313	2.6273	3.93015	5.00739	6.61497	7.53829	9.40644	9.83757	10.0203	10.7216
3	0	1.40054	1.95606	2.85909	3.8279	5.71152	6.73671	7.70669	9.09778	9.9825	9.62829	9.65945
Avg	0	1.00604	2.32573	2.78765	4.14598	5.37666	7.02706	7.48424	9.16478	9.92733	10.1658	10.2103
Stdev	0	0.515896	0.465139	0.139143	0.465188	0.353322	0.611371	0.253822	0.216091	0.0784126	0.623137	0.532188
HB4
Cell number per well
Well \ Day	0	3	6	9	9-pass	12	15	18	18-pass	21	24	27	27-pass	30	33
1	100000	141000	274000	348000	100000	52900	183000	317000	90000	144000	162000	475000	100000	88100	194000
2	100000	155000	289000	271000	100000	102000	290000	233000	90000	70500	284000	430000	100000	120000	191000
3	100000	113000	204000	478000	100000	67100	152000	524000	90000	106000	172000	182000	100000	127000	155000
Population doublings
Well \ Day	0	3	6	9	12	15	18	21	24	27	30	33
1	0	0.495695	1.45418	1.79909	0.912803	2.70331	3.49595	4.26766	4.43759	5.98952	5.29754	6.43638
2	0	0.632268	1.53107	1.43829	1.86003	3.36752	3.05179	3.23729	5.24748	5.84593	5.74336	6.4139
3	0	0.176323	1.02857	2.25701	1.25585	2.43553	4.22103	3.82566	4.524	4.60553	5.82516	6.1126
Avg	0	0.434762	1.33794	1.83146	1.34289	2.83545	3.58959	3.77687	4.73636	5.48033	5.62202	6.32096
Stdev	0	0.191061	0.220998	0.335023	0.391573	0.391786	0.48191	0.422061	0.363139	0.621345	0.231858	0.147621
Mean PD
Day	0	3	6	9	12	15	18	21	24	27	30	33
HB15	0	2.7278	4.79958	5.42197	5.96988	8.84124	10.858	11.439	14.8542	16.505	17.9056	20.1227
HB4	0	0.434762	1.33794	1.83146	1.34289	2.83545	3.58959	3.77687	4.73636	5.48033	5.62202	6.32096
HB17	0	0.727973	3.1308	4.97103	4.79486	7.4332	8.79762	8.97646	10.9356	11.804	11.8517	13.4591
HB7	0	1.00604	2.32573	2.78765	4.14598	5.37666	7.02706	7.48424	9.16478	9.92733	10.1658	10.3718
Fig. 4e
Fold change (2^-dCT vs. GAPDH)
	HB1 P2	HB15 P2	HB17 P1	Normal Liver
AFP	19.9298	4.40864	4.09485	0.0155728
ALB	10.7095	2.3584	6.69493	258.026
AXIN2	0.554711	0.0814332	0.110879	0.00397008
DKK1	0.485182	0.750519	0.784071	0.000192825
DLK1	1.6228	1.33467	1.1254	0.0609761
HNF4A	0.382411	0.13527	0.0349861	1.01653
KRT19	0.511551	0.0238727	0.0724475	0.00838679
SOX4	4.78988e-05	0.00026743	0.000762207	0.000121727
Log2 [fold change vs. normal liver]
	HB1 P2	HB15 P2	HB17 P1
AFP	10.3217	8.14516	8.03863
ALB	-4.59055	-6.77357	-5.2683
AXIN2	7.12642	4.35838	4.80367
DKK1	11.297	11.9264	11.9895
DLK1	4.7341	4.4521	4.20605
HNF4A	-1.41046	-2.90974	-4.86073
KRT19	5.93061	1.50917	3.11074
SOX4	-1.34559	1.13551	2.64653
Fig. 4f
Fold change (2^-dCT vs. GAPDH)
	HB1 P2	P4	P9	Normal Liver
AFP	19.9298	1.9981	2.16306	0.0155728
ALB	10.7095	7.35866	10.2984	258.026
AXIN2	0.554711	0.470202	0.0629598	0.00397008
DKK1	0.485182	0.494127	0.420136	0.000192825
DLK1	1.6228	0.49986	0.997562	0.0609761
HNF4A	0.382411	0.237486	0.483767	1.01653
KRT19	0.511551	0.0626874	0.127989	0.00838679
SOX4	4.78988e-05	1.9083e-05	3.68985e-05	0.000121727
Log2 [fold change vs. normal liver]
	HB1 P2	P4	P9
AFP	10.3217	7.00345	7.1179
ALB	-4.59055	-5.13193	-4.64703
AXIN2	7.12642	6.88797	3.98719
DKK1	11.297	11.3234	11.0893
DLK1	4.7341	3.03521	4.03209
HNF4A	-1.41046	-2.09774	-1.07127
KRT19	5.93061	2.90199	3.93176
SOX4	-1.34559	-2.67329	-1.72202
Fig. 4g
Fold change (2^-dCT vs. GAPDH)
	HB15 P2	HB15 P5	HB15 P10	Normal Liver
AFP	4.40864	0.00417791	5.23162e-06	0.0155728
ALB	2.3584	0.00318007	5.74476e-06	258.026
AXIN2	0.0814332	0.284267	0.181654	0.00397008
DKK1	0.750519	4.76571	3.14186	0.000192825
DLK1	1.33467	0.0537619	0.00654885	0.0609761
HNF4A	0.13527	5.63973e-05	6.36498e-06	1.01653
KRT19	0.0238727	0.145411	0.0627109	0.00838679
SOX4	0.00026743	0.000714018	0.00133282	0.000121727
Log2 [fold change vs. normal liver]
	HB15 P2	HB15 P5	HB15 P10
AFP	8.14516	-1.89818	-11.5395
ALB	-6.77357	-16.3081	-25.4207
AXIN2	4.35838	6.16194	5.51588
DKK1	11.9264	14.5931	13.992
DLK1	4.4521	-0.181659	-3.21893
HNF4A	-2.90974	-14.1377	-17.2851
KRT19	1.50917	4.11587	2.90252
SOX4	1.13551	2.55231	3.45275
Fig. 4j
FGF19 ELISA
	Abs	Conc (pg/2 ml/2d)	pg/ml/day	ng/ml/day
HB1	0.1184	1.93478	7.73913	0.00773913
	Abs	Conc (pg/2ml/d)	pg/ml/day	ng/ml/day
HB15-1	0.7995	134.122	268.245	0.268245
HB15-2	0.7904	132.265	264.531	0.264531
HB15-3	0.7115	116.163	232.327	0.232327
HB17-1	3.5586	697.204	1394.41	1.39441
HB17-2	3.3675	658.204	1316.41	1.31641
HB17-3	2.8062	543.653	1087.31	1.08731
	FGF19 (ng/ml/day)	stdev
HB1	0.00773913
HB15	0.255034	0.0197528
HB17	1.26604	0.159626

## Sheet: Fig 5
Fig. 5b - Source data available in Supplementary Data S4 (Cell # per Cluster) and below
% cells in each cluster
Cluster	HB1	HB4	HB6	HB7	HB12	HB13	HB14	HB15	HB16	HB17
0	14.9848	9.50355	9.01581	19.1362	59.7753	14.4381	32.2325	19.1786	31.5302	30.8046
1	5.8066	1.2766	20.1794	18.6835	5.30337	35.7452	12.8252	28.4773	38.2364	22.2222
2	22.2196	10.0709	13.1461	9.86174	14.7865	14.8049	33.0242	18.4425	8.59578	10.1916
3	0.63217	49.5422	9.81827	5.873	1.61798	2.20073	0.113097	8.17513	1.88959	7.12644
4	12.9244	5.3127	8.23696	4.86969	7.77528	11.9373	18.48	13.7544	4.7425	7.20307
5	42.7769	0.967118	4.62591	0.880949	6.5618	14.0714	2.30717	1.00736	9.52205	3.75479
6	0.18731	8.39458	18.9757	9.83727	0.629213	0.666889	0.0452386	0.387447	0.333457	1.0728
7	0	5.41586	9.41704	10.3389	0.0449438	0.866956	0.203574	0.387447	0.185254	0.229885
8	0.163896	2.7853	1.93533	6.50924	1.88764	2.1007	0.271432	4.68811	2.44535	9.80843
9	0	1.47002	2.8794	11.8194	0	0.166722	0.0904773	0.116234	0.0741015	0.383142
10	0	4.42295	0.896861	1.77413	0.134831	0.833611	0.113097	4.80434	0.222305	4.21456
11	0.304378	0.838169	0.873259	0.416004	1.48315	2.16739	0.294051	0.58117	2.22305	2.98851

## Sheet: Fig 6
Fig. 6a
HB1
Colony number
	All GFs	No GF	FGF19
Biological Rep 1-1	391	9	268
Biological Rep 1-2	284	6	298
Biological Rep 1-3	358	11	279
Biological Rep 2	234	21	210
Biological Rep 3	223	21	246
%colonies formed
	All GFs	No GF	FGF19		ANOVA/Fisher	p	Mean Diff.	95% CI	t	DF
Biological Rep 1-1	13.0333	0.3	8.93333		All vs No GF	0.0014	8.341	5.394 to 11.29	7.86	4
Biological Rep 1-2	9.46667	0.2	9.93333		All vs FGF19	0.5415	0.7074	-2.239 to 3.654	0.6666	4
Biological Rep 1-3	11.9333	0.366667	9.3		No vs. FGF19	0.002	-7.633	-10.58 to -4.687	7.193	4
Avg Biol Rep 1	11.4778	0.288889	9.38889
Biological Rep 2	7.8	0.7	7
Biological Rep 3	7.43333	0.7	8.2
average	8.9037	0.562963	8.1963
sd	2.23674	0.237355	1.19445
Fig. 6b
HB1
Colonies
	All GFs	All GFs+U
Expt 1-1	303	14
Expt 1-2	299	8
Expt 1-3	317	14
Expt 2-1	256	6
Expt 2-2	276	13
Expt 3	232	15
Expt 4-1	161	24
Expt 4-2	215	25
Expt 4-3	192	19
% colonies formed
	All GFs	All GFs+U
Expt 1-1	10.1	0.466667
Expt 1-2	9.96667	0.266667
Expt 1-3	10.5667	0.466667
Average Expt 1	10.2111	0.4
Expt 2-1	8.53333	0.2
Expt 2-2	9.2	0.433333
Average Expt 2	8.86667	0.316667
Expt 3	7.73333	0.5
Expt 4-1	5.36667	0.8
Expt 4-2	7.16667	0.833333
Expt 4-3	6.4	0.633333
Average Expt 4	6.31111	0.755556
Average	8.28056	0.493056
SD	1.65819	0.190374
two-tailed paired t-test		p=0.0034
		t=8.546, df=3
	Mean of diff	-7.787
	95% CI	-10.69 to -4.887
Fig. 6c
HB14
Cell counts
GF \ Day	0	3	6
All GFs	50000	30350	247000
FGF19	50000	78250	322000
No GF	50000	25000	9320
FGF19 + U0216	50000	1755	24800
Fig. 6d
Lane
1	All GFs
2	No GF
3	FGF19
4	FGF19 + U0126
Fig. 6e
HB1 (data is same as in 6a above)					HB6					HB7					HB12					HB13					HB14					HB4					HB15					HB17*
Colony number					Colony number					Colony number					Colony number					Colony number					Colony number					Colony number					Colony number					Colony number
	All GFs	No GF	FGF19			All GFs	No GF	FGF19			All GFs	No GF	FGF19			All GFs	No GF	FGF19			All GFs	No GF	FGF19			All GFs	No GF	FGF19			All GFs	No GF	FGF19			All GFs	No GF	FGF19			All GFs	No GF	FGF19
Expt 1 Rep 1	391	9	268		Expt 1 Rep 1	96	17			Expt 1	84	15			Expt 1	84	19	77		Expt 1-1	252	21	65		Expt 1	90	22	87		Expt 1	121	103	81		Expt 1	279	286	313		Expt 1	63	48	80
Expt 1 Rep 2	284	6	298		Expt 1 Rep 2	79	13			Expt 2	93	15			Expt 2	51	4	93		Expt 1-2	278	13	79		Expt 2	135	25	259		Expt 2	228	271	243		Expt 2	261	302	256		Expt 2	94	97	81
Expt 1 Rep 3	358	11	279		Expt 2 Rep 1	107	21			Expt 3	40	8	52		Expt 3	150	7	178		Expt 2	256	101	145		Expt 3	92	25	154		Expt 3	154	169	119		Expt 3	122	166	165		Expt 3	43	36	36
Expt 2	234	21	210		Expt 2 Rep 2	125	14			Expt 4	106	11	107		Expt 4	202	12	249		Expt 3	249	57	105																	Expt 4	119	97	101
Expt 3	223	21	246		Expt 3 Rep 1	81	25	41		Expt 5	224	47	109		Expt 5	170	2	174
					Expt 3 Rep 2	62	25	25																																*these values are from experiments with HB17+shLuc control
					Expt 4 Rep 1	57	5	77
					Expt 4 Rep 2	38	19	64
					Expt 4 Rep 3	51	39	50
					Expt 5	184	122	219												%colonies formed					%colonies formed					%colonies formed					%colonies formed					%colonies formed
																					All GFs	No GF	FGF19			All GFs	No GF	FGF19			All GFs	No GF	FGF19			All GFs	No GF	FGF19			All GFs	No GF	FGF19
%colonies formed					%colonies formed										%colonies formed					Expt 1-1	8.4	0.7	2.16667		Expt 1	3	0.733333	2.9		Expt 1	4.03333	3.43333	2.7		Expt 1	9.3	9.53333	10.4333		Expt 1	2.1	1.6	2.66667
	All GFs	No GF	FGF19			All GFs	No GF	FGF19		%colonies formed						All GFs	No GF	FGF19		Expt 1-2	9.26667	0.433333	2.63333		Expt 2	4.5	0.833333	8.63333		Expt 2	7.6	9.03333	8.1		Expt 2	8.7	10.0667	8.53333		Expt 2	3.13333	3.23333	2.7
Expt 1 Rep 1	13.0333	0.3	8.93333		Expt 1 Rep 1	3.2	0.566667				All GFs	No GF	FGF19		Expt 1	2.8	0.633333	2.56667		Avg Expt 1	8.83333	0.566667	2.4		Expt 3	3.06667	0.833333	5.13333		Expt 3	7.40385	8.125	5.72115		Expt 3	4.06667	5.53333	5.5		Expt 3	1.43333	1.2	1.2
Expt 1 Rep 2	9.46667	0.2	9.93333		Expt 1 Rep 2	2.63333	0.433333			Expt 1	2.8	0.5			Expt 2	1.7	0.133333	3.1		Expt 2	8.53333	3.36667	4.83333		average	3.52222	0.8	5.55556		average	6.34573	6.86389	5.50705		average	7.35556	8.37778	8.15556		Expt 4	3.96667	3.23333	3.36667
Expt 1 Rep 3	11.9333	0.366667	9.3		Avg Expt 1	2.91667	0.5			Expt 2	3.1	0.5			Expt 3	5	0.233333	5.93333		Expt 3	8.3	1.9	3.5		sd	0.847436	0.057735	2.88989		sd	2.00499	3.00546	2.70636		sd	2.86402	2.47775	2.48827		average	2.65833	2.31667	2.48333
Avg Expt 1	11.4778	0.288889	9.38889		Expt 2 Rep 1	3.56667	0.7			Expt 3	1.33333	0.266667	1.73333		Expt 4	6.73333	0.4	8.3		average	8.55556	1.94444	3.57778																	sd	1.11799	1.071	0.91429
Expt 2	7.8	0.7	7		Expt 2 Rep 2	4.16667	0.466667			Expt 4	3.53333	0.366667	3.56667		Expt 5	5.66667	0.0666667	5.8		sd	0.26736	1.40053	1.21853		ANOVA/Fisher	p	Mean Diff.	95% CI		ANOVA/Fisher	p	Mean Diff.	95% CI		ANOVA/Fisher	p	Mean Diff.	95% CI
Expt 3	7.43333	0.7	8.2		Avg Expt 2	3.86667	0.583333			Expt 5	7.46667	1.56667	3.63333		average	4.38	0.293333	5.14							All vs No GF	0.0882	2.722	-0.6453 to 6.090		All vs No GF	0.4385	-0.5182	-2.192 to 1.156		All vs No GF	0.1354	-1.022	-2.543 to 0.4984		ANOVA/Fisher	p	Mean Diff.	95.00% CI of diff.
average	8.9037	0.562963	8.1963		Expt 3 Rep 1	2.7	0.833333	1.36667		average	3.64667	0.64	2.97778		sd	2.07707	0.227791	2.33636		ANOVA/Fisher	p	Mean Diff.	95% CI		All vs FGF19	0.169	-2.033	-5.401 to 1.334		All vs FGF19	0.2366	0.8387	-0.8352 to 2.513		All vs FGF19	0.2179	-0.8	-2.321 to 0.7206		All vs No GF	0.2437	0.3417	-0.3051 to 0.9884
sd	2.23674	0.237355	1.19445		Expt 3 Rep 2	2.06667	0.833333	0.833333		sd	2.28978	0.527257	1.07824							All vs No GF	0.0007	6.611	4.678 to 8.544		No vs. FGF19	0.0172	-4.756	-8.123 to -1.388		No vs. FGF19	0.0876	1.357	-0.3170 to 3.031		No vs. FGF19	0.7057	0.2222	-1.298 to 1.743		All vs FGF19	0.5325	0.175	-0.4717 to 0.8217
					Avg Expt 3	2.38333	0.833333	1.1							ANOVA/Fisher	p	Mean Diff.	95% CI		All vs FGF19	0.002	4.978	3.045 to 6.911																	No vs. FGF19	0.5516	-0.1667	-0.8134 to 0.4801
ANOVA/Fisher	p	Mean Diff.	95% CI		Expt 4 Rep 1	1.9	0.166667	2.56667		Mixed effects/Fisher	p	Mean Diff.	SE of diff.		All vs No GF	0.0013	4.087	2.131 to 6.043		No vs. FGF19	0.0788	-1.633	-3.566 to 0.2995			t	DF				t	DF				t	DF
All vs No GF	0.0014	8.341	5.394 to 11.29		Expt 4 Rep 2	1.26667	0.633333	2.13333		All vs No GF	0.0119	3.007	0.8008		All vs FGF19	0.3964	-0.76	-2.716 to 1.196							All vs No GF	2.244	4			All vs No GF	0.8595	4			All vs No GF	1.866	4				t	DF
All vs FGF19	0.5415	0.7074	-2.239 to 3.654		Expt 4 Rep 3	1.7	1.3	1.66667		All vs FGF19	0.6452	0.6689	1.246		No vs. FGF19	0.0004	-4.847	-6.803 to -2.891			t	DF			All vs FGF19	1.676	4			All vs FGF19	1.391	4			All vs FGF19	1.461	4			All vs No GF	1.293	6
No vs. FGF19	0.002	-7.633	-10.58 to -4.687		Avg Expt 4	1.62222	0.7	2.12222		No vs. FGF19	0.0364	-2.338	0.4584							All vs No GF	9.496	4			No vs. FGF19	3.921	4			No vs. FGF19	2.251	4			No vs. FGF19	0.4057	4			All vs FGF19	0.6621	6
					Expt 5	6.13333	4.06667	7.3								t	DF			All vs FGF19	7.15	4																		No vs. FGF19	0.6306	6
	t	DF			average	3.825	1.49583	3.50741			t	DF			All vs No GF	4.818	8			No vs. FGF19	2.346	4
All GFs vs. No GFs	7.86	4			sd	0.751357	0.173472	3.32401		All vs No GF	3.755	4			All vs FGF19	0.896	8
All GFs vs. FGF19	0.6666	4								All vs FGF19	0.5367	2			No vs. FGF19	5.714	8
No GFs vs. FGF19	7.193	4			Mixed effects/Fisher	p	Predicted (LS) mean diff.	95% CI		No vs. FGF19	5.1	2
					All vs No GF	0.0074	2.048	0.7840 to 3.312
					All vs FGF19	0.8614	0.1146	-1.425 to 1.654
					No vs. FGF19	0.0219	-1.933	-3.473 to -0.3935
						t	DF
					All GFs vs. No GFs	3.965	6
					All GFs vs. FGF19	0.1822	6
					No GFs vs. FGF19	3.072	6
Fig. 6f
% FGF19 positive cells (obtained from scRNA seq data)
GF Dependent	GF Independent
0	46.87		Mann-Whitney (two-tailed)		p=0.0167
6.89	15.46		Difference of medians		13.06
12.86	17.39
0.8
4.6
0
4.33
Fig. 6g
Lane
1	Empty vector
2	Lenti-FGF19-GFP
Fig. 6h
	Abs	Conc/ml/day	pg/ml/day	ng/ml/day
HB12+Vec	0.2322	26.6739	26.6739	0.0266739
HB12+FGF19 OE	1.6263	329.739	329.739	0.329739
Fig. 6j
Expt 1					Expt 2
Colonies					Colonies
	All	No	FGF19			All	No	FGF19
Vec (control)	150	7	178		Vec (control)	202	12	249
FGF19 OE	332	84	374		FGF19 OE	145	209	173
%colonies formed					%colonies formed
	All	No	FGF19			All	No	FGF19
Vec (control)	5	0.233333	5.93333		Vec (control)	6.73333	0.4	8.3
FGF19 OE	11.0667	2.8	12.4667		FGF19 OE	4.83333	6.96667	5.76667
Average					SEM
	All	No	FGF19			All	No	FGF19
Vec (control)	5.86667	0.316667	7.11667		Vec (control)	0.866667	0.0833333	1.18333
FGF19 OE	7.95	4.88333	9.11667		FGF19 OE	3.11667	2.08333	3.35

## Sheet: Fig 7
Fig. 7b
HB15 Colonies
Expt 1					Expt 2					Expt 3					Expt 4
	All GFs	No GFs	FGF19			All GFs	No GFs	FGF19			All GFs	No GFs	FGF19			All GFs	No GFs	FGF19
Control	224	174	192		Control	166	216	215		Control	364	287	337		Control	242	216	311
FGF19 KD	197	61	160		FGF19 KD	146	125	202		FGF19 KD	214	125	197		FGF19 KD	136	40	202
HB15 % colonies formed
Expt 1					Expt 2					Expt 3					Expt 4
	All GFs	No GFs	FGF19			All GFs	No GFs	FGF19			All GFs	No GFs	FGF19			All GFs	No GFs	FGF19
Control	7.46667	5.8	6.4		Control	5.53333	7.2	7.16667		Control	12.1333	9.56667	11.2333		Control	8.06667	7.2	10.3667
FGF19 KD	6.56667	2.03333	5.33333		FGF19 KD	4.86667	4.16667	6.73333		FGF19 KD	7.13333	4.16667	6.56667		FGF19 KD	4.53333	1.33333	6.73333
Average					Stdev
	All GFs	No GFs	FGF19			All GFs	No GFs	FGF19
Control	8.3	7.44167	8.79167		Control	2.77475	1.56285	2.36665
FGF19 KD	5.775	2.925	6.34167		FGF19 KD	1.26999	1.46196	0.676798
ANOVA/Fisher's LSD
Control							Control vs KD
	p-value	Mean Diff	95% CI of diff	t	df			p-value	Mean Diff	95% CI of diff	t	df
All vs No	0.3087	0.8583	-0.9009 to 2.618	1.063	12		All	0.0234	2.525	0.4293 to 4.621	2.726	9
All vs FGF19	0.5539	-0.4917	-2.251 to 1.268	0.6089	12		No	0.0009	4.517	2.421 to 6.612	4.875	9
No vs FGF19	0.1204	-1.35	-3.109 to 0.4093	1.672	12		FGF19	0.0267	2.45	0.3543 to 4.546	2.645	9
FGF19 KD
All vs No	0.0041	2.85	1.091 to 4.609	3.53	12
All vs FGF19	0.4962	-0.5667	-2.326 to 1.193	0.7018	12
No vs FGF19	0.0012	-3.417	-5.176 to -1.657	4.232	12
Fig. 7c
HB4 colonies				HB17 colonies
No GFs				No GFs
	Control	FGF19 KD			Control	FGF19 KD
Expt 1-1	29	26		Expt 1	48	15
Expt 1-2	74	27		Expt 2	97	33
Expt 1-3	102	16		Expt 3	36	20
Expt 2	105	62		Expt 4	97	17
Expt 3	49	25
Expt 4	154	73
HB4 % colonies formed
No GFs
	Control	FGF19 KD		No GFs
Expt 1-1	1.61111	1.44444			Control	FGF19 KD
Expt 1-2	4.11111	1.5		Expt 1	1.6	0.5
Expt 1-3	5.66667	0.888889		Expt 2	3.23333	1.1
Average	3.7963	1.27778		Expt 3	1.2	0.666667
Expt 2	5.83333	3.44444		Expt 4	3.23333	0.566667
Expt 3	2.72222	1.38889
Expt 4	8.55556	4.05556
				Average	2.31667	0.708333
Average	5.22685	2.54167		SD	1.071	0.269945
SD	2.56695	1.41812
					paired-test
	paired t-test				p-value	0.0449
	p value	0.0269			t	3.324
	t	4.065			df	3
	df	3			Diff	1.608
	Diff	2.685
Fig. 7e
HB15 Cell numbers
Expt1						Expt2						Expt3
Day	0	3	6	9		Day	0	3	6	9		Day	0	3	6	9
shLuc - ALL	100000	95300	355000	2510000		shLuc - ALL	100000	177500	849000	1610000		shLuc - ALL	100000	81200	860500	2255000
shLuc - NoGFs	100000	95200	200000	1580000		shLuc - NoGFs	100000	262500	972000	1110000		shLuc - NoGFs	100000	91600	562500	1400000
shLuc - FGF19	100000	98900	294000	1620000		shLuc - FGF19	100000	158500	830000	1805000		shLuc - FGF19	100000	144200	830000	1885000
shF19 - ALL	100000	155000	444000	996000		shF19 - ALL	100000	77750	105000	598000		shF19 - ALL	100000	21300	95700	286000
shF19 - NoGFs	100000	134000	313000	419000		shF19 - NoGFs	100000	93650	192700	646000		shF19 - NoGFs	100000	15830	104350	254500
shF19 - FGF19	100000	176000	307000	931000		shF19 - FGF19	100000	68950	533000	1069000		shF19 - FGF19	100000	21350	217500	676000
Average						stdev						2way ANOVA/Fisher's
Day	0	3	6	9		Day	0	3	6	9					p-values	Mean diff	95% CI of diff		t	df
shLuc - ALL	100000	118000	688167	2125000		shLuc - ALL		52008.6	288588	463870		shLuc - All GFs vs. shLuc - No GFs			0.0859	761667	-199471 to 1722804		2.532	2.979
shLuc - NoGFs	100000	149767	578167	1.36333e+06		shLuc - NoGFs		97646.5	386238	237136		shLuc - All GFs vs. shLuc - FGF19			0.3151	355000	-692813 to 1402813		1.272	2.341
shLuc - FGF19	100000	133867	651333	1770000		shLuc - FGF19		31114.7	309460	135923		shLuc - No GFs vs. shLuc - FGF19			0.0772	-406667	-892679 to 79346		2.577	3.186
shF19 - ALL	100000	84683.3	214900	626667		shF19 - ALL		67119.1	198461	355867		shF19 - All GFs vs. shF19 - No GFs			0.4822	186833	-544597 to 918263		0.796	3.117
shF19 - NoGFs	100000	81160	203350	439833		shF19 - NoGFs		60066.9	104732	196580		shF19 - All GFs vs. shF19 - FGF19			0.3385	-265333	-995905 to 465238		1.127	3.143
shF19 - FGF19	100000	88766.7	352500	892000		shF19 - FGF19		79206.6	162597	199382		shF19 - No GFs vs. shF19 - FGF19			0.049	-452167	-901027 to -3306		2.797	3.999
Fig. 7g
Hoechst Intensity (a.u.) for HB1 growing in indicated media							Kruskal-Wallis with Dunn's multiple comparisons
All GFs	No GFs	HB4 CM	HB4 CM + U0126	HB15 CM	HB15 CM + U0126					adj p value	Mean rank diff.	Z
6271822	1557330	8308458	1582824	4407959	1604129		All GFs vs. No GFs			<0.0001	77.31	5.44
2156774	1441050	1245516	1632078	1833844	1453248		HB4 CM vs. HB4 CM + U0126			0.0245	44.9	2.814
2826550	1446668	6517639	1620113	1166579	1441657		HB15 CM vs. HB15 CM + U0126			<0.0001	73.66	5.31
3044078	1404220	2407242	1580686	1079743	1417864		All GFs vs. HB4 CM			>0.9999	1.711	0.1279
4690613	1410848	9926738	1606100	2313946	1443041		All GFs vs. HB15 CM			0.1493	25.16	2.172
1526337	1442356	8899086	1578024	1741768	1386396
1419124	1428905	1759437	1589924	1842836	1396522
2280980	1415496	1427074	1610958	1267449	1376546
4365752	1413215	17302562	1592854	3364565	1359991
2543692	1432519	3531336	1618498	1255352	1373288
2160521	1422205	2052693	1619909	2016263	1367443
2124546	1430127	1487856	1598927	1564400	1361126
3191942	1427698	2205300	1568869	4788598	1404410
3719566	1414609	2378318	1539209	14599910	1368822
1508105	1419156	2359782	1573848	1770170	1381006
2061485	1428596	5026225	1606859	1125241	1358335
2057018	1420769	4118277	1576415	8732436	1304228
2254565	1427202	3045348	1557773	2262097	1377268
2558016	1428584	1460108	1589664	2819099	1378690
4478761	1438764	2552100	1600151	6913633	1364094
2740076	1392107	6464850	1567150	4828730	1295775
21340558	1422941	2773452	1612697	1090658	1367417
2391567	1413868	1611462		1654978	1380334
7361239	4914500	3287993		1634098	1389713
4486781		3098956		3561604	1339514
3405921		2588309		2678677
1154646		11891781		1453170
1297071		1606168		3690197
1453459		1073112		6667556
11083942				1506807
3929496				3169699
3862707				1668657
7721532				2943907
1618864				5001116
1752475				2311071
2789575				1095944
2056157				4422624
5461849				2658029
6543262				2193158
1433358				6121403
22057330				2630111
1875036				1085002
1645984				1918846
2851006				1806185
2428217				1113179
5165870				1143924
				3247237
				1289098
				2334960

## Sheet: Fig 8
Fig. 8a
HB15 DN TCF4 - qRT-PCR results
dCT AXIN2
	2024-11-04	2024-11-16	2024-01-09		average	stdev
GFP	3.17278	3.00662	2.5429		2.90743	0.326444
DNTCF	6.10437	6.50429	6.53957		6.38274	0.241722
Expression = 2^-dCT
GFP	0.110892	0.124428	0.171598		0.135639	0.0318681
DNTCF	0.0145345	0.0110157	0.0107496		0.0121	0.00211259
log2 (Expression) = -dCT
GFP	-3.17278	-3.00662	-2.5429		-2.90743	0.326444
DNTCF	-6.10437	-6.50429	-6.53957		-6.53957	0.241722
log2 (fold change) = -ddCT normalized to average -dCT of control
GFP	-0.265348	-0.0991853	0.364533		0	0.326444
DNTCF	-3.19694	-3.59686	-3.63213		-3.47531	0.241722
dCT DKK1
	2024-11-04	2024-11-16	2024-01-09		average	stdev
GFP	1.36462	0.23336	-0.39785		0.400043	0.89298
DNTCF	3.62472	4.04677	3.34507		3.67219	0.353254
Expression = 2^-dCT
GFP	0.388337	0.850651	1.31754		0.852177	0.464605
DNTCF	0.0810684	0.0605062	0.098409		0.0799945	0.0189742
log2 (Expression) = -dCT
GFP	-1.36462	-0.23336	0.39785		-0.400043	0.89298
DNTCF	-3.62472	-4.04677	-3.34507		-3.34507	0.353254
log2 (fold change) = -ddCT normalized to average -dCT of control
GFP	-0.964577	0.166683	0.797894		0	0.89298
DNTCF	-3.22467	-3.64673	-2.94502		-3.27214	0.353254
dCT TBX3
	2024-11-04	2024-11-16	2024-01-09		average	stdev
	3.0844	3.20255	2.91202		3.06632	0.146108
	4.8977	5.55285	5.50642		5.31899	0.365589
Expression = 2^-dCT
GFP	0.117897	0.108626	0.13286		0.119795	0.0122278
DNTCF	0.0335465	0.0213022	0.021999		0.0256159	0.00687691
log2 (Expression) = -dCT
GFP	-3.0844	-3.20255	-2.91202		-3.06632	0.146108
DNTCF	-4.8977	-5.55285	-5.50642		-5.50642	0.365589
log2 (fold change) = -ddCT normalized to average -dCT of control
GFP	-0.0180753	-0.13623	0.154305		1.4803e-16	0.146108
DNTCF	-1.83137	-2.48653	-2.44009		-2.25266	0.365589
dCT FGF19
	2024-11-04	2024-11-16	2024-01-09		average	stdev
GFP	6.22953	6.00959	4.79918		5.67943	0.770211
DNTCF	9.37632	9.08408	8.52914		8.99651	0.430322
Expression = 2^-dCT
GFP	0.0133268	0.0155215	0.0359172		0.0215885	0.0124574
DNTCF	0.00150469	0.00184256	0.0027069		0.00201805	0.00062002
log2 (Expression) = -dCT
GFP	-6.22953	-6.00959	-4.79918		-5.67943	0.770211
DNTCF	-9.37632	-9.08408	-8.52914		-8.52914	0.430322
log2 (fold change) = -ddCT normalized to average -dCT of control
GFP	-0.550094	-0.330158	0.880252		0	0.770211
DNTCF	-3.69689	-3.40464	-2.84971		-3.31708	0.430322
dCT FGF8
	2024-11-04	2024-11-16	2024-01-09		average	stdev
	3.05447	2.00287	1.83531		2.29755	0.660844
	6.49677	5.87119	6.15076		6.17291	0.313379
Expression = 2^-dCT
GFP	0.120369	0.249503	0.280231		0.216701	0.0848293
DNTCF	0.0110733	0.0170843	0.0140746		0.0140774	0.00300549
log2 (Expression) = -dCT
GFP	-3.05447	-2.00287	-1.83531		-2.29755	0.660844
DNTCF	-6.49677	-5.87119	-6.15076		-6.15076	0.313379
log2 (fold change) = -ddCT normalized to average -dCT of control
GFP	-0.75692	0.29468	0.46224		0	0.660844
DNTCF	-4.19922	-3.57364	-3.85321		-3.87536	0.313379
dCT FGF9
	2024-11-04	2024-11-16	2024-01-09		average	stdev
	4.28613	4.9531	4.58211		4.60711	0.334186
	7.61842	8.0823	8.32292		8.00788	0.358094
Expression = 2^-dCT
GFP	0.0512562	0.0322826	0.0417492		0.0417627	0.00948677
DNTCF	0.00508893	0.00368965	0.00312286		0.00396715	0.00101198
								Multiple paired t-tests
log2 (Expression) = -dCT									p-value	Difference	SE of diff	t ratio	df
GFP	-4.28613	-4.9531	-4.58211		-4.60711	0.334186		AXIN2	0.007746	3.475	0.3077	11.3	2
DNTCF	-7.61842	-8.0823	-8.32292		-8.32292	0.358094		DKK1	0.023126	3.272	0.5064	6.461	2
								TBX3	0.010327	2.253	0.2307	9.764	2
log2 (fold change) = -ddCT normalized to average -dCT of control								FGF19	0.00389	3.317	0.2075	15.99	2
GFP	0.320981	-0.345986	0.0250047		0	0.334186		FGF8	0.004204	3.875	0.2521	15.37	2
DNTCF	-3.01131	-3.47519	-3.7158		-3.40077	0.358094		FGF9	0.002785	3.401	0.1798	18.91	2
Fig. 7c
HB15 DNTCF
Colonies
Expt1					Expt2					Expt3
	All	No	FGF19			All	No	FGF19			All	No	FGF19
GFP	164	259	269		GFP	297	223	273		GFP	194	156	134
DNTCF	203	67	167		DNTCF	137	64	163		DNTCF	82	36	34
Expt1					Expt2					Expt2
	All	No	FGF19			All	No	FGF19			All	No	FGF19
GFP	5.46667	8.63333	8.96667		GFP	9.9	7.43333	9.1		GFP	6.46667	5.2	4.46667
DNTCF	6.76667	2.23333	5.56667		DNTCF	4.56667	2.13333	5.43333		DNTCF	2.73333	1.2	1.13333
Average					SD
	All	No	FGF19			All	No	FGF19
GFP	7.27778	7.08889	7.51111		GFP	2.3253	1.74239	2.63741
DNTCF	4.68889	1.85556	4.04444		DNTCF	2.01944	0.569925	2.52198
ANOVA, Fischer's LSD
GFP vs DNTCF	pvalue	Mean diff	95% CI	t	df
All GFs	0.0786	2.589	-0.4032 to 5.581	2.117	6
No GFs	0.0052	5.233	2.241 to 8.225	4.28	6
FGF19	0.0298	3.467	0.4746 to 6.459	2.835	6
GFP
All GFs vs. No GFs	0.8803	0.1889	-2.612 to 2.990	0.1555	8
All GFs vs. FGF19	0.8524	-0.2333	-3.034 to 2.567	0.1921	8
No GFs vs. FGF19	0.7371	-0.4222	-3.223 to 2.379	0.3476	8
DNTCF
All GFs vs. No GFs	0.048	2.833	0.03256 to 5.634	2.333	8
All GFs vs. FGF19	0.6101	0.6444	-2.156 to 3.445	0.5306	8
No GFs vs. FGF19	0.1092	-2.189	-4.990 to 0.6119	1.802	8
Fig. 8d
HB15 shSOX4 - qRT-PCR results
dCT SOX4
	2022-08-30	2024-10-31	2022-11-02	2022-12-02	2022-12-09	2022-12-12	2024-10-19		average	stdev
shLuc	14.0815	14.2908	13.5389	13.7409	11.292	11.091	12.1067		12.8774	1.34967
shSOX4	14.5358	14.5788	15.821	14.7577	11.9517	12.214	13.9253		13.9692	1.40809
Expression = 2^-dCT
shLuc	5.76812e-05	4.98948e-05	8.40188e-05	7.30413e-05	0.000398818	0.000458436	0.000226737		0.000192661	0.000172729
shSOX4	4.21005e-05	4.08651e-05	1.7275e-05	3.60993e-05	0.000252454	0.000210484	6.42799e-05		9.47941e-05	9.51414e-05
log2 (Expression) = -dCT
shLuc	-14.0815	-14.2908	-13.5389	-13.7409	-11.292	-11.091	-12.1067		-12.8774	1.34967
shSOX4	-14.5358	-14.5788	-15.821	-14.7577	-11.9517	-12.214	-13.9253		-13.9692	1.40809
log2 (fold change) = -ddCT normalized to average -dCT of control
shLuc	-1.20414	-1.41335	-0.661527	-0.863527	1.58542	1.78641	0.770712		0	1.34967
shSOX4	-1.6584	-1.70137	-2.94355	-1.88027	0.925711	0.663403	-1.04787		-1.09176	1.40809
dCT MEX3A
	2022-08-30	2024-10-31	2022-11-02	2022-12-02	2022-12-09	2022-12-12	2024-10-19
shLuc	8.31905	8.4719	8.45092	8.45195	7.52377	7.55032			8.12798	0.461043
shSOX4	9.01197	9.17464	9.80413	9.1112	8.56448	8.5815			9.04132	0.456993
Expression = 2^-dCT
shLuc	0.00313124	0.00281646	0.00285772	0.00285569	0.00543402	0.00533493			0.00373834	0.00128042
shSOX4	0.00193699	0.00173045	0.00111857	0.00180824	0.0026414	0.00261043			0.00197435	0.000577996
log2 (Expression) = -dCT
shLuc	-8.31905	-8.4719	-8.45092	-8.45195	-7.52377	-7.55032			-8.12798	0.461043
shSOX4	-9.01197	-9.17464	-9.80413	-9.1112	-8.56448	-8.5815			-9.04132	0.456993
log2 (fold change) = -ddCT normalized to average -dCT of control
shLuc	-0.191067	-0.343916	-0.322937	-0.323963	0.604217	0.577667			0	0.461043
shSOX4	-0.883986	-1.04666	-1.67615	-0.983216	-0.436497	-0.453514			-0.913336	0.456993
dCT TEAD2
	2022-08-30	2024-10-31	2022-11-02	2022-12-02	2022-12-09	2022-12-12	2024-10-19		average	stdev
shLuc	6.73716	6.82057	6.94636	6.26635	5.00083	5.32687	5.16195		6.03715	0.849253
shSOX4	7.96792	7.90463	8.35644	7.46984	6.82865	6.76025	7.3464		7.51916	0.596661
Expression = 2^-dCT
shLuc	0.00937375	0.00884718	0.00810845	0.0129909	0.0312321	0.0249145	0.0279318		0.0176284	0.0100141
shSOX4	0.00399409	0.00417319	0.00305114	0.00564099	0.00879774	0.00922488	0.00614489		0.00586099	0.0023909
log2 (Expression) = -dCT
shLuc	-6.73716	-6.82057	-6.94636	-6.26635	-5.00083	-5.32687	-5.16195		-6.03715	0.849253
shSOX4	-7.96792	-7.90463	-8.35644	-7.46984	-6.82865	-6.76025	-7.3464		-7.51916	0.596661
log2 (fold change) = -ddCT normalized to average -dCT of control
shLuc	-0.700004	-0.783413	-0.909204	-0.229196	1.03633	0.710285	0.875204		0	0.849253
shSOX4	-1.93076	-1.86748	-2.31928	-1.43268	-0.791498	-0.7231	-1.30924		-1.48201	0.596661
dCT FGF19
	2022-08-30	2024-10-31	2022-11-02	2022-12-02	2022-12-09	2022-12-12	2024-10-19
shLuc	7.0444	6.99988	7.21593	6.92476	4.75388	5.24337	4.50936		6.0988	1.20438
shSOX4	8.65365	9.51796	9.80866	9.12136	6.49874	7.75173	7.71237		8.43778	1.17734
Expression = 2^-dCT
shLuc	0.00757574	0.00781317	0.00672648	0.00823075	0.0370628	0.0263991	0.0439085		0.0196738	0.0159193
shSOX4	0.00248308	0.00136398	0.00111506	0.00179554	0.0110582	0.00463977	0.00476809		0.0038891	0.00349197
log2 (Expression) = -dCT
shLuc	-7.0444	-6.99988	-7.21593	-6.92476	-4.75388	-5.24337	-4.50936		-6.0988	1.20438
shSOX4	-8.65365	-9.51796	-9.80866	-9.12136	-6.49874	-7.75173	-7.71237		-8.29512	1.17734
log2 (fold change) = -ddCT normalized to average -dCT of control
shLuc	-0.945601	-0.901079	-1.11714	-0.825964	1.34491	0.855428	1.58944		0	1.20438
shSOX4	-2.55486	-3.41916	-3.70986	-3.02257	-0.399945	-1.65293	-1.61358		-2.33899	1.17734
dCT FGF8
	2022-08-30	2024-10-31	2022-11-02	2022-12-02	2022-12-09	2022-12-12	2024-10-19		average	stdev
shLuc	5.63434		5.3758	4.43044	1.87494	2.32708			3.92852	1.73481
shSOX4	7.0007		7.79948	6.17976	2.74282	3.59815			5.46418	2.19172
Expression = 2^-dCT
shLuc	0.0201323		0.0240836	0.0463774	0.272639	0.199288			0.135597	0.11608
shSOX4	0.00780869		0.00448871	0.0137946	0.149393	0.0825749			0.0625628	0.0634219
log2 (Expression) = -dCT
shLuc	-5.63434		-5.3758	-4.43044	-1.87494	-2.32708			-3.92852	1.73481
shSOX4	-7.0007		-7.79948	-6.17976	-2.74282	-3.59815			-5.46418	2.19172
log2 (fold change) = -ddCT normalized to average -dCT of control
shLuc	-1.70583		-1.44728	-0.501917	2.05358	1.60144			0	1.73481
shSOX4	-3.07219		-3.87096	-2.25124	1.1857	0.330367			-1.53566	2.19172
dCT FGF9
	2022-08-30	2024-10-31	2022-11-02	2022-12-02	2022-12-09	2022-12-12	2024-10-19		average	stdev
shLuc	7.23701		6.58955	6.84216	6.96668	5.5748			6.64204	0.640543
shSOX4	7.33955		7.73701	7.39532	5.56618	6.53791			6.91519	0.87295
Expression = 2^-dCT
shLuc	0.00662892		0.0103836	0.00871572	0.00799503	0.0209805			0.0109408	0.00577338
shSOX4	0.00617414		0.00468737	0.00594001	0.0211064	0.010762			0.00973399	0.00676247
log2 (Expression) = -dCT
shLuc	-7.23701		-6.58955	-6.84216	-6.96668	-5.5748			-6.64204	0.640543
shSOX4	-7.33955		-7.73701	-7.39532	-5.56618	-6.53791			-6.91519	0.87295
log2 (fold change) = -ddCT normalized to average -dCT of control
shLuc	-0.59497		0.0524952	-0.200124	-0.324639	1.06724			0	0.640543
shSOX4	-0.697505		-1.09496	-0.753278	1.07587	0.104135			-0.273149	0.87295
dCT CTNNB1
	2022-08-30	2024-10-31	2022-11-02	2022-12-02	2022-12-09	2022-12-12	2024-10-19		average	stdev
shLuc	2.22798	3.00351	2.86025	2.48036	1.72246	1.96267	1.47699		2.24775	0.570394
shSOX4	1.91942	2.85191	3.14459	2.11823	1.91936	1.93613	1.35962		2.17846	0.61292
Expression = 2^-dCT
shLuc	0.213458	0.124696	0.137714	0.1792	0.303032	0.256553	0.359237		0.224841	0.0866165
shSOX4	0.26436	0.138513	0.11308	0.23033	0.264371	0.261317	0.389686		0.237379	0.0917437
log2 (Expression) = -dCT
shLuc	-2.22798	-3.00351	-2.86025	-2.48036	-1.72246	-1.96267	-1.47699		-2.24775	0.570394
shSOX4	-1.91942	-2.85191	-3.14459	-2.11823	-1.91936	-1.93613	-1.35962		-2.17846	0.61292
log2 (fold change) = -ddCT normalized to average -dCT of control
shLuc	0.0197694	-0.755764	-0.612503	-0.232615	0.525287	0.285072	0.770754		0	0.570394
shSOX4	0.328321	-0.604162	-0.896843	0.12952	0.328382	0.311617	0.888128		0.0692804	0.61292
dCT AXIN2
	2022-08-30	2024-10-31	2022-11-02	2022-12-02	2022-12-09	2022-12-12	2024-10-19		average	stdev
shLuc	4.83927	4.28253	4.22163	5.00522	2.77472	3.12542	2.93852		3.8839	0.925775
shSOX4	5.16601	5.0981	5.03439	5.56036	3.60934	4.02668	3.86085		4.62225	0.767293
Expression = 2^-dCT
shLuc	0.034933	0.0513843	0.0535997	0.0311372	0.146125	0.114592	0.130442		0.0951793	0.0483862
shSOX4	0.0278533	0.0291957	0.0305138	0.0211916	0.0819368	0.0613546	0.0688285		0.0527651	0.0242045
log2 (Expression) = -dCT
shLuc	-4.83927	-4.28253	-4.22163	-5.00522	-2.77472	-3.12542	-2.93852		-3.8839	0.925775
shSOX4	-5.16601	-5.0981	-5.03439	-5.56036	-3.60934	-4.02668	-3.86085		-4.62225	0.767293
log2 (fold change) = -ddCT normalized to average -dCT of control
shLuc	-0.955365	-0.398629	-0.337731	-1.12132	1.10918	0.758481	0.94538		0	0.925775
shSOX4	-1.28211	-1.2142	-1.15049	-1.67646	0.274556	-0.142783	0.0230514		-0.738348	0.767293
dCT DKK1
	2022-08-30	2024-10-31	2022-11-02	2022-12-02	2022-12-09	2022-12-12	2024-10-19		average	stdev
shLuc	2.13135		2.16668	1.99833	0.310009	0.827511	0.615885		1.34163	0.847454
shSOX4	1.35801		2.68122	2.09663	1.03547	0.762663	0.327898		1.37698	0.873372
Expression = 2^-dCT
shLuc	0.228244		0.222722	0.25029	0.806637	0.563501	0.65253		0.499136	0.253657
shSOX4	0.39012		0.155909	0.233804	0.487857	0.589407	0.796696		0.452735	0.235595
log2 (Expression) = -dCT
shLuc	-2.13135		-2.16668	-1.99833	-0.310009	-0.827511	-0.615885		-1.34163	0.847454
shSOX4	-1.35801		-2.68122	-2.09663	-1.03547	-0.762663	-0.327898		-1.37698	0.873372
log2 (fold change) = -ddCT normalized to average -dCT of control
shLuc	-0.789726		-0.825054	-0.656698	1.03162	0.514117	0.725743		0	0.847454
shSOX4	-0.0163819		-1.33959	-0.755003	0.306158	0.578965	1.01373		-0.0353543	0.873372
dCT TBX3
	2022-08-30	2024-10-31	2022-11-02	2022-12-02	2022-12-09	2022-12-12	2024-10-19		average	stdev
shLuc	4.40571		4.36547	4.35567	3.26964	3.40808			3.96091	0.570272
shSOX4	4.45588		5.00713	4.67466	3.83338	4.10851			4.41591	0.4615
Expression = 2^-dCT
shLuc	0.0471789		0.0485134	0.0488442	0.103691	0.0942035			0.073813	0.0280155
shSOX4	0.0455667		0.031096	0.039155	0.0701518	0.0579718			0.0495937	0.0154672
log2 (Expression) = -dCT
shLuc	-4.40571		-4.36547	-4.35567	-3.26964	-3.40808			-3.96091	0.570272
shSOX4	-4.45588		-5.00713	-4.67466	-3.83338	-4.10851			-4.41591	0.4615
log2 (fold change) = -ddCT normalized to average -dCT of control
shLuc	-0.4448		-0.404559	-0.394755	0.691276	0.552839			0	0.570272
shSOX4	-0.494962		-1.04621	-0.713746	0.127538	-0.147591			-0.454995	0.4615
dCT HNF4A
	2022-08-30	2024-10-31	2022-11-02	2022-12-02	2022-12-09	2022-12-12	2024-10-19		average	stdev
shLuc	4.70985			4.00427	5.81285	3.90554	4.49274		4.58505	0.763319
shSOX4	3.47808			3.09854	2.01308	2.76274	2.674		2.80529	0.544353
Expression = 2^-dCT
shLuc	0.0382114			0.0623152	0.0177893	0.0667292	0.0444171		0.0478127	0.0197157
shSOX4	0.0897416			0.116747	0.247743	0.147344	0.156692		0.167132	0.0598513
log2 (Expression) = -dCT
shLuc	-4.70985			-4.00427	-5.81285	-3.90554	-4.49274		-4.58505	0.763319
shSOX4	-3.47808			-3.09854	-2.01308	-2.76274	-2.674		-2.80529	0.544353
log2 (fold change) = -ddCT normalized to average -dCT of control
shLuc	-0.124802			0.580778	-1.2278	0.679512	0.09231		0	0.763319
shSOX4	1.10697			1.48651	2.57197	1.82232	1.91105		1.77976	0.544353
dCT KRT19
	2022-08-30	2024-10-31	2022-11-02	2022-12-02	2022-12-09	2022-12-12	2024-10-19		average	stdev
shLuc	6.08238			4.95571	5.45466	4.25661	3.94933		4.93974	0.868706		Multiple paired t-tests
shSOX4	4.70482			4.58478	2.94164	4.19648	2.89271		3.86409	0.884759			p-value	Difference	SE of diff	t ratio	df
												SOX4	0.007443	1.092	0.2756	3.961	6
Expression = 2^-dCT												MEX3A	0.000464	0.9133	0.1127	8.104	5
shLuc	0.0147577			0.0322243	0.0228026	0.0523157	0.064734		0.0373669	0.0207495		TEAD2	5.7e-05	1.482	0.148	10.02	6
shSOX4	0.038345			0.0416718	0.13016	0.0545425	0.13465		0.079874	0.0483603		FGF19	2.8e-05	2.339	0.2057	11.37	6
												FGF8	0.004263	1.536	0.2626	5.849	4
log2 (Expression) = -dCT												FGF9	0.581019	0.2731	0.4555	0.5997	4
shLuc	-6.08238			-4.95571	-5.45466	-4.25661	-3.94933		-4.93974	0.868706		CTNNB1	0.476541	-0.06928	0.09127	0.7591	6
shSOX4	-4.70482			-4.58478	-2.94164	-4.19648	-2.89271		-3.86409	0.884759		AXIN2	0.000107	0.7383	0.08225	8.977	6
												DKK1	0.879698	0.03535	0.222	0.1593	5
log2 (fold change) = -ddCT normalized to average -dCT of control												TBX3	0.019383	0.455	0.1203	3.783	4
shLuc	-1.14265			-0.0159668	-0.51492	0.683126	0.990406		0	0.868706		HNF4A	0.027837	-1.78	0.5269	3.378	4
shSOX4	0.23492			0.354955	1.9981	0.743263	2.04703		1.07565	0.884759		KRT19	0.066356	-1.076	0.4293	2.506	4
Fig. 8f
HB15 SOX4KD
Colonies
Expt1					Expt2					Expt3
	All	NoGFs	F19			All	NoGFs	F19			All	NoGFs	F19
shLuc	242	176	182		shLuc	364	287	337		shLuc	331	260	404
shSOX4	173	39	117		shSOX4	118	13	98		shSOX4	127	39	208
% colonies formed
Expt1					Expt2					Expt3
	All	NoGFs	F19			All	NoGFs	F19			All	NoGFs	F19
shLuc	8.06667	5.86667	6.06667		shLuc	12.1333	9.56667	11.2333		shLuc	11.0333	8.66667	13.4667
shSOX4	5.76667	1.3	3.9		shSOX4	3.93333	0.433333	3.26667		shSOX4	4.23333	1.3	6.93333
Average					SD
	All	NoGFs	F19			All	NoGFs	F19
shLuc	10.4111	8.03333	10.2556		shLuc	0.777817	0.636396	1.57921
shSOX4	4.64444	1.01111	4.7		shSOX4	0.212132	0.612826	2.59272
ANOVA/Fisher's LSD
shLuc vs KD	pvalue	Mean diff	95% CI		t	df
All GFs	0.0123	5.767	1.776 to 9.757		3.536	6
No GFs	0.0051	7.022	3.032 to 11.01		4.306	6
FGF19	0.0144	5.556	1.565 to 9.546		3.407	6
shLuc
All GFs vs. No GFs	0.0538	2.378	-0.04929 to 4.805		2.259	8
All GFs vs. FGF19	0.8862	0.1556	-2.272 to 2.583		0.1478	8
No GFs vs. FGF19	0.0677	-2.222	-4.649 to 0.2048		2.111	8
SOX4 KD
All GFs vs. No GFs	0.0087	3.633	1.206 to 6.060		3.452	8
All GFs vs. FGF19	0.9592	-0.05556	-2.483 to 2.372		0.05278	8
No GFs vs. FGF19	0.008	-3.689	-6.116 to -1.262		3.505	8
Fig. 8g
HB17 DNTCF4 - qRT-PCR results
dCT FGF19
	2022-11-15	2024-11-26	2024-03-17		average	stdev
GFP	7.18747	3.30581	3.6547		4.71599	2.14746
DNTCF	9.8109	4.94269	5.01167		6.58842	2.79096
Expression = 2^-dCT
GFP	0.00686051	0.101124	0.0794012		0.0624617	0.0493618
DNTCF	0.00111333	0.0325164	0.0309983		0.0215427	0.0177086
log2 (expression) = -dCT
GFP	-7.18747	-3.30581	-3.6547		-4.71599	2.14746
DNTCF	-9.8109	-4.94269	-5.01167		-6.58842	2.79096
log2 (fold change) = -ddCT normalized to average -dCT of control
GFP	-2.47148	1.41018	1.06129		0	2.14746
DNTCF	-5.09491	-0.226699	-0.295676		-1.87243	2.79096
HB17 SOX4 KD - qRT-PCR results
dCT FGF19
	2022-11-15	2024-11-26	2024-03-17		average	stdev
shLuc	3.3903	3.00446	4.46394		3.61957	0.756271
shSOX4	4.41572	3.86279	5.10955		4.46269	0.624704
Expression = 2^-dCT
shLuc	0.0953714	0.124614	0.0453126		0.0884328	0.0401036
shSOX4	0.0468527	0.0687359	0.0289649		0.0481845	0.0199189
log2 (expression) = -dCT
shLuc	-3.3903	-3.00446	-4.46394		-3.61957	0.756271
shSOX4	-4.41572	-3.86279	-5.10955		-4.46269	0.624704
								Multiple paired t-tests
log2 (fold change) = -ddCT normalized to average -dCT of control									p-value	Difference	SE of diff	t ratio	df
shLuc	0.229268	0.615108	-0.844376		0	0.756271		DN TCF	0.039597	1.872	0.3841	4.875	2
shSOX4	-0.796157	-0.243226	-1.48998		-0.843122	0.624704		SOX4 KD	0.016572	0.8431	0.1099	7.671	2
Fig. 8j
HB15 SOX4 OE
dCT SOX4
	2024-11-04	2024-11-16	2023-01-09	2024-11-02		average	stdev
GFP	13.2971	11.8593	12.3009	12.2239		12.4203	0.615445
SOX4	13.0275	11.7229	12.1654	11.9724		12.222	0.566725
Expression = 2^-dCT
GFP	9.93496e-05	0.000269143	0.000198179	0.000209039		0.000193928	7.03535e-05
SOX4	0.000119762	0.000295841	0.000217697	0.000248864		0.000220541	7.44687e-05
log2 (expression) = -dCT
GFP	-13.2971	-11.8593	-12.3009	-12.2239		-12.4203	0.615445
SOX4	-13.0275	-11.7229	-12.1654	-11.9724		-12.222	0.566725
log2 (fold change) = -ddCT normalized to average -dCT of control
GFP	-0.876798	0.560992	0.119418	0.196389		0	0.615445
SOX4	-0.60721	0.69744	0.254937	0.447976		0.198286	0.566725
dCT TEAD2
	2024-11-04	2024-11-16	2023-01-09	2024-11-02		average	stdev
GFP	5.19973	5.1548	4.72244	4.9109		4.99697	0.222709
SOX4	5.00545	4.75387	4.3752	4.63737		4.69297	0.261677
Expression = 2^-dCT
GFP	0.0272099	0.0280704	0.0378796	0.0332408		0.0316002	0.00496172
SOX4	0.0311321	0.0370632	0.0481875	0.0401803		0.0391408	0.00710348
log2 (expression) = -dCT
GFP	-5.19973	-5.1548	-4.72244	-4.9109		-4.99697	0.222709
SOX4	-5.00545	-4.75387	-4.3752	-4.63737		-4.69297	0.261677
log2 (fold change) = -ddCT normalized to average -dCT of control
GFP	-0.202759	-0.157837	0.27453	0.0860653		0	0.222709
SOX4	-0.0084858	0.243097	0.621769	0.3596		0.303995	0.261677
dCT FGF19
	2024-11-04	2024-11-16	2023-01-09	2024-11-02		average	stdev
GFP	4.3313	5.11369	4.52079	4.88146		4.71181	0.35193
SOX4	4.01315	4.83742	3.85794	4.23236		4.23522	0.42985
Expression = 2^-dCT
GFP	0.0496763	0.028882	0.0435619	0.0339261		0.0390116	0.00936148
SOX4	0.0619329	0.0349776	0.0689675	0.0532025		0.0547702	0.0146864
log2 (expression) = -dCT
GFP	-4.3313	-5.11369	-4.52079	-4.88146		-4.71181	0.35193
SOX4	-4.01315	-4.83742	-3.85794	-4.23236		-4.23522	0.42985
log2 (fold change) = -ddCT normalized to average -dCT of control
GFP	0.380509	-0.401877	0.19102	-0.169652		0	0.35193
SOX4	0.698659	-0.125615	0.853869	0.479447		0.47659	0.42985
dCT CTNNB1
	2024-11-04	2024-11-16	2023-01-09	2024-11-02		average	stdev
GFP		-1.17764	1.04073	1.20074		0.35461	1.32938
SOX4		-1.13927	1.12725	1.49311		0.493696	1.42597
Expression = 2^-dCT
GFP		2.26207	0.48608	0.435053		1.06107	1.04041
SOX4		2.20269	0.457789	0.355246		1.00524	1.03829
log2 (expression) = -dCT
GFP		1.17764	-1.04073	-1.20074		-0.35461	1.32938
SOX4		1.13927	-1.12725	-1.49311		-0.493696	1.42597
log2 (fold change) = -ddCT normalized to average -dCT of control
GFP		1.53225	-0.686124	-0.846127		0	1.32938
SOX4		1.49388	-0.772637	-1.1385		-0.139086	1.42597
dCT AXIN2
	2024-11-04	2024-11-16	2023-01-09	2024-11-02		average	stdev
GFP	2.84345	1.00967	2.69369	3.20864		2.43886	0.97703
SOX4	3.02262	0.785616	2.43037	3.2295		2.36703	1.10733
Expression = 2^-dCT
GFP	0.139327	0.496659	0.154567	0.108169		0.224681	0.182344
SOX4	0.123055	0.580104	0.185518	0.106616		0.248823	0.223454
log2 (expression) = -dCT
GFP	-2.84345	-1.00967	-2.69369	-3.20864		-2.43886	0.97703
SOX4	-3.02262	-0.785616	-2.43037	-3.2295		-2.36703	1.10733
log2 (fold change) = -ddCT normalized to average -dCT of control
GFP	-0.404586	1.42919	-0.254829	-0.769775		0	0.97703
SOX4	-0.583757	1.65325	0.00849193	-0.790636		0.0718364	1.10733
dCT DKK1
	2024-11-04	2024-11-16	2023-01-09	2024-11-02		average	stdev
GFP	-0.116648	-1.85483	0.184341	0.168697		-0.40461	0.976663
SOX4	-0.0464783	-1.88918	-0.0358524	0.448174		-0.380835	1.03169
Expression = 2^-dCT
GFP	1.08421	3.6171	0.880051	0.889646		1.61775	1.33621
SOX4	1.03274	3.70425	1.02516	0.73297		1.62378	1.39399
									Multiple paired t-tests
log2 (expression) = -dCT										p-value	Difference	SE of diff	t ratio	df
GFP	0.116648	1.85483	-0.184341	-0.168697		0.40461	0.976663		SOX4	0.011927	-0.1983	0.03616	5.484	3
SOX4	0.0464783	1.88918	0.0358524	-0.448174		0.380835	1.03169		TEAD2	0.006601	-0.304	0.04494	6.765	3
									FGF19	0.01949	-0.4766	0.104	4.584	3
log2 (fold change) = -ddCT normalized to average -dCT of control									CTNNB1	0.216085	0.1391	0.07789	1.786	2
GFP	-0.287963	1.45022	-0.588952	-0.573307		0	0.976663		AXIN2	0.541752	-0.07184	0.1047	0.6864	3
SOX4	-0.358132	1.48457	-0.368758	-0.852784		-0.0237752	1.03169		DKK1	0.834272	0.02378	0.1043	0.228	3

## Sheet: Fig S1
Fig. S1d
Fetal vs. Normal
NAME	SIZE	ES	NES	NOM p-val	FDR q-val	FWER p-val	RANK AT MAX	LEADING EDGE
HALLMARK_MYC_TARGETS_V1	195	0.675673	1.80881	0	0.000432	0.001	4957	tags=51%, list=16%, signal=60%
HALLMARK_E2F_TARGETS	196	0.636002	1.69653	0	0.00297909	0.012	5911	tags=55%, list=19%, signal=67%
HALLMARK_WNT_BETA_CATENIN_SIGNALING	41	0.759368	1.66573	0	0.00301335	0.018	2699	tags=39%, list=9%, signal=43%
HALLMARK_G2M_CHECKPOINT	191	0.620341	1.6421	0.00156495	0.00289434	0.023	4115	tags=42%, list=13%, signal=48%
HALLMARK_IL2_STAT5_SIGNALING	194	-0.522177	-1.45768	0.00797872	0.0496567	0.396	3298	tags=36%, list=10%, signal=40%
HALLMARK_GLYCOLYSIS	190	-0.53567	-1.45237	0.00849858	0.0491813	0.412	2354	tags=25%, list=7%, signal=27%
HALLMARK_MYOGENESIS	187	-0.537659	-1.47622	0.008	0.0449226	0.347	2670	tags=30%, list=8%, signal=33%
HALLMARK_UV_RESPONSE_DN	138	-0.585553	-1.54151	0.0103896	0.028212	0.223	2785	tags=33%, list=9%, signal=36%
HALLMARK_OXIDATIVE_PHOSPHORYLATION	181	-0.557097	-1.53747	0	0.0275975	0.231	2853	tags=33%, list=9%, signal=36%
HALLMARK_IL6_JAK_STAT3_SIGNALING	82	-0.637403	-1.57041	0.0108401	0.022387	0.168	3333	tags=39%, list=11%, signal=43%
HALLMARK_APOPTOSIS	158	-0.591294	-1.58544	0.0112045	0.0205693	0.146	1905	tags=27%, list=6%, signal=29%
HALLMARK_INTERFERON_ALPHA_RESPONSE	94	-0.640064	-1.62876	0.0027027	0.0133705	0.091	3257	tags=41%, list=10%, signal=46%
HALLMARK_ADIPOGENESIS	190	-0.607426	-1.64267	0	0.0130157	0.075	2618	tags=40%, list=8%, signal=43%
HALLMARK_ESTROGEN_RESPONSE_EARLY	190	-0.590457	-1.63655	0	0.0123589	0.078	2692	tags=31%, list=8%, signal=34%
HALLMARK_FATTY_ACID_METABOLISM	148	-0.624542	-1.67884	0	0.00993675	0.051	2685	tags=43%, list=8%, signal=46%
HALLMARK_INFLAMMATORY_RESPONSE	192	-0.617268	-1.71041	0.00276243	0.00732938	0.036	2609	tags=35%, list=8%, signal=38%
HALLMARK_COMPLEMENT	196	-0.631561	-1.7485	0	0.00460424	0.02	2187	tags=27%, list=7%, signal=29%
HALLMARK_INTERFERON_GAMMA_RESPONSE	194	-0.659994	-1.80026	0	0.00240432	0.01	3780	tags=45%, list=12%, signal=51%
HALLMARK_BILE_ACID_METABOLISM	112	-0.71719	-1.82689	0	0.00137884	0.005	1942	tags=39%, list=6%, signal=42%
HALLMARK_HYPOXIA	188	-0.692453	-1.89317	0	0.00100699	0.003	1874	tags=35%, list=6%, signal=37%
HALLMARK_XENOBIOTIC_METABOLISM	195	-0.803931	-2.1818	0	0	0	1902	tags=45%, list=6%, signal=47%
HALLMARK_TNFA_SIGNALING_VIA_NFKB	197	-0.7434	-2.05789	0	0	0	2696	tags=46%, list=9%, signal=50%
HALLMARK_COAGULATION	135	-0.784089	-2.00785	0	0	0	2285	tags=45%, list=7%, signal=48%
HALLMARK_EPITHELIAL_MESENCHYMAL_TRANSITION	193	-0.723003	-1.99642	0	0	0	1943	tags=44%, list=6%, signal=46%
Embryonal vs. Normal
NAME	SIZE	ES	NES	NOM p-val	FDR q-val	FWER p-val	RANK AT MAX	LEADING EDGE
HALLMARK_E2F_TARGETS	196	0.795637	2.08523	0	0	0	3418	tags=65%, list=11%, signal=73%
HALLMARK_MYC_TARGETS_V1	195	0.794047	2.05689	0	0	0	4274	tags=63%, list=13%, signal=72%
HALLMARK_G2M_CHECKPOINT	191	0.726327	1.87923	0	0	0	4355	tags=65%, list=14%, signal=75%
HALLMARK_WNT_BETA_CATENIN_SIGNALING	41	0.798785	1.67317	0	0.000631	0.004	1529	tags=32%, list=5%, signal=33%
HALLMARK_DNA_REPAIR	146	0.623323	1.56876	0.00222717	0.00496472	0.039	4726	tags=42%, list=15%, signal=50%
HALLMARK_MITOTIC_SPINDLE	197	0.596365	1.54837	0.00214592	0.0061131	0.058	4346	tags=48%, list=14%, signal=55%
HALLMARK_REACTIVE_OXYGEN_SPECIES_PATHWAY	47	-0.692485	-1.39831	0.0639175	0.0464319	0.555	3103	tags=40%, list=10%, signal=45%
HALLMARK_MYOGENESIS	187	-0.571263	-1.39593	0.0147059	0.0452028	0.559	3170	tags=35%, list=10%, signal=38%
HALLMARK_KRAS_SIGNALING_UP	195	-0.563398	-1.39451	0.0092081	0.0440254	0.565	1869	tags=24%, list=6%, signal=25%
HALLMARK_UV_RESPONSE_UP	152	-0.584503	-1.41404	0.0248092	0.0417101	0.492	1966	tags=27%, list=6%, signal=29%
HALLMARK_ANDROGEN_RESPONSE	97	-0.617222	-1.41983	0.0352505	0.0414703	0.471	2377	tags=33%, list=7%, signal=36%
HALLMARK_GLYCOLYSIS	190	-0.580628	-1.45502	0.0123457	0.0293498	0.346	1796	tags=22%, list=6%, signal=23%
HALLMARK_IL2_STAT5_SIGNALING	194	-0.592164	-1.47022	0.00733945	0.0262055	0.299	3138	tags=37%, list=10%, signal=41%
HALLMARK_APOPTOSIS	158	-0.619335	-1.49615	0.00548446	0.0199914	0.227	2243	tags=34%, list=7%, signal=36%
HALLMARK_EPITHELIAL_MESENCHYMAL_TRANSITION	193	-0.610893	-1.50486	0.00181818	0.0195863	0.212	2122	tags=39%, list=7%, signal=41%
HALLMARK_HEME_METABOLISM	188	-0.614241	-1.52151	0.0018315	0.0170852	0.179	2432	tags=29%, list=8%, signal=31%
HALLMARK_PEROXISOME	102	-0.691192	-1.57187	0.00595238	0.00839527	0.082	1565	tags=30%, list=5%, signal=32%
HALLMARK_ESTROGEN_RESPONSE_EARLY	190	-0.656619	-1.61564	0	0.00496449	0.05	2526	tags=32%, list=8%, signal=34%
HALLMARK_IL6_JAK_STAT3_SIGNALING	82	-0.81231	-1.79353	0	0.00015	0.001	3171	tags=49%, list=10%, signal=54%
HALLMARK_INTERFERON_ALPHA_RESPONSE	94	-0.785464	-1.79231	0	0.000136	0.001	2622	tags=45%, list=8%, signal=49%
HALLMARK_OXIDATIVE_PHOSPHORYLATION	181	-0.725074	-1.77696	0	0.000125	0.001	2845	tags=35%, list=9%, signal=39%
HALLMARK_INFLAMMATORY_RESPONSE	192	-0.715528	-1.76659	0	0.000115	0.001	2946	tags=39%, list=9%, signal=43%
HALLMARK_XENOBIOTIC_METABOLISM	195	-0.876074	-2.19167	0	0	0	1154	tags=47%, list=4%, signal=49%
HALLMARK_COAGULATION	135	-0.877622	-2.08767	0	0	0	1599	tags=48%, list=5%, signal=50%
HALLMARK_TNFA_SIGNALING_VIA_NFKB	197	-0.815992	-2.04531	0	0	0	2377	tags=49%, list=7%, signal=52%
HALLMARK_INTERFERON_GAMMA_RESPONSE	194	-0.800157	-1.98144	0	0	0	2615	tags=41%, list=8%, signal=45%
HALLMARK_BILE_ACID_METABOLISM	112	-0.85879	-1.97686	0	0	0	1622	tags=40%, list=5%, signal=42%
HALLMARK_FATTY_ACID_METABOLISM	148	-0.82364	-1.97495	0	0	0	1762	tags=45%, list=6%, signal=47%
HALLMARK_HYPOXIA	188	-0.791856	-1.95989	0	0	0	2253	tags=42%, list=7%, signal=45%
HALLMARK_COMPLEMENT	196	-0.783867	-1.94418	0	0	0	1860	tags=33%, list=6%, signal=35%
HALLMARK_ADIPOGENESIS	190	-0.768032	-1.89263	0	0	0	2447	tags=43%, list=8%, signal=46%
Mesenchymal vs. Normal
NAME	SIZE	ES	NES	NOM p-val	FDR q-val	FWER p-val	RANK AT MAX	LEADING EDGE
HALLMARK_EPITHELIAL_MESENCHYMAL_TRANSITION	85	0.407294	2.35765	0	0	0	701	tags=52%, list=23%, signal=65%
HALLMARK_WNT_BETA_CATENIN_SIGNALING	17	0.593364	2.28173	0	0	0	610	tags=65%, list=20%, signal=80%
HALLMARK_UV_RESPONSE_DN	43	0.419828	2.13129	0	0.000577	0.001	553	tags=42%, list=18%, signal=50%
HALLMARK_TGF_BETA_SIGNALING	21	0.456791	1.79893	0.010582	0.0171832	0.025	718	tags=62%, list=23%, signal=80%
HALLMARK_APICAL_JUNCTION	49	0.355557	1.79587	0	0.0137466	0.025	376	tags=35%, list=12%, signal=39%
HALLMARK_MITOTIC_SPINDLE	40	0.354959	1.75738	0	0.0193624	0.042	714	tags=43%, list=23%, signal=55%
HALLMARK_PROTEIN_SECRETION	31	0.357247	1.72351	0.013986	0.0212978	0.051	786	tags=55%, list=26%, signal=73%
HALLMARK_ADIPOGENESIS	71	-0.558539	-1.8965	0	0.00224541	0.022	790	tags=58%, list=26%, signal=76%
HALLMARK_OXIDATIVE_PHOSPHORYLATION	58	-0.570506	-1.91741	0.00106838	0.00178789	0.015	906	tags=69%, list=29%, signal=96%
HALLMARK_COMPLEMENT	54	-0.579207	-1.92057	0	0.00208587	0.015	427	tags=35%, list=14%, signal=40%
HALLMARK_PEROXISOME	47	-0.614017	-2.00915	0	0.00121612	0.008	620	tags=60%, list=20%, signal=73%
HALLMARK_FATTY_ACID_METABOLISM	72	-0.639506	-2.19842	0	0	0	620	tags=60%, list=20%, signal=73%
HALLMARK_BILE_ACID_METABOLISM	57	-0.715013	-2.38428	0	0	0	460	tags=60%, list=15%, signal=69%
HALLMARK_COAGULATION	72	-0.705863	-2.40467	0	0	0	252	tags=44%, list=8%, signal=47%
HALLMARK_XENOBIOTIC_METABOLISM	115	-0.668189	-2.40906	0	0	0	624	tags=62%, list=20%, signal=75%
Mesenchymal vs. Embryonal
NAME	SIZE	ES	NES	NOM p-val	FDR q-val	FWER p-val	RANK AT MAX	LEADING EDGE
HALLMARK_EPITHELIAL_MESENCHYMAL_TRANSITION	179	0.763885	2.57268	0	0	0	1422	tags=57%, list=10%, signal=63%
HALLMARK_MYOGENESIS	133	0.716404	2.32423	0	0	0	1228	tags=35%, list=9%, signal=37%
HALLMARK_TGF_BETA_SIGNALING	52	0.796509	2.22525	0	0	0	1392	tags=52%, list=10%, signal=57%
HALLMARK_TNFA_SIGNALING_VIA_NFKB	176	0.620839	2.08444	0	0	0	1622	tags=35%, list=11%, signal=39%
HALLMARK_UV_RESPONSE_DN	133	0.633263	2.04811	0	0	0	1623	tags=32%, list=11%, signal=35%
HALLMARK_APOPTOSIS	145	0.556262	1.83167	0	0.000972	0.003	1043	tags=28%, list=7%, signal=30%
HALLMARK_HYPOXIA	165	0.545794	1.82703	0	0.00101821	0.004	1085	tags=27%, list=8%, signal=29%
HALLMARK_INTERFERON_ALPHA_RESPONSE	80	0.597032	1.80285	0	0.00107427	0.005	1887	tags=33%, list=13%, signal=37%
HALLMARK_APICAL_JUNCTION	153	0.519627	1.77662	0	0.00206544	0.011	1475	tags=28%, list=10%, signal=31%
HALLMARK_IL2_STAT5_SIGNALING	165	0.516625	1.75297	0	0.00234242	0.014	1708	tags=28%, list=12%, signal=32%
HALLMARK_INTERFERON_GAMMA_RESPONSE	165	0.507425	1.74011	0	0.00238045	0.016	2369	tags=35%, list=17%, signal=42%
HALLMARK_INFLAMMATORY_RESPONSE	144	0.444617	1.48803	0.004	0.0277422	0.178	1994	tags=31%, list=14%, signal=36%
HALLMARK_IL6_JAK_STAT3_SIGNALING	68	0.482252	1.44827	0.0184615	0.0342904	0.228	2636	tags=37%, list=18%, signal=45%
HALLMARK_FATTY_ACID_METABOLISM	137	-0.523898	-1.50811	0.00133869	0.0318312	0.305	1806	tags=31%, list=13%, signal=35%
HALLMARK_COAGULATION	118	-0.558718	-1.58171	0.00264901	0.0137431	0.131	563	tags=25%, list=4%, signal=26%
HALLMARK_MYC_TARGETS_V2	50	-0.642369	-1.60414	0.00761035	0.0124894	0.108	3224	tags=42%, list=23%, signal=54%
HALLMARK_XENOBIOTIC_METABOLISM	174	-0.551683	-1.61751	0	0.0122581	0.091	938	tags=21%, list=7%, signal=22%
HALLMARK_G2M_CHECKPOINT	173	-0.584527	-1.69642	0	0.00537962	0.028	2588	tags=42%, list=18%, signal=51%
HALLMARK_PEROXISOME	92	-0.609007	-1.68804	0	0.00445925	0.029	1840	tags=32%, list=13%, signal=36%
HALLMARK_MYC_TARGETS_V1	180	-0.597237	-1.77158	0	0.00124238	0.005	2677	tags=38%, list=19%, signal=46%
HALLMARK_BILE_ACID_METABOLISM	95	-0.692097	-1.9227	0	0.000683	0.001	1749	tags=36%, list=12%, signal=41%
HALLMARK_E2F_TARGETS	179	-0.64879	-1.9	0	0.000341	0.001	2904	tags=49%, list=20%, signal=60%
Fig. S1e - Source data available in Supplementary Data S1, S2 and below
	EmbvNorm		FetvNorm		MesvNorm		EmbvFet
Gene name	log2fold	padj	log2fold	padj	log2fold	padj	log2fold	padj
DLK1	5.89029	3.31e-12	5.90876	5.33e-13	2.42445	0.0274742	-0.0184708	0.996624
GPC3	4.77931	2.27e-14	5.7499	4.92e-23	0.788633	0.373314	-0.970585	0.517669
CCND1	0.506537	0.27088	0.260953	0.678838	-0.194589	0.722851	0.245584	0.848869
CCND2	3.24551	1.9e-09	1.54112	0.0147489	3.65517	4.84e-10	1.70439	0.0263744
KRT19	3.55282	0.00178124	0.920895	0.60687	0.103507	0.956459	2.63193	0.12337

[truncated: 6 more sheets: Fig S2, Fig S5, Fig S9, Fig S10, Fig S11, Fig S12]
